# Supplementary material for: Metal‐Free Intermolecular C−H Borylation of N‐Heterocycles at B−B Multiple Bonds
Source: Angew Chem Int Ed Engl. 2022 Dec 22;62(5):e202213284. doi: 10.1002/anie.202213284 (PMC10107673; doi:10.1002/anie.202213284)
Supplement: Supplementary file 6 — Supporting Information [file ANIE-62-0-s007.cif]

 
data_ToBr105_a
 
_audit_creation_method            'SHELXL-2018/3'
_shelx_SHELXL_version_number      '2018/3'
_chemical_name_systematic         ?
_chemical_name_common             ?
_chemical_melting_point           ?
_chemical_formula_moiety          ?
_chemical_formula_sum
 'C51 H65 B2 N5' 
_chemical_formula_weight          769.70

loop_
 _atom_type_symbol
 _atom_type_description
 _atom_type_scat_dispersion_real
 _atom_type_scat_dispersion_imag
 _atom_type_scat_source
 'C'  'C'   0.0033   0.0016
 'International Tables Vol C Tables 4.2.6.8 and 6.1.1.4'
 'H'  'H'   0.0000   0.0000
 'International Tables Vol C Tables 4.2.6.8 and 6.1.1.4'
 'B'  'B'   0.0013   0.0007
 'International Tables Vol C Tables 4.2.6.8 and 6.1.1.4'
 'N'  'N'   0.0061   0.0033
 'International Tables Vol C Tables 4.2.6.8 and 6.1.1.4'
 
_space_group_crystal_system       monoclinic
_space_group_IT_number            4
_space_group_name_H-M_alt         'P 21'
_space_group_name_Hall            'P 2yb'
 
_shelx_space_group_comment
;
The symmetry employed for this shelxl refinement is uniquely defined
by the following loop, which should always be used as a source of
symmetry information in preference to the above space-group names.
They are only intended as comments.
;
 
loop_
 _space_group_symop_operation_xyz
 'x, y, z'
 '-x, y+1/2, -z'
 
_cell_length_a                    12.5981(5)
_cell_length_b                    13.4918(5)
_cell_length_c                    26.2737(11)
_cell_angle_alpha                 90
_cell_angle_beta                  94.361(2)
_cell_angle_gamma                 90
_cell_volume                      4452.8(3)
_cell_formula_units_Z             4
_cell_measurement_temperature     100(2)
_cell_measurement_reflns_used      9987
_cell_measurement_theta_min        2.63
_cell_measurement_theta_max       26.69
 
_exptl_crystal_description        block
_exptl_crystal_colour             green
_exptl_crystal_density_meas       ?
_exptl_crystal_density_method     ?
_exptl_crystal_density_diffrn     1.148          
_exptl_crystal_F_000              1664
_exptl_transmission_factor_min    ?
_exptl_transmission_factor_max    ?
_exptl_crystal_size_max           0.280
_exptl_crystal_size_mid           0.275
_exptl_crystal_size_min           0.232
_exptl_absorpt_coefficient_mu     0.066
_shelx_estimated_absorpt_T_min    0.982
_shelx_estimated_absorpt_T_max    0.985
_exptl_absorpt_correction_type    ?
_exptl_absorpt_correction_T_min   ?
_exptl_absorpt_correction_T_max   ?
_exptl_absorpt_process_details    ?
_exptl_absorpt_special_details    ?
_diffrn_ambient_temperature       100(2)
_diffrn_radiation_wavelength      0.71073
_diffrn_radiation_type            MoK\a
_diffrn_radiation_monochromator   'multi-layer mirror'
_diffrn_source                    'microfocus sealed tube (Incoatec ImS)'
_diffrn_measurement_device_type   'Bruker D8 Quest'
_diffrn_measurement_method        '\f and \w scans'
_diffrn_detector                  'CMOS area detector (Photon II)'
_diffrn_detector_area_resol_mean  7.5
_diffrn_reflns_number             67178
_diffrn_reflns_av_unetI/netI      0.0685
_diffrn_reflns_av_R_equivalents   0.0761
_diffrn_reflns_limit_h_min        -15
_diffrn_reflns_limit_h_max        15
_diffrn_reflns_limit_k_min        -16
_diffrn_reflns_limit_k_max        13
_diffrn_reflns_limit_l_min        -32
_diffrn_reflns_limit_l_max        32
_diffrn_reflns_theta_min          2.307
_diffrn_reflns_theta_max          26.022
_diffrn_reflns_theta_full         26.000
_diffrn_measured_fraction_theta_max   0.998
_diffrn_measured_fraction_theta_full  0.998
_diffrn_reflns_Laue_measured_fraction_max    0.998
_diffrn_reflns_Laue_measured_fraction_full   0.998
_diffrn_reflns_point_group_measured_fraction_max   0.929
_diffrn_reflns_point_group_measured_fraction_full  0.929
_reflns_number_total              16320
_reflns_number_gt                 13168
_reflns_threshold_expression      'I > 2\s(I)'
_reflns_Friedel_coverage          0.782
_reflns_Friedel_fraction_max      0.854
_reflns_Friedel_fraction_full     0.854
 
_reflns_special_details
;
 Reflections were merged by SHELXL according to the crystal
 class for the calculation of statistics and refinement.
 
 _reflns_Friedel_fraction is defined as the number of unique
 Friedel pairs measured divided by the number that would be
 possible theoretically, ignoring centric projections and
 systematic absences.
;
 
_computing_data_collection        ?
_computing_cell_refinement        ?
_computing_data_reduction         ?
_computing_structure_solution     'SHELXT 2014/5 (Sheldrick, 2014)'
_computing_structure_refinement 'SHELXL-2018/3 (Sheldrick, 2018)'
_computing_molecular_graphics     ?
_computing_publication_material   ?
_refine_special_details           ?
_refine_ls_structure_factor_coef  Fsqd
_refine_ls_matrix_type            full
_refine_ls_weighting_scheme       calc
_refine_ls_weighting_details
'w=1/[\s^2^(Fo^2^)+(0.0429P)^2^+0.5657P] where P=(Fo^2^+2Fc^2^)/3'
_atom_sites_solution_primary      ?
_atom_sites_solution_secondary    ?
_atom_sites_solution_hydrogens    mixed
_refine_ls_hydrogen_treatment     mixed
_refine_ls_extinction_method      none
_refine_ls_extinction_coef        .
_refine_ls_abs_structure_details
;
 Flack x determined using 4626 quotients [(I+)-(I-)]/[(I+)+(I-)]
 (Parsons, Flack and Wagner, Acta Cryst. B69 (2013) 249-259).
;
_refine_ls_abs_structure_Flack    1.7(10)
_chemical_absolute_configuration  ?
_refine_ls_number_reflns          16320
_refine_ls_number_parameters      1069
_refine_ls_number_restraints      1
_refine_ls_R_factor_all           0.0707
_refine_ls_R_factor_gt            0.0485
_refine_ls_wR_factor_ref          0.1090
_refine_ls_wR_factor_gt           0.0975
_refine_ls_goodness_of_fit_ref    1.068
_refine_ls_restrained_S_all       1.068
_refine_ls_shift/su_max           0.000
_refine_ls_shift/su_mean          0.000
 
loop_
 _atom_site_label
 _atom_site_type_symbol
 _atom_site_fract_x
 _atom_site_fract_y
 _atom_site_fract_z
 _atom_site_U_iso_or_equiv
 _atom_site_adp_type
 _atom_site_occupancy
 _atom_site_site_symmetry_order  
 _atom_site_calc_flag
 _atom_site_refinement_flags_posn
 _atom_site_refinement_flags_adp
 _atom_site_refinement_flags_occupancy
 _atom_site_disorder_assembly
 _atom_site_disorder_group
N1 N 0.2377(2) 0.7043(2) 0.74004(11) 0.0291(7) Uani 1 1 d . . . . .
B1 B 0.2634(3) 0.7851(3) 0.59770(15) 0.0183(8) Uani 1 1 d . . . . .
H1 H 0.276(3) 0.861(3) 0.5728(13) 0.031(10) Uiso 1 1 d . . . . .
C1 C 0.1924(3) 0.7065(2) 0.69092(13) 0.0216(7) Uani 1 1 d . . . . .
N2 N 0.13794(19) 0.93001(19) 0.70561(10) 0.0155(6) Uani 1 1 d . . . . .
C2 C 0.1167(3) 0.6361(3) 0.67548(15) 0.0310(9) Uani 1 1 d . . . . .
H2 H 0.085511 0.637757 0.641425 0.037 Uiso 1 1 calc R U . . .
B2 B 0.2298(3) 0.7909(3) 0.65484(14) 0.0161(8) Uani 1 1 d . . . . .
N3 N 0.2797(2) 0.97761(19) 0.66942(10) 0.0160(6) Uani 1 1 d . . . . .
B3 B 0.7479(3) 0.2600(3) 0.84961(14) 0.0163(8) Uani 1 1 d . . . . .
C3 C 0.0855(3) 0.5636(3) 0.70816(18) 0.0425(11) Uani 1 1 d . . . . .
H3 H 0.031812 0.517094 0.697264 0.051 Uiso 1 1 calc R U . . .
N4 N 0.2586(2) 0.7038(2) 0.51026(10) 0.0201(6) Uani 1 1 d . . . . .
B4 B 0.7242(3) 0.2425(3) 0.90753(15) 0.0175(8) Uani 1 1 d . . . . .
H6 H 0.716(3) 0.163(3) 0.9261(13) 0.028(10) Uiso 1 1 d . . . . .
C4 C 0.1335(3) 0.5600(3) 0.75671(19) 0.0457(12) Uani 1 1 d . . . . .
H4 H 0.115703 0.509902 0.779988 0.055 Uiso 1 1 calc R U . . .
N5 N 0.3065(2) 0.59983(19) 0.57259(10) 0.0178(6) Uani 1 1 d . . . . .
C5 C 0.2087(3) 0.6315(3) 0.77079(16) 0.0377(10) Uani 1 1 d . . . . .
H5 H 0.242040 0.628833 0.804440 0.045 Uiso 1 1 calc R U . . .
N8 N 0.7486(2) 0.30617(19) 1.00037(10) 0.0173(6) Uani 1 1 d . . . . .
C8 C 0.1427(3) 1.0376(2) 0.71504(14) 0.0238(8) Uani 1 1 d . . . . .
H8A H 0.133422 1.053092 0.751261 0.029 Uiso 1 1 calc R U . . .
H8AB H 0.087990 1.073285 0.693078 0.029 Uiso 1 1 calc R U . . .
N7 N 0.6800(2) 0.41645(19) 0.94582(10) 0.0169(6) Uani 1 1 d . . . . .
C7 C 0.2531(3) 1.0629(2) 0.70117(13) 0.0208(7) Uani 1 1 d . . . . .
H7A H 0.253723 1.125604 0.681654 0.025 Uiso 1 1 calc R U . . .
H7AB H 0.303229 1.068409 0.731938 0.025 Uiso 1 1 calc R U . . .
N6 N 0.7394(2) 0.3776(2) 0.77438(11) 0.0224(6) Uani 1 1 d . . . . .
C6 C 0.2158(2) 0.8986(2) 0.67639(12) 0.0150(7) Uani 1 1 d . . . . .
N9 N 0.6857(2) 0.08677(18) 0.81467(10) 0.0160(6) Uani 1 1 d . . . . .
C9 C 0.0388(2) 0.8791(2) 0.71079(12) 0.0156(7) Uani 1 1 d . . . . .
N10 N 0.8260(2) 0.14656(19) 0.78097(10) 0.0148(6) Uani 1 1 d . . . . .
C10 C -0.0342(3) 0.8690(2) 0.66852(12) 0.0182(7) Uani 1 1 d . . . . .
C11 C -0.1306(3) 0.8224(2) 0.67626(14) 0.0236(8) Uani 1 1 d . . . . .
H11 H -0.181946 0.813933 0.648207 0.028 Uiso 1 1 calc R U . . .
C12 C -0.1527(3) 0.7886(3) 0.72361(14) 0.0254(8) Uani 1 1 d . . . . .
H12 H -0.218558 0.756606 0.727830 0.030 Uiso 1 1 calc R U . . .
C14 C 0.0175(3) 0.8474(2) 0.75975(12) 0.0191(7) Uani 1 1 d . . . . .
C13 C -0.0801(3) 0.8008(2) 0.76502(13) 0.0232(8) Uani 1 1 d . . . . .
H13 H -0.096520 0.777247 0.797572 0.028 Uiso 1 1 calc R U . . .
C15 C 0.0979(3) 0.8629(3) 0.80448(12) 0.0243(8) Uani 1 1 d . . . . .
H15A H 0.103543 0.934826 0.811552 0.029 Uiso 1 1 calc R U . . .
H15B H 0.168224 0.840087 0.794690 0.029 Uiso 1 1 calc R U . . .
C16 C 0.0735(3) 0.8100(3) 0.85357(14) 0.0387(10) Uani 1 1 d . . . . .
H16A H 0.008119 0.837247 0.865945 0.058 Uiso 1 1 calc R U . . .
H16B H 0.132701 0.819728 0.879503 0.058 Uiso 1 1 calc R U . . .
H16C H 0.064023 0.738971 0.846797 0.058 Uiso 1 1 calc R U . . .
C17 C -0.0091(3) 0.9063(3) 0.61667(12) 0.0233(8) Uani 1 1 d . . . . .
H17A H 0.044661 0.861823 0.603229 0.028 Uiso 1 1 calc R U . . .
H17B H 0.023525 0.972853 0.620876 0.028 Uiso 1 1 calc R U . . .
C18 C -0.1038(3) 0.9134(3) 0.57712(14) 0.0364(10) Uani 1 1 d . . . . .
H18A H -0.156397 0.959703 0.589134 0.055 Uiso 1 1 calc R U . . .
H18B H -0.136376 0.847804 0.572071 0.055 Uiso 1 1 calc R U . . .
H18C H -0.079622 0.937215 0.544718 0.055 Uiso 1 1 calc R U . . .
C19 C 0.3866(2) 0.9705(2) 0.65369(12) 0.0181(7) Uani 1 1 d . . . . .
C20 C 0.4080(3) 1.0171(2) 0.60807(13) 0.0221(8) Uani 1 1 d . . . . .
C22 C 0.5899(3) 0.9641(3) 0.62365(15) 0.0302(9) Uani 1 1 d . . . . .
H22 H 0.660192 0.961201 0.612961 0.036 Uiso 1 1 calc R U . . .
C21 C 0.5115(3) 1.0128(3) 0.59383(15) 0.0300(9) Uani 1 1 d . . . . .
H21 H 0.528776 1.043788 0.563072 0.036 Uiso 1 1 calc R U . . .
C24 C 0.4652(3) 0.9236(2) 0.68573(13) 0.0207(7) Uani 1 1 d . . . . .
C23 C 0.5673(3) 0.9197(3) 0.66875(14) 0.0264(8) Uani 1 1 d . . . . .
H23 H 0.622136 0.885781 0.688589 0.032 Uiso 1 1 calc R U . . .
C25 C 0.4408(3) 0.8835(3) 0.73722(13) 0.0245(8) Uani 1 1 d . . . . .
H25A H 0.364924 0.863622 0.735279 0.029 Uiso 1 1 calc R U . . .
H25B H 0.450004 0.937827 0.762469 0.029 Uiso 1 1 calc R U . . .
C26 C 0.5075(3) 0.7955(3) 0.75717(17) 0.0385(10) Uani 1 1 d . . . . .
H26A H 0.484862 0.775330 0.790495 0.058 Uiso 1 1 calc R U . . .
H26B H 0.582796 0.814588 0.760731 0.058 Uiso 1 1 calc R U . . .
H26C H 0.497860 0.740165 0.733130 0.058 Uiso 1 1 calc R U . . .
C27 C 0.3199(3) 1.0669(3) 0.57562(13) 0.0273(8) Uani 1 1 d . . . . .
H27A H 0.284103 1.114579 0.597285 0.033 Uiso 1 1 calc R U . . .
H27B H 0.266732 1.015857 0.564280 0.033 Uiso 1 1 calc R U . . .
C29 C 0.2750(2) 0.6959(2) 0.56240(12) 0.0175(7) Uani 1 1 d . . . . .
C28 C 0.3525(3) 1.1217(3) 0.52869(15) 0.0389(10) Uani 1 1 d . . . . .
H28A H 0.408459 1.169822 0.538899 0.058 Uiso 1 1 calc R U . . .
H28B H 0.290740 1.156545 0.512339 0.058 Uiso 1 1 calc R U . . .
H28C H 0.379482 1.074172 0.504592 0.058 Uiso 1 1 calc R U . . .
C30 C 0.2668(3) 0.6087(3) 0.48428(14) 0.0301(9) Uani 1 1 d . . . . .
H30A H 0.310532 0.614386 0.454672 0.036 Uiso 1 1 calc R U . . .
H30B H 0.195582 0.582740 0.472549 0.036 Uiso 1 1 calc R U . . .
C31 C 0.3203(3) 0.5438(3) 0.52547(12) 0.0241(8) Uani 1 1 d . . . . .
H31A H 0.285489 0.478109 0.526311 0.029 Uiso 1 1 calc R U . . .
H31B H 0.396702 0.534464 0.520245 0.029 Uiso 1 1 calc R U . . .
C33 C 0.3340(3) 0.4874(2) 0.64491(13) 0.0221(8) Uani 1 1 d . . . . .
C32 C 0.3699(3) 0.5673(2) 0.61726(12) 0.0182(7) Uani 1 1 d . . . . .
C34 C 0.3978(3) 0.4527(3) 0.68683(14) 0.0287(8) Uani 1 1 d . . . . .
H34 H 0.373187 0.399736 0.706668 0.034 Uiso 1 1 calc R U . . .
C35 C 0.4963(3) 0.4943(3) 0.69992(14) 0.0297(9) Uani 1 1 d . . . . .
H35 H 0.539122 0.470487 0.728652 0.036 Uiso 1 1 calc R U . . .
C36 C 0.5319(3) 0.5710(3) 0.67080(13) 0.0267(8) Uani 1 1 d . . . . .
H36 H 0.600253 0.598471 0.679637 0.032 Uiso 1 1 calc R U . . .
C37 C 0.4711(3) 0.6091(2) 0.62901(12) 0.0200(7) Uani 1 1 d . . . . .
C38 C 0.5123(3) 0.6911(3) 0.59652(14) 0.0247(8) Uani 1 1 d . . . . .
H38A H 0.478802 0.754167 0.605941 0.030 Uiso 1 1 calc R U . . .
H38B H 0.489127 0.677363 0.560353 0.030 Uiso 1 1 calc R U . . .
C39 C 0.6325(3) 0.7048(3) 0.60102(15) 0.0316(9) Uani 1 1 d . . . . .
H39A H 0.656118 0.723504 0.636115 0.047 Uiso 1 1 calc R U . . .
H39B H 0.651931 0.757144 0.577587 0.047 Uiso 1 1 calc R U . . .
H39C H 0.666974 0.642617 0.592263 0.047 Uiso 1 1 calc R U . . .
C40 C 0.2314(3) 0.4325(3) 0.63020(14) 0.0261(8) Uani 1 1 d . . . . .
H40A H 0.189637 0.470248 0.603263 0.031 Uiso 1 1 calc R U . . .
H40B H 0.188735 0.428422 0.660244 0.031 Uiso 1 1 calc R U . . .
C41 C 0.2516(3) 0.3279(3) 0.61076(17) 0.0378(10) Uani 1 1 d . . . . .
H41A H 0.183993 0.291919 0.606163 0.057 Uiso 1 1 calc R U . . .
H41B H 0.299931 0.292861 0.635634 0.057 Uiso 1 1 calc R U . . .
H41C H 0.283875 0.331849 0.578038 0.057 Uiso 1 1 calc R U . . .
C42 C 0.1987(3) 0.7822(2) 0.48499(12) 0.0195(7) Uani 1 1 d . . . . .
C43 C 0.0876(3) 0.7827(2) 0.48528(12) 0.0214(7) Uani 1 1 d . . . . .
C44 C 0.0322(3) 0.8575(3) 0.45860(13) 0.0265(8) Uani 1 1 d . . . . .
H44 H -0.043152 0.860079 0.458883 0.032 Uiso 1 1 calc R U . . .
C45 C 0.0840(3) 0.9286(3) 0.43151(13) 0.0294(8) Uani 1 1 d . . . . .
H45 H 0.044243 0.978590 0.413130 0.035 Uiso 1 1 calc R U . . .
C46 C 0.1932(3) 0.9263(3) 0.43136(14) 0.0305(9) Uani 1 1 d . . . . .
H46 H 0.228383 0.974962 0.412648 0.037 Uiso 1 1 calc R U . . .
C47 C 0.2529(3) 0.8538(3) 0.45822(13) 0.0254(8) Uani 1 1 d . . . . .
C48 C 0.3724(3) 0.8528(3) 0.45701(15) 0.0374(10) Uani 1 1 d . . . . .
H48A H 0.403225 0.808945 0.484484 0.045 Uiso 1 1 calc R U . . .
H48B H 0.400043 0.920587 0.463888 0.045 Uiso 1 1 calc R U . . .
C49 C 0.4081(4) 0.8176(4) 0.40646(18) 0.0549(13) Uani 1 1 d . . . . .
H49A H 0.388178 0.747968 0.401273 0.082 Uiso 1 1 calc R U . . .
H49B H 0.485595 0.824337 0.406509 0.082 Uiso 1 1 calc R U . . .
H49C H 0.373797 0.857820 0.378825 0.082 Uiso 1 1 calc R U . . .
C50 C 0.0276(3) 0.7038(3) 0.51251(13) 0.0265(8) Uani 1 1 d . . . . .
H50A H 0.079657 0.658799 0.530760 0.032 Uiso 1 1 calc R U . . .
H50B H -0.014110 0.736049 0.538323 0.032 Uiso 1 1 calc R U . . .
C51 C -0.0465(4) 0.6433(4) 0.47717(18) 0.0575(14) Uani 1 1 d . . . . .
H51A H -0.079795 0.591509 0.496700 0.086 Uiso 1 1 calc R U . . .
H51B H -0.006255 0.612678 0.450846 0.086 Uiso 1 1 calc R U . . .
H51C H -0.101837 0.686489 0.460965 0.086 Uiso 1 1 calc R U . . .
C52 C 0.7868(2) 0.3571(2) 0.82231(12) 0.0152(7) Uani 1 1 d . . . . .
C53 C 0.8662(3) 0.4183(3) 0.84364(13) 0.0220(7) Uani 1 1 d . . . . .
H53 H 0.897178 0.404677 0.877001 0.026 Uiso 1 1 calc R U . . .
C54 C 0.9010(3) 0.4985(3) 0.81734(14) 0.0295(9) Uani 1 1 d . . . . .
H54 H 0.956802 0.539198 0.832035 0.035 Uiso 1 1 calc R U . . .
C55 C 0.8538(3) 0.5195(3) 0.76901(14) 0.0299(9) Uani 1 1 d . . . . .
H55 H 0.875649 0.574638 0.749872 0.036 Uiso 1 1 calc R U . . .
C56 C 0.7743(3) 0.4571(3) 0.75015(14) 0.0259(8) Uani 1 1 d . . . . .
H56 H 0.741326 0.471479 0.717253 0.031 Uiso 1 1 calc R U . . .
C57 C 0.7186(2) 0.3217(2) 0.94974(12) 0.0154(7) Uani 1 1 d . . . . .
C58 C 0.6706(3) 0.4608(2) 0.99682(12) 0.0202(7) Uani 1 1 d . . . . .
H58A H 0.596904 0.455806 1.007270 0.024 Uiso 1 1 calc R U . . .
H58B H 0.692846 0.531197 0.997616 0.024 Uiso 1 1 calc R U . . .
C59 C 0.7464(3) 0.3974(2) 1.03025(12) 0.0210(7) Uani 1 1 d . . . . .
H59A H 0.817914 0.428043 1.035024 0.025 Uiso 1 1 calc R U . . .
H59B H 0.719078 0.385360 1.064045 0.025 Uiso 1 1 calc R U . . .
C60 C 0.8079(3) 0.2227(2) 1.02066(12) 0.0196(7) Uani 1 1 d . . . . .
C61 C 0.9161(3) 0.2131(3) 1.01256(13) 0.0229(8) Uani 1 1 d . . . . .
C62 C 0.9696(3) 0.1315(3) 1.03455(14) 0.0308(9) Uani 1 1 d . . . . .
H62 H 1.042690 0.121998 1.029297 0.037 Uiso 1 1 calc R U . . .
C63 C 0.9187(3) 0.0641(3) 1.06381(15) 0.0340(9) Uani 1 1 d . . . . .
H63 H 0.956446 0.008204 1.077689 0.041 Uiso 1 1 calc R U . . .
C64 C 0.8137(3) 0.0774(3) 1.07302(14) 0.0324(9) Uani 1 1 d . . . . .
H64 H 0.780251 0.031622 1.094155 0.039 Uiso 1 1 calc R U . . .
C65 C 0.7553(3) 0.1575(3) 1.05169(13) 0.0248(8) Uani 1 1 d . . . . .
C66 C 0.6407(3) 0.1703(3) 1.06152(14) 0.0314(9) Uani 1 1 d . . . . .
H66A H 0.623388 0.241850 1.061387 0.038 Uiso 1 1 calc R U . . .
H66B H 0.629045 0.143859 1.095803 0.038 Uiso 1 1 calc R U . . .
C67 C 0.5661(3) 0.1178(3) 1.02198(16) 0.0405(10) Uani 1 1 d . . . . .
H67A H 0.492187 0.133829 1.027942 0.061 Uiso 1 1 calc R U . . .
H67B H 0.576839 0.046013 1.024825 0.061 Uiso 1 1 calc R U . . .
H67C H 0.581213 0.139758 0.987724 0.061 Uiso 1 1 calc R U . . .
C68 C 0.9726(3) 0.2880(3) 0.98167(14) 0.0269(8) Uani 1 1 d . . . . .
H68A H 0.931130 0.350423 0.980463 0.032 Uiso 1 1 calc R U . . .
H68B H 0.973495 0.263172 0.946254 0.032 Uiso 1 1 calc R U . . .
C69 C 1.0866(3) 0.3110(4) 1.00193(17) 0.0455(11) Uani 1 1 d . . . . .
H69A H 1.086830 0.335937 1.036965 0.068 Uiso 1 1 calc R U . . .
H69B H 1.116616 0.361302 0.980279 0.068 Uiso 1 1 calc R U . . .
H69C H 1.129533 0.250468 1.001550 0.068 Uiso 1 1 calc R U . . .
C70 C 0.6072(3) 0.4519(3) 0.90504(12) 0.0223(8) Uani 1 1 d . . . . .
C71 C 0.6330(3) 0.5416(3) 0.88175(13) 0.0319(9) Uani 1 1 d . . . . .
C72 C 0.5643(4) 0.5772(4) 0.84265(16) 0.0494(13) Uani 1 1 d . . . . .
H72 H 0.580732 0.637020 0.825880 0.059 Uiso 1 1 calc R U . . .
C73 C 0.4721(4) 0.5270(4) 0.82769(16) 0.0571(16) Uani 1 1 d . . . . .
H73 H 0.427339 0.550804 0.799601 0.068 Uiso 1 1 calc R U . . .
C74 C 0.4439(3) 0.4422(4) 0.85315(15) 0.0459(12) Uani 1 1 d . . . . .
H74 H 0.378355 0.410197 0.843365 0.055 Uiso 1 1 calc R U . . .
C75 C 0.5112(3) 0.4029(3) 0.89322(13) 0.0278(9) Uani 1 1 d . . . . .
C76 C 0.4791(3) 0.3125(3) 0.92280(15) 0.0318(9) Uani 1 1 d . . . . .
H76A H 0.514174 0.316178 0.957770 0.038 Uiso 1 1 calc R U . . .
H76B H 0.506462 0.252609 0.906352 0.038 Uiso 1 1 calc R U . . .
C77 C 0.3593(3) 0.3001(4) 0.92661(18) 0.0500(13) Uani 1 1 d . . . . .
H77A H 0.330472 0.360156 0.941372 0.075 Uiso 1 1 calc R U . . .
H77B H 0.346338 0.243144 0.948435 0.075 Uiso 1 1 calc R U . . .
H77C H 0.324387 0.289090 0.892470 0.075 Uiso 1 1 calc R U . . .
C78 C 0.7299(4) 0.6006(3) 0.90087(15) 0.0390(10) Uani 1 1 d . . . . .
H78A H 0.790727 0.554353 0.906344 0.047 Uiso 1 1 calc R U . . .
H78B H 0.716479 0.629096 0.934510 0.047 Uiso 1 1 calc R U . . .
C79 C 0.7629(5) 0.6848(3) 0.86647(18) 0.0605(15) Uani 1 1 d . . . . .
H79A H 0.828481 0.715442 0.881529 0.091 Uiso 1 1 calc R U . . .
H79B H 0.706184 0.734598 0.863127 0.091 Uiso 1 1 calc R U . . .
H79C H 0.775190 0.658290 0.832686 0.091 Uiso 1 1 calc R U . . .
C80 C 0.7523(2) 0.1653(2) 0.81557(11) 0.0142(6) Uani 1 1 d . . . . .
C81 C 0.7172(3) 0.0069(2) 0.78061(13) 0.0227(8) Uani 1 1 d . . . . .
H81A H 0.656637 -0.013774 0.756772 0.027 Uiso 1 1 calc R U . . .
H81B H 0.744289 -0.051446 0.800418 0.027 Uiso 1 1 calc R U . . .
C82 C 0.8045(3) 0.0541(2) 0.75216(12) 0.0186(7) Uani 1 1 d . . . . .
H82A H 0.868489 0.011399 0.753076 0.022 Uiso 1 1 calc R U . . .
H82B H 0.779826 0.067947 0.716187 0.022 Uiso 1 1 calc R U . . .
C83 C 0.5812(2) 0.0828(2) 0.83304(12) 0.0170(7) Uani 1 1 d . . . . .
C84 C 0.4993(2) 0.1441(2) 0.81129(12) 0.0178(7) Uani 1 1 d . . . . .
C85 C 0.3971(3) 0.1268(3) 0.82633(13) 0.0227(8) Uani 1 1 d . . . . .
H85 H 0.340355 0.167854 0.812966 0.027 Uiso 1 1 calc R U . . .
C86 C 0.3758(3) 0.0525(3) 0.85980(14) 0.0262(8) Uani 1 1 d . . . . .
H86 H 0.304888 0.041551 0.868508 0.031 Uiso 1 1 calc R U . . .
C87 C 0.4575(3) -0.0061(3) 0.88074(13) 0.0264(8) Uani 1 1 d . . . . .
H87 H 0.442226 -0.057318 0.903905 0.032 Uiso 1 1 calc R U . . .
C88 C 0.5618(3) 0.0085(2) 0.86853(12) 0.0192(7) Uani 1 1 d . . . . .
C89 C 0.6531(3) -0.0520(3) 0.89326(14) 0.0261(8) Uani 1 1 d . . . . .
H89A H 0.709063 -0.005810 0.907120 0.031 Uiso 1 1 calc R U . . .
H89B H 0.683812 -0.092123 0.866458 0.031 Uiso 1 1 calc R U . . .
C90 C 0.6250(3) -0.1213(3) 0.93597(15) 0.0395(10) Uani 1 1 d . . . . .
H90A H 0.595204 -0.082696 0.963084 0.059 Uiso 1 1 calc R U . . .
H90B H 0.689354 -0.155703 0.949833 0.059 Uiso 1 1 calc R U . . .
H90C H 0.572473 -0.169990 0.922474 0.059 Uiso 1 1 calc R U . . .
C91 C 0.5171(3) 0.2261(2) 0.77415(12) 0.0217(7) Uani 1 1 d . . . . .
H91A H 0.577053 0.267451 0.788490 0.026 Uiso 1 1 calc R U . . .
H91B H 0.452838 0.268547 0.771198 0.026 Uiso 1 1 calc R U . . .
C92 C 0.5412(3) 0.1933(3) 0.72081(13) 0.0259(8) Uani 1 1 d . . . . .
H92A H 0.609222 0.157866 0.722558 0.039 Uiso 1 1 calc R U . . .
H92B H 0.545351 0.251638 0.698809 0.039 Uiso 1 1 calc R U . . .
H92C H 0.484368 0.149377 0.706705 0.039 Uiso 1 1 calc R U . . .
C93 C 0.9286(2) 0.1916(2) 0.78211(12) 0.0155(7) Uani 1 1 d . . . . .
C94 C 1.0016(2) 0.1724(2) 0.82360(12) 0.0178(7) Uani 1 1 d . . . . .
C95 C 1.1015(3) 0.2171(3) 0.82418(14) 0.0258(8) Uani 1 1 d . . . . .
H95 H 1.151873 0.206934 0.852463 0.031 Uiso 1 1 calc R U . . .
C96 C 1.1279(3) 0.2761(3) 0.78397(15) 0.0301(9) Uani 1 1 d . . . . .
H96 H 1.195709 0.307239 0.785146 0.036 Uiso 1 1 calc R U . . .
C97 C 1.0566(3) 0.2898(3) 0.74228(15) 0.0283(9) Uani 1 1 d . . . . .
H97 H 1.076470 0.328780 0.714433 0.034 Uiso 1 1 calc R U . . .
C98 C 0.9551(3) 0.2472(2) 0.74029(13) 0.0197(7) Uani 1 1 d . . . . .
C99 C 0.8799(3) 0.2623(3) 0.69341(13) 0.0259(8) Uani 1 1 d . . . . .
H99A H 0.883376 0.332395 0.682471 0.031 Uiso 1 1 calc R U . . .
H99B H 0.806249 0.248721 0.702108 0.031 Uiso 1 1 calc R U . . .
C100 C 0.9064(3) 0.1949(3) 0.64889(13) 0.0334(9) Uani 1 1 d . . . . .
H10A H 0.898345 0.125359 0.658698 0.050 Uiso 1 1 calc R U . . .
H10B H 0.979972 0.206766 0.640710 0.050 Uiso 1 1 calc R U . . .
H10C H 0.857882 0.209534 0.618916 0.050 Uiso 1 1 calc R U . . .
C101 C 0.9718(3) 0.1040(3) 0.86598(13) 0.0236(8) Uani 1 1 d . . . . .
H10D H 0.939757 0.043326 0.850169 0.028 Uiso 1 1 calc R U . . .
H10E H 0.916090 0.137075 0.884510 0.028 Uiso 1 1 calc R U . . .
C102 C 1.0614(3) 0.0729(3) 0.90486(14) 0.0324(9) Uani 1 1 d . . . . .
H10F H 1.032915 0.029601 0.930486 0.049 Uiso 1 1 calc R U . . .
H10G H 1.093061 0.131929 0.921633 0.049 Uiso 1 1 calc R U . . .
H10H H 1.115952 0.037197 0.887484 0.049 Uiso 1 1 calc R U . . .
 
loop_
 _atom_site_aniso_label
 _atom_site_aniso_U_11
 _atom_site_aniso_U_22
 _atom_site_aniso_U_33
 _atom_site_aniso_U_23
 _atom_site_aniso_U_13
 _atom_site_aniso_U_12
N1 0.0263(17) 0.0327(18) 0.0294(18) 0.0113(14) 0.0090(14) 0.0064(14)
B1 0.0151(19) 0.0187(19) 0.021(2) -0.0022(16) -0.0005(15) 0.0001(15)
C1 0.0209(18) 0.0184(17) 0.0266(19) -0.0009(15) 0.0099(15) 0.0067(14)
N2 0.0143(13) 0.0135(13) 0.0192(14) -0.0029(11) 0.0043(11) -0.0018(11)
C2 0.035(2) 0.0201(19) 0.040(2) -0.0060(17) 0.0176(18) -0.0047(16)
B2 0.0117(18) 0.0161(18) 0.021(2) -0.0019(15) 0.0007(15) 0.0004(14)
N3 0.0143(14) 0.0142(13) 0.0202(15) -0.0047(11) 0.0051(11) -0.0010(10)
B3 0.0135(18) 0.0169(18) 0.0177(19) -0.0018(15) -0.0030(15) 0.0017(14)
C3 0.047(3) 0.022(2) 0.062(3) -0.007(2) 0.028(2) -0.0061(18)
N4 0.0234(15) 0.0202(15) 0.0162(14) -0.0062(12) -0.0012(12) 0.0045(12)
B4 0.0132(19) 0.0174(18) 0.022(2) -0.0009(16) 0.0004(15) 0.0009(14)
C4 0.055(3) 0.022(2) 0.065(3) 0.016(2) 0.037(3) 0.009(2)
N5 0.0177(14) 0.0189(14) 0.0165(14) -0.0054(11) -0.0005(11) 0.0008(11)
C5 0.036(2) 0.040(2) 0.038(2) 0.019(2) 0.0138(19) 0.0167(19)
N8 0.0200(15) 0.0176(14) 0.0139(14) -0.0029(11) -0.0007(11) 0.0025(11)
C8 0.0270(19) 0.0147(17) 0.031(2) -0.0042(15) 0.0112(16) -0.0020(14)
N7 0.0179(14) 0.0181(14) 0.0146(14) -0.0020(11) 0.0006(11) 0.0018(11)
C7 0.0211(18) 0.0157(16) 0.0266(19) -0.0036(14) 0.0081(15) 0.0001(14)
N6 0.0228(16) 0.0215(15) 0.0228(15) 0.0024(12) 0.0020(12) 0.0035(12)
C6 0.0144(16) 0.0174(17) 0.0129(16) 0.0029(13) -0.0001(13) -0.0022(13)
N9 0.0159(14) 0.0132(13) 0.0192(14) -0.0043(11) 0.0030(11) -0.0007(11)
C9 0.0135(16) 0.0147(16) 0.0188(17) 0.0001(13) 0.0036(13) 0.0008(12)
N10 0.0136(13) 0.0146(13) 0.0162(14) -0.0026(11) 0.0019(11) -0.0004(10)
C10 0.0188(17) 0.0171(16) 0.0188(17) -0.0024(14) 0.0023(14) 0.0046(13)
C11 0.0186(18) 0.0220(18) 0.029(2) -0.0011(15) -0.0048(15) 0.0001(14)
C12 0.0153(18) 0.0220(18) 0.039(2) 0.0046(16) 0.0062(16) -0.0019(14)
C14 0.0196(17) 0.0166(16) 0.0213(18) -0.0003(14) 0.0031(14) 0.0032(13)
C13 0.026(2) 0.0207(18) 0.0239(19) 0.0041(15) 0.0094(15) 0.0030(15)
C15 0.027(2) 0.0272(19) 0.0186(18) 0.0017(15) 0.0029(15) -0.0005(15)
C16 0.048(3) 0.045(3) 0.022(2) 0.0043(18) -0.0018(18) -0.004(2)
C17 0.0207(18) 0.030(2) 0.0187(18) 0.0010(15) 0.0009(14) 0.0063(15)
C18 0.027(2) 0.061(3) 0.021(2) 0.0057(19) -0.0006(16) 0.0116(19)
C19 0.0158(17) 0.0177(16) 0.0213(18) -0.0063(14) 0.0044(14) -0.0024(13)
C20 0.0257(19) 0.0175(17) 0.0239(19) -0.0055(14) 0.0076(15) -0.0065(14)
C22 0.0174(18) 0.036(2) 0.039(2) -0.0097(18) 0.0122(16) -0.0050(16)
C21 0.025(2) 0.033(2) 0.034(2) -0.0065(17) 0.0145(17) -0.0075(16)
C24 0.0190(17) 0.0196(17) 0.0235(18) -0.0093(15) 0.0013(14) -0.0052(14)
C23 0.0199(18) 0.0266(19) 0.032(2) -0.0130(16) -0.0010(15) -0.0021(15)
C25 0.0220(19) 0.0265(19) 0.0242(19) -0.0024(15) -0.0042(15) 0.0023(15)
C26 0.034(2) 0.028(2) 0.055(3) 0.011(2) 0.007(2) 0.0054(17)
C27 0.035(2) 0.0203(18) 0.027(2) 0.0015(15) 0.0095(17) 0.0015(16)
C29 0.0130(16) 0.0211(17) 0.0184(17) -0.0009(14) 0.0013(13) -0.0005(13)
C28 0.049(3) 0.039(2) 0.031(2) 0.0083(18) 0.0149(19) 0.0017(19)
C30 0.039(2) 0.027(2) 0.023(2) -0.0097(16) -0.0045(17) 0.0141(17)
C31 0.029(2) 0.0228(18) 0.0199(18) -0.0080(14) 0.0013(15) 0.0015(15)
C33 0.0210(18) 0.0204(18) 0.0252(19) -0.0030(14) 0.0041(15) 0.0049(14)
C32 0.0190(17) 0.0179(17) 0.0176(17) -0.0047(14) 0.0007(14) 0.0050(13)
C34 0.035(2) 0.0249(19) 0.027(2) 0.0015(16) 0.0052(17) 0.0034(16)
C35 0.033(2) 0.034(2) 0.0213(19) -0.0027(16) -0.0051(16) 0.0085(17)
C36 0.0227(19) 0.031(2) 0.025(2) -0.0086(16) -0.0072(15) 0.0026(15)
C37 0.0217(18) 0.0188(17) 0.0196(18) -0.0064(14) 0.0012(14) 0.0029(14)
C38 0.0194(18) 0.0267(19) 0.028(2) -0.0053(16) 0.0032(15) -0.0002(14)
C39 0.0222(19) 0.030(2) 0.043(2) -0.0069(18) 0.0047(17) -0.0026(16)
C40 0.0255(19) 0.0191(17) 0.034(2) 0.0024(16) 0.0055(16) 0.0001(15)
C41 0.034(2) 0.023(2) 0.056(3) -0.0031(18) -0.004(2) -0.0034(17)
C42 0.0243(19) 0.0197(17) 0.0141(16) -0.0050(13) -0.0011(14) 0.0034(14)
C43 0.0243(19) 0.0226(18) 0.0172(17) -0.0037(14) 0.0008(14) 0.0010(14)
C44 0.026(2) 0.027(2) 0.026(2) -0.0038(16) -0.0030(16) 0.0035(15)
C45 0.040(2) 0.0223(19) 0.025(2) -0.0003(16) -0.0048(17) 0.0054(16)
C46 0.043(2) 0.0251(19) 0.024(2) 0.0037(16) 0.0029(17) -0.0074(17)
C47 0.030(2) 0.027(2) 0.0193(18) -0.0066(15) 0.0015(15) -0.0040(16)
C48 0.031(2) 0.044(3) 0.037(2) 0.0002(19) 0.0055(18) -0.0060(19)
C49 0.046(3) 0.073(4) 0.049(3) 0.006(3) 0.020(2) 0.004(2)
C50 0.026(2) 0.028(2) 0.026(2) 0.0001(16) 0.0022(15) 0.0004(16)
C51 0.056(3) 0.057(3) 0.056(3) 0.025(3) -0.019(2) -0.027(2)
C52 0.0169(16) 0.0138(16) 0.0160(16) -0.0010(13) 0.0070(13) 0.0062(13)
C53 0.0235(18) 0.0225(18) 0.0204(18) -0.0014(14) 0.0045(14) -0.0008(15)
C54 0.030(2) 0.026(2) 0.032(2) -0.0045(17) 0.0068(17) -0.0082(16)
C55 0.037(2) 0.0197(18) 0.035(2) 0.0035(16) 0.0157(18) -0.0012(16)
C56 0.029(2) 0.0220(18) 0.027(2) 0.0055(15) 0.0068(16) 0.0062(15)
C57 0.0105(16) 0.0181(16) 0.0176(17) 0.0016(13) 0.0001(13) -0.0029(12)
C58 0.0226(18) 0.0212(17) 0.0168(17) -0.0043(14) 0.0007(14) 0.0031(14)
C59 0.0224(18) 0.0227(18) 0.0176(17) -0.0044(14) -0.0009(14) 0.0018(14)
C60 0.0225(18) 0.0201(17) 0.0155(16) -0.0031(13) -0.0034(14) 0.0008(14)
C61 0.0249(19) 0.0223(18) 0.0210(18) -0.0032(15) -0.0023(15) 0.0019(15)
C62 0.031(2) 0.029(2) 0.032(2) -0.0048(17) -0.0056(17) 0.0104(16)
C63 0.046(3) 0.0213(19) 0.032(2) 0.0020(17) -0.0125(19) 0.0092(17)
C64 0.049(3) 0.024(2) 0.023(2) 0.0012(16) -0.0058(18) -0.0045(18)
C65 0.033(2) 0.0232(18) 0.0171(18) -0.0011(15) -0.0034(15) -0.0048(15)
C66 0.033(2) 0.035(2) 0.027(2) 0.0056(16) 0.0058(17) -0.0083(17)
C67 0.035(2) 0.041(2) 0.046(3) 0.001(2) 0.006(2) -0.0131(19)
C68 0.0178(18) 0.032(2) 0.031(2) -0.0018(16) 0.0017(15) 0.0050(15)
C69 0.028(2) 0.054(3) 0.054(3) 0.011(2) -0.004(2) -0.0067(19)
C70 0.0248(19) 0.0269(19) 0.0149(17) -0.0041(14) -0.0003(14) 0.0132(15)
C71 0.051(2) 0.029(2) 0.0180(19) 0.0024(16) 0.0131(17) 0.0205(18)
C72 0.068(3) 0.059(3) 0.023(2) 0.008(2) 0.010(2) 0.041(3)
C73 0.070(4) 0.084(4) 0.017(2) 0.002(2) 0.001(2) 0.061(3)
C74 0.034(2) 0.077(3) 0.026(2) -0.025(2) -0.0071(18) 0.029(2)
C75 0.0248(19) 0.041(2) 0.0176(18) -0.0133(16) -0.0013(15) 0.0128(17)
C76 0.0143(18) 0.042(2) 0.039(2) -0.0198(19) -0.0001(16) -0.0026(16)
C77 0.019(2) 0.067(3) 0.064(3) -0.038(3) 0.004(2) -0.005(2)
C78 0.064(3) 0.021(2) 0.034(2) 0.0039(17) 0.021(2) 0.0022(19)
C79 0.111(4) 0.026(2) 0.051(3) 0.008(2) 0.043(3) 0.004(2)
C80 0.0128(16) 0.0176(16) 0.0117(15) 0.0038(12) -0.0021(12) 0.0019(12)
C81 0.0246(19) 0.0177(17) 0.0266(19) -0.0098(15) 0.0086(15) -0.0036(14)
C82 0.0205(17) 0.0144(16) 0.0214(18) -0.0061(14) 0.0042(14) -0.0036(13)
C83 0.0137(16) 0.0206(17) 0.0169(17) -0.0058(13) 0.0029(13) -0.0021(13)
C84 0.0156(17) 0.0171(16) 0.0206(17) -0.0058(14) 0.0010(14) -0.0007(13)
C85 0.0167(18) 0.0265(19) 0.0245(19) -0.0069(15) 0.0002(14) 0.0002(14)
C86 0.0147(17) 0.036(2) 0.029(2) -0.0032(17) 0.0068(15) -0.0043(15)
C87 0.027(2) 0.0281(19) 0.025(2) 0.0007(16) 0.0069(16) -0.0048(16)
C88 0.0205(18) 0.0188(17) 0.0186(17) -0.0029(14) 0.0036(14) -0.0003(14)
C89 0.0216(18) 0.0235(18) 0.034(2) 0.0075(16) 0.0038(16) 0.0010(14)
C90 0.042(2) 0.043(2) 0.034(2) 0.013(2) 0.0108(19) 0.0131(19)
C91 0.0193(18) 0.0201(17) 0.0250(19) 0.0002(14) -0.0027(15) 0.0011(14)
C92 0.0271(19) 0.0258(19) 0.0248(19) 0.0034(15) 0.0023(15) 0.0003(15)
C93 0.0151(16) 0.0120(15) 0.0200(17) -0.0033(13) 0.0041(13) 0.0022(12)
C94 0.0174(17) 0.0154(16) 0.0209(18) -0.0047(13) 0.0038(14) 0.0040(13)
C95 0.0197(19) 0.0228(19) 0.034(2) -0.0094(16) -0.0027(16) 0.0014(15)
C96 0.0179(19) 0.0199(19) 0.053(3) -0.0022(17) 0.0066(18) -0.0026(14)
C97 0.028(2) 0.0172(17) 0.041(2) 0.0032(16) 0.0175(18) -0.0013(15)
C98 0.0212(18) 0.0148(16) 0.0239(18) -0.0013(14) 0.0078(15) 0.0050(13)
C99 0.030(2) 0.0250(19) 0.0240(19) 0.0064(15) 0.0091(16) 0.0085(15)
C100 0.046(2) 0.036(2) 0.0191(19) 0.0033(17) 0.0061(17) 0.0117(19)
C101 0.0206(18) 0.032(2) 0.0184(18) 0.0022(15) 0.0027(14) 0.0073(15)
C102 0.028(2) 0.046(2) 0.0222(19) 0.0017(17) -0.0014(16) 0.0151(17)
 
_geom_special_details
;
 All esds (except the esd in the dihedral angle between two l.s. planes)
 are estimated using the full covariance matrix.  The cell esds are taken
 into account individually in the estimation of esds in distances, angles
 and torsion angles; correlations between esds in cell parameters are only
 used when they are defined by crystal symmetry.  An approximate (isotropic)
 treatment of cell esds is used for estimating esds involving l.s. planes.
;
 
loop_
 _geom_bond_atom_site_label_1
 _geom_bond_atom_site_label_2
 _geom_bond_distance
 _geom_bond_site_symmetry_2
 _geom_bond_publ_flag
N1 C5 1.340(5) . ?
N1 C1 1.371(4) . ?
B1 C29 1.532(5) . ?
B1 B2 1.592(5) . ?
B1 H1 1.23(4) . ?
C1 C2 1.385(5) . ?
C1 B2 1.576(5) . ?
N2 C6 1.358(4) . ?
N2 C9 1.440(4) . ?
N2 C8 1.472(4) . ?
C2 C3 1.379(5) . ?
C2 H2 0.9500 . ?
B2 C6 1.575(5) . ?
N3 C6 1.356(4) . ?
N3 C19 1.442(4) . ?
N3 C7 1.474(4) . ?
B3 C80 1.563(5) . ?
B3 C52 1.589(5) . ?
B3 B4 1.591(5) . ?
C3 C4 1.371(6) . ?
C3 H3 0.9500 . ?
N4 C29 1.374(4) . ?
N4 C42 1.432(4) . ?
N4 C30 1.461(4) . ?
B4 C57 1.545(5) . ?
B4 H6 1.18(4) . ?
C4 C5 1.383(6) . ?
C4 H4 0.9500 . ?
N5 C29 1.377(4) . ?
N5 C32 1.437(4) . ?
N5 C31 1.472(4) . ?
C5 H5 0.9500 . ?
N8 C57 1.371(4) . ?
N8 C60 1.431(4) . ?
N8 C59 1.461(4) . ?
C8 C7 1.504(4) . ?
C8 H8A 0.9900 . ?
C8 H8AB 0.9900 . ?
N7 C57 1.369(4) . ?
N7 C70 1.438(4) . ?
N7 C58 1.481(4) . ?
C7 H7A 0.9900 . ?
C7 H7AB 0.9900 . ?
N6 C56 1.338(4) . ?
N6 C52 1.380(4) . ?
N9 C80 1.350(4) . ?
N9 C83 1.438(4) . ?
N9 C81 1.474(4) . ?
C9 C10 1.394(4) . ?
C9 C14 1.401(4) . ?
N10 C80 1.371(4) . ?
N10 C93 1.427(4) . ?
N10 C82 1.473(4) . ?
C10 C11 1.395(5) . ?
C10 C17 1.508(5) . ?
C11 C12 1.373(5) . ?
C11 H11 0.9500 . ?
C12 C13 1.377(5) . ?
C12 H12 0.9500 . ?
C14 C13 1.396(5) . ?
C14 C15 1.507(5) . ?
C13 H13 0.9500 . ?
C15 C16 1.526(5) . ?
C15 H15A 0.9900 . ?
C15 H15B 0.9900 . ?
C16 H16A 0.9800 . ?
C16 H16B 0.9800 . ?
C16 H16C 0.9800 . ?
C17 C18 1.525(5) . ?
C17 H17A 0.9900 . ?
C17 H17B 0.9900 . ?
C18 H18A 0.9800 . ?
C18 H18B 0.9800 . ?
C18 H18C 0.9800 . ?
C19 C20 1.398(5) . ?
C19 C24 1.401(5) . ?
C20 C21 1.385(5) . ?
C20 C27 1.505(5) . ?
C22 C23 1.377(5) . ?
C22 C21 1.379(5) . ?
C22 H22 0.9500 . ?
C21 H21 0.9500 . ?
C24 C23 1.394(5) . ?
C24 C25 1.511(5) . ?
C23 H23 0.9500 . ?
C25 C26 1.524(5) . ?
C25 H25A 0.9900 . ?
C25 H25B 0.9900 . ?
C26 H26A 0.9800 . ?
C26 H26B 0.9800 . ?
C26 H26C 0.9800 . ?
C27 C28 1.522(5) . ?
C27 H27A 0.9900 . ?
C27 H27B 0.9900 . ?
C28 H28A 0.9800 . ?
C28 H28B 0.9800 . ?
C28 H28C 0.9800 . ?
C30 C31 1.511(5) . ?
C30 H30A 0.9900 . ?
C30 H30B 0.9900 . ?
C31 H31A 0.9900 . ?
C31 H31B 0.9900 . ?
C33 C34 1.394(5) . ?
C33 C32 1.394(5) . ?
C33 C40 1.513(5) . ?
C32 C37 1.407(5) . ?
C34 C35 1.382(5) . ?
C34 H34 0.9500 . ?
C35 C36 1.381(5) . ?
C35 H35 0.9500 . ?
C36 C37 1.389(5) . ?
C36 H36 0.9500 . ?
C37 C38 1.513(5) . ?
C38 C39 1.522(5) . ?
C38 H38A 0.9900 . ?
C38 H38B 0.9900 . ?
C39 H39A 0.9800 . ?
C39 H39B 0.9800 . ?
C39 H39C 0.9800 . ?
C40 C41 1.529(5) . ?
C40 H40A 0.9900 . ?
C40 H40B 0.9900 . ?
C41 H41A 0.9800 . ?
C41 H41B 0.9800 . ?
C41 H41C 0.9800 . ?
C42 C43 1.400(5) . ?
C42 C47 1.403(5) . ?
C43 C44 1.386(5) . ?
C43 C50 1.517(5) . ?
C44 C45 1.386(5) . ?
C44 H44 0.9500 . ?
C45 C46 1.377(5) . ?
C45 H45 0.9500 . ?
C46 C47 1.393(5) . ?
C46 H46 0.9500 . ?
C47 C48 1.508(5) . ?
C48 C49 1.511(6) . ?
C48 H48A 0.9900 . ?
C48 H48B 0.9900 . ?
C49 H49A 0.9800 . ?
C49 H49B 0.9800 . ?
C49 H49C 0.9800 . ?
C50 C51 1.506(5) . ?
C50 H50A 0.9900 . ?
C50 H50B 0.9900 . ?
C51 H51A 0.9800 . ?
C51 H51B 0.9800 . ?
C51 H51C 0.9800 . ?
C52 C53 1.383(5) . ?
C53 C54 1.374(5) . ?
C53 H53 0.9500 . ?
C54 C55 1.390(5) . ?
C54 H54 0.9500 . ?
C55 C56 1.372(5) . ?
C55 H55 0.9500 . ?
C56 H56 0.9500 . ?
C58 C59 1.513(5) . ?
C58 H58A 0.9900 . ?
C58 H58B 0.9900 . ?
C59 H59A 0.9900 . ?
C59 H59B 0.9900 . ?
C60 C65 1.400(5) . ?
C60 C61 1.402(5) . ?
C61 C62 1.393(5) . ?
C61 C68 1.508(5) . ?
C62 C63 1.379(5) . ?
C62 H62 0.9500 . ?
C63 C64 1.375(5) . ?
C63 H63 0.9500 . ?
C64 C65 1.399(5) . ?
C64 H64 0.9500 . ?
C65 C66 1.496(5) . ?
C66 C67 1.521(5) . ?
C66 H66A 0.9900 . ?
C66 H66B 0.9900 . ?
C67 H67A 0.9800 . ?
C67 H67B 0.9800 . ?
C67 H67C 0.9800 . ?
C68 C69 1.525(5) . ?
C68 H68A 0.9900 . ?
C68 H68B 0.9900 . ?
C69 H69A 0.9800 . ?
C69 H69B 0.9800 . ?
C69 H69C 0.9800 . ?
C70 C75 1.393(5) . ?
C70 C71 1.405(5) . ?
C71 C72 1.379(6) . ?
C71 C78 1.512(6) . ?
C72 C73 1.375(7) . ?
C72 H72 0.9500 . ?
C73 C74 1.386(7) . ?
C73 H73 0.9500 . ?
C74 C75 1.404(5) . ?
C74 H74 0.9500 . ?
C75 C76 1.518(5) . ?
C76 C77 1.529(5) . ?
C76 H76A 0.9900 . ?
C76 H76B 0.9900 . ?
C77 H77A 0.9800 . ?
C77 H77B 0.9800 . ?
C77 H77C 0.9800 . ?
C78 C79 1.529(5) . ?
C78 H78A 0.9900 . ?
C78 H78B 0.9900 . ?
C79 H79A 0.9800 . ?
C79 H79B 0.9800 . ?
C79 H79C 0.9800 . ?
C81 C82 1.516(4) . ?
C81 H81A 0.9900 . ?
C81 H81B 0.9900 . ?
C82 H82A 0.9900 . ?
C82 H82B 0.9900 . ?
C83 C88 1.403(5) . ?
C83 C84 1.409(5) . ?
C84 C85 1.395(4) . ?
C84 C91 1.503(5) . ?
C85 C86 1.374(5) . ?
C85 H85 0.9500 . ?
C86 C87 1.379(5) . ?
C86 H86 0.9500 . ?
C87 C88 1.390(5) . ?
C87 H87 0.9500 . ?
C88 C89 1.516(5) . ?
C89 C90 1.522(5) . ?
C89 H89A 0.9900 . ?
C89 H89B 0.9900 . ?
C90 H90A 0.9800 . ?
C90 H90B 0.9800 . ?
C90 H90C 0.9800 . ?
C91 C92 1.522(5) . ?
C91 H91A 0.9900 . ?
C91 H91B 0.9900 . ?
C92 H92A 0.9800 . ?
C92 H92B 0.9800 . ?
C92 H92C 0.9800 . ?
C93 C98 1.392(4) . ?
C93 C94 1.396(4) . ?
C94 C95 1.394(5) . ?
C94 C101 1.516(5) . ?
C95 C96 1.383(5) . ?
C95 H95 0.9500 . ?
C96 C97 1.376(5) . ?
C96 H96 0.9500 . ?
C97 C98 1.399(5) . ?
C97 H97 0.9500 . ?
C98 C99 1.509(5) . ?
C99 C100 1.538(5) . ?
C99 H99A 0.9900 . ?
C99 H99B 0.9900 . ?
C100 H10A 0.9800 . ?
C100 H10B 0.9800 . ?
C100 H10C 0.9800 . ?
C101 C102 1.523(5) . ?
C101 H10D 0.9900 . ?
C101 H10E 0.9900 . ?
C102 H10F 0.9800 . ?
C102 H10G 0.9800 . ?
C102 H10H 0.9800 . ?
 
loop_
 _geom_angle_atom_site_label_1
 _geom_angle_atom_site_label_2
 _geom_angle_atom_site_label_3
 _geom_angle
 _geom_angle_site_symmetry_1
 _geom_angle_site_symmetry_3
 _geom_angle_publ_flag
C5 N1 C1 118.1(3) . . ?
C29 B1 B2 130.8(3) . . ?
C29 B1 H1 108.1(17) . . ?
B2 B1 H1 120.8(17) . . ?
N1 C1 C2 119.2(3) . . ?
N1 C1 B2 117.4(3) . . ?
C2 C1 B2 123.4(3) . . ?
C6 N2 C9 125.0(3) . . ?
C6 N2 C8 112.3(2) . . ?
C9 N2 C8 118.6(2) . . ?
C3 C2 C1 121.8(4) . . ?
C3 C2 H2 119.1 . . ?
C1 C2 H2 119.1 . . ?
C6 B2 C1 113.8(3) . . ?
C6 B2 B1 115.4(3) . . ?
C1 B2 B1 130.1(3) . . ?
C6 N3 C19 124.3(3) . . ?
C6 N3 C7 112.0(2) . . ?
C19 N3 C7 118.1(2) . . ?
C80 B3 C52 113.0(3) . . ?
C80 B3 B4 116.3(3) . . ?
C52 B3 B4 129.9(3) . . ?
C4 C3 C2 118.5(4) . . ?
C4 C3 H3 120.7 . . ?
C2 C3 H3 120.7 . . ?
C29 N4 C42 123.6(3) . . ?
C29 N4 C30 112.8(3) . . ?
C42 N4 C30 119.0(3) . . ?
C57 B4 B3 127.3(3) . . ?
C57 B4 H6 108.6(17) . . ?
B3 B4 H6 123.8(17) . . ?
C3 C4 C5 118.0(4) . . ?
C3 C4 H4 121.0 . . ?
C5 C4 H4 121.0 . . ?
C29 N5 C32 125.5(3) . . ?
C29 N5 C31 111.8(3) . . ?
C32 N5 C31 115.8(3) . . ?
N1 C5 C4 124.2(4) . . ?
N1 C5 H5 117.9 . . ?
C4 C5 H5 117.9 . . ?
C57 N8 C60 125.4(3) . . ?
C57 N8 C59 112.2(3) . . ?
C60 N8 C59 119.6(3) . . ?
N2 C8 C7 102.1(2) . . ?
N2 C8 H8A 111.3 . . ?
C7 C8 H8A 111.3 . . ?
N2 C8 H8AB 111.3 . . ?
C7 C8 H8AB 111.3 . . ?
H8A C8 H8AB 109.2 . . ?
C57 N7 C70 124.7(3) . . ?
C57 N7 C58 111.2(3) . . ?
C70 N7 C58 116.7(2) . . ?
N3 C7 C8 102.3(3) . . ?
N3 C7 H7A 111.3 . . ?
C8 C7 H7A 111.3 . . ?
N3 C7 H7AB 111.3 . . ?
C8 C7 H7AB 111.3 . . ?
H7A C7 H7AB 109.2 . . ?
C56 N6 C52 117.4(3) . . ?
N3 C6 N2 107.0(3) . . ?
N3 C6 B2 126.4(3) . . ?
N2 C6 B2 126.6(3) . . ?
C80 N9 C83 127.4(3) . . ?
C80 N9 C81 112.9(2) . . ?
C83 N9 C81 118.2(2) . . ?
C10 C9 C14 122.7(3) . . ?
C10 C9 N2 119.8(3) . . ?
C14 C9 N2 117.4(3) . . ?
C80 N10 C93 124.4(3) . . ?
C80 N10 C82 112.9(2) . . ?
C93 N10 C82 120.1(2) . . ?
C9 C10 C11 117.2(3) . . ?
C9 C10 C17 121.0(3) . . ?
C11 C10 C17 121.8(3) . . ?
C12 C11 C10 121.3(3) . . ?
C12 C11 H11 119.3 . . ?
C10 C11 H11 119.3 . . ?
C11 C12 C13 120.5(3) . . ?
C11 C12 H12 119.7 . . ?
C13 C12 H12 119.7 . . ?
C13 C14 C9 117.4(3) . . ?
C13 C14 C15 122.0(3) . . ?
C9 C14 C15 120.6(3) . . ?
C12 C13 C14 120.8(3) . . ?
C12 C13 H13 119.6 . . ?
C14 C13 H13 119.6 . . ?
C14 C15 C16 115.3(3) . . ?
C14 C15 H15A 108.4 . . ?
C16 C15 H15A 108.4 . . ?
C14 C15 H15B 108.4 . . ?
C16 C15 H15B 108.4 . . ?
H15A C15 H15B 107.5 . . ?
C15 C16 H16A 109.5 . . ?
C15 C16 H16B 109.5 . . ?
H16A C16 H16B 109.5 . . ?
C15 C16 H16C 109.5 . . ?
H16A C16 H16C 109.5 . . ?
H16B C16 H16C 109.5 . . ?
C10 C17 C18 115.4(3) . . ?
C10 C17 H17A 108.4 . . ?
C18 C17 H17A 108.4 . . ?
C10 C17 H17B 108.4 . . ?
C18 C17 H17B 108.4 . . ?
H17A C17 H17B 107.5 . . ?
C17 C18 H18A 109.5 . . ?
C17 C18 H18B 109.5 . . ?
H18A C18 H18B 109.5 . . ?
C17 C18 H18C 109.5 . . ?
H18A C18 H18C 109.5 . . ?
H18B C18 H18C 109.5 . . ?
C20 C19 C24 123.0(3) . . ?
C20 C19 N3 117.5(3) . . ?
C24 C19 N3 119.4(3) . . ?
C21 C20 C19 117.4(3) . . ?
C21 C20 C27 122.3(3) . . ?
C19 C20 C27 120.3(3) . . ?
C23 C22 C21 120.7(3) . . ?
C23 C22 H22 119.7 . . ?
C21 C22 H22 119.7 . . ?
C22 C21 C20 121.0(3) . . ?
C22 C21 H21 119.5 . . ?
C20 C21 H21 119.5 . . ?
C23 C24 C19 116.9(3) . . ?
C23 C24 C25 121.9(3) . . ?
C19 C24 C25 121.1(3) . . ?
C22 C23 C24 121.0(3) . . ?
C22 C23 H23 119.5 . . ?
C24 C23 H23 119.5 . . ?
C24 C25 C26 116.3(3) . . ?
C24 C25 H25A 108.2 . . ?
C26 C25 H25A 108.2 . . ?
C24 C25 H25B 108.2 . . ?
C26 C25 H25B 108.2 . . ?
H25A C25 H25B 107.4 . . ?
C25 C26 H26A 109.5 . . ?
C25 C26 H26B 109.5 . . ?
H26A C26 H26B 109.5 . . ?
C25 C26 H26C 109.5 . . ?
H26A C26 H26C 109.5 . . ?
H26B C26 H26C 109.5 . . ?
C20 C27 C28 116.3(3) . . ?
C20 C27 H27A 108.2 . . ?
C28 C27 H27A 108.2 . . ?
C20 C27 H27B 108.2 . . ?
C28 C27 H27B 108.2 . . ?
H27A C27 H27B 107.4 . . ?
N4 C29 N5 106.6(3) . . ?
N4 C29 B1 121.9(3) . . ?
N5 C29 B1 131.4(3) . . ?
C27 C28 H28A 109.5 . . ?
C27 C28 H28B 109.5 . . ?
H28A C28 H28B 109.5 . . ?
C27 C28 H28C 109.5 . . ?
H28A C28 H28C 109.5 . . ?
H28B C28 H28C 109.5 . . ?
N4 C30 C31 102.6(3) . . ?
N4 C30 H30A 111.2 . . ?
C31 C30 H30A 111.2 . . ?
N4 C30 H30B 111.2 . . ?
C31 C30 H30B 111.2 . . ?
H30A C30 H30B 109.2 . . ?
N5 C31 C30 103.3(3) . . ?
N5 C31 H31A 111.1 . . ?
C30 C31 H31A 111.1 . . ?
N5 C31 H31B 111.1 . . ?
C30 C31 H31B 111.1 . . ?
H31A C31 H31B 109.1 . . ?
C34 C33 C32 118.7(3) . . ?
C34 C33 C40 117.9(3) . . ?
C32 C33 C40 123.3(3) . . ?
C33 C32 C37 121.4(3) . . ?
C33 C32 N5 118.7(3) . . ?
C37 C32 N5 119.6(3) . . ?
C35 C34 C33 120.9(3) . . ?
C35 C34 H34 119.6 . . ?
C33 C34 H34 119.6 . . ?
C36 C35 C34 119.3(3) . . ?
C36 C35 H35 120.3 . . ?
C34 C35 H35 120.3 . . ?
C35 C36 C37 122.2(3) . . ?
C35 C36 H36 118.9 . . ?
C37 C36 H36 118.9 . . ?
C36 C37 C32 117.5(3) . . ?
C36 C37 C38 121.6(3) . . ?
C32 C37 C38 120.9(3) . . ?
C37 C38 C39 115.3(3) . . ?
C37 C38 H38A 108.4 . . ?
C39 C38 H38A 108.4 . . ?
C37 C38 H38B 108.4 . . ?
C39 C38 H38B 108.4 . . ?
H38A C38 H38B 107.5 . . ?
C38 C39 H39A 109.5 . . ?
C38 C39 H39B 109.5 . . ?
H39A C39 H39B 109.5 . . ?
C38 C39 H39C 109.5 . . ?
H39A C39 H39C 109.5 . . ?
H39B C39 H39C 109.5 . . ?
C33 C40 C41 112.1(3) . . ?
C33 C40 H40A 109.2 . . ?
C41 C40 H40A 109.2 . . ?
C33 C40 H40B 109.2 . . ?
C41 C40 H40B 109.2 . . ?
H40A C40 H40B 107.9 . . ?
C40 C41 H41A 109.5 . . ?
C40 C41 H41B 109.5 . . ?
H41A C41 H41B 109.5 . . ?
C40 C41 H41C 109.5 . . ?
H41A C41 H41C 109.5 . . ?
H41B C41 H41C 109.5 . . ?
C43 C42 C47 121.6(3) . . ?
C43 C42 N4 119.6(3) . . ?
C47 C42 N4 118.7(3) . . ?
C44 C43 C42 117.8(3) . . ?
C44 C43 C50 120.0(3) . . ?
C42 C43 C50 122.2(3) . . ?
C43 C44 C45 121.6(3) . . ?
C43 C44 H44 119.2 . . ?
C45 C44 H44 119.2 . . ?
C46 C45 C44 119.7(3) . . ?
C46 C45 H45 120.1 . . ?
C44 C45 H45 120.1 . . ?
C45 C46 C47 121.0(3) . . ?
C45 C46 H46 119.5 . . ?
C47 C46 H46 119.5 . . ?
C46 C47 C42 118.2(3) . . ?
C46 C47 C48 119.8(3) . . ?
C42 C47 C48 122.0(3) . . ?
C47 C48 C49 112.7(3) . . ?
C47 C48 H48A 109.1 . . ?
C49 C48 H48A 109.1 . . ?
C47 C48 H48B 109.1 . . ?
C49 C48 H48B 109.1 . . ?
H48A C48 H48B 107.8 . . ?
C48 C49 H49A 109.5 . . ?
C48 C49 H49B 109.5 . . ?
H49A C49 H49B 109.5 . . ?
C48 C49 H49C 109.5 . . ?
H49A C49 H49C 109.5 . . ?
H49B C49 H49C 109.5 . . ?
C51 C50 C43 113.4(3) . . ?
C51 C50 H50A 108.9 . . ?
C43 C50 H50A 108.9 . . ?
C51 C50 H50B 108.9 . . ?
C43 C50 H50B 108.9 . . ?
H50A C50 H50B 107.7 . . ?
C50 C51 H51A 109.5 . . ?
C50 C51 H51B 109.5 . . ?
H51A C51 H51B 109.5 . . ?
C50 C51 H51C 109.5 . . ?
H51A C51 H51C 109.5 . . ?
H51B C51 H51C 109.5 . . ?
N6 C52 C53 120.0(3) . . ?
N6 C52 B3 116.8(3) . . ?
C53 C52 B3 123.2(3) . . ?
C54 C53 C52 121.1(3) . . ?
C54 C53 H53 119.5 . . ?
C52 C53 H53 119.5 . . ?
C53 C54 C55 119.3(3) . . ?
C53 C54 H54 120.4 . . ?
C55 C54 H54 120.4 . . ?
C56 C55 C54 117.1(3) . . ?
C56 C55 H55 121.5 . . ?
C54 C55 H55 121.5 . . ?
N6 C56 C55 125.2(3) . . ?
N6 C56 H56 117.4 . . ?
C55 C56 H56 117.4 . . ?
N7 C57 N8 106.6(3) . . ?
N7 C57 B4 128.8(3) . . ?
N8 C57 B4 124.5(3) . . ?
N7 C58 C59 101.9(2) . . ?
N7 C58 H58A 111.4 . . ?
C59 C58 H58A 111.4 . . ?
N7 C58 H58B 111.4 . . ?
C59 C58 H58B 111.4 . . ?
H58A C58 H58B 109.3 . . ?
N8 C59 C58 101.6(3) . . ?
N8 C59 H59A 111.4 . . ?
C58 C59 H59A 111.4 . . ?
N8 C59 H59B 111.4 . . ?
C58 C59 H59B 111.4 . . ?
H59A C59 H59B 109.3 . . ?
C65 C60 C61 122.6(3) . . ?
C65 C60 N8 117.1(3) . . ?
C61 C60 N8 120.1(3) . . ?
C62 C61 C60 117.1(3) . . ?
C62 C61 C68 121.4(3) . . ?
C60 C61 C68 121.6(3) . . ?
C63 C62 C61 121.4(4) . . ?
C63 C62 H62 119.3 . . ?
C61 C62 H62 119.3 . . ?
C64 C63 C62 120.5(3) . . ?
C64 C63 H63 119.8 . . ?
C62 C63 H63 119.8 . . ?
C63 C64 C65 120.9(4) . . ?
C63 C64 H64 119.6 . . ?
C65 C64 H64 119.6 . . ?
C64 C65 C60 117.5(3) . . ?
C64 C65 C66 120.3(3) . . ?
C60 C65 C66 122.2(3) . . ?
C65 C66 C67 112.5(3) . . ?
C65 C66 H66A 109.1 . . ?
C67 C66 H66A 109.1 . . ?
C65 C66 H66B 109.1 . . ?
C67 C66 H66B 109.1 . . ?
H66A C66 H66B 107.8 . . ?
C66 C67 H67A 109.5 . . ?
C66 C67 H67B 109.5 . . ?
H67A C67 H67B 109.5 . . ?
C66 C67 H67C 109.5 . . ?
H67A C67 H67C 109.5 . . ?
H67B C67 H67C 109.5 . . ?
C61 C68 C69 114.7(3) . . ?
C61 C68 H68A 108.6 . . ?
C69 C68 H68A 108.6 . . ?
C61 C68 H68B 108.6 . . ?
C69 C68 H68B 108.6 . . ?
H68A C68 H68B 107.6 . . ?
C68 C69 H69A 109.5 . . ?
C68 C69 H69B 109.5 . . ?
H69A C69 H69B 109.5 . . ?
C68 C69 H69C 109.5 . . ?
H69A C69 H69C 109.5 . . ?
H69B C69 H69C 109.5 . . ?
C75 C70 C71 122.5(3) . . ?
C75 C70 N7 120.2(3) . . ?
C71 C70 N7 117.1(3) . . ?
C72 C71 C70 118.2(4) . . ?
C72 C71 C78 120.6(4) . . ?
C70 C71 C78 121.1(3) . . ?
C73 C72 C71 120.7(5) . . ?
C73 C72 H72 119.7 . . ?
C71 C72 H72 119.7 . . ?
C72 C73 C74 120.7(4) . . ?
C72 C73 H73 119.7 . . ?
C74 C73 H73 119.7 . . ?
C73 C74 C75 120.8(4) . . ?
C73 C74 H74 119.6 . . ?
C75 C74 H74 119.6 . . ?
C70 C75 C74 116.9(4) . . ?
C70 C75 C76 121.8(3) . . ?
C74 C75 C76 121.3(4) . . ?
C75 C76 C77 115.1(4) . . ?
C75 C76 H76A 108.5 . . ?
C77 C76 H76A 108.5 . . ?
C75 C76 H76B 108.5 . . ?
C77 C76 H76B 108.5 . . ?
H76A C76 H76B 107.5 . . ?
C76 C77 H77A 109.5 . . ?
C76 C77 H77B 109.5 . . ?
H77A C77 H77B 109.5 . . ?
C76 C77 H77C 109.5 . . ?
H77A C77 H77C 109.5 . . ?
H77B C77 H77C 109.5 . . ?
C71 C78 C79 116.4(4) . . ?
C71 C78 H78A 108.2 . . ?
C79 C78 H78A 108.2 . . ?
C71 C78 H78B 108.2 . . ?
C79 C78 H78B 108.2 . . ?
H78A C78 H78B 107.3 . . ?
C78 C79 H79A 109.5 . . ?
C78 C79 H79B 109.5 . . ?
H79A C79 H79B 109.5 . . ?
C78 C79 H79C 109.5 . . ?
H79A C79 H79C 109.5 . . ?
H79B C79 H79C 109.5 . . ?
N9 C80 N10 107.2(3) . . ?
N9 C80 B3 127.0(3) . . ?
N10 C80 B3 125.8(3) . . ?
N9 C81 C82 103.4(3) . . ?
N9 C81 H81A 111.1 . . ?
C82 C81 H81A 111.1 . . ?
N9 C81 H81B 111.1 . . ?
C82 C81 H81B 111.1 . . ?
H81A C81 H81B 109.1 . . ?
N10 C82 C81 102.4(2) . . ?
N10 C82 H82A 111.3 . . ?
C81 C82 H82A 111.3 . . ?
N10 C82 H82B 111.3 . . ?
C81 C82 H82B 111.3 . . ?
H82A C82 H82B 109.2 . . ?
C88 C83 C84 122.0(3) . . ?
C88 C83 N9 117.4(3) . . ?
C84 C83 N9 120.2(3) . . ?
C85 C84 C83 116.8(3) . . ?
C85 C84 C91 119.6(3) . . ?
C83 C84 C91 123.7(3) . . ?
C86 C85 C84 122.2(3) . . ?
C86 C85 H85 118.9 . . ?
C84 C85 H85 118.9 . . ?
C85 C86 C87 119.8(3) . . ?
C85 C86 H86 120.1 . . ?
C87 C86 H86 120.1 . . ?
C86 C87 C88 121.1(3) . . ?
C86 C87 H87 119.4 . . ?
C88 C87 H87 119.4 . . ?
C87 C88 C83 118.1(3) . . ?
C87 C88 C89 121.6(3) . . ?
C83 C88 C89 120.3(3) . . ?
C88 C89 C90 115.8(3) . . ?
C88 C89 H89A 108.3 . . ?
C90 C89 H89A 108.3 . . ?
C88 C89 H89B 108.3 . . ?
C90 C89 H89B 108.3 . . ?
H89A C89 H89B 107.4 . . ?
C89 C90 H90A 109.5 . . ?
C89 C90 H90B 109.5 . . ?
H90A C90 H90B 109.5 . . ?
C89 C90 H90C 109.5 . . ?
H90A C90 H90C 109.5 . . ?
H90B C90 H90C 109.5 . . ?
C84 C91 C92 115.7(3) . . ?
C84 C91 H91A 108.3 . . ?
C92 C91 H91A 108.3 . . ?
C84 C91 H91B 108.3 . . ?
C92 C91 H91B 108.3 . . ?
H91A C91 H91B 107.4 . . ?
C91 C92 H92A 109.5 . . ?
C91 C92 H92B 109.5 . . ?
H92A C92 H92B 109.5 . . ?
C91 C92 H92C 109.5 . . ?
H92A C92 H92C 109.5 . . ?
H92B C92 H92C 109.5 . . ?
C98 C93 C94 122.2(3) . . ?
C98 C93 N10 119.0(3) . . ?
C94 C93 N10 118.7(3) . . ?
C95 C94 C93 118.0(3) . . ?
C95 C94 C101 122.0(3) . . ?
C93 C94 C101 120.1(3) . . ?
C96 C95 C94 120.7(3) . . ?
C96 C95 H95 119.7 . . ?
C94 C95 H95 119.7 . . ?
C97 C96 C95 120.3(3) . . ?
C97 C96 H96 119.9 . . ?
C95 C96 H96 119.9 . . ?
C96 C97 C98 121.0(3) . . ?
C96 C97 H97 119.5 . . ?
C98 C97 H97 119.5 . . ?
C93 C98 C97 117.7(3) . . ?
C93 C98 C99 123.0(3) . . ?
C97 C98 C99 119.3(3) . . ?
C98 C99 C100 112.4(3) . . ?
C98 C99 H99A 109.1 . . ?
C100 C99 H99A 109.1 . . ?
C98 C99 H99B 109.1 . . ?
C100 C99 H99B 109.1 . . ?
H99A C99 H99B 107.8 . . ?
C99 C100 H10A 109.5 . . ?
C99 C100 H10B 109.5 . . ?
H10A C100 H10B 109.5 . . ?
C99 C100 H10C 109.5 . . ?
H10A C100 H10C 109.5 . . ?
H10B C100 H10C 109.5 . . ?
C94 C101 C102 116.6(3) . . ?
C94 C101 H10D 108.1 . . ?
C102 C101 H10D 108.1 . . ?
C94 C101 H10E 108.1 . . ?
C102 C101 H10E 108.1 . . ?
H10D C101 H10E 107.3 . . ?
C101 C102 H10F 109.5 . . ?
C101 C102 H10G 109.5 . . ?
H10F C102 H10G 109.5 . . ?
C101 C102 H10H 109.5 . . ?
H10F C102 H10H 109.5 . . ?
H10G C102 H10H 109.5 . . ?
 
loop_
 _geom_torsion_atom_site_label_1
 _geom_torsion_atom_site_label_2
 _geom_torsion_atom_site_label_3
 _geom_torsion_atom_site_label_4
 _geom_torsion
 _geom_torsion_site_symmetry_1
 _geom_torsion_site_symmetry_2
 _geom_torsion_site_symmetry_3
 _geom_torsion_site_symmetry_4
 _geom_torsion_publ_flag
C5 N1 C1 C2 2.0(5) . . . . ?
C5 N1 C1 B2 -178.3(3) . . . . ?
N1 C1 C2 C3 0.0(5) . . . . ?
B2 C1 C2 C3 -179.6(3) . . . . ?
N1 C1 B2 C6 -56.0(4) . . . . ?
C2 C1 B2 C6 123.7(3) . . . . ?
N1 C1 B2 B1 133.7(4) . . . . ?
C2 C1 B2 B1 -46.7(5) . . . . ?
C29 B1 B2 C6 -174.0(3) . . . . ?
C29 B1 B2 C1 -3.8(6) . . . . ?
C1 C2 C3 C4 -2.0(6) . . . . ?
C80 B3 B4 C57 178.1(3) . . . . ?
C52 B3 B4 C57 9.4(6) . . . . ?
C2 C3 C4 C5 1.9(6) . . . . ?
C1 N1 C5 C4 -2.1(5) . . . . ?
C3 C4 C5 N1 0.1(6) . . . . ?
C6 N2 C8 C7 -16.6(4) . . . . ?
C9 N2 C8 C7 -174.9(3) . . . . ?
C6 N3 C7 C8 -18.2(4) . . . . ?
C19 N3 C7 C8 -172.9(3) . . . . ?
N2 C8 C7 N3 19.4(3) . . . . ?
C19 N3 C6 N2 161.3(3) . . . . ?
C7 N3 C6 N2 8.4(4) . . . . ?
C19 N3 C6 B2 -18.5(5) . . . . ?
C7 N3 C6 B2 -171.3(3) . . . . ?
C9 N2 C6 N3 162.4(3) . . . . ?
C8 N2 C6 N3 5.7(4) . . . . ?
C9 N2 C6 B2 -17.8(5) . . . . ?
C8 N2 C6 B2 -174.6(3) . . . . ?
C1 B2 C6 N3 146.8(3) . . . . ?
B1 B2 C6 N3 -41.3(5) . . . . ?
C1 B2 C6 N2 -32.8(4) . . . . ?
B1 B2 C6 N2 139.0(3) . . . . ?
C6 N2 C9 C10 -64.7(4) . . . . ?
C8 N2 C9 C10 90.7(4) . . . . ?
C6 N2 C9 C14 119.4(3) . . . . ?
C8 N2 C9 C14 -85.2(4) . . . . ?
C14 C9 C10 C11 -1.9(5) . . . . ?
N2 C9 C10 C11 -177.6(3) . . . . ?
C14 C9 C10 C17 178.5(3) . . . . ?
N2 C9 C10 C17 2.9(4) . . . . ?
C9 C10 C11 C12 0.4(5) . . . . ?
C17 C10 C11 C12 180.0(3) . . . . ?
C10 C11 C12 C13 0.6(5) . . . . ?
C10 C9 C14 C13 2.3(5) . . . . ?
N2 C9 C14 C13 178.1(3) . . . . ?
C10 C9 C14 C15 -178.2(3) . . . . ?
N2 C9 C14 C15 -2.4(4) . . . . ?
C11 C12 C13 C14 -0.2(5) . . . . ?
C9 C14 C13 C12 -1.2(5) . . . . ?
C15 C14 C13 C12 179.3(3) . . . . ?
C13 C14 C15 C16 9.4(5) . . . . ?
C9 C14 C15 C16 -170.1(3) . . . . ?
C9 C10 C17 C18 -165.9(3) . . . . ?
C11 C10 C17 C18 14.6(5) . . . . ?
C6 N3 C19 C20 119.8(3) . . . . ?
C7 N3 C19 C20 -88.8(4) . . . . ?
C6 N3 C19 C24 -64.3(4) . . . . ?
C7 N3 C19 C24 87.1(4) . . . . ?
C24 C19 C20 C21 2.3(5) . . . . ?
N3 C19 C20 C21 178.0(3) . . . . ?
C24 C19 C20 C27 -179.4(3) . . . . ?
N3 C19 C20 C27 -3.7(4) . . . . ?
C23 C22 C21 C20 -0.9(5) . . . . ?
C19 C20 C21 C22 0.1(5) . . . . ?
C27 C20 C21 C22 -178.1(3) . . . . ?
C20 C19 C24 C23 -3.8(5) . . . . ?
N3 C19 C24 C23 -179.5(3) . . . . ?
C20 C19 C24 C25 173.7(3) . . . . ?
N3 C19 C24 C25 -2.0(5) . . . . ?
C21 C22 C23 C24 -0.8(5) . . . . ?
C19 C24 C23 C22 3.0(5) . . . . ?
C25 C24 C23 C22 -174.5(3) . . . . ?
C23 C24 C25 C26 -31.0(5) . . . . ?
C19 C24 C25 C26 151.7(3) . . . . ?
C21 C20 C27 C28 -6.0(5) . . . . ?
C19 C20 C27 C28 175.8(3) . . . . ?
C42 N4 C29 N5 162.5(3) . . . . ?
C30 N4 C29 N5 7.0(4) . . . . ?
C42 N4 C29 B1 -20.6(5) . . . . ?
C30 N4 C29 B1 -176.1(3) . . . . ?
C32 N5 C29 N4 154.5(3) . . . . ?
C31 N5 C29 N4 4.9(4) . . . . ?
C32 N5 C29 B1 -22.1(5) . . . . ?
C31 N5 C29 B1 -171.7(3) . . . . ?
B2 B1 C29 N4 150.7(3) . . . . ?
B2 B1 C29 N5 -33.2(6) . . . . ?
C29 N4 C30 C31 -15.2(4) . . . . ?
C42 N4 C30 C31 -171.9(3) . . . . ?
C29 N5 C31 C30 -13.9(4) . . . . ?
C32 N5 C31 C30 -166.7(3) . . . . ?
N4 C30 C31 N5 16.4(4) . . . . ?
C34 C33 C32 C37 3.8(5) . . . . ?
C40 C33 C32 C37 -172.9(3) . . . . ?
C34 C33 C32 N5 177.0(3) . . . . ?
C40 C33 C32 N5 0.2(5) . . . . ?
C29 N5 C32 C33 129.1(3) . . . . ?
C31 N5 C32 C33 -82.4(4) . . . . ?
C29 N5 C32 C37 -57.6(4) . . . . ?
C31 N5 C32 C37 90.9(4) . . . . ?
C32 C33 C34 C35 -2.1(5) . . . . ?
C40 C33 C34 C35 174.8(3) . . . . ?
C33 C34 C35 C36 -0.3(5) . . . . ?
C34 C35 C36 C37 1.1(5) . . . . ?
C35 C36 C37 C32 0.6(5) . . . . ?
C35 C36 C37 C38 -178.2(3) . . . . ?
C33 C32 C37 C36 -3.0(5) . . . . ?
N5 C32 C37 C36 -176.2(3) . . . . ?
C33 C32 C37 C38 175.7(3) . . . . ?
N5 C32 C37 C38 2.6(4) . . . . ?
C36 C37 C38 C39 19.3(5) . . . . ?
C32 C37 C38 C39 -159.5(3) . . . . ?
C34 C33 C40 C41 -66.8(4) . . . . ?
C32 C33 C40 C41 110.0(4) . . . . ?
C29 N4 C42 C43 -73.6(4) . . . . ?
C30 N4 C42 C43 80.5(4) . . . . ?
C29 N4 C42 C47 109.7(4) . . . . ?
C30 N4 C42 C47 -96.3(4) . . . . ?
C47 C42 C43 C44 -0.7(5) . . . . ?
N4 C42 C43 C44 -177.3(3) . . . . ?
C47 C42 C43 C50 177.8(3) . . . . ?
N4 C42 C43 C50 1.2(5) . . . . ?
C42 C43 C44 C45 1.3(5) . . . . ?
C50 C43 C44 C45 -177.3(3) . . . . ?
C43 C44 C45 C46 -0.8(5) . . . . ?
C44 C45 C46 C47 -0.2(5) . . . . ?
C45 C46 C47 C42 0.8(5) . . . . ?
C45 C46 C47 C48 179.6(3) . . . . ?
C43 C42 C47 C46 -0.3(5) . . . . ?
N4 C42 C47 C46 176.4(3) . . . . ?
C43 C42 C47 C48 -179.0(3) . . . . ?
N4 C42 C47 C48 -2.4(5) . . . . ?
C46 C47 C48 C49 -73.3(5) . . . . ?
C42 C47 C48 C49 105.5(4) . . . . ?
C44 C43 C50 C51 61.3(5) . . . . ?
C42 C43 C50 C51 -117.2(4) . . . . ?
C56 N6 C52 C53 0.7(4) . . . . ?
C56 N6 C52 B3 -177.5(3) . . . . ?
C80 B3 C52 N6 52.3(4) . . . . ?
B4 B3 C52 N6 -138.6(3) . . . . ?
C80 B3 C52 C53 -125.8(3) . . . . ?
B4 B3 C52 C53 43.3(5) . . . . ?
N6 C52 C53 C54 -1.6(5) . . . . ?
B3 C52 C53 C54 176.4(3) . . . . ?
C52 C53 C54 C55 1.5(5) . . . . ?
C53 C54 C55 C56 -0.4(5) . . . . ?
C52 N6 C56 C55 0.4(5) . . . . ?
C54 C55 C56 N6 -0.5(5) . . . . ?
C70 N7 C57 N8 -156.8(3) . . . . ?
C58 N7 C57 N8 -8.0(3) . . . . ?
C70 N7 C57 B4 20.3(5) . . . . ?
C58 N7 C57 B4 169.1(3) . . . . ?
C60 N8 C57 N7 -170.0(3) . . . . ?
C59 N8 C57 N7 -9.5(3) . . . . ?
C60 N8 C57 B4 12.7(5) . . . . ?
C59 N8 C57 B4 173.2(3) . . . . ?
B3 B4 C57 N7 36.4(5) . . . . ?
B3 B4 C57 N8 -147.0(3) . . . . ?
C57 N7 C58 C59 21.0(3) . . . . ?
C70 N7 C58 C59 172.5(3) . . . . ?
C57 N8 C59 C58 22.0(3) . . . . ?
C60 N8 C59 C58 -176.2(3) . . . . ?
N7 C58 C59 N8 -24.2(3) . . . . ?
C57 N8 C60 C65 -113.5(3) . . . . ?
C59 N8 C60 C65 87.3(4) . . . . ?
C57 N8 C60 C61 71.5(4) . . . . ?
C59 N8 C60 C61 -87.7(4) . . . . ?
C65 C60 C61 C62 3.6(5) . . . . ?
N8 C60 C61 C62 178.3(3) . . . . ?
C65 C60 C61 C68 -176.1(3) . . . . ?
N8 C60 C61 C68 -1.3(5) . . . . ?
C60 C61 C62 C63 -1.2(5) . . . . ?
C68 C61 C62 C63 178.5(3) . . . . ?
C61 C62 C63 C64 -1.6(6) . . . . ?
C62 C63 C64 C65 2.0(6) . . . . ?
C63 C64 C65 C60 0.2(5) . . . . ?
C63 C64 C65 C66 179.2(3) . . . . ?
C61 C60 C65 C64 -3.1(5) . . . . ?
N8 C60 C65 C64 -178.0(3) . . . . ?
C61 C60 C65 C66 177.9(3) . . . . ?
N8 C60 C65 C66 3.0(5) . . . . ?
C64 C65 C66 C67 -90.0(4) . . . . ?
C60 C65 C66 C67 89.0(4) . . . . ?
C62 C61 C68 C69 -37.6(5) . . . . ?
C60 C61 C68 C69 142.0(4) . . . . ?
C57 N7 C70 C75 54.4(4) . . . . ?
C58 N7 C70 C75 -92.9(4) . . . . ?
C57 N7 C70 C71 -131.5(3) . . . . ?
C58 N7 C70 C71 81.2(4) . . . . ?
C75 C70 C71 C72 -5.8(5) . . . . ?
N7 C70 C71 C72 -179.8(3) . . . . ?
C75 C70 C71 C78 170.7(3) . . . . ?
N7 C70 C71 C78 -3.3(5) . . . . ?
C70 C71 C72 C73 1.2(5) . . . . ?
C78 C71 C72 C73 -175.3(4) . . . . ?
C71 C72 C73 C74 3.1(6) . . . . ?
C72 C73 C74 C75 -3.0(6) . . . . ?
C71 C70 C75 C74 5.8(5) . . . . ?
N7 C70 C75 C74 179.6(3) . . . . ?
C71 C70 C75 C76 -173.0(3) . . . . ?
N7 C70 C75 C76 0.8(5) . . . . ?
C73 C74 C75 C70 -1.4(5) . . . . ?
C73 C74 C75 C76 177.5(3) . . . . ?
C70 C75 C76 C77 148.9(3) . . . . ?
C74 C75 C76 C77 -29.9(5) . . . . ?
C72 C71 C78 C79 -15.6(5) . . . . ?
C70 C71 C78 C79 167.9(3) . . . . ?
C83 N9 C80 N10 -161.5(3) . . . . ?
C81 N9 C80 N10 3.7(4) . . . . ?
C83 N9 C80 B3 18.8(5) . . . . ?
C81 N9 C80 B3 -176.0(3) . . . . ?
C93 N10 C80 N9 -157.6(3) . . . . ?
C82 N10 C80 N9 4.4(3) . . . . ?
C93 N10 C80 B3 22.1(5) . . . . ?
C82 N10 C80 B3 -175.9(3) . . . . ?
C52 B3 C80 N9 -147.0(3) . . . . ?
B4 B3 C80 N9 42.4(5) . . . . ?
C52 B3 C80 N10 33.4(4) . . . . ?
B4 B3 C80 N10 -137.2(3) . . . . ?
C80 N9 C81 C82 -9.7(4) . . . . ?
C83 N9 C81 C82 157.0(3) . . . . ?
C80 N10 C82 C81 -10.1(3) . . . . ?
C93 N10 C82 C81 152.8(3) . . . . ?
N9 C81 C82 N10 11.1(3) . . . . ?
C80 N9 C83 C88 -125.4(3) . . . . ?
C81 N9 C83 C88 70.0(4) . . . . ?
C80 N9 C83 C84 61.8(4) . . . . ?
C81 N9 C83 C84 -102.7(4) . . . . ?
C88 C83 C84 C85 -0.6(5) . . . . ?
N9 C83 C84 C85 171.7(3) . . . . ?
C88 C83 C84 C91 178.5(3) . . . . ?
N9 C83 C84 C91 -9.1(5) . . . . ?
C83 C84 C85 C86 -1.4(5) . . . . ?
C91 C84 C85 C86 179.4(3) . . . . ?
C84 C85 C86 C87 1.8(5) . . . . ?
C85 C86 C87 C88 -0.1(5) . . . . ?
C86 C87 C88 C83 -1.9(5) . . . . ?
C86 C87 C88 C89 176.9(3) . . . . ?
C84 C83 C88 C87 2.2(5) . . . . ?
N9 C83 C88 C87 -170.4(3) . . . . ?
C84 C83 C88 C89 -176.6(3) . . . . ?
N9 C83 C88 C89 10.8(4) . . . . ?
C87 C88 C89 C90 -6.2(5) . . . . ?
C83 C88 C89 C90 172.5(3) . . . . ?
C85 C84 C91 C92 -108.7(4) . . . . ?
C83 C84 C91 C92 72.2(4) . . . . ?
C80 N10 C93 C98 -120.4(3) . . . . ?
C82 N10 C93 C98 78.8(4) . . . . ?
C80 N10 C93 C94 64.1(4) . . . . ?
C82 N10 C93 C94 -96.7(3) . . . . ?
C98 C93 C94 C95 4.7(5) . . . . ?
N10 C93 C94 C95 -179.9(3) . . . . ?
C98 C93 C94 C101 -174.6(3) . . . . ?
N10 C93 C94 C101 0.7(4) . . . . ?
C93 C94 C95 C96 -1.9(5) . . . . ?
C101 C94 C95 C96 177.4(3) . . . . ?
C94 C95 C96 C97 -1.3(5) . . . . ?
C95 C96 C97 C98 2.0(5) . . . . ?
C94 C93 C98 C97 -4.1(5) . . . . ?
N10 C93 C98 C97 -179.5(3) . . . . ?
C94 C93 C98 C99 175.3(3) . . . . ?
N10 C93 C98 C99 0.0(4) . . . . ?
C96 C97 C98 C93 0.7(5) . . . . ?
C96 C97 C98 C99 -178.7(3) . . . . ?
C93 C98 C99 C100 -101.3(4) . . . . ?
C97 C98 C99 C100 78.1(4) . . . . ?
C95 C94 C101 C102 -9.6(5) . . . . ?
C93 C94 C101 C102 169.7(3) . . . . ?
 
_refine_diff_density_max    0.348
_refine_diff_density_min   -0.227
_refine_diff_density_rms    0.044

_shelx_res_file
;
TITL ToBr105_a.res in P2(1)
    ToBr105_a.res
    created by SHELXL-2018/3 at 09:23:18 on 04-Nov-2020
REM Old TITL ToBr105 in P2(1)
REM SHELXT solution in P2(1)
REM R1 0.129,  Rweak 0.030,  Alpha 0.008,  Orientation as input
REM Flack x = -0.414 ( 1.131 ) from Parsons' quotients
REM Formula found by SHELXT:  C105 B N10
CELL  0.71073  12.5981  13.4918  26.2737   90.000   94.361   90.000
ZERR   4.000   0.0005   0.0005   0.0011    0.000    0.002    0.000
LATT -1
SYMM -X, 1/2+Y, -Z
SFAC C H B N
UNIT 204 260 8 20
TEMP -173.150
SIZE 0.232 0.275 0.28
L.S. 10
BOND $H
LIST 4
acta 52
conf
shel 999 0.81
FMAP 2
PLAN 20

WGHT    0.042900    0.565700
FVAR       0.51002
N1    4    0.237658    0.704296    0.740040    11.00000    0.02626    0.03272 =
         0.02938    0.01128    0.00902    0.00641
B1    3    0.263368    0.785056    0.597704    11.00000    0.01511    0.01870 =
         0.02066   -0.00223   -0.00051    0.00010
H1    2    0.275525    0.861232    0.572786    11.00000    0.03145
C1    1    0.192430    0.706529    0.690918    11.00000    0.02088    0.01844 =
         0.02661   -0.00085    0.00990    0.00673
N2    4    0.137938    0.930015    0.705615    11.00000    0.01429    0.01349 =
         0.01917   -0.00294    0.00425   -0.00185
C2    1    0.116747    0.636071    0.675482    11.00000    0.03544    0.02008 =
         0.03974   -0.00600    0.01762   -0.00473
AFIX  43
H2    2    0.085511    0.637757    0.641425    11.00000   -1.20000
AFIX   0
B2    3    0.229784    0.790861    0.654838    11.00000    0.01173    0.01606 =
         0.02057   -0.00187    0.00072    0.00036
N3    4    0.279652    0.977615    0.669422    11.00000    0.01433    0.01418 =
         0.02018   -0.00475    0.00508   -0.00100
B3    3    0.747914    0.259987    0.849611    11.00000    0.01353    0.01694 =
         0.01773   -0.00178   -0.00296    0.00173
C3    1    0.085474    0.563558    0.708157    11.00000    0.04712    0.02231 =
         0.06173   -0.00709    0.02809   -0.00614
AFIX  43
H3    2    0.031812    0.517094    0.697264    11.00000   -1.20000
AFIX   0
N4    4    0.258627    0.703841    0.510255    11.00000    0.02338    0.02020 =
         0.01621   -0.00624   -0.00123    0.00446
B4    3    0.724194    0.242510    0.907534    11.00000    0.01315    0.01741 =
         0.02183   -0.00090    0.00037    0.00088
H6    2    0.716376    0.163400    0.926079    11.00000    0.02837
C4    1    0.133534    0.560004    0.756706    11.00000    0.05510    0.02170 =
         0.06547    0.01618    0.03749    0.00926
AFIX  43
H4    2    0.115703    0.509902    0.779988    11.00000   -1.20000
AFIX   0
N5    4    0.306544    0.599833    0.572585    11.00000    0.01769    0.01886 =
         0.01649   -0.00542   -0.00053    0.00083
C5    1    0.208735    0.631499    0.770792    11.00000    0.03611    0.04033 =
         0.03832    0.01917    0.01382    0.01672
AFIX  43
H5    2    0.242040    0.628833    0.804440    11.00000   -1.20000
AFIX   0
N8    4    0.748631    0.306171    1.000372    11.00000    0.02004    0.01762 =
         0.01392   -0.00286   -0.00075    0.00251
C8    1    0.142708    1.037556    0.715042    11.00000    0.02702    0.01469 =
         0.03112   -0.00422    0.01124   -0.00199
AFIX  23
H8A   2    0.133422    1.053092    0.751261    11.00000   -1.20000
H8AB  2    0.087990    1.073285    0.693078    11.00000   -1.20000
AFIX   0
N7    4    0.679993    0.416452    0.945819    11.00000    0.01786    0.01812 =
         0.01459   -0.00197    0.00064    0.00182
C7    1    0.253126    1.062858    0.701166    11.00000    0.02115    0.01569 =
         0.02665   -0.00355    0.00813    0.00011
AFIX  23
H7A   2    0.253723    1.125604    0.681654    11.00000   -1.20000
H7AB  2    0.303229    1.068409    0.731938    11.00000   -1.20000
AFIX   0
N6    4    0.739407    0.377613    0.774379    11.00000    0.02284    0.02149 =
         0.02280    0.00238    0.00199    0.00350
C6    1    0.215795    0.898639    0.676387    11.00000    0.01438    0.01743 =
         0.01288    0.00292   -0.00011   -0.00223
N9    4    0.685731    0.086775    0.814675    11.00000    0.01587    0.01317 =
         0.01915   -0.00429    0.00300   -0.00075
C9    1    0.038839    0.879147    0.710788    11.00000    0.01351    0.01472 =
         0.01882    0.00007    0.00355    0.00082
N10   4    0.825957    0.146561    0.780970    11.00000    0.01360    0.01465 =
         0.01623   -0.00260    0.00186   -0.00042
C10   1   -0.034247    0.868971    0.668519    11.00000    0.01883    0.01707 =
         0.01879   -0.00241    0.00227    0.00458
C11   1   -0.130585    0.822426    0.676259    11.00000    0.01860    0.02201 =
         0.02914   -0.00112   -0.00483    0.00008
AFIX  43
H11   2   -0.181946    0.813933    0.648207    11.00000   -1.20000
AFIX   0
C12   1   -0.152656    0.788646    0.723608    11.00000    0.01528    0.02201 =
         0.03941    0.00465    0.00623   -0.00187
AFIX  43
H12   2   -0.218558    0.756606    0.727830    11.00000   -1.20000
AFIX   0
C14   1    0.017459    0.847418    0.759747    11.00000    0.01962    0.01660 =
         0.02126   -0.00027    0.00307    0.00323
C13   1   -0.080059    0.800825    0.765024    11.00000    0.02601    0.02074 =
         0.02392    0.00411    0.00937    0.00304
AFIX  43
H13   2   -0.096520    0.777247    0.797572    11.00000   -1.20000
AFIX   0
C15   1    0.097907    0.862867    0.804484    11.00000    0.02733    0.02722 =
         0.01855    0.00171    0.00288   -0.00048
AFIX  23
H15A  2    0.103543    0.934826    0.811552    11.00000   -1.20000
H15B  2    0.168224    0.840087    0.794690    11.00000   -1.20000
AFIX   0
C16   1    0.073506    0.809974    0.853571    11.00000    0.04784    0.04528 =
         0.02234    0.00425   -0.00175   -0.00442
AFIX 137
H16A  2    0.008119    0.837247    0.865945    11.00000   -1.50000
H16B  2    0.132701    0.819728    0.879503    11.00000   -1.50000
H16C  2    0.064023    0.738971    0.846797    11.00000   -1.50000
AFIX   0
C17   1   -0.009096    0.906314    0.616672    11.00000    0.02074    0.03036 =
         0.01867    0.00096    0.00093    0.00628
AFIX  23
H17A  2    0.044661    0.861823    0.603229    11.00000   -1.20000
H17B  2    0.023525    0.972853    0.620876    11.00000   -1.20000
AFIX   0
C18   1   -0.103836    0.913391    0.577115    11.00000    0.02732    0.06064 =
         0.02096    0.00571   -0.00057    0.01156
AFIX 137
H18A  2   -0.156397    0.959703    0.589134    11.00000   -1.50000
H18B  2   -0.136376    0.847804    0.572071    11.00000   -1.50000
H18C  2   -0.079622    0.937215    0.544718    11.00000   -1.50000
AFIX   0
C19   1    0.386553    0.970484    0.653694    11.00000    0.01582    0.01769 =
         0.02134   -0.00634    0.00443   -0.00243
C20   1    0.407958    1.017075    0.608072    11.00000    0.02570    0.01751 =
         0.02395   -0.00547    0.00764   -0.00652
C22   1    0.589899    0.964089    0.623654    11.00000    0.01745    0.03607 =
         0.03850   -0.00972    0.01217   -0.00502
AFIX  43
H22   2    0.660192    0.961201    0.612961    11.00000   -1.20000
AFIX   0
C21   1    0.511503    1.012762    0.593833    11.00000    0.02523    0.03310 =
         0.03368   -0.00647    0.01452   -0.00752
AFIX  43
H21   2    0.528776    1.043788    0.563072    11.00000   -1.20000
AFIX   0
C24   1    0.465218    0.923648    0.685730    11.00000    0.01901    0.01955 =
         0.02349   -0.00934    0.00126   -0.00516
C23   1    0.567335    0.919656    0.668749    11.00000    0.01994    0.02657 =
         0.03215   -0.01300   -0.00099   -0.00209
AFIX  43
H23   2    0.622136    0.885781    0.688589    11.00000   -1.20000
AFIX   0
C25   1    0.440783    0.883455    0.737217    11.00000    0.02197    0.02648 =
         0.02418   -0.00242   -0.00416    0.00228
AFIX  23
H25A  2    0.364924    0.863622    0.735279    11.00000   -1.20000
H25B  2    0.450004    0.937827    0.762469    11.00000   -1.20000
AFIX   0
C26   1    0.507530    0.795541    0.757174    11.00000    0.03357    0.02761 =
         0.05485    0.01145    0.00684    0.00540
AFIX 137
H26A  2    0.484862    0.775330    0.790495    11.00000   -1.50000
H26B  2    0.582796    0.814588    0.760731    11.00000   -1.50000
H26C  2    0.497860    0.740165    0.733130    11.00000   -1.50000
AFIX   0
C27   1    0.319855    1.066872    0.575623    11.00000    0.03530    0.02026 =
         0.02730    0.00148    0.00945    0.00149
AFIX  23
H27A  2    0.284103    1.114579    0.597285    11.00000   -1.20000
H27B  2    0.266732    1.015857    0.564280    11.00000   -1.20000
AFIX   0
C29   1    0.274961    0.695948    0.562402    11.00000    0.01302    0.02112 =
         0.01842   -0.00094    0.00132   -0.00049
C28   1    0.352543    1.121735    0.528686    11.00000    0.04869    0.03859 =
         0.03122    0.00831    0.01493    0.00170
AFIX 137
H28A  2    0.408459    1.169822    0.538899    11.00000   -1.50000
H28B  2    0.290740    1.156545    0.512339    11.00000   -1.50000
H28C  2    0.379482    1.074172    0.504592    11.00000   -1.50000
AFIX   0
C30   1    0.266768    0.608724    0.484278    11.00000    0.03889    0.02734 =
         0.02305   -0.00971   -0.00453    0.01407
AFIX  23
H30A  2    0.310532    0.614386    0.454672    11.00000   -1.20000
H30B  2    0.195582    0.582740    0.472549    11.00000   -1.20000
AFIX   0
C31   1    0.320347    0.543791    0.525473    11.00000    0.02942    0.02284 =
         0.01994   -0.00798    0.00127    0.00154
AFIX  23
H31A  2    0.285489    0.478109    0.526311    11.00000   -1.20000
H31B  2    0.396702    0.534464    0.520245    11.00000   -1.20000
AFIX   0
C33   1    0.333954    0.487368    0.644913    11.00000    0.02103    0.02039 =
         0.02516   -0.00304    0.00407    0.00489
C32   1    0.369863    0.567257    0.617255    11.00000    0.01899    0.01794 =
         0.01758   -0.00475    0.00072    0.00496
C34   1    0.397766    0.452692    0.686832    11.00000    0.03451    0.02486 =
         0.02707    0.00148    0.00524    0.00341
AFIX  43
H34   2    0.373187    0.399736    0.706668    11.00000   -1.20000
AFIX   0
C35   1    0.496308    0.494333    0.699916    11.00000    0.03287    0.03389 =
         0.02133   -0.00273   -0.00514    0.00845
AFIX  43
H35   2    0.539122    0.470487    0.728652    11.00000   -1.20000
AFIX   0
C36   1    0.531916    0.570955    0.670801    11.00000    0.02270    0.03104 =
         0.02491   -0.00859   -0.00718    0.00264
AFIX  43
H36   2    0.600253    0.598471    0.679637    11.00000   -1.20000
AFIX   0
C37   1    0.471059    0.609112    0.629007    11.00000    0.02166    0.01881 =
         0.01958   -0.00640    0.00116    0.00294
C38   1    0.512292    0.691059    0.596521    11.00000    0.01944    0.02669 =
         0.02826   -0.00534    0.00318   -0.00017
AFIX  23
H38A  2    0.478802    0.754167    0.605941    11.00000   -1.20000
H38B  2    0.489127    0.677363    0.560353    11.00000   -1.20000
AFIX   0
C39   1    0.632529    0.704804    0.601022    11.00000    0.02218    0.03049 =
         0.04260   -0.00689    0.00470   -0.00263
AFIX 137
H39A  2    0.656118    0.723504    0.636115    11.00000   -1.50000
H39B  2    0.651931    0.757144    0.577587    11.00000   -1.50000
H39C  2    0.666974    0.642617    0.592263    11.00000   -1.50000
AFIX   0
C40   1    0.231426    0.432541    0.630198    11.00000    0.02548    0.01908 =
         0.03423    0.00237    0.00545    0.00007
AFIX  23
H40A  2    0.189637    0.470248    0.603263    11.00000   -1.20000
H40B  2    0.188735    0.428422    0.660244    11.00000   -1.20000
AFIX   0
C41   1    0.251619    0.327897    0.610763    11.00000    0.03383    0.02262 =
         0.05586   -0.00309   -0.00396   -0.00342
AFIX 137
H41A  2    0.183993    0.291919    0.606163    11.00000   -1.50000
H41B  2    0.299931    0.292861    0.635634    11.00000   -1.50000
H41C  2    0.283875    0.331849    0.578038    11.00000   -1.50000
AFIX   0
C42   1    0.198667    0.782156    0.484991    11.00000    0.02426    0.01971 =
         0.01410   -0.00503   -0.00105    0.00342
C43   1    0.087600    0.782745    0.485283    11.00000    0.02433    0.02260 =
         0.01724   -0.00369    0.00084    0.00105
C44   1    0.032158    0.857489    0.458600    11.00000    0.02558    0.02744 =
         0.02570   -0.00380   -0.00303    0.00352
AFIX  43
H44   2   -0.043152    0.860079    0.458883    11.00000   -1.20000
AFIX   0
C45   1    0.083956    0.928553    0.431510    11.00000    0.04000    0.02234 =
         0.02480   -0.00030   -0.00475    0.00540
AFIX  43
H45   2    0.044243    0.978590    0.413130    11.00000   -1.20000
AFIX   0
C46   1    0.193185    0.926298    0.431358    11.00000    0.04286    0.02507 =
         0.02367    0.00371    0.00295   -0.00737
AFIX  43
H46   2    0.228383    0.974962    0.412648    11.00000   -1.20000
AFIX   0
C47   1    0.252915    0.853755    0.458219    11.00000    0.02961    0.02732 =
         0.01926   -0.00660    0.00151   -0.00395
C48   1    0.372391    0.852833    0.457005    11.00000    0.03121    0.04444 =
         0.03689    0.00024    0.00551   -0.00599
AFIX  23
H48A  2    0.403225    0.808945    0.484484    11.00000   -1.20000
H48B  2    0.400043    0.920587    0.463888    11.00000   -1.20000
AFIX   0
C49   1    0.408129    0.817649    0.406464    11.00000    0.04576    0.07263 =
         0.04887    0.00631    0.01982    0.00428
AFIX 137
H49A  2    0.388178    0.747968    0.401273    11.00000   -1.50000
H49B  2    0.485595    0.824337    0.406509    11.00000   -1.50000
H49C  2    0.373797    0.857820    0.378825    11.00000   -1.50000
AFIX   0
C50   1    0.027618    0.703773    0.512511    11.00000    0.02608    0.02790 =
         0.02559    0.00015    0.00220    0.00043
AFIX  23
H50A  2    0.079657    0.658799    0.530760    11.00000   -1.20000
H50B  2   -0.014110    0.736049    0.538323    11.00000   -1.20000
AFIX   0
C51   1   -0.046543    0.643335    0.477170    11.00000    0.05616    0.05682 =
         0.05588    0.02524   -0.01858   -0.02689
AFIX 137
H51A  2   -0.079795    0.591509    0.496700    11.00000   -1.50000
H51B  2   -0.006255    0.612678    0.450846    11.00000   -1.50000
H51C  2   -0.101837    0.686489    0.460965    11.00000   -1.50000
AFIX   0
C52   1    0.786787    0.357089    0.822313    11.00000    0.01687    0.01376 =
         0.01600   -0.00102    0.00700    0.00622
C53   1    0.866207    0.418305    0.843636    11.00000    0.02347    0.02251 =
         0.02038   -0.00136    0.00454   -0.00080
AFIX  43
H53   2    0.897178    0.404677    0.877001    11.00000   -1.20000
AFIX   0
C54   1    0.901041    0.498518    0.817341    11.00000    0.03036    0.02644 =
         0.03229   -0.00447    0.00682   -0.00823
AFIX  43
H54   2    0.956802    0.539198    0.832035    11.00000   -1.20000
AFIX   0
C55   1    0.853822    0.519516    0.769007    11.00000    0.03662    0.01970 =
         0.03535    0.00350    0.01572   -0.00120
AFIX  43
H55   2    0.875649    0.574638    0.749872    11.00000   -1.20000
AFIX   0
C56   1    0.774282    0.457103    0.750150    11.00000    0.02936    0.02204 =
         0.02689    0.00552    0.00679    0.00623
AFIX  43
H56   2    0.741326    0.471479    0.717253    11.00000   -1.20000
AFIX   0
C57   1    0.718605    0.321701    0.949735    11.00000    0.01050    0.01809 =
         0.01759    0.00160    0.00007   -0.00287
C58   1    0.670578    0.460809    0.996823    11.00000    0.02259    0.02123 =
         0.01675   -0.00429    0.00074    0.00310
AFIX  23
H58A  2    0.596904    0.455806    1.007270    11.00000   -1.20000
H58B  2    0.692846    0.531197    0.997616    11.00000   -1.20000
AFIX   0
C59   1    0.746447    0.397401    1.030253    11.00000    0.02239    0.02265 =
         0.01756   -0.00439   -0.00093    0.00183
AFIX  23
H59A  2    0.817914    0.428043    1.035024    11.00000   -1.20000
H59B  2    0.719078    0.385360    1.064045    11.00000   -1.20000
AFIX   0
C60   1    0.807887    0.222696    1.020656    11.00000    0.02253    0.02006 =
         0.01553   -0.00312   -0.00340    0.00078
C61   1    0.916142    0.213069    1.012557    11.00000    0.02491    0.02227 =
         0.02098   -0.00323   -0.00234    0.00192
C62   1    0.969606    0.131473    1.034555    11.00000    0.03060    0.02882 =
         0.03188   -0.00477   -0.00559    0.01045
AFIX  43
H62   2    1.042690    0.121998    1.029297    11.00000   -1.20000
AFIX   0
C63   1    0.918678    0.064139    1.063810    11.00000    0.04609    0.02132 =
         0.03209    0.00202   -0.01252    0.00924
AFIX  43
H63   2    0.956446    0.008204    1.077689    11.00000   -1.20000
AFIX   0
C64   1    0.813663    0.077404    1.073023    11.00000    0.04893    0.02417 =
         0.02269    0.00122   -0.00578   -0.00449
AFIX  43
H64   2    0.780251    0.031622    1.094155    11.00000   -1.20000
AFIX   0
C65   1    0.755325    0.157457    1.051685    11.00000    0.03336    0.02321 =
         0.01709   -0.00110   -0.00340   -0.00480
C66   1    0.640687    0.170268    1.061515    11.00000    0.03318    0.03471 =
         0.02683    0.00561    0.00583   -0.00826
AFIX  23
H66A  2    0.623388    0.241850    1.061387    11.00000   -1.20000
H66B  2    0.629045    0.143859    1.095803    11.00000   -1.20000
AFIX   0
C67   1    0.566096    0.117800    1.021985    11.00000    0.03542    0.04074 =
         0.04589    0.00051    0.00603   -0.01311
AFIX 137
H67A  2    0.492187    0.133829    1.027942    11.00000   -1.50000
H67B  2    0.576839    0.046013    1.024825    11.00000   -1.50000
H67C  2    0.581213    0.139758    0.987724    11.00000   -1.50000
AFIX   0
C68   1    0.972566    0.288009    0.981673    11.00000    0.01778    0.03183 =
         0.03118   -0.00182    0.00168    0.00496
AFIX  23
H68A  2    0.931130    0.350423    0.980463    11.00000   -1.20000
H68B  2    0.973495    0.263172    0.946254    11.00000   -1.20000
AFIX   0
C69   1    1.086573    0.310982    1.001926    11.00000    0.02832    0.05359 =
         0.05350    0.01117   -0.00411   -0.00674
AFIX 137
H69A  2    1.086830    0.335937    1.036965    11.00000   -1.50000
H69B  2    1.116616    0.361302    0.980279    11.00000   -1.50000
H69C  2    1.129533    0.250468    1.001550    11.00000   -1.50000
AFIX   0
C70   1    0.607227    0.451851    0.905042    11.00000    0.02479    0.02689 =
         0.01490   -0.00411   -0.00031    0.01320
C71   1    0.632993    0.541555    0.881754    11.00000    0.05098    0.02850 =
         0.01798    0.00243    0.01314    0.02045
C72   1    0.564262    0.577199    0.842650    11.00000    0.06765    0.05860 =
         0.02286    0.00834    0.01011    0.04058
AFIX  43
H72   2    0.580732    0.637020    0.825880    11.00000   -1.20000
AFIX   0
C73   1    0.472139    0.527041    0.827687    11.00000    0.07015    0.08416 =
         0.01650    0.00180    0.00056    0.06057
AFIX  43
H73   2    0.427339    0.550804    0.799601    11.00000   -1.20000
AFIX   0
C74   1    0.443940    0.442169    0.853147    11.00000    0.03384    0.07668 =
         0.02590   -0.02483   -0.00706    0.02897
AFIX  43
H74   2    0.378355    0.410197    0.843365    11.00000   -1.20000
AFIX   0
C75   1    0.511156    0.402895    0.893218    11.00000    0.02476    0.04052 =
         0.01763   -0.01332   -0.00128    0.01284
C76   1    0.479125    0.312466    0.922797    11.00000    0.01429    0.04184 =
         0.03892   -0.01976   -0.00006   -0.00262
AFIX  23
H76A  2    0.514174    0.316178    0.957770    11.00000   -1.20000
H76B  2    0.506462    0.252609    0.906352    11.00000   -1.20000
AFIX   0
C77   1    0.359322    0.300104    0.926611    11.00000    0.01863    0.06724 =
         0.06418   -0.03766    0.00358   -0.00469
AFIX 137
H77A  2    0.330472    0.360156    0.941372    11.00000   -1.50000
H77B  2    0.346338    0.243144    0.948435    11.00000   -1.50000
H77C  2    0.324387    0.289090    0.892470    11.00000   -1.50000
AFIX   0
C78   1    0.729937    0.600621    0.900874    11.00000    0.06448    0.02086 =
         0.03413    0.00385    0.02067    0.00219
AFIX  23
H78A  2    0.790727    0.554353    0.906344    11.00000   -1.20000
H78B  2    0.716479    0.629096    0.934510    11.00000   -1.20000
AFIX   0
C79   1    0.762906    0.684789    0.866467    11.00000    0.11079    0.02577 =
         0.05066    0.00824    0.04345    0.00359
AFIX 137
H79A  2    0.828481    0.715442    0.881529    11.00000   -1.50000
H79B  2    0.706184    0.734598    0.863127    11.00000   -1.50000
H79C  2    0.775190    0.658290    0.832686    11.00000   -1.50000
AFIX   0
C80   1    0.752307    0.165274    0.815570    11.00000    0.01277    0.01763 =
         0.01167    0.00381   -0.00212    0.00191
C81   1    0.717232    0.006913    0.780607    11.00000    0.02463    0.01773 =
         0.02660   -0.00980    0.00856   -0.00358
AFIX  23
H81A  2    0.656637   -0.013774    0.756772    11.00000   -1.20000
H81B  2    0.744289   -0.051446    0.800418    11.00000   -1.20000
AFIX   0
C82   1    0.804488    0.054129    0.752163    11.00000    0.02051    0.01443 =
         0.02140   -0.00609    0.00416   -0.00361
AFIX  23
H82A  2    0.868489    0.011399    0.753076    11.00000   -1.20000
H82B  2    0.779826    0.067947    0.716187    11.00000   -1.20000
AFIX   0
C83   1    0.581201    0.082814    0.833039    11.00000    0.01374    0.02063 =
         0.01694   -0.00576    0.00287   -0.00215
C84   1    0.499294    0.144132    0.811289    11.00000    0.01564    0.01706 =
         0.02062   -0.00577    0.00098   -0.00069
C85   1    0.397119    0.126847    0.826326    11.00000    0.01670    0.02652 =
         0.02453   -0.00686    0.00017    0.00020
AFIX  43
H85   2    0.340355    0.167854    0.812966    11.00000   -1.20000
AFIX   0
C86   1    0.375762    0.052528    0.859805    11.00000    0.01466    0.03630 =
         0.02851   -0.00322    0.00682   -0.00426
AFIX  43
H86   2    0.304888    0.041551    0.868508    11.00000   -1.20000
AFIX   0
C87   1    0.457472   -0.006099    0.880744    11.00000    0.02683    0.02813 =
         0.02498    0.00073    0.00691   -0.00479
AFIX  43
H87   2    0.442226   -0.057318    0.903905    11.00000   -1.20000
AFIX   0
C88   1    0.561775    0.008495    0.868528    11.00000    0.02048    0.01878 =
         0.01857   -0.00291    0.00361   -0.00032
C89   1    0.653065   -0.052036    0.893264    11.00000    0.02159    0.02354 =
         0.03355    0.00750    0.00384    0.00098
AFIX  23
H89A  2    0.709063   -0.005810    0.907120    11.00000   -1.20000
H89B  2    0.683812   -0.092123    0.866458    11.00000   -1.20000
AFIX   0
C90   1    0.625028   -0.121269    0.935965    11.00000    0.04218    0.04349 =
         0.03401    0.01346    0.01078    0.01311
AFIX 137
H90A  2    0.595204   -0.082696    0.963084    11.00000   -1.50000
H90B  2    0.689354   -0.155703    0.949833    11.00000   -1.50000
H90C  2    0.572473   -0.169990    0.922474    11.00000   -1.50000
AFIX   0
C91   1    0.517115    0.226103    0.774149    11.00000    0.01926    0.02007 =
         0.02503    0.00024   -0.00275    0.00115
AFIX  23
H91A  2    0.577053    0.267451    0.788490    11.00000   -1.20000
H91B  2    0.452838    0.268547    0.771198    11.00000   -1.20000
AFIX   0
C92   1    0.541154    0.193329    0.720807    11.00000    0.02706    0.02578 =
         0.02477    0.00345    0.00225    0.00033
AFIX 137
H92A  2    0.609222    0.157866    0.722558    11.00000   -1.50000
H92B  2    0.545351    0.251638    0.698809    11.00000   -1.50000
H92C  2    0.484368    0.149377    0.706705    11.00000   -1.50000
AFIX   0
C93   1    0.928604    0.191599    0.782110    11.00000    0.01508    0.01196 =
         0.02001   -0.00334    0.00408    0.00216
C94   1    1.001599    0.172433    0.823603    11.00000    0.01739    0.01541 =
         0.02094   -0.00471    0.00380    0.00405
C95   1    1.101478    0.217101    0.824175    11.00000    0.01974    0.02281 =
         0.03403   -0.00945   -0.00274    0.00142
AFIX  43
H95   2    1.151873    0.206934    0.852463    11.00000   -1.20000
AFIX   0
C96   1    1.127944    0.276080    0.783966    11.00000    0.01794    0.01987 =
         0.05301   -0.00222    0.00664   -0.00261
AFIX  43
H96   2    1.195709    0.307239    0.785146    11.00000   -1.20000
AFIX   0
C97   1    1.056559    0.289809    0.742278    11.00000    0.02838    0.01724 =
         0.04146    0.00316    0.01749   -0.00126
AFIX  43
H97   2    1.076470    0.328780    0.714433    11.00000   -1.20000
AFIX   0
C98   1    0.955068    0.247214    0.740294    11.00000    0.02124    0.01481 =
         0.02392   -0.00128    0.00777    0.00501
C99   1    0.879942    0.262323    0.693408    11.00000    0.02979    0.02503 =
         0.02399    0.00641    0.00912    0.00850
AFIX  23
H99A  2    0.883376    0.332395    0.682471    11.00000   -1.20000
H99B  2    0.806249    0.248721    0.702108    11.00000   -1.20000
AFIX   0
C100  1    0.906440    0.194875    0.648893    11.00000    0.04568    0.03610 =
         0.01910    0.00329    0.00612    0.01168
AFIX 137
H10A  2    0.898345    0.125359    0.658698    11.00000   -1.50000
H10B  2    0.979972    0.206766    0.640710    11.00000   -1.50000
H10C  2    0.857882    0.209534    0.618916    11.00000   -1.50000
AFIX   0
C101  1    0.971775    0.104009    0.865981    11.00000    0.02062    0.03196 =
         0.01841    0.00216    0.00274    0.00734
AFIX  23
H10D  2    0.939757    0.043326    0.850169    11.00000   -1.20000
H10E  2    0.916090    0.137075    0.884510    11.00000   -1.20000
AFIX   0
C102  1    1.061415    0.072912    0.904861    11.00000    0.02832    0.04607 =
         0.02219    0.00165   -0.00142    0.01507
AFIX 137
H10F  2    1.032915    0.029601    0.930486    11.00000   -1.50000
H10G  2    1.093061    0.131929    0.921633    11.00000   -1.50000
H10H  2    1.115952    0.037197    0.887484    11.00000   -1.50000
REM #####
AFIX   0
HKLF 4


REM  ToBr105_a.res in P2(1)
REM wR2 = 0.1090, GooF = S = 1.068, Restrained GooF = 1.068 for all data
REM R1 = 0.0485 for 13168 Fo > 4sig(Fo) and 0.0707 for all 16320 data
REM 1069 parameters refined using 1 restraints

END

WGHT      0.0429      0.5655

REM Highest difference peak  0.348,  deepest hole -0.227,  1-sigma level  0.044
Q1    1   0.6767  0.0912  0.9441  11.00000  0.05    0.35
Q2    1  -0.0819  0.6866  0.4968  11.00000  0.05    0.28
Q3    1   0.4250  0.8899  0.4223  11.00000  0.05    0.25
Q4    1   0.2167  0.8380  0.6622  11.00000  0.05    0.22
Q5    1   0.3099  0.9052  0.5678  11.00000  0.05    0.19
Q6    1   0.2039  0.7801  0.6130  11.00000  0.05    0.19
Q7    1   0.2746  0.7602  0.6396  11.00000  0.05    0.18
Q8    1   0.5972  0.1300  0.9279  11.00000  0.05    0.18
Q9    1   0.6384  0.5686  1.0284  11.00000  0.05    0.17
Q10   1  -0.2249  0.6300  0.6827  11.00000  0.05    0.17
Q11   1   0.7568  0.5922  0.8628  11.00000  0.05    0.17
Q12   1   0.0811  0.9833  0.5896  11.00000  0.05    0.17
Q13   1  -0.0143  0.7104  0.8475  11.00000  0.05    0.16
Q14   1   0.4022  0.6093  0.7501  11.00000  0.05    0.16
Q15   1   0.8614  0.6347  0.6936  11.00000  0.05    0.16
Q16   1   0.7192  0.7233  0.8106  11.00000  0.05    0.16
Q17   1   0.8445  0.1141  0.8420  11.00000  0.05    0.16
Q18   1   0.4204  1.0310  0.4316  11.00000  0.05    0.16
Q19   1   0.6387  0.2295  1.1269  11.00000  0.05    0.16
Q20   1   0.2491  0.6766  0.8097  11.00000  0.05    0.16
;
_shelx_res_checksum    5240

_shelx_hkl_file
;
   2   0   0   99.89    8.20
   2   0   0   95.89    8.20
   2   0   0   94.49    7.80
  -2   0   0  101.29    8.30
  -2   0   0   95.49    7.70
  -3   0   0    3.00    4.10
  -3   0   0   13.50    5.70
   3   0   0    7.60    5.10
   3   0   0    3.90    4.80
   3   0   0    9.90    4.90
  -3   0   0    6.50    4.30
  -4   0   0 1084.39   39.10
  -4   0   0 1045.80   39.20
   4   0   0 1065.99   38.40
   4   0   0 1040.20   37.70
  -4   0   0 1035.10   37.80
   4   0   0 1129.69   39.60
  -5   0   0  869.21   36.70
   5   0   0  818.02   35.10
   5   0   0  813.22   34.80
  -5   0   0  760.72   34.40
   5   0   0  811.32   36.00
  -5   0   0  822.12   37.00
  -6   0   0 1244.48   48.70
   6   0   0 1236.38   48.40
  -6   0   0 1189.08   50.29
   6   0   0 1180.18   49.20
   6   0   0 1155.48   47.80
  -6   0   0 1241.68   49.80
  -7   0   0  350.96   26.00
   7   0   0  320.27   26.00
  -7   0   0  307.97   26.30
  -7   0   0  296.37   24.90
   7   0   0  358.76   27.00
   7   0   0  351.66   25.70
  -8   0   0  751.22   41.20
  -8   0   0  728.73   42.40
  -8   0   0  804.92   42.90
   8   0   0  750.42   40.80
   8   0   0  768.12   40.70
   8   0   0  762.22   42.40
  -9   0   0   50.09   14.50
  -9   0   0   34.40   13.00
   9   0   0   31.50   10.90
   9   0   0   31.20   10.30
  -9   0   0   25.40   10.90
   9   0   0   42.50   13.30
  10   0   0   -3.30    6.10
  10   0   0   13.20    9.40
  10   0   0    0.80    9.40
 -10   0   0    2.00   10.10
 -10   0   0   -9.10    6.10
 -10   0   0    6.00    8.70
 -11   0   0   16.80   11.30
  11   0   0    5.90   10.80
  11   0   0    1.40    9.30
 -11   0   0    3.80   10.90
 -11   0   0   -2.00    7.50
  11   0   0   -2.50    8.30
 -12   0   0   11.60   12.40
  12   0   0   28.50   13.70
  12   0   0   21.50   10.60
 -12   0   0   15.60   14.60
  13   0   0   27.00   15.80
 -13   0   0   33.40   26.20
 -13   0   0   64.99   20.80
  14   0   0   27.00   12.90
 -14   0   0    3.30   13.30
 -14   0   0   24.90   15.00
  15   0   0   -0.10   10.50
 -15   0   0   -8.80   12.70
   2  -1   0 1066.59   33.20
  -2  -1   0 1125.29   26.00
   2  -1   0 1083.49   33.20
   2  -1   0 1073.99   28.80
  -2  -1   0 1054.89   30.90
   2  -1   0 1051.09   32.70
  -2  -1   0 1070.09   30.90
  -2  -1   0 1066.99   31.10
  -2   1   0 1068.39   32.80
  -2   1   0 1035.40   33.10
   2   1   0 1114.89   30.50
   2   1   0 1099.09   31.20
  -2   1   0 1104.59   33.30
   2   1   0 1135.59   30.70
   3  -1   0 1380.66   44.60
   3  -1   0 1419.36   36.70
   3  -1   0 1537.75   45.20
   3  -1   0 1474.45   44.40
  -3  -1   0 1446.76   43.00
  -3  -1   0 1445.56   42.10
  -3  -1   0 1354.96   42.30
  -3   1   0 1375.66   44.70
   3   1   0 1402.86   41.50
  -3   1   0 1408.76   44.10
  -3   1   0 1371.76   43.70
   3   1   0 1445.76   42.10
   3   1   0 1401.96   42.00
  -4  -1   0   14.60    6.20
   4  -1   0   21.00    6.80
  -4  -1   0   21.50    6.50
   4  -1   0   13.00    6.30
   4  -1   0   14.80    5.70
  -4  -1   0    9.20    5.00
   4  -1   0   13.00    3.10
   4   1   0   23.00    6.20
  -4   1   0   12.50    6.80
  -4   1   0   26.60    6.70
  -4   1   0   19.00    6.80
   4   1   0   18.40    6.10
   4   1   0   10.50    5.40
   5  -1   0 3771.02  102.99
  -5  -1   0 3627.14  100.19
  -5  -1   0 3846.92  103.99
   5  -1   0 3685.33   87.49
  -5  -1   0 3761.42  102.99
   5  -1   0 3843.82  105.59
   5  -1   0 3766.52  104.19
  -5   1   0 3747.32  103.29
  -5   1   0 3775.22  105.89
   5   1   0 3946.31  102.49
  -5   1   0 3716.33  103.79
   5   1   0 3660.83  100.59
   5   1   0 3744.93  100.59
   6  -1   0   61.99    6.20
  -6  -1   0   37.30   12.40
  -6  -1   0   75.79   13.50
  -6  -1   0   64.09   13.20
   6  -1   0   67.59   13.80
   6  -1   0   47.20   13.30
   6  -1   0   59.49   13.50
  -6   1   0   76.89   14.00
   6   1   0   57.49   11.80
  -6   1   0   57.09   13.60
  -6   1   0   42.00   13.50
   6   1   0   66.59   12.90
   6   1   0   72.29   13.70
  -7  -1   0  334.97   25.80
  -7  -1   0  280.77   24.30
   7  -1   0  317.67   30.30
   7  -1   0  248.78   22.70
   7  -1   0  319.07   26.20
  -7  -1   0  319.27   24.60
   7   1   0  284.57   23.50
   7   1   0  308.77   23.50
  -7   1   0  336.87   27.60
  -7   1   0  314.47   25.40
  -7   1   0  310.27   25.30
   7   1   0  288.77   22.60
   8  -1   0   59.69   13.90
  -8  -1   0   61.79   13.90
  -8  -1   0   62.59   15.90
   8  -1   0   47.20   12.90
   8  -1   0   73.39   16.30
  -8  -1   0   58.49   13.70
   8   1   0   60.09   13.20
   8   1   0   53.29   13.00
  -8   1   0   58.99   15.40
  -8   1   0   56.99   14.40
   8   1   0   62.29   14.20
  -8   1   0   84.89   16.70
   9  -1   0  159.08   24.20
  -9  -1   0  213.88   23.00
   9  -1   0  216.28   22.50
   9  -1   0  222.78   23.70
  -9  -1   0  198.38   24.30
  -9  -1   0  201.68   22.70
   9   1   0  194.88   22.30
   9   1   0  213.38   22.60
  -9   1   0  213.88   23.00
  -9   1   0  205.08   23.70
   9   1   0  206.28   21.50
  -9   1   0  206.38   24.10
 -10  -1   0   13.20   11.80
 -10  -1   0    8.90    8.30
  10  -1   0   21.30   11.60
  10  -1   0   -2.70    8.80
  10  -1   0   17.70   11.60
 -10  -1   0   18.10   12.00
 -10   1   0   27.00   13.80
 -10   1   0    1.80    8.70
 -10   1   0    1.20    9.20
  10   1   0    4.00    8.80
  10   1   0    5.20    8.50
  10   1   0   15.10    9.50
  11  -1   0   24.00   13.20
 -11  -1   0   37.00   14.40
 -11  -1   0   39.50   13.00
 -11  -1   0   39.10   16.00
  11  -1   0   39.00   14.10
  11  -1   0   53.99   15.50
 -11   1   0   19.10   14.60
  11   1   0   24.00   10.10
 -11   1   0   21.10   10.70
 -11   1   0   18.10   12.40
  11   1   0   28.30   12.90
  11   1   0   16.40   12.00
  12  -1   0  181.08   29.30
  12  -1   0  164.58   25.80
 -12  -1   0  194.58   29.60
 -12  -1   0  215.48   33.70
 -12  -1   0  166.88   28.70
  12  -1   0  194.18   28.90
  12   1   0  211.38   25.10
 -12   1   0  165.08   27.80
  12   1   0  186.48   28.80
 -12   1   0  164.48   28.90
  13  -1   0  114.49   25.10
 -13  -1   0   63.49   18.50
 -13  -1   0  111.39   26.60
  13   1   0   98.09   21.10
  13   1   0   84.79   19.30
 -13   1   0   83.79   22.30
 -13   1   0   98.39   25.90
 -14  -1   0   -1.10    7.60
 -14  -1   0    6.00   12.00
  14  -1   0    4.80   11.10
 -14   1   0    1.20   10.60
  15  -1   0   23.50   14.60
 -15  -1   0   13.70   13.40
 -15  -1   0   17.50   16.70
 -15   1   0   12.60   14.60
  15   1   0   11.20   12.40
   2  -2   0   60.29    8.50
  -2  -2   0   52.29    5.20
   2  -2   0   58.49    7.00
  -2  -2   0   60.39    6.90
   2  -2   0   52.69    7.90
  -2  -2   0   62.59    5.70
   2  -2   0   69.79    8.20
  -2  -2   0   52.29    5.40
  -2   2   0   50.79    7.40
   2   2   0   54.89    4.10
   2   2   0   56.89    6.70
  -2   2   0   51.09    7.10
   3  -2   0  118.29   11.50
   3  -2   0  148.49   12.40
   3  -2   0  116.39   11.40
  -3  -2   0  124.69   10.00
  -3  -2   0  129.29    7.20
  -3  -2   0  128.79   10.00
  -3  -2   0  127.99   10.10
  -3   2   0  119.19   11.60
  -3   2   0  120.59   11.00
   3   2   0  116.09    8.40
   3   2   0  130.39    9.10
   3   2   0  131.29   10.00
  -4  -2   0 1544.95   48.40
  -4  -2   0 1562.54   48.80
   4  -2   0 1615.84   44.40
   4  -2   0 1564.24   52.49
   4  -2   0 1628.64   52.79
  -4  -2   0 1551.04   48.80
   4  -2   0 1613.04   52.69
   4   2   0 1553.04   46.10
  -4   2   0 1498.05   51.89
   4   2   0 1596.04   48.70
  -4   2   0 1520.55   50.79
   4   2   0 1443.96   45.50
  -4   2   0 1503.95   52.09
  -5  -2   0  133.89   14.50
  -5  -2   0  138.69   15.00
  -5  -2   0  165.08   15.70
   5  -2   0  169.08   16.70
   5  -2   0  131.19   15.70
   5  -2   0  144.19   10.60
   5  -2   0  123.39   16.80
  -5   2   0  132.59   15.30
   5   2   0  135.79   14.10
   5   2   0  128.49   13.90
  -5   2   0  145.19   15.90
  -5   2   0  152.48   17.90
   5   2   0  130.39   12.80
  -6  -2   0  372.56   24.10
   6  -2   0  378.16   27.20
   6  -2   0  351.16   25.30
  -6  -2   0  357.06   25.50
  -6  -2   0  377.46   25.50
   6  -2   0  377.56   17.60
   6  -2   0  382.06   28.20
  -6   2   0  381.46   26.40
   6   2   0  374.16   24.00
   6   2   0  355.86   22.60
   6   2   0  373.36   24.60
  -6   2   0  340.47   25.80
   7  -2   0  446.46   29.90
   7  -2   0  443.76   19.30
   7  -2   0  417.06   30.90
   7  -2   0  441.66   29.80
   7   2   0  415.66   27.40
  -7   2   0  444.06   31.70
   7   2   0  401.86   26.50
   7   2   0  462.75   27.50
  -7   2   0  439.06   30.60
  -7   2   0  386.26   27.80
   8  -2   0  419.66   30.40
  -8  -2   0  396.96   30.70
  -8  -2   0  389.06   29.00
   8  -2   0  398.46   31.70
   8  -2   0  370.56   29.20
  -8  -2   0  409.26   28.60
   8   2   0  368.16   30.50
   8   2   0  402.66   28.60
  -8   2   0  404.96   31.20
   8   2   0  398.36   27.20
  -8   2   0  383.56   29.10
  -8   2   0  427.96   31.50
   9  -2   0  127.09   20.70
  -9  -2   0  145.59   21.50
  -9  -2   0  135.09   20.60
   9  -2   0  106.09   20.20
   9  -2   0  136.59   21.10
  -9  -2   0  130.39   22.70
  -9   2   0  133.89   22.40
   9   2   0  118.69   18.90
   9   2   0  111.09   18.10
  -9   2   0   89.19   20.70
   9   2   0  151.28   18.00
  -9   2   0  130.89   21.70
  10  -2   0   27.50   13.90
 -10  -2   0   42.70   14.00
 -10  -2   0   51.59   15.20
  10  -2   0   23.60   11.20
 -10  -2   0   55.09   16.20
  10  -2   0   70.89   16.90
  10   2   0   50.49   13.50
  10   2   0   53.09   14.10
  10   2   0   42.60   13.50
 -10   2   0   62.29   18.30
 -10   2   0   47.50   15.00
 -10   2   0   52.99   14.40
 -11  -2   0   82.29   19.80
  11  -2   0   96.59   21.90
 -11  -2   0  151.88   30.00
 -11  -2   0   93.09   22.30
  11  -2   0   87.39   19.70
  11  -2   0  124.69   34.20
  11   2   0  101.69   19.40
 -11   2   0   94.19   23.80
 -11   2   0  132.59   24.40
 -11   2   0  131.99   23.20
  11   2   0  155.98   23.40
  11   2   0   97.59   20.10
 -12  -2   0   23.30   11.50
 -12  -2   0   29.20   13.10
  12  -2   0   16.10   12.60
  12  -2   0   16.50   10.70
  12  -2   0   26.10   14.70
 -12  -2   0   46.90   17.70
  12   2   0    5.50   11.30
  12   2   0   29.10   14.30
 -12   2   0    3.40   13.40
  12   2   0   30.20   13.50
 -13  -2   0   53.99   19.60
 -13  -2   0   64.69   19.30
  13  -2   0   71.29   20.70
  13   2   0   46.90   17.50
  13   2   0   49.80   14.30
 -13   2   0   77.59   22.40
 -14  -2   0   -9.80    9.90
  14  -2   0   11.00   12.20
 -14  -2   0    9.00   10.50
  14   2   0    8.60   11.60
  14   2   0    6.70   10.70
 -14   2   0  -12.30    7.40
 -15  -2   0  -10.40    7.20
 -15  -2   0   -8.10   12.20
  15  -2   0    4.00   12.30
  15   2   0   -4.90    9.40
 -15   2   0   14.50   16.10
   0  -3   0   -0.80    3.50
  -1  -3   0  967.40   31.80
   1  -3   0  965.30   27.20
  -1  -3   0  959.10   28.10
   1  -3   0  973.20   33.20
   1  -3   0  986.30   28.20
  -1   3   0  987.40   25.80
   2  -3   0 1608.64   45.70
  -2  -3   0 1627.24   44.30
  -2  -3   0 1530.55   42.50
  -2  -3   0 1571.44   36.30
  -2  -3   0 1469.15   36.80
   2  -3   0 1536.35   46.50
   2  -3   0 1469.65   44.00
  -2   3   0 1542.65   42.80
  -2   3   0 1519.25   44.10
   2   3   0 1511.45   41.70
   3  -3   0  226.48   15.80
  -3  -3   0  237.28   12.40
   3  -3   0  224.08   15.80
   3  -3   0  240.48   16.60
  -3  -3   0  230.98   11.90
   3  -3   0  275.27   15.50
  -3  -3   0  232.48   12.30
  -3  -3   0  228.48   13.60
  -3   3   0  245.88   16.10
   3   3   0  246.98   13.90
   3   3   0  247.28    8.50
  -3   3   0  235.08   15.10
   4  -3   0   15.90    7.20
  -4  -3   0   17.20    4.50
  -4  -3   0   23.00    7.10
  -4  -3   0   15.50    5.90
   4  -3   0   15.30    5.50
  -4  -3   0   18.80    6.40
   4  -3   0   13.30    7.60
   4  -3   0    9.60    7.00
   4   3   0   21.20    6.70
   4   3   0   16.10    4.70
   4   3   0   17.50    4.60
  -4   3   0   13.40    6.90
  -4   3   0    9.00    6.20
  -5  -3   0  512.95   26.80
  -5  -3   0  544.05   27.30
   5  -3   0  471.55   22.70
   5  -3   0  535.25   30.10
   5  -3   0  483.25   29.20
  -5  -3   0  512.25   26.70
   5  -3   0  510.45   29.70
   5   3   0  461.05   22.30
  -5   3   0  502.15   28.10
   5   3   0  488.85   25.80
  -5   3   0  450.75   28.90
   5   3   0  502.25   22.60
   6  -3   0  316.77   31.80
  -6  -3   0  343.27   23.30
   6  -3   0  324.67   18.40
  -6  -3   0  327.87   23.90
  -6  -3   0  313.27   22.30
   6  -3   0  308.97   24.80
   6   3   0  329.97   22.90
   6   3   0  295.57   19.60
  -6   3   0  286.37   23.40
  -6   3   0  267.97   29.50
   6   3   0  314.07   19.80
   7  -3   0  228.88   15.50
  -7  -3   0  234.98   21.20
  -7  -3   0  180.38   21.90
   7  -3   0  262.67   23.40
   7  -3   0  241.18   24.20
   7  -3   0  220.18   22.20
  -7  -3   0  201.28   20.20
  -7   3   0  264.17   22.90
   7   3   0  214.68   17.40
  -7   3   0  213.98   21.80
   7   3   0  226.28   18.30
   7   3   0  232.98   20.30
   8  -3   0   60.39   15.10
   8  -3   0   61.39    9.50
  -8  -3   0   68.09   14.70
  -8  -3   0   81.79   14.80
  -8  -3   0   72.89   15.60
   8  -3   0   51.89   12.70
   8  -3   0   39.50   13.50
   8   3   0   65.89   12.50
  -8   3   0   62.29   15.10
   8   3   0   49.99   11.40
   8   3   0   31.90   10.30
  -8   3   0   48.50   13.20
  -9  -3   0   95.39   18.10
   9  -3   0   74.89   17.20
   9  -3   0   96.99   19.50
  -9  -3   0   56.59   16.00
   9  -3   0   99.39   19.40
  -9  -3   0   75.39   15.90
  -9   3   0   77.29   18.50
   9   3   0   80.39   16.40
   9   3   0   80.19   14.50
   9   3   0   66.79   14.30
  -9   3   0   93.59   17.90
  10  -3   0  101.19   19.10
 -10  -3   0  125.19   21.70
  10  -3   0  111.39   21.60
 -10  -3   0  102.29   19.30
  10  -3   0   76.89   20.10
 -10  -3   0   95.79   20.80
  10   3   0   89.59   16.70
  10   3   0  108.79   18.70
 -10   3   0   60.79   18.10
 -10   3   0  123.39   21.80
  10   3   0  116.09   18.30
 -11  -3   0   53.49   16.40
 -11  -3   0   73.29   20.40
  11  -3   0   70.99   15.70
  11  -3   0   49.70   15.80
  11  -3   0   78.09   21.20
 -11   3   0   55.39   15.80
  11   3   0   48.40   12.40
 -11   3   0   63.79   19.80
  11   3   0   86.99   16.90
  11   3   0   63.49   15.80
  12  -3   0   70.39   22.00
 -12  -3   0  112.09   22.90
 -12  -3   0   92.59   22.90
  12  -3   0   48.30   27.30
 -12  -3   0  105.49   26.30
 -12   3   0   71.69   20.90
  12   3   0   94.19   19.20
  12   3   0   77.89   18.00
 -13  -3   0    8.20   11.00
  13  -3   0   -1.40   11.80
  13   3   0   36.40   12.70
  13   3   0    7.20   11.40
  13   3   0   -8.50    9.60
 -13   3   0   12.10   12.90
  14  -3   0  -15.70    8.90
 -14  -3   0   -1.30   11.90
 -14  -3   0   18.90   12.40
  14   3   0    8.50   11.80
 -14   3   0    1.50   11.40
  14   3   0    5.00   10.70
 -15  -3   0   30.70   15.30
  15  -3   0   -0.80   11.90
 -15  -3   0   -9.20   10.80
  15   3   0   61.69   18.60
 -15   3   0   -2.30   11.80
   0  -4   0  367.46   19.80
   1  -4   0  454.95   17.10
   1  -4   0  462.75   16.40
  -1  -4   0  486.45   22.60
   2  -4   0   16.30    5.20
   2  -4   0   30.60    7.50
   2  -4   0   15.60    5.60
  -2  -4   0   28.30    6.20
  -2  -4   0   24.40    5.50
  -2   4   0   18.60    4.40
  -2   4   0   16.70    4.70
  -3  -4   0  724.13   22.90
   3  -4   0  734.03   32.40
  -3  -4   0  753.42   28.20
  -3  -4   0  732.73   27.90
   3  -4   0  711.73   30.70
   3  -4   0  791.32   31.30
  -3  -4   0  706.03   22.30
   3  -4   0  784.82   31.60
   3   4   0  702.73   26.50
  -3   4   0  730.83   28.10
  -3   4   0  724.03   29.90
   4  -4   0  503.05   28.10
  -4  -4   0  547.85   22.90
   4  -4   0  494.35   25.50
   4  -4   0  522.45   28.50
  -4  -4   0  552.74   23.00
   4  -4   0  562.94   29.90
  -4  -4   0  562.84   22.90
  -4  -4   0  521.35   25.10
   4   4   0  490.15   23.80
  -4   4   0  523.05   26.40
  -4   4   0  523.15   28.00
   5  -4   0  703.73   35.90
   5  -4   0  653.83   30.00
  -5  -4   0  664.03   30.80
  -5  -4   0  686.33   30.10
  -5  -4   0  652.03   29.50
  -5  -4   0  667.83   25.50
   5  -4   0  652.43   34.50
   5  -4   0  621.24   34.20
   5   4   0  659.83   23.00
   5   4   0  702.43   22.90
  -5   4   0  594.14   31.20
   5   4   0  685.53   30.80
  -5   4   0  634.04   34.20
  -6  -4   0    1.50    6.00
  -6  -4   0    3.80    5.60
   6  -4   0    1.10    4.80
   6  -4   0    6.00    8.20
  -6  -4   0    1.20    5.70
   6  -4   0    1.20    4.50
   6  -4   0    4.40    6.50
  -6   4   0   -6.30    5.80
   6   4   0    3.10    5.60
   6   4   0   -1.10    3.80
   6   4   0    2.80    4.30
  -7  -4   0   27.60   10.40
   7  -4   0   10.80    5.80
  -7  -4   0   27.10    8.90
   7  -4   0   35.40   12.70
   7  -4   0    9.60    7.30
  -7  -4   0   16.50    8.80
   7  -4   0   17.90   10.00
   7   4   0   16.00    7.60
   7   4   0   16.90    6.50
   7   4   0   16.90    6.70
  -7   4   0   31.10   11.70
  -7   4   0    7.20    7.60
  -8  -4   0   34.70   11.80
   8  -4   0   40.40    8.70
   8  -4   0   36.60   13.10
   8  -4   0   42.30   12.60
  -8  -4   0   53.99   12.60
  -8  -4   0   36.80   11.50
   8  -4   0   28.00   11.10
  -8   4   0   28.80   12.70
  -8   4   0   36.60   12.50
   8   4   0   47.90    9.50
   8   4   0   27.50    9.60
   8   4   0   33.80    9.20
  -9  -4   0  132.49   20.70
  -9  -4   0  148.49   20.90
   9  -4   0  135.59   24.50
   9  -4   0  159.18   23.20
   9  -4   0  139.39   14.50
  -9  -4   0  148.59   23.20
   9  -4   0  178.18   21.50
  -9   4   0  136.49   21.80
   9   4   0   99.59   15.40
   9   4   0  127.89   20.30
  -9   4   0  111.49   21.50
   9   4   0  155.58   21.90
  10  -4   0   13.10   10.00
 -10  -4   0   17.50    9.00
 -10  -4   0   12.60   10.00
  10  -4   0   -8.40    8.90
 -10  -4   0   20.00   11.80
 -10   4   0    4.20    7.70
  10   4   0    9.00    8.00
  10   4   0    2.10    7.90
  10   4   0    1.80    6.50
 -10   4   0   14.20   12.00
  11  -4   0   16.10   14.10
  11  -4   0   11.20   10.30
  11  -4   0   39.60   12.60
 -11  -4   0    3.40    9.30
 -11  -4   0   19.50   13.10
 -11   4   0   14.70   12.60
 -11   4   0   15.20    9.00
  11   4   0   16.40   10.10
  11   4   0   37.60   11.70
  11   4   0   20.50    9.60
  12  -4   0    8.20   12.80
 -12  -4   0   20.20   13.00
 -12  -4   0   -3.60    8.60
 -12   4   0   11.60   13.50
  12   4   0   14.00   13.30
  12   4   0    4.20    7.30
  12   4   0   33.50   12.00
  13  -4   0    1.10   11.40
 -13  -4   0  -10.90    8.00
  13   4   0   15.20    9.30
  13   4   0  -13.20    8.50
 -13   4   0    8.50   13.30
  13   4   0   -1.90    9.70
 -14  -4   0    7.80   12.80
 -14  -4   0   39.50   17.10
  14  -4   0   33.30   17.50
  14   4   0   38.40   13.40
 -14   4   0   15.60   14.60
  14   4   0   21.50   14.10
 -15  -4   0   38.00   20.50
 -15  -4   0   73.39   20.10
  15  -4   0   44.80   18.30
 -15   4   0   26.80   16.20
  15   4   0   67.59   18.30
   0  -5   0   -4.60    3.40
   1  -5   0  400.16   15.50
   1  -5   0  409.86   16.50
   1  -5   0  348.47   22.10
  -1  -5   0  446.96   23.50
   2  -5   0  280.27   16.70
   2  -5   0  277.87   19.80
  -2  -5   0  273.67   15.50
   2  -5   0  286.37   15.90
  -2  -5   0  267.47   18.20
  -2   5   0  256.77   12.00
  -2   5   0  233.28   12.40
   3  -5   0    4.50    6.00
   3  -5   0    2.10    6.20
  -3  -5   0   -2.30    4.60
  -3  -5   0    2.90    5.40
   3  -5   0   -4.60    5.10
  -3  -5   0    0.50    2.60
  -3  -5   0    1.30    2.50
  -3   5   0    2.40    5.70
   3   5   0   -0.40    4.40
  -3   5   0    0.20    4.30
   4  -5   0   25.50    9.00
  -4  -5   0   38.40    7.00
  -4  -5   0   32.60    7.10
   4  -5   0   26.50    9.60
   4  -5   0   31.80   10.60
  -4  -5   0   34.00    9.20
  -4  -5   0   30.10    7.60
   4  -5   0   33.40   11.00
  -4   5   0   50.99   11.40
   4   5   0   34.70    8.00
  -4   5   0   27.30    8.50
  -5  -5   0  161.88   13.50
  -5  -5   0  161.98   14.10
  -5  -5   0  170.38   14.00
   5  -5   0  144.79   17.10
   5  -5   0  171.58   19.00
  -5  -5   0  174.58   16.00
   5  -5   0  169.48   19.20
   5  -5   0  169.48   16.30
   5   5   0  173.48   15.60
  -5   5   0  187.28   18.70
   6  -5   0  104.99   17.10
   6  -5   0  110.39   17.70
  -6  -5   0  109.39   13.10
  -6  -5   0  111.89   10.90
   6  -5   0   96.49   16.40
   6  -5   0   94.19   13.80
  -6  -5   0   82.79   12.90
  -6  -5   0  108.49   15.60
  -6   5   0  141.99   18.30
   6   5   0   87.99   13.30
   6   5   0  101.99    6.70
  -6   5   0  116.29   18.70
   6   5   0   91.59    6.50
  -7  -5   0  118.09   17.00
   7  -5   0   97.79   17.70
   7  -5   0  113.69   20.10
  -7  -5   0  106.39   16.40
   7  -5   0   92.79   14.60
   7  -5   0  123.99   19.20
   7   5   0  125.79   10.30
   7   5   0  122.39   16.50
  -7   5   0  112.19   19.30
   7   5   0  128.59   10.00
  -7   5   0  153.78   20.70
   8  -5   0  137.19   22.90
   8  -5   0  149.39   23.30
  -8  -5   0  154.58   18.50
   8  -5   0  103.29   15.10
  -8  -5   0  156.08   18.40
  -8  -5   0  108.39   18.90
   8  -5   0  169.88   20.50
   8   5   0  134.69   12.50
   8   5   0  117.49   11.80
  -8   5   0  150.98   23.70
  -8   5   0  127.09   20.70
   8   5   0  150.68   20.20
   9  -5   0  147.19   24.00
  -9  -5   0  175.78   21.50
   9  -5   0  162.58   25.40
  -9  -5   0  177.08   21.40
   9  -5   0  157.08   16.80
  -9  -5   0  196.38   21.30
   9  -5   0  172.48   27.40
  -9   5   0  165.68   26.30
   9   5   0  168.78   14.90
   9   5   0  183.08   20.20
   9   5   0  191.18   16.60
  -9   5   0  197.38   26.60
 -10  -5   0  137.99   21.40
  10  -5   0  148.59   25.30
  10  -5   0  119.39   24.10
 -10  -5   0  174.68   26.80
  10  -5   0  120.19   21.80
 -10   5   0  176.78   25.60
  10   5   0  151.08   18.20
  10   5   0  156.78   22.40
 -10   5   0  169.68   28.60
  10   5   0  144.99   16.10
  11  -5   0  182.88   31.50
 -11  -5   0  208.78   24.90
 -11  -5   0  204.98   30.40
  11  -5   0  156.38   25.50
 -11   5   0  175.58   26.00
  11   5   0  168.68   17.90
  11   5   0  187.08   26.60
 -11   5   0  155.28   29.30
 -12  -5   0   96.99   20.50
 -12  -5   0  105.99   24.40
  12  -5   0   92.39   23.80
  12   5   0   90.79   15.70
  12   5   0   78.29   16.70
 -12   5   0   62.69   23.40
  12   5   0   73.29   14.30
 -13  -5   0    6.60   20.90
 -13  -5   0   -9.10    7.80
  13  -5   0    5.30    9.30
  13   5   0   -0.40    7.10
 -13   5   0  -10.40    9.90
  13   5   0    7.20    8.30
  13   5   0   -7.30    8.30
 -14  -5   0  120.49   24.60
 -14  -5   0  155.48   30.50
  14  -5   0  141.69   29.70
  14   5   0  181.98   20.90
 -14   5   0  140.79   31.50
 -15  -5   0   -6.80   11.40
  15  -5   0    4.40   12.60
 -15  -5   0    1.70   15.40
 -15   5   0   19.40   15.10
  15   5   0    7.30    9.00
   0  -6   0  113.39   15.80
  -1  -6   0  195.38   18.00
   1  -6   0  198.48   12.30
   1  -6   0  212.58   19.10
   1  -6   0  205.08   11.50
   2  -6   0   49.60   11.70
   2  -6   0   53.69    8.80
  -2  -6   0   43.20    8.40
   2  -6   0   55.79    9.60
  -2  -6   0   47.30   11.00
  -2   6   0   49.30    4.00
  -3  -6   0   35.50    3.10
   3  -6   0   17.00    7.30
   3  -6   0   35.40    9.40
   3  -6   0   26.50    9.30
  -3  -6   0   35.60    9.50
  -3  -6   0   29.40    7.70
  -3   6   0   24.50    7.30
  -3   6   0   31.00    6.80
  -4  -6   0  333.87   15.60
   4  -6   0  321.87   23.50
  -4  -6   0  324.27   20.40
   4  -6   0  298.27   22.50
   4  -6   0  365.86   26.00
  -4  -6   0  336.17   21.40
  -4  -6   0  313.77   14.80
   4  -6   0  333.97   24.20
  -4   6   0  343.27   21.80
  -4   6   0  336.97   19.70
   4   6   0  315.57   18.70
  -5  -6   0   -0.60    4.30
  -5  -6   0    1.90    4.20
   5  -6   0    4.50    5.70
   5  -6   0    0.70    5.20
  -5  -6   0    0.50    3.90
  -5  -6   0   -5.30    4.10
  -5   6   0   -0.30    5.30
   5   6   0   10.40    5.60
  -5   6   0   -6.30    4.10
   6  -6   0   16.30    9.00
   6  -6   0   15.40    8.10
  -6  -6   0   30.30    8.40
  -6  -6   0   16.60    6.70
   6  -6   0   14.40    9.60
   6  -6   0   26.00    8.90
  -6  -6   0    9.40    5.50
  -6  -6   0   17.10    7.30
   6   6   0   24.40    7.90
  -6   6   0   17.60    7.60
  -6   6   0    9.10    8.90
   7  -6   0   57.49   15.20
   7  -6   0   49.50   11.90
   7  -6   0   37.80   12.00
   7  -6   0   31.90   12.80
  -7  -6   0   50.19   11.10
  -7  -6   0   40.20   11.10
  -7  -6   0   54.89   11.80
   7   6   0   33.20    9.90
  -7   6   0   42.50   13.00
  -8  -6   0  248.48   23.20
   8  -6   0  295.57   28.10
   8  -6   0  246.98   26.60
  -8  -6   0  257.67   22.60
   8  -6   0  299.27   30.50
   8  -6   0  204.08   21.40
  -8  -6   0  246.48   23.30
   8   6   0  255.47   10.70
   8   6   0  265.57   11.20
  -8   6   0  241.08   26.10
   8   6   0  246.88   22.40
   9  -6   0   63.49   16.10
   9  -6   0   64.59   16.70
   9  -6   0   73.89   24.10
  -9  -6   0  106.69   18.30
   9  -6   0  125.79   24.00
  -9  -6   0   77.19   16.70
  -9  -6   0   81.59   16.30
   9   6   0   65.69   14.10
   9   6   0   86.49    8.80
  -9   6   0  106.09   22.40
   9   6   0   77.49    8.90
  10  -6   0    0.70    7.00
 -10  -6   0    0.30    7.00
 -10  -6   0    2.50    7.60
  10  -6   0    0.00   10.00
 -10  -6   0    5.00    9.10
  10   6   0    1.70    5.00
 -10   6   0   10.40   11.40
  10   6   0    5.80    5.20
  10   6   0   -4.40    7.70
 -11  -6   0  140.89   23.00
 -11  -6   0  125.09   24.00
  11  -6   0   70.79   22.30
  11   6   0   96.69   19.20
  11   6   0  138.39   13.80
  11   6   0  101.19   12.50
 -11   6   0   83.89   21.60
 -12  -6   0   94.39   22.50
  12  -6   0   60.89   20.40
 -12  -6   0   63.19   16.70
  12   6   0   52.29   10.70
  12   6   0   69.29   16.30
 -13  -6   0  -22.70   16.20
  13  -6   0  -21.10    8.40
 -13  -6   0    6.20    9.60
  13   6   0   -4.30    7.80
 -13   6   0   -1.40   10.80
  13   6   0   -4.80    5.50
 -14  -6   0   16.10   12.90
 -14  -6   0   17.70   15.50
  14  -6   0  -22.40    9.40
 -14   6   0   11.90   13.60
  14   6   0   15.10    9.30
   0  -7   0    0.10    1.80
   0  -7   0    2.30    6.80
   0  -7   0   -0.20    2.20
  -1  -7   0  167.38   17.90
   1  -7   0  157.58   10.90
   1  -7   0  181.78   19.10
   1  -7   0  157.78   11.60
   2  -7   0   27.30   10.10
  -2  -7   0   52.39    9.00
   2  -7   0   44.70    8.90
   2  -7   0   37.50    7.90
  -2  -7   0   36.80   10.70
   3  -7   0  189.38   20.50
  -3  -7   0  187.88   15.30
   3  -7   0  220.88   17.70
   3  -7   0  200.08   16.80
  -3  -7   0  187.08   18.00
  -3   7   0  199.68   11.10
  -3   7   0  191.58   11.70
   4  -7   0   46.00   10.90
  -4  -7   0   49.30    9.80
   4  -7   0   69.99   14.10
  -4  -7   0   60.69    6.70
  -4  -7   0   61.29   12.00
  -4  -7   0   46.40    5.90
   4  -7   0   55.79   11.80
   4  -7   0   65.79   15.90
  -4   7   0   50.59    8.60
  -4   7   0   74.19   11.40
  -5  -7   0   43.10    9.60
  -5  -7   0   41.60    7.30
  -5  -7   0   36.50    9.20
  -5  -7   0   37.00    7.30
   5  -7   0   52.69   12.60
   5  -7   0   41.30   11.30
   5  -7   0   40.10   12.60
   5  -7   0   46.40   11.50
   5   7   0   34.60    8.20
  -5   7   0   27.60    9.30
  -5   7   0   45.10    9.20
  -6  -7   0  162.48   14.70
   6  -7   0  157.08   22.40
   6  -7   0  138.69   17.70
  -6  -7   0  143.49   16.00
  -6  -7   0  138.89   13.80
   6  -7   0  128.19   20.60
  -6  -7   0  144.79   15.20
   6  -7   0  172.48   20.80
  -6   7   0  136.29   15.60
   6   7   0  140.59   14.40
  -7  -7   0  118.39   16.70
   7  -7   0  106.79   18.30
   7  -7   0  108.39   19.70
  -7  -7   0  107.99   16.40
   7  -7   0  171.88   25.00
  -7  -7   0  127.39   17.20
   7  -7   0  114.99   20.70
  -7   7   0   95.59   15.50
  -7   7   0  150.38   21.30
   7   7   0  112.99   15.90
  -8  -7   0   28.20    9.90
   8  -7   0   19.80    9.90
   8  -7   0   32.20   13.00
  -8  -7   0   30.60   10.60
   8  -7   0   28.00   10.50
   8  -7   0    1.50   10.00
  -8  -7   0   16.70    8.40
  -8   7   0   19.40   11.90
  -8   7   0   15.10    7.50
   8   7   0   26.30    9.70
   9  -7   0  134.19   20.40
  -9  -7   0   88.59   17.40
   9  -7   0  112.49   23.50
  -9  -7   0  117.29   19.70
   9  -7   0   78.59   18.50
   9  -7   0   87.69   19.80
  -9  -7   0   89.49   18.50
   9   7   0  102.99   17.20
  -9   7   0   91.19   17.50
  -9   7   0   89.59   19.60
  10  -7   0   56.99   17.00
  10  -7   0   34.60   15.40
 -10  -7   0   37.10   13.30
 -10  -7   0   39.70   13.00
  10  -7   0   23.00   10.10
  10  -7   0   17.70   12.80
 -10  -7   0   38.70   13.30
 -10   7   0   41.70   14.30
  10   7   0   30.70   10.90
 -11  -7   0   -8.90    7.90
 -11  -7   0    9.80    8.80
 -11   7   0    7.60    8.10
 -11   7   0    5.90   12.60
  11   7   0    4.00    7.10
 -12  -7   0   26.20   13.00
  12  -7   0   33.00   17.80
 -12  -7   0   48.20   16.90
 -12   7   0   20.90   16.70
  12   7   0   25.10    4.30
  12   7   0   32.80   15.00
 -13  -7   0  -15.10   18.50
 -13  -7   0    8.70    8.90
  13  -7   0  -19.70    8.50
 -13   7   0   -3.50   11.70
  13   7   0   23.40   10.60
  14  -7   0   74.49   25.00
 -14  -7   0   29.50   18.60
 -14  -7   0   75.59   18.60
 -14   7   0   81.09   22.80
   0  -8   0 1075.69   48.90
   0  -8   0 1002.30   28.40
   0  -8   0 1002.30   27.50
  -1  -8   0  153.08   17.90
   1  -8   0  165.18   12.10
   1  -8   0  130.99   19.80
   1  -8   0  154.38   11.10
   2  -8   0  220.08   15.40
   2  -8   0  177.08   20.30
   2  -8   0  209.38   15.70
  -2  -8   0  179.88   15.30
   3  -8   0  551.24   28.80
   3  -8   0  674.13   31.80
  -3  -8   0  600.14   29.10
   3  -8   0  542.45   34.40
  -3  -8   0  522.45   33.80
  -4  -8   0  178.98    9.80
   4  -8   0  188.48   20.80
   4  -8   0  196.68   18.60
   4  -8   0  185.38   20.80
  -4  -8   0  167.78   18.50
  -4  -8   0  172.48   16.00
   4  -8   0  226.08   20.00
  -4  -8   0  189.58    9.50
  -4   8   0  188.18   13.60
  -4   8   0  187.08   12.80
  -5  -8   0   20.50    6.00
   5  -8   0   19.10    9.60
   5  -8   0   18.90    9.40
  -5  -8   0   15.10    8.40
   5  -8   0   38.10   10.90
  -5  -8   0   19.80    5.70
  -5  -8   0   21.30    7.60
   5  -8   0   23.30   10.50
  -5   8   0   23.50    7.30
  -5   8   0   24.70    8.60
  -6  -8   0   96.99   24.90
   6  -8   0  140.09   22.60
  -6  -8   0  132.79   13.40
  -6  -8   0  105.69   16.60
   6  -8   0  144.49   21.40
   6  -8   0  148.39   22.40
  -6  -8   0  120.19   13.00
   6  -8   0  107.99   19.10
   6   8   0  134.99   14.50
  -6   8   0  111.19   17.70
  -6   8   0  122.29   14.90
  -7  -8   0  145.29   16.30
   7  -8   0  166.88   24.90
  -7  -8   0  144.89   19.40
  -7  -8   0  160.38   17.20
   7  -8   0  162.28   24.70
   7  -8   0  212.08   24.90
  -7  -8   0  183.98   17.80
   7  -8   0  161.18   20.30
  -7   8   0  151.18   18.50
  -7   8   0  175.58   18.80
   7   8   0  146.39   17.10
   8  -8   0  125.39   22.40
   8  -8   0  113.29   21.50
  -8  -8   0   79.99   15.60
  -8  -8   0  107.19   17.80
   8  -8   0   99.79   18.10
  -8  -8   0   94.39   16.90
   8  -8   0  113.79   23.70
   8   8   0  112.89   16.80
  -8   8   0  125.29   21.40
  -8   8   0  118.39   18.90
   9  -8   0   30.00   11.60
  -9  -8   0   24.10   11.60
   9  -8   0   23.10   11.60
  -9  -8   0   40.00   11.80
   9  -8   0   30.70   11.90
   9  -8   0   29.10   14.70
  -9  -8   0   44.00   12.20
   9   8   0   41.90   11.70
  -9   8   0   57.49   16.80
  -9   8   0   29.90   11.40
  10  -8   0   54.39   14.70
 -10  -8   0   24.80   11.20
  10  -8   0   34.80   15.70
 -10  -8   0   48.10   15.10
 -10  -8   0   31.80   10.10
  10   8   0   38.00   12.30
 -10   8   0   44.30   12.90
 -10   8   0   44.90   15.20
 -11  -8   0   46.70   16.60
 -11  -8   0   44.70   13.50
  11  -8   0   40.00   16.80
 -11   8   0   32.50   13.00
  11   8   0   29.60   11.20
 -11   8   0   64.79   18.60
  12  -8   0   69.39   22.20
 -12  -8   0  103.79   20.80
 -12  -8   0  127.09   24.60
 -12   8   0  127.49   28.30
 -13  -8   0  198.58   30.00
 -13  -8   0  215.98   40.10
  13  -8   0  225.78   39.20
  13   8   0  172.58   37.70
 -13   8   0  190.88   34.10
 -14  -8   0   44.90   15.90
 -14  -8   0   97.09   26.10
  14  -8   0   80.19   23.80
 -14   8   0   56.09   20.60
   0  -9   0    3.70    7.70
   0  -9   0    1.00    2.80
   0  -9   0    1.00    2.40
  -1  -9   0    8.60    8.50
   1  -9   0   17.90    4.90
   1  -9   0    8.60    5.00
   1  -9   0   10.10    8.60
   2  -9   0   38.70    8.30
   2  -9   0   44.80   13.30
   2  -9   0   37.00    7.90
  -2  -9   0   40.70   11.80
  -2  -9   0   39.40    9.10
   3  -9   0   15.80    7.20
  -3  -9   0   18.70    9.70
   3  -9   0   12.50    8.60
   3  -9   0   15.40    7.00
  -3  -9   0   23.20    7.70
  -4  -9   0   11.70    3.20
  -4  -9   0   21.20    9.60
  -4  -9   0   21.90    4.10
   4  -9   0   16.70   10.40
   4  -9   0   26.80   10.90
   4  -9   0   12.40    9.60
   4  -9   0    4.30    6.90
  -4  -9   0   21.50    7.50
  -4   9   0   14.80    3.70
  -4   9   0   14.60    3.40
  -5  -9   0   94.09    9.70
  -5  -9   0   85.29    9.00
   5  -9   0  112.69   19.60
   5  -9   0   82.19   18.10
  -5  -9   0   85.49   16.40
   5  -9   0  118.79   18.30
   5  -9   0   97.19   17.20
  -5  -9   0   96.59   15.40
  -5   9   0   84.69   11.80
  -5   9   0   95.99   10.60
  -6  -9   0   14.40    6.70
   6  -9   0   18.60   11.10
  -6  -9   0   27.80   10.70
   6  -9   0    4.40    7.10
  -6  -9   0   13.70    7.70
  -6  -9   0   20.10    7.40
   6  -9   0   26.70    9.80
   6  -9   0   13.00   10.20
  -6   9   0   27.00    8.90
  -6   9   0   25.70    8.30
  -7  -9   0  266.87   23.90
  -7  -9   0  278.67   24.20
   7  -9   0  297.97   28.00
  -7  -9   0  288.27   21.80
   7  -9   0  301.27   28.90
  -7  -9   0  276.17   21.60
   7  -9   0  263.17   27.90
   7  -9   0  257.37   28.00
  -7   9   0  275.17   25.40
  -7   9   0  291.97   25.60
  -8  -9   0   93.69   16.70
   8  -9   0  105.69   21.50
  -8  -9   0   87.69   15.50
   8  -9   0   81.49   18.30
  -8  -9   0   83.19   17.40
   8  -9   0  101.89   22.60
  -8   9   0   74.09   17.40
   8   9   0   98.49   16.30
  -8   9   0   81.29   15.90
   9  -9   0   55.99   15.60
   9  -9   0   63.79   17.40
  -9  -9   0   47.50   13.20
   9  -9   0   42.50   15.10
  -9  -9   0   53.99   13.50
  -9  -9   0   35.30   12.90
  -9   9   0   61.49   16.20
   9   9   0   47.10   11.30
  -9   9   0   56.49   13.90
  10  -9   0   -6.00   11.30
 -10  -9   0   16.40    9.70
 -10  -9   0   20.20   10.40
  10  -9   0   13.60   10.00
  10   9   0   12.30    7.80
 -10   9   0   23.10   10.40
 -10   9   0   17.50   11.00
  11  -9   0   48.80   18.40
 -11  -9   0   61.39   17.30
 -11  -9   0   75.99   19.40
 -11   9   0   61.89   18.90
  11   9   0   32.30   12.40
 -12  -9   0   69.19   17.30
 -12  -9   0   75.09   17.60
  12  -9   0   42.60   18.70
  12   9   0  103.39   19.10
 -12   9   0   99.69   23.90
 -13  -9   0   29.40   12.70
 -13  -9   0   46.30   16.10
 -13   9   0   31.20   18.10
   0 -10   0  242.38   12.40
   0 -10   0  241.78   13.30
   0 -10   0  229.98   24.90
  -1 -10   0   27.00   11.60
   1 -10   0   40.30    7.40
   1 -10   0   62.09   15.90
  -1 -10   0   32.60    3.10
  -1 -10   0   32.20    3.20
   1 -10   0   36.20    7.50
   2 -10   0   58.99   10.60
   2 -10   0   45.60    9.20
   2 -10   0   51.19   14.60
  -2 -10   0   58.89   14.00
  -2 -10   0   54.69   14.50
   3 -10   0  302.87   22.30
   3 -10   0  266.87   21.10
   3 -10   0  325.07   29.80
  -3 -10   0  280.57   26.70
   4 -10   0  271.77   23.70
  -4 -10   0  286.47   26.50
   4 -10   0  282.17   28.40
  -4 -10   0  272.67   10.90
  -4 -10   0  278.27   11.70
  -4 -10   0  264.87   22.40
   4 -10   0  291.77   24.00
   4 -10   0  292.57   27.70
   5 -10   0  312.27   30.10
  -5 -10   0  281.77   15.10
   5 -10   0  277.37   26.10
  -5 -10   0  271.97   15.70
  -5 -10   0  268.87   26.10
  -5 -10   0  308.07   23.50
   5 -10   0  317.97   27.20
   5 -10   0  282.87   27.80
  -5  10   0  294.97   14.20
  -5  10   0  279.37   13.30
  -6 -10   0   61.39   14.70
   6 -10   0   91.19   18.30
  -6 -10   0   60.89   10.50
   6 -10   0   81.99   18.30
  -6 -10   0   77.39   10.90
   6 -10   0   95.59   19.30
   6 -10   0   84.99   18.70
  -6 -10   0   60.39   13.30
  -6  10   0   75.19   12.00
  -6  10   0   66.09   10.40
  -7 -10   0   44.50   12.00
   7 -10   0   41.90   14.50
  -7 -10   0   47.50   13.20
   7 -10   0   83.09   19.60
  -7 -10   0   60.79   11.50
  -7 -10   0   62.99   11.80
   7 -10   0   66.19   17.60
  -7  10   0   60.19   11.60
  -8 -10   0   26.80   17.10
  -8 -10   0   36.60   11.10
   8 -10   0   74.89   17.50
   8 -10   0   62.29   18.50
  -8 -10   0   23.90   10.60
  -8  10   0   27.60    9.90
  -8  10   0   27.80   11.90
  -9 -10   0    2.20    7.00
  -9 -10   0   -9.60    6.70
   9 -10   0   -7.00    8.00
   9 -10   0   -2.40    8.00
  -9 -10   0    8.10    8.40
  -9  10   0   10.70    7.70
   9  10   0   -5.70    5.70
  -9  10   0   -7.00    6.60
  10 -10   0   36.80   15.20
 -10 -10   0   12.00   10.50
 -10 -10   0   26.70   10.60
 -10 -10   0    4.00    9.40
  10 -10   0   19.60   11.10
  10  10   0   31.50    9.50
 -10  10   0   16.40   12.40
 -10  10   0    4.30    8.10
 -11 -10   0   18.40   10.70
 -11 -10   0   29.20   12.80
 -11 -10   0   15.50   10.50
  11 -10   0   29.20   17.40
  11  10   0   46.90   13.40
 -11  10   0   18.50   12.30
 -11  10   0   25.10   13.10
 -12 -10   0   14.10   10.00
  12 -10   0   24.00   15.90
 -12 -10   0   22.60   12.50
  12  10   0   11.50   10.40
 -12  10   0   37.80   18.60
   0 -11   0    3.00    3.60
   0 -11   0    2.70    3.80
   0 -11   0   -3.80    7.30
  -1 -11   0   30.10   13.60
   1 -11   0   51.39   15.40
  -1 -11   0   38.90    5.30
  -1 -11   0   57.29   12.10
   1 -11   0   31.00    8.20
  -1 -11   0   30.60    4.30
  -2 -11   0  139.09   18.30
  -2 -11   0  112.49   21.20
   2 -11   0  140.99   14.20
   2 -11   0  115.99   14.10
   2 -11   0   87.19   19.20
  -3 -11   0  240.68   21.30
   3 -11   0  278.07   29.60
  -3 -11   0  277.47   28.00
   3 -11   0  267.67   21.80
   4 -11   0   42.60   15.40
  -4 -11   0   70.49    6.00
  -4 -11   0   57.79   12.80
   4 -11   0   71.39   15.30
   4 -11   0   88.59   16.50
  -4 -11   0   74.29    5.50
  -4 -11   0   85.49   18.70
   5 -11   0  679.93   44.40
   5 -11   0  646.84   39.60
   5 -11   0  699.03   41.80
   5 -11   0  712.93   47.70
  -5 -11   0  687.33   25.20
  -5 -11   0  692.43   37.30
  -5 -11   0  733.93   44.90
  -5 -11   0  704.83   26.50
  -6 -11   0   33.40    9.90
  -6 -11   0   32.10    7.80
  -6 -11   0   27.40   11.30
   6 -11   0   40.00   12.00
   6 -11   0   32.00   13.10
   6 -11   0   44.80   13.80
  -6 -11   0   34.30    8.10
  -6  11   0   38.00    6.10
  -6  11   0   36.20    6.30
  -7 -11   0   25.60   10.70
   7 -11   0   25.80   13.20
   7 -11   0   19.50   13.30
  -7 -11   0   32.00    9.10
  -7 -11   0   24.50    8.80
  -7 -11   0   31.30   10.90
  -7  11   0   43.90    9.60
  -7  11   0   38.20    8.90
   8 -11   0   26.90   15.30
   8 -11   0    9.60   11.10
  -8 -11   0   27.20    9.60
  -8 -11   0   -6.30    5.60
  -8  11   0    4.90    7.80
   9 -11   0   13.40   11.60
  -9 -11   0   25.40    9.70
   9 -11   0   12.70   15.40
  -9 -11   0   17.60    8.40
  -9 -11   0   25.50   10.30
  -9  11   0   20.80    9.10
  -9  11   0    8.60    8.10
  10 -11   0    1.80    9.60
 -10 -11   0    2.10    7.70
  10 -11   0    1.50    9.30
 -10 -11   0    7.40    8.70
 -10 -11   0    1.10    7.60
 -10  11   0   -1.80    7.50
 -10  11   0   43.80   13.70
 -11 -11   0    6.60   10.40
 -11 -11   0  -10.90    8.90
 -11 -11   0   -2.60    6.80
 -11  11   0    2.90   10.40
  12 -11   0   56.79   21.20
 -12 -11   0   47.00   14.10
 -12 -11   0   14.20   14.10
   0 -12   0  111.39   23.40
   0 -12   0  135.59   11.90
   0 -12   0  138.49   11.40
  -1 -12   0   38.50    6.00
  -1 -12   0   27.20    9.40
   1 -12   0   41.30   14.60
  -1 -12   0   28.70   12.80
   1 -12   0   44.20    9.60
  -1 -12   0   39.80    5.80
   1 -12   0   31.10    7.50
  -2 -12   0    0.50    1.70
  -2 -12   0   -8.30    6.90
   2 -12   0    2.50    5.50
  -2 -12   0   -0.30    5.70
  -2 -12   0   -2.50    1.50
   2 -12   0   16.10   11.00
   2 -12   0    3.50    7.00
   3 -12   0    3.70    9.40
   3 -12   0    8.60    7.30
  -3 -12   0   14.70   11.90
  -3 -12   0   14.10    8.10
   3 -12   0   14.70    8.00
  -4 -12   0   34.40   14.00
  -4 -12   0   41.30   11.30
  -4 -12   0   38.20    4.50
   4 -12   0   28.70   13.80
   4 -12   0   39.90   12.10
   4 -12   0   30.90   10.70
  -4 -12   0   30.70    4.10
   5 -12   0   74.09   19.90
  -5 -12   0   75.69   14.80
  -5 -12   0   98.49    9.50
  -5 -12   0   90.19   21.20
   5 -12   0   74.59   15.90
   5 -12   0   79.29   17.00
  -5 -12   0   89.29    8.50
  -6 -12   0   30.70   10.10
   6 -12   0   20.30   12.70
  -6 -12   0    0.20    4.20
   6 -12   0    4.60    8.90
   6 -12   0    6.10    8.00
  -6 -12   0    8.10    5.50
  -6 -12   0    4.60    9.40
  -7 -12   0  244.58   19.60
   7 -12   0  291.27   30.70
  -7 -12   0  253.97   19.50
  -7 -12   0  302.37   25.40
   7 -12   0  255.17   30.60
  -7 -12   0  242.68   26.70
  -7  12   0  271.57   12.80
  -7  12   0  233.38   11.90
   8 -12   0   13.30   11.30
   8 -12   0   29.80   14.20
  -8 -12   0   46.70   11.00
  -8 -12   0   -5.60    7.20
  -8  12   0    3.30    6.10
  -8  12   0   11.80    6.80
   9 -12   0   78.79   21.70
  -9 -12   0   79.99   15.10
  -9 -12   0   80.19   16.00
  -9 -12   0   53.99   14.80
   9 -12   0   66.79   19.30
  -9  12   0   65.09   13.20
  -9  12   0   55.49   13.60
  10 -12   0    9.40   11.50
 -10 -12   0   10.40    7.40
  10 -12   0    2.00   10.40
 -10 -12   0   -5.70    5.80
 -10  12   0   10.40    8.80
 -10  12   0    2.90   10.10
  11 -12   0   33.40   15.10
 -11 -12   0    8.60    8.70
 -11  12   0    7.40    9.60
   0 -13   0    4.00    8.80
   0 -13   0    8.50    5.60
  -1 -13   0   21.10   12.90
  -1 -13   0   13.10    4.50
  -1 -13   0   14.90    7.80
   1 -13   0   22.10    6.90
   1 -13   0   17.40   13.30
  -1 -13   0    6.70    3.80
   1 -13   0    7.00    6.70
   2 -13   0  400.06   38.30
  -2 -13   0  370.36   13.80
  -2 -13   0  352.66   26.90
  -2 -13   0  374.16   14.30
  -2 -13   0  329.07   33.70
   2 -13   0  344.47   24.30
  -3 -13   0  101.69    5.60
   3 -13   0  110.89   17.20
  -3 -13   0   92.29    5.60
  -3 -13   0  113.89   18.20
   3 -13   0   87.89   21.40
   3 -13   0   96.79   17.50
  -3 -13   0   98.79   21.60
  -4 -13   0   86.09    6.00
   4 -13   0   80.99   16.00
   4 -13   0   82.09   16.40
  -4 -13   0   99.19   22.30
   4 -13   0   69.19   20.40
  -4 -13   0  102.09   17.20
  -4 -13   0   85.79    6.60
  -5 -13   0    1.80    7.50
  -5 -13   0   13.20    4.90
   5 -13   0   27.90   12.80
   5 -13   0   -3.40    7.80
  -5 -13   0   18.80   11.00
  -5 -13   0   20.70    5.00
  -6 -13   0   58.29    9.00
  -6 -13   0   47.70   11.60
   6 -13   0   59.49   16.70
  -6 -13   0   60.89    9.20
  -6 -13   0   37.70   15.10
   6 -13   0   45.90   17.30
  -7 -13   0   45.00   12.80
  -7 -13   0   50.69   10.60
   7 -13   0   34.40   16.80
  -7 -13   0   40.90    9.80
   7 -13   0   47.70   17.10
  -8 -13   0   48.50   12.50
   8 -13   0   87.19   25.40
  -8 -13   0   41.80   11.30
   8 -13   0   35.80   15.80
  -9 -13   0   57.99   13.30
  -9 -13   0   46.80   12.30
   9 -13   0   57.29   19.50
  -9 -13   0   32.80   10.30
   9 -13   0   26.90   15.50
  10 -13   0   64.89   16.40
  10 -13   0   39.40   18.50
 -10 -13   0   14.30    8.70
   0 -14   0  284.77   47.30
   0 -14   0  325.57   19.10
   0 -14   0  314.17   27.20
   0 -14   0  313.57   19.70
  -1 -14   0  142.69   11.70
   1 -14   0  114.59   16.40
  -1 -14   0  138.49   10.80
   1 -14   0  144.99   14.60
  -1 -14   0  121.29   19.00
   1 -14   0  100.09   24.50
   2 -14   0   31.50   16.20
   2 -14   0   34.10    9.80
  -2 -14   0   32.10    5.10
  -2 -14   0   24.70   14.40
   2 -14   0   29.90   10.70
  -2 -14   0   25.50   10.40
  -2 -14   0   34.70    5.20
  -3 -14   0  163.98    8.30
  -3 -14   0  156.08   22.20
  -3 -14   0  156.28    8.30
   3 -14   0  199.38   32.10
  -3 -14   0  163.68   29.70
   3 -14   0  147.99   20.60
   3 -14   0  179.48   20.50
  -4 -14   0    8.80    7.40
  -4 -14   0    8.80    3.10
  -4 -14   0    2.80   10.00
   4 -14   0    1.80    9.60
  -4 -14   0   13.50    3.00
   4 -14   0   25.50    9.70
   4 -14   0   23.10    9.40
   5 -14   0   14.30    9.50
  -5 -14   0   26.10    4.70
  -5 -14   0   11.20    4.90
  -5 -14   0   15.80    8.20
   5 -14   0   54.59   18.30
   5 -14   0   29.90   11.60
  -5 -14   0   -5.80   10.10
   6 -14   0   -2.70    9.50
   6 -14   0   28.60   15.00
  -6 -14   0    0.10    7.90
   6 -14   0   -4.70    9.30
  -6 -14   0   10.20    4.30
  -6 -14   0   -0.60    5.00
  -6 -14   0    7.80    7.70
  -7 -14   0   43.10   11.40
  -7 -14   0   56.19   11.70
   7 -14   0   71.99   20.80
   7 -14   0   79.09   22.30
  -7 -14   0   60.49   10.70
   8 -14   0   49.50   18.10
  -8 -14   0   66.09   15.10
  -8 -14   0   58.99   11.90
   8 -14   0   28.50   16.70
  -9 -14   0   60.39   13.10
   9 -14   0   50.99   16.90
  -9 -14   0   26.70   11.70
   9 -14   0   41.30   18.50
  -9 -14   0   22.80   10.80
   0 -15   0   16.20   11.20
   0 -15   0    0.80    4.00
   0 -15   0   -0.80    5.20
   0 -15   0    0.20    6.90
   1 -15   0   70.79   20.60
  -1 -15   0   69.29    9.70
   1 -15   0   64.09   11.10
  -1 -15   0   73.79   22.30
  -1 -15   0   92.99   17.40
  -2 -15   0   37.00    5.50
   2 -15   0   11.30    9.20
  -2 -15   0   26.40   16.00
  -2 -15   0   28.00    5.00
   2 -15   0    2.40    8.30
  -2 -15   0   27.30    9.80
   2 -15   0   45.30   11.30
  -3 -15   0   24.10    4.20
  -3 -15   0   57.89   13.90
   3 -15   0    9.60   11.10
   3 -15   0   19.80   14.20
  -3 -15   0   36.50    4.40
  -3 -15   0   13.10   12.10
   3 -15   0   46.00   12.90
   3 -15   0   29.20   10.00
   4 -15   0   10.50   11.00
  -4 -15   0    5.60   11.40
  -4 -15   0    6.50    3.30
   4 -15   0    6.70    9.10
  -4 -15   0   -4.80    8.30
   4 -15   0    9.40   11.90
  -4 -15   0    8.20    3.30
  -5 -15   0    7.60    4.30
  -5 -15   0   11.10    6.80
   5 -15   0    1.40    9.80
   5 -15   0   28.50   12.40
  -5 -15   0    3.40    3.70
  -5 -15   0   -2.30   10.30
   5 -15   0   -3.60   10.60
  -6 -15   0   70.09    8.30
   6 -15   0    9.80   11.90
   6 -15   0   36.00   17.40
  -6 -15   0   38.50    7.40
  -6 -15   0   21.60   10.20
  -7 -15   0   25.90    7.40
   7 -15   0    4.80   13.00
  -7 -15   0   22.30   10.20
   7 -15   0   11.50   12.50
   0 -16   0   34.90   11.20
   0 -16   0   25.60   15.60
   0 -16   0   36.70    9.10
  -1 -16   0    6.20   13.80
   1 -16   0    2.00    7.40
  -1 -16   0   31.30   11.80
  -1 -16   0   20.40    5.90
   1 -16   0   42.90   17.40
  -1 -16   0   10.60    4.50
  -2 -16   0   31.60   11.70
  -2 -16   0   27.90   16.10
   2 -16   0   52.59   11.50
   2 -16   0   41.90   17.00
   2 -16   0   61.69   12.10
  -2 -16   0   15.30    6.00
  -3 -16   0   10.50    3.00
  -3 -16   0    1.60    7.90
  -3 -16   0    2.60   10.30
  -3 -16   0    7.60    3.10
   3 -16   0    7.60   10.30
   3 -16   0    0.10    6.90
   3 -16   0   31.10   12.80
  -4 -16   0   -5.40   10.20
   4 -16   0    9.00   12.00
   4 -16   0   17.90   10.30
  -4 -16   0   16.90    3.50
  -4 -16   0   17.40    3.40
  -5 -16   0   59.39   20.10
  -5 -16   0   49.60    5.70
  -5 -16   0   29.00   10.20
   5 -16   0   41.00   17.80
   5 -16   0   38.00   15.30
  -5 -16   0   41.40    5.80
   0 -17   0   23.20   14.50
   0 -17   0   -9.30    5.70
   0 -17   0    8.00    8.50
   1 -17   0   15.70   11.40
   1 -17   0   15.10   10.90
  -1 -17   0   -3.10    7.40
   1 -17   0   -9.30    5.60
  -1 -17   0    0.70   12.20
   1 -17   0   -6.20    8.00
  -1 -17   0   14.20    5.30
 -15   0   1  -14.20    8.60
 -15   0   1   -2.20   13.30
  15   0  -1   17.30   13.10
 -14   0   1   -6.50    7.90
  14   0  -1    0.50    9.40
 -14   0   1   -0.10   10.90
  13   0  -1   49.20   16.90
 -13   0   1   53.49   19.40
 -12   0   1   54.29   18.10
 -12   0   1   44.10   16.50
  12   0  -1   46.20   16.70
  12   0  -1   21.10   13.70
 -11   0   1   -7.90    7.90
  11   0  -1    1.60    9.20
 -11   0   1    6.00    9.80
 -11   0   1   16.10    9.50
  11   0  -1   -8.90    7.60
  11   0  -1    0.50    9.50
  10   0  -1   45.40   14.90
  10   0  -1   65.99   15.90
  10   0  -1   39.60   14.00
 -10   0   1   52.39   14.90
 -10   0   1   62.49   17.40
 -10   0   1   35.80   14.30
  -9   0   1   10.90    8.40
   9   0  -1    2.70    3.50
   9   0  -1    1.30    7.50
  -9   0   1   -5.10    7.30
   9   0  -1   11.10    8.40
  -9   0   1    2.60    5.70
  -8   0   1    1.00    6.80
   8   0  -1    9.90    7.00
   8   0  -1    4.20    7.80
   8   0  -1   -1.80    6.20
  -8   0   1  -12.00    4.30
  -8   0   1    1.20    7.90
  -7   0   1    5.70    6.70
   7   0  -1   12.90    8.70
   7   0  -1    8.40    8.50
  -7   0   1    8.70    8.50
   7   0  -1   26.90    8.50
  -7   0   1    4.20    7.10
  -6   0   1   99.89   16.50
  -6   0   1   82.99   13.70
   6   0  -1   90.49   14.70
   6   0  -1   91.29   15.50
  -6   0   1   94.19   15.10
   6   0  -1   93.69   15.90
  -5   0   1    7.10    6.40
   5   0  -1    3.80    5.70
   5   0  -1    9.40    6.80
  -5   0   1    5.10    6.60
   5   0  -1    1.10    4.90
  -5   0   1   -1.20    3.20
   4   0  -1  109.89   11.40
  -4   0   1  115.19   12.20
  -4   0   1  115.19   11.90
  -4   0   1  132.99   12.30
   4   0  -1  122.19   11.90
   4   0  -1  116.39   12.20
  -3   0   1    7.10    5.20
  -3   0   1    8.80    5.40
  -3   0   1    6.20    4.80
   3   0  -1    6.10    4.00
  -3   0   1    8.50    1.60
   3   0  -1   14.70    5.70
   3   0  -1    4.10    3.80
   2   0  -1   66.79    7.00
  -2   0   1   64.39    7.30
  -2   0   1   71.29    7.30
   2   0  -1   73.79    7.50
   2   0  -1   66.49    7.00
  -2   0   1   66.89    7.10
  -2   0  -1  142.99   10.30
  -2   0  -1  134.99    9.70
   2   0   1  130.79    9.60
   2   0   1  153.78    9.40
   2   0   1  143.89   10.00
  -3   0  -1    7.90    4.50
  -3   0  -1    8.60    5.30
   3   0   1    6.00    4.90
  -3   0  -1    1.50    5.10
   3   0   1   10.60    5.70
   3   0   1    2.10    4.20
   4   0   1   -0.90    4.50
   4   0   1    5.50    4.90
   4   0   1   -4.90    3.30
  -4   0  -1   -0.70    4.30
  -4   0  -1    5.30    4.50
  -4   0  -1    2.70    4.00
  -5   0  -1   23.30    8.10
  -5   0  -1   14.40    7.80
   5   0   1   18.20    7.20
  -5   0  -1   24.60    9.70
   5   0   1   23.80    8.50
   5   0   1   31.80    9.20
  -6   0  -1   12.50    8.90
  -6   0  -1    6.00    8.30
  -6   0  -1   17.60   11.00
   6   0   1    8.20    9.20
   6   0   1    3.80    7.30
   6   0   1    2.30    7.50
  -7   0  -1  142.69   20.70
   7   0   1  157.68   19.30
  -7   0  -1  105.89   16.30
   7   0   1  147.99   17.70
  -7   0  -1  142.39   20.20
  -8   0  -1  219.38   23.70
   8   0   1  207.48   22.20
   8   0   1  203.38   20.90
   8   0   1  199.38   20.60
  -8   0  -1  191.98   21.50
  -8   0  -1  232.88   22.80
   9   0   1  112.69   19.20
  -9   0  -1   86.59   17.70
   9   0   1   70.79   16.50
  -9   0  -1   79.99   17.70
  -9   0  -1   73.19   16.00
   9   0   1   82.69   16.40
 -10   0  -1   14.00   10.30
 -10   0  -1   25.80   14.20
  10   0   1   38.20   13.60
  10   0   1    7.70    8.70
 -10   0  -1   27.70   11.50
  10   0   1    7.80    9.80
 -11   0  -1  115.39   24.60
 -11   0  -1  107.89   21.40
  11   0   1  155.38   24.70
  11   0   1  124.49   21.60
 -11   0  -1   91.59   19.50
  11   0   1  116.79   23.40
 -12   0  -1    8.30    9.40
  12   0   1   -3.50    8.60
  12   0   1    7.70   11.90
 -12   0  -1    3.50   11.20
 -13   0  -1   26.60   15.50
 -13   0  -1    4.00   11.90
  13   0   1  -14.20    8.50
 -14   0  -1   37.70   16.90
  14   0   1   41.10   15.80
  15   0   1   64.89   21.20
 -15   0  -1   59.39   22.40
  15  -1  -1   47.40   17.60
 -15  -1   1   51.49   21.30
 -15  -1   1   37.90   16.50
  15   1  -1   61.79   18.90
 -15   1   1   22.60   16.20
 -14  -1   1    5.80   12.00
  14  -1  -1   53.89   18.50
 -14  -1   1   17.20   15.30
 -14   1   1   26.40   16.70
 -14   1   1   33.10   17.70
 -13  -1   1   39.20   15.10
  13  -1  -1   32.30   15.80
 -13  -1   1   41.60   14.30
 -13   1   1   27.30   15.60
  13   1  -1   21.50   11.60
  13   1  -1   16.90   16.00
 -13   1   1   16.30   15.00
 -12  -1   1   65.29   20.70
 -12  -1   1    8.30   11.40
  12  -1  -1   57.09   15.30
  12  -1  -1   39.00   16.80
 -12  -1   1   22.90   15.50
  12  -1  -1   53.19   16.20
 -12   1   1   26.00   15.80
  12   1  -1   31.80   14.70
 -12   1   1   45.40   16.10
  12   1  -1   47.80   15.40
  11  -1  -1   27.30   13.20
  11  -1  -1   36.40   12.00
  11  -1  -1   21.30   12.80
 -11  -1   1   43.70   17.00
 -11  -1   1   33.20   13.30
 -11  -1   1   50.69   15.30
 -11   1   1   56.19   17.20
 -11   1   1   64.79   18.70
  11   1  -1   41.10   13.50
  11   1  -1   34.40   12.90
  11   1  -1   42.50   14.60
 -11   1   1   31.40   11.10
 -10  -1   1   14.50   10.70
  10  -1  -1   27.00   12.80
  10  -1  -1   27.20   11.70
 -10  -1   1    8.60   11.40
  10  -1  -1    7.60   10.50
 -10  -1   1   39.60   12.00
  10   1  -1   11.70    8.90
 -10   1   1   37.00   13.30
  10   1  -1   19.70   10.60
 -10   1   1   39.10   16.00
  10   1  -1   26.40   11.40
 -10   1   1   18.60   12.00
   9  -1  -1  103.69   19.00
  -9  -1   1  121.19   21.70
   9  -1  -1   88.09   18.30
   9  -1  -1  108.19   19.10
  -9  -1   1  117.99   20.20
  -9  -1   1  108.29   19.10
   9   1  -1  108.99   18.20
   9   1  -1   78.19   16.60
  -9   1   1  130.19   22.00
  -9   1   1  117.59   21.60
  -9   1   1  112.59   18.90
   9   1  -1  101.79   18.20
   8  -1  -1   80.19   16.80
  -8  -1   1  102.39   17.60
   8  -1  -1   92.59   16.90
  -8  -1   1   68.79   15.40
  -8  -1   1   95.09   16.50
   8  -1  -1   78.09   14.80
   8   1  -1   96.59   15.90
   8   1  -1   94.89   17.10
   8   1  -1   67.89   14.50
  -8   1   1   98.69   17.40
  -8   1   1   82.79   15.70
  -8   1   1   59.49   16.00
  -7  -1   1  321.17   30.00
  -7  -1   1  338.37   27.00
   7  -1  -1  311.87   25.20
   7  -1  -1  350.56   27.60
  -7  -1   1  323.87   25.10
   7   1  -1  363.76   26.10
   7   1  -1  319.87   24.80
   7   1  -1  287.07   22.80
  -7   1   1  341.37   27.60
  -7   1   1  331.37   24.90
  -7   1   1  366.46   27.40
  -6  -1   1  329.27   24.70
   6  -1  -1  287.77   24.40
   6  -1  -1  330.97   24.20
  -6  -1   1  282.47   22.80
   6  -1  -1  332.77   23.70
  -6  -1   1  317.37   23.30
  -6   1   1  323.97   24.60
   6   1  -1  330.47   23.80
   6   1  -1  288.97   21.50
  -6   1   1  292.77   25.00
  -6   1   1  298.07   23.50
   6   1  -1  296.27   22.80
  -5  -1   1  149.88   15.10
   5  -1  -1  154.58   15.70
   5  -1  -1  150.38   15.70
  -5  -1   1  156.28   15.90
  -5  -1   1  137.19   14.70
   5  -1  -1  130.39   16.90
   5   1  -1  130.39   14.30
   5   1  -1  140.89   14.00
  -5   1   1  138.29   15.60
  -5   1   1  152.68   16.60
   5   1  -1  148.89   15.00
  -5   1   1  147.99   15.50
  -4  -1   1  287.87   17.40
   4  -1  -1  261.97   18.10
  -4  -1   1  268.87   17.00
   4  -1  -1  290.37   18.20
   4  -1  -1  264.47   17.20
  -4  -1   1  278.57   17.40
   4   1  -1  276.37   16.30
   4   1  -1  268.47   17.10
   4   1  -1  248.48   16.30
  -4   1   1  263.67   18.50
  -4   1   1  280.57   17.80
  -4   1   1  295.27   18.70
   3  -1  -1  342.57   17.90
   3  -1  -1  364.66   13.60
  -3  -1   1  359.16   17.40
  -3  -1   1  354.26   17.40
   3  -1  -1  355.76   18.80
   3  -1  -1  368.36   18.60
  -3  -1   1  343.57   17.50
  -3   1   1  368.66   13.50
  -3   1   1  344.47   18.90
   3   1  -1  364.86   17.80
  -3   1   1  356.96   18.00
   3   1  -1  351.36   16.60
   3   1  -1  366.56   17.40
  -2  -1   1  309.97   14.30
   2  -1  -1  316.97   12.00
  -2  -1   1  307.17   13.30
   2  -1  -1  323.77   15.20
  -2  -1   1  300.07   13.30
   2  -1  -1  324.47   14.80
   2  -1  -1  298.67   14.70
  -2   1   1  283.17   14.70
  -2   1   1  312.97   14.60
  -2   1   1  293.87   11.50
   2   1  -1  298.67   12.70
   2   1  -1  295.67   12.70
   2   1  -1  305.97   14.00
  -2   1   1  325.77   15.30
   1  -1  -1  283.67   12.00
   1  -1  -1  245.38   14.40
  -1  -1   1  249.18   12.60
   1   1  -1  268.17    9.90
  -1   1   1  276.27   13.30
  -1  -1  -1   25.10    3.50
  -1  -1  -1   26.40    2.50
   1  -1   1   26.60    3.80
   1   1   1   29.30    4.40
  -1   1  -1   30.40    4.60
   1   1   1   31.30    2.80
  -1   1  -1   26.20    4.70
   1   1   1   26.90    3.70
   2  -1   1  504.15   20.50
   2  -1   1  565.94   21.60
  -2  -1  -1  534.45   19.20
  -2  -1  -1  577.94   18.80
  -2  -1  -1  546.05   19.70
   2  -1   1  528.35   20.80
   2   1   1  583.44   19.60
   2   1   1  540.25   18.60
  -2   1  -1  583.94   21.50
  -2   1  -1  519.75   21.20
   2   1   1  526.85   18.30
  -3  -1  -1 1487.05   45.50
  -3  -1  -1 1541.65   45.60
   3  -1   1 1521.05   47.60
   3  -1   1 1545.25   46.40
  -3  -1  -1 1558.24   43.80
   3  -1   1 1517.45   47.30
   3   1   1 1500.25   35.60
   3   1   1 1556.04   44.70
  -3   1  -1 1561.54   47.30
   3   1   1 1533.85   44.00
   3   1   1 1521.35   44.30
  -3   1  -1 1418.46   46.00
  -3   1  -1 1577.54   48.20
  -4  -1  -1  199.98   14.10
  -4  -1  -1  201.88   15.50
   4  -1   1  202.38   15.80
  -4  -1  -1  184.28   14.60
   4  -1   1  214.38   15.70
   4  -1   1  233.48   17.00
  -4   1  -1  210.98   15.70
  -4   1  -1  213.08   16.10
  -4   1  -1  203.98   16.40
   4   1   1  189.88   14.10
   4   1   1  197.88   14.50
   4   1   1  241.18   15.10
  -5  -1  -1  145.29   16.10
  -5  -1  -1  155.18   15.90
   5  -1   1  161.08   16.30
  -5  -1  -1  159.58   15.00
   5  -1   1  144.39   15.20
   5  -1   1  174.18   16.60
   5  -1   1  149.09    8.90
  -5   1  -1  153.98   16.30
   5   1   1  164.48   15.40
   5   1   1  160.18   15.20
  -5   1  -1  159.18   16.30
  -5   1  -1  169.88   16.50
   5   1   1  158.08   14.80
   6  -1   1  261.07   21.20
  -6  -1  -1  292.47   23.30
   6  -1   1  290.37   23.50
  -6  -1  -1  262.57   23.20
   6  -1   1  277.37   12.40
   6  -1   1  267.17   22.30
  -6  -1  -1  311.27   22.40
  -6   1  -1  301.17   23.00
   6   1   1  241.08   20.50
  -6   1  -1  297.87   23.50
   6   1   1  301.07   22.60
  -6   1  -1  275.27   24.20
   6   1   1  285.97   21.50
   7  -1   1  743.93   39.80
   7  -1   1  764.12   23.90
   7  -1   1  862.31   42.80
  -7  -1  -1  718.73   54.79
  -7  -1  -1  717.63   38.90
  -7  -1  -1  815.52   42.20
   7  -1   1  759.52   41.30
   7   1   1  855.01   40.10
  -7   1  -1  757.32   39.70
  -7   1  -1  764.12   41.40
   7   1   1  773.42   38.40
  -7   1  -1  728.03   39.70
   7   1   1  820.92   40.70
  -8  -1  -1   65.09   14.70
  -8  -1  -1  111.69   19.50
   8  -1   1   88.39   17.30
  -8  -1  -1   98.89   16.80
   8  -1   1   59.29   14.00
   8  -1   1  110.89   18.20
   8   1   1   65.19   13.90
   8   1   1   67.59   14.00
  -8   1  -1   77.09   15.90
  -8   1  -1  102.29   18.40
  -8   1  -1   80.69   17.10
   8   1   1   98.69   17.10
   9  -1   1   46.50   13.70
  -9  -1  -1   66.99   15.10
   9  -1   1   45.90   12.80
   9  -1   1   81.59   17.90
  -9  -1  -1   51.79   15.10
  -9  -1  -1   81.19   17.10
   9   1   1   75.49   15.20
   9   1   1   58.19   14.30
  -9   1  -1   40.40   13.20
  -9   1  -1   53.59   14.30
  -9   1  -1   55.09   16.80
   9   1   1   63.49   15.10
  10  -1   1   39.80   14.40
 -10  -1  -1   47.40   16.00
  10  -1   1   68.69   16.10
 -10  -1  -1   55.59   16.10
  10  -1   1   58.99   16.20
 -10  -1  -1   52.29   15.00
  10   1   1   50.19   13.30
 -10   1  -1   52.29   17.50
  10   1   1   29.80   12.90
  10   1   1   72.19   16.60
 -10   1  -1   61.09   15.00
 -10   1  -1   59.89   17.10
  11  -1   1   77.39   18.60
  11  -1   1   24.80   13.80
 -11  -1  -1   75.39   20.80
 -11  -1  -1   53.49   17.40
  11  -1   1   55.19   17.50
 -11  -1  -1   84.79   19.60
  11   1   1   72.39   18.40
  11   1   1   41.70   14.10
  11   1   1   68.19   15.80
 -11   1  -1   69.59   18.90
 -11   1  -1   58.69   15.20
 -11   1  -1   46.10   16.30
 -12  -1  -1   58.99   18.30
  12  -1   1   34.50   14.70
 -12  -1  -1   62.69   17.20
 -12  -1  -1   55.09   20.20
  12  -1   1   79.39   20.20
  12  -1   1   41.60   16.90
  12   1   1   40.00   13.50
  12   1   1   53.59   16.60
 -12   1  -1   84.49   22.50
 -13  -1  -1   77.89   23.00
  13  -1   1   61.19   22.80
 -13  -1  -1   36.50   16.10
  13   1   1   43.10   16.00
 -13   1  -1   42.10   17.00
  13   1   1   15.40   12.60
 -14  -1  -1   37.60   16.20
 -14  -1  -1   20.50   15.10
  14  -1   1   22.20   16.40
 -14   1  -1   51.69   18.70
  14   1   1   26.60   16.00
  15  -1   1   16.20   13.00
  15   1   1   25.90   14.50
 -15   1  -1   62.79   21.10
 -15  -2   1   15.60   11.50
  15  -2  -1    9.00   14.70
 -15  -2   1   17.10   14.90
  15   2  -1   16.80   13.50
 -15   2   1    3.20   13.10
 -14  -2   1   26.30   16.30
 -14  -2   1   -1.00   11.30
  14  -2  -1   40.10   16.90
 -14   2   1    8.20   14.40
  14   2  -1   17.40   11.70
  14   2  -1   26.10   15.20
 -13  -2   1  -18.70    7.00
  13  -2  -1   14.60   13.50
 -13  -2   1   29.40   17.40
 -13   2   1   -2.30    9.20
  13   2  -1   -7.00    7.30
 -12  -2   1   21.60   14.90
  12  -2  -1   36.60   13.90
  12  -2  -1    9.40   10.80
 -12  -2   1   13.60   11.60
 -12  -2   1   13.80    8.10
  12  -2  -1    7.60   11.50
  12   2  -1    9.40   10.00
 -12   2   1   15.10   14.80
  12   2  -1   -4.30    7.30
  12   2  -1   17.90   12.60
 -12   2   1   10.60   13.00
  11  -2  -1   16.10   12.40
 -11  -2   1   20.50   12.50
 -11  -2   1   20.40   13.60
  11  -2  -1   29.30   11.60
 -11   2   1    1.00   11.60
 -11   2   1   18.60   12.40
 -11   2   1   15.90   10.40
  11   2  -1    8.00    9.60
  11   2  -1   15.70   11.30
  11   2  -1   11.30   10.10
 -10  -2   1   -1.10    8.20
  10  -2  -1  -12.10    6.70
  10  -2  -1   12.90   12.00
  10  -2  -1   10.90    8.70
 -10  -2   1    5.70   10.40
 -10  -2   1    5.20    9.10
  10   2  -1    8.40    8.60
 -10   2   1   12.40    9.00
 -10   2   1   25.90   13.30
  10   2  -1   -8.30    5.60
 -10   2   1    1.10    8.00
  10   2  -1   13.70   10.40
  -9  -2   1   76.49   16.00
   9  -2  -1   80.89   15.80
   9  -2  -1   60.19   16.30
   9  -2  -1   76.09   16.50
  -9  -2   1   54.79   13.60
  -9  -2   1   85.69   18.70
  -9   2   1   76.99   17.10
   9   2  -1   56.69   13.40
  -9   2   1   77.99   16.90
  -9   2   1   50.59   15.10
   9   2  -1   76.19   15.60
   9   2  -1   56.39   14.20
  -8  -2   1   76.09   16.10
  -8  -2   1   73.39   15.00
  -8  -2   1   75.19   15.30
   8  -2  -1   65.39   15.20
   8  -2  -1   72.09   15.20
   8  -2  -1   58.49   15.10
  -8   2   1   77.59   16.30
  -8   2   1   70.49   16.90
   8   2  -1   77.39   15.00
   8   2  -1   72.59   14.10
  -8   2   1   68.09   14.90
   8   2  -1   83.59   15.80
   7  -2  -1  374.76   29.00
   7  -2  -1  364.56   26.80
  -7  -2   1  353.66   31.00
  -7  -2   1  385.66   26.50
   7  -2  -1  438.86   29.20
  -7   2   1  417.66   29.80
   7   2  -1  365.06   24.20
  -7   2   1  431.86   28.90
  -7   2   1  419.06   30.50
   7   2  -1  394.86   26.10
   7   2  -1  377.96   26.40
   6  -2  -1  502.95   31.10
  -6  -2   1  488.65   28.50
   6  -2  -1  484.05   29.40
  -6  -2   1  413.86   26.70
   6  -2  -1  474.95   29.50
  -6  -2   1  407.26   27.10
   6  -2  -1  490.55   20.80
   6   2  -1  463.35   27.90
   6   2  -1  524.35   27.10
  -6   2   1  505.85   30.00
   6   2  -1  464.45   26.10
  -6   2   1  503.65   32.20
  -6   2   1  442.86   35.80
   5  -2  -1 3240.78   81.69
  -5  -2   1 3172.78   72.79
  -5  -2   1 3231.88   90.39
   5  -2  -1 3221.98   92.99
   5  -2  -1 3170.68   94.19
  -5  -2   1 3143.99   89.99
   5  -2  -1 3442.56   95.09
  -5  -2   1 3333.37   91.09
  -5   2   1 3239.38   94.89
   5   2  -1 3382.06   88.19
  -5   2   1 3287.57   95.09
   5   2  -1 3182.08   90.29
   5   2  -1 3215.88   86.79
  -5   2   1 3202.08   92.49
   4  -2  -1   85.29   12.50
  -4  -2   1   79.89   10.60
  -4  -2   1   82.79    5.40
   4  -2  -1   83.39   11.70
   4  -2  -1   62.69   10.30
   4  -2  -1   79.29    7.70
  -4  -2   1   65.09    9.80
  -4  -2   1   59.99    9.10
   4   2  -1   68.19    8.20
   4   2  -1   87.99    9.10
  -4   2   1   73.39   11.30
  -4   2   1   75.09   11.40
   4   2  -1   74.29   10.50
  -4   2   1   77.79   11.40
   3  -2  -1  630.34   26.50
   3  -2  -1  599.44   26.10
   3  -2  -1  634.94   26.60
  -3  -2   1  593.24   22.70
  -3  -2   1  643.74   23.50
   3  -2  -1  619.04   22.60
  -3  -2   1  669.43   25.40
   3   2  -1  654.93   21.60
  -3   2   1  636.74   22.90
   3   2  -1  651.53   21.80
  -3   2   1  591.84   26.50
   3   2  -1  635.34   24.70
  -3   2   1  627.84   26.70
  -3   2   1  615.94   25.30
  -2  -2   1  107.79    6.90
   2  -2  -1  109.69    9.70
  -2  -2   1  110.59    9.00
   2  -2  -1  106.19    8.30
  -2  -2   1  107.69    7.00
   2  -2  -1   98.59    9.40
   2  -2  -1  122.79   10.30
   2   2  -1  119.29    8.90
  -2   2   1  102.49    9.50
  -2   2   1  117.69    8.90
   2   2  -1  103.69    5.20
  -2   2   1  100.09    9.70
  -2   2   1  108.59    8.90
   1  -2  -1  596.84   18.90
   1  -2  -1  609.74   20.60
   1  -2  -1  626.04   21.40
  -1  -2   1  582.24   19.50
   1  -2  -1  611.24   19.50
   1   2  -1  601.14   19.30
  -1   2   1  583.64   18.90
  -1   2   1  646.04   21.70
  -1   2   1  586.34   18.30
   0   2   1  171.58    9.80
  -1  -2  -1 2709.53   61.39
   1  -2   1 2290.47   58.79
  -1  -2  -1 2416.86   56.59
  -1  -2  -1 2412.96   53.99
   1  -2   1 2377.96   59.39
  -1  -2  -1 2451.05   54.19
  -1   2  -1 2477.45   58.19
   1   2   1 2516.95   60.59
  -1   2  -1 2456.15   58.79
  -2  -2  -1  494.25   16.50
  -2  -2  -1  494.05   17.30
  -2  -2  -1  494.25   17.20
   2  -2   1  478.05   20.50
   2  -2   1  501.05   20.70
  -2  -2  -1  473.65   17.10
   2   2   1  499.05   17.10
   2   2   1  478.85   14.80
  -2   2  -1  503.05   20.70
   2   2   1  487.95   15.50
   2   2   1  493.55   17.20
  -2   2  -1  503.65   20.10
   3  -2   1  634.54   27.00
   3  -2   1  605.64   26.80
   3  -2   1  614.84   26.50
  -3  -2  -1  601.84   23.20
  -3  -2  -1  610.74   23.80
  -3  -2  -1  603.64   22.80
   3   2   1  638.24   22.20
  -3   2  -1  631.04   25.90
  -3   2  -1  610.04   26.60
   3   2   1  633.74   19.50
   3   2   1  636.04   23.10
   3   2   1  626.84   21.40
  -4  -2  -1  157.38   13.00
   4  -2   1  167.58   15.10
   4  -2   1  161.78   10.90
   4  -2   1  141.49   13.70
  -4  -2  -1  153.48   13.10
  -4  -2  -1  158.68   12.40
   4  -2   1  164.68   14.70
   4   2   1  156.98   11.50
  -4   2  -1  159.88   15.00
   4   2   1  151.98   12.30
   4   2   1  157.88    7.80
  -4   2  -1  172.48   14.80
   4   2   1  161.28   12.30
   5  -2   1  549.15   22.40
  -5  -2  -1  554.14   27.10
   5  -2   1  545.95   30.40
   5  -2   1  521.95   30.00
  -5  -2  -1  564.64   29.10
  -5  -2  -1  580.94   29.40
   5  -2   1  516.35   29.20
   5   2   1  586.14   26.80
   5   2   1  601.84   27.40
  -5   2  -1  580.34   31.80
  -5   2  -1  607.04   31.10
   5   2   1  573.14   27.40
   6  -2   1  212.88   21.10
   6  -2   1  240.78   21.90
  -6  -2  -1  231.38   19.60
   6  -2   1  255.17   24.30
  -6  -2  -1  286.87   22.10
   6  -2   1  251.87   14.30
  -6  -2  -1  280.67   22.90
   6   2   1  243.28   19.80
   6   2   1  246.08   20.00
  -6   2  -1  236.78   20.60
  -6   2  -1  238.58   23.20
   6   2   1  229.38   18.70
   7  -2   1  210.98   21.50
  -7  -2  -1  215.98   20.70
   7  -2   1  199.58   20.30
   7  -2   1  191.48   20.80
   7  -2   1  228.68   13.20
  -7  -2  -1  250.67   28.10
  -7   2  -1  249.58   22.70
   7   2   1  243.88   20.10
  -7   2  -1  201.08   19.80
   7   2   1  227.88   20.30
  -7   2  -1  231.68   23.90
   7   2   1  224.68   20.30
  -8  -2  -1   19.50    9.40
   8  -2   1   12.50    8.50
   8  -2   1    9.50    9.40
   8  -2   1   14.70    4.50
  -8  -2  -1    9.20    9.30
   8  -2   1   -5.00    5.90
  -8  -2  -1   27.20   10.50
  -8   2  -1   13.40    9.40
  -8   2  -1    2.50    8.10
   8   2   1   19.30    9.50
  -8   2  -1    9.80    9.90
   8   2   1   20.20    8.90
  -9  -2  -1  146.39   23.30
   9  -2   1  132.89   21.80
  -9  -2  -1  103.09   17.80
   9  -2   1  166.28   23.90
  -9  -2  -1  143.59   21.50
   9  -2   1  138.59   23.20
  -9   2  -1   97.39   20.60
  -9   2  -1  139.09   21.70
   9   2   1  113.19   18.50
   9   2   1  125.29   19.30
   9   2   1  137.39   19.90
  -9   2  -1  145.39   22.80
  10  -2   1  278.67   28.80
  10  -2   1  265.87   27.50
  10  -2   1  215.48   31.10
 -10  -2  -1  231.28   26.00
 -10  -2  -1  256.37   28.80
 -10  -2  -1  307.47   28.20
 -10   2  -1  271.67   27.60
  10   2   1  244.28   24.60
  10   2   1  225.98   24.60
  10   2   1  253.77   24.20
 -10   2  -1  287.77   31.00
  11  -2   1   -7.50    7.20
  11  -2   1    7.00    9.00
 -11  -2  -1    6.30   10.90
 -11  -2  -1   15.00   10.20
  11  -2   1    6.20   11.60
 -11  -2  -1   17.40    9.70
 -11   2  -1  -18.90    8.70
  11   2   1    8.60    8.00
  11   2   1   -5.60    7.80
 -11   2  -1    0.90   10.00
  11   2   1   -6.20    7.10
 -12  -2  -1  143.99   27.50
  12  -2   1  166.18   26.40
  12  -2   1  158.28   27.00
 -12  -2  -1  153.98   26.30
 -12  -2  -1  146.09   25.40
  12  -2   1  137.79   26.20
 -12   2  -1  127.49   28.00
  12   2   1  119.99   22.20
  12   2   1  124.09   22.70
 -13  -2  -1   -0.30    9.80
  13  -2   1    4.20   11.60
 -13  -2  -1    5.00   10.60
  13   2   1   -0.80    9.60
  13   2   1   -4.70    7.40
 -13   2  -1   22.30   14.50
  14  -2   1    9.40   12.80
 -14  -2  -1   12.00   11.50
 -14  -2  -1   13.90   13.40
  14   2   1    2.50    9.10
  14   2   1   -5.70   11.80
 -14   2  -1  -15.90   10.00
  15  -2   1   14.30   12.40
 -15  -2  -1    4.70   12.40
 -15  -2  -1  -13.70   10.10
  15   2   1    7.70   10.80
 -15   2  -1   -6.70   10.50
 -15  -3   1   35.50   14.60
  15  -3  -1   30.30   16.60
 -15  -3   1   38.90   18.60
  15   3  -1   54.09   15.60
  14  -3  -1   31.50   18.20
 -14  -3   1   32.10   16.80
 -14  -3   1   17.70   11.80
 -14   3   1   14.30   17.20
  14   3  -1    7.80   12.70
  14   3  -1   27.40   13.70
 -13  -3   1   85.99   20.80
  13  -3  -1   91.99   24.10
 -13   3   1   68.69   22.10
  13   3  -1   87.29   18.50
  13   3  -1   77.39   18.20
  13   3  -1   80.49   19.40
 -12  -3   1  349.07   37.10
 -12  -3   1  384.46   35.00
  12  -3  -1  344.27   37.60
  12  -3  -1  365.56   41.80
 -12  -3   1  372.16   42.00
  12   3  -1  330.17   30.40
  12   3  -1  357.86   39.20
 -12   3   1  333.07   37.70
  12   3  -1  366.26   30.00
 -11  -3   1   43.10   15.20
  11  -3  -1   53.69   17.70
  11  -3  -1   49.50   15.10
  11  -3  -1   40.40   13.10
 -11  -3   1   11.40   12.20
  11   3  -1   53.39   14.70
 -11   3   1   30.80   12.40
  11   3  -1   56.89   15.60
 -11   3   1   42.00   16.70
  11   3  -1   44.50   12.90
 -10  -3   1   77.09   16.80
 -10  -3   1   86.09   17.00
  10  -3  -1   64.79   17.40
 -10  -3   1   83.79   19.00
  10  -3  -1   78.39   17.20
  10  -3  -1   68.89   19.00
 -10   3   1  107.49   19.60
 -10   3   1   66.29   18.90
  10   3  -1   76.89   17.20
  10   3  -1   78.09   15.90
  10   3  -1   83.89   15.70
 -10   3   1   86.49   20.60
   9  -3  -1   10.40    8.70
  -9  -3   1    9.70    9.00
   9  -3  -1    3.90    8.40
  -9  -3   1   33.60   11.70
  -9  -3   1   13.60   11.40
   9  -3  -1   38.80   11.90
   9   3  -1   30.50   11.30
  -9   3   1   27.80   10.50
   9   3  -1   20.20    9.70
   9   3  -1   23.90   11.00
  -9   3   1   14.60   11.30
  -9   3   1   12.90   10.60
   8  -3  -1  283.57   26.00
  -8  -3   1  285.67   24.10
   8  -3  -1  290.07   26.40
  -8  -3   1  247.18   24.60
  -8  -3   1  292.87   24.10
   8  -3  -1  248.68   24.40
  -8   3   1  245.28   25.40
  -8   3   1  281.97   27.00
   8   3  -1  274.97   21.80
  -8   3   1  275.17   24.40
   8   3  -1  298.37   22.00
   8   3  -1  266.67   23.70
   7  -3  -1  257.37   23.30
  -7  -3   1  259.07   23.40
   7  -3  -1  267.67   23.40
   7  -3  -1  289.97   17.60
   7  -3  -1  275.57   25.90
  -7  -3   1  280.97   22.40
  -7  -3   1  312.57   24.20
   7   3  -1  267.47   19.30
  -7   3   1  276.37   25.60
   7   3  -1  268.97   20.00
  -7   3   1  261.87   23.10
   7   3  -1  302.47   23.30
   6  -3  -1  171.98   18.90
   6  -3  -1  156.08   13.30
   6  -3  -1  128.79   24.00
  -6  -3   1  176.58   17.20
  -6  -3   1  177.48   18.00
  -6  -3   1  138.89   16.30
   6   3  -1  171.28   16.80
  -6   3   1  194.28   20.70
  -6   3   1  169.48   18.50
  -6   3   1  158.58   25.10
   6   3  -1  172.58   15.10
   6   3  -1  157.98   14.70
   5  -3  -1  181.68   18.90
  -5  -3   1  253.17   18.90
   5  -3  -1  233.38   15.70
  -5  -3   1  201.88   10.90
   5  -3  -1  239.88   21.10
  -5  -3   1  209.38   17.00
  -5  -3   1  213.78   17.90
   5  -3  -1  218.98   20.20
  -5   3   1  210.28   20.20
   5   3  -1  231.78   15.10
  -5   3   1  203.08   20.50
   5   3  -1  197.58   14.30
  -5   3   1  196.88   18.30
   5   3  -1  257.67   19.20
  -4  -3   1  367.86   20.20
  -4  -3   1  332.17   14.80
   4  -3  -1  348.07   22.00
   4  -3  -1  353.16   22.40
  -4  -3   1  302.17   17.30
   4  -3  -1  320.67   17.70
   4  -3  -1  343.27   21.80
  -4  -3   1  317.87   17.80
   4   3  -1  335.77   14.90
   4   3  -1  364.06   15.20
   4   3  -1  314.87   18.60
  -4   3   1  331.17   21.80
  -4   3   1  333.27   20.20
  -4   3   1  329.77   21.60
   3  -3  -1 1664.73   52.29
  -3  -3   1 1830.12   53.09
  -3  -3   1 1842.12   48.40
   3  -3  -1 1803.52   55.49
  -3  -3   1 1833.62   49.90
   3  -3  -1 2003.90   57.79
   3  -3  -1 1820.42   55.39
  -3  -3   1 1777.02   48.50
  -3   3   1 1838.02   53.89
  -3   3   1 1855.31   55.59
   3   3  -1 1864.01   42.10
  -3   3   1 1941.61   54.59
   3   3  -1 1875.41   52.69
   1  -3  -1 1127.49   30.90
   1  -3  -1 1062.89   29.60
   1  -3  -1 1088.79   35.20
  -1  -3   1 1038.70   31.40
  -1   3   1 1049.20   28.50
  -1   3   1 1083.69   35.30
  -1   3   1 1012.40   27.50
   0  -3  -1  875.41   30.30
   0   3   1  885.81   30.50
  -1  -3  -1 1832.42   46.70
   1  -3   1 1949.41   48.00
   1  -3   1 1916.01   48.50
  -1  -3  -1 2054.89   53.29
   1   3   1 1867.21   52.49
  -1   3  -1 1850.81   45.50
  -2  -3  -1 1758.82   43.60
  -2  -3  -1 1729.93   42.70
   2  -3   1 1781.12   50.69
   2  -3   1 1781.02   50.99
  -2  -3  -1 1816.92   46.90
  -2  -3  -1 1853.41   49.99
  -2   3  -1 1930.51   49.40
   2   3   1 1806.92   49.80
  -2   3  -1 1754.42   49.70
   2   3   1 1793.92   46.10
   3  -3   1  734.43   28.80
  -3  -3  -1  755.92   25.70
  -3  -3  -1  776.52   26.60
   3  -3   1  802.32   31.30
   3  -3   1  787.72   31.20
  -3  -3  -1  719.83   24.60
   3  -3   1  737.63   31.30
  -3  -3  -1  761.12   25.90
   3   3   1  783.52   25.80
  -3   3  -1  715.53   28.50
   3   3   1  735.23   20.80
   3   3   1  721.83   25.80
   3   3   1  736.23   21.40
  -3   3  -1  732.63   30.00
   4  -3   1  113.29   12.60
   4  -3   1  113.89   13.90
  -4  -3  -1  107.89   11.60
   4  -3   1  126.89   11.50
   4  -3   1  130.19   14.60
  -4  -3  -1  109.09   11.00
  -4  -3  -1  125.19   11.70
   4   3   1  137.19   11.90
   4   3   1  119.59    9.00
  -4   3  -1  112.09   12.70
  -4   3  -1  114.19   13.90
   4   3   1  121.39    9.80
   5  -3   1 1029.90   43.90
  -5  -3  -1  990.00   38.20
   5  -3   1 1032.60   44.30
   5  -3   1  989.60   43.90
   5  -3   1 1017.80   36.60
  -5  -3  -1  974.70   39.20
  -5  -3  -1  990.90   40.00
   5   3   1 1033.50   35.90
  -5   3  -1 1020.80   43.70
   5   3   1 1006.60   34.80
   5   3   1  997.10   38.30
  -5   3  -1 1054.29   42.80
   6  -3   1 1056.89   38.00
  -6  -3  -1 1079.89   44.60
   6  -3   1 1084.59   50.29
  -6  -3  -1 1154.58   44.00
   6  -3   1 1103.89   47.90
  -6  -3  -1 1052.79   44.90
  -6   3  -1 1129.39   75.79
  -6   3  -1 1055.39   46.50
   6   3   1 1140.09   40.50
   6   3   1 1064.59   40.20
   6   3   1 1045.90   42.50
   7  -3   1   82.39   15.80
   7  -3   1   79.39   16.80
   7  -3   1   45.40   13.50
  -7  -3  -1   88.39   18.90
  -7  -3  -1   74.59   12.70
  -7  -3  -1   62.39   15.60
   7  -3   1   71.19   10.20
  -7   3  -1   73.49   15.00
  -7   3  -1   86.19   16.70
   7   3   1   77.09   14.10
   7   3   1   76.59   12.50
   7   3   1   85.99   13.30
  -8  -3  -1  221.78   21.10
  -8  -3  -1  210.68   21.90
   8  -3   1  206.38   22.10
   8  -3   1  214.18   15.10
  -8  -3  -1  222.18   23.20
   8  -3   1  237.88   25.50
   8  -3   1  244.08   23.90
   8   3   1  235.58   20.10
  -8   3  -1  248.48   25.90
  -8   3  -1  249.88   24.00
   8   3   1  178.88   17.50
   9  -3   1  188.58   25.70
  -9  -3  -1  211.78   24.20
   9  -3   1  186.88   14.20
  -9  -3  -1  182.08   21.00
   9  -3   1  166.98   25.60
  -9  -3  -1  183.58   25.20
   9  -3   1  164.78   24.00
   9   3   1  163.58   17.90
   9   3   1  160.58   19.10
   9   3   1  198.88   21.30
  -9   3  -1  183.88   21.70
  -9   3  -1  159.58   25.80
 -10  -3  -1  401.06   32.40
 -10  -3  -1  369.66   31.40
 -10  -3  -1  367.76   33.70
  10  -3   1  397.36   34.00
  10  -3   1  365.86   35.70
  10  -3   1  363.56   32.10
 -10   3  -1  429.76   38.00
 -10   3  -1  405.06   33.90
  10   3   1  394.26   32.20
  10   3   1  364.66   28.50
  10   3   1  356.56   27.70
  11  -3   1   89.79   22.90
  11  -3   1   69.09   18.50
 -11  -3  -1   76.79   20.30
 -11  -3  -1   41.50   19.30
 -11  -3  -1   83.19   18.10
  11  -3   1  124.99   22.80
  11   3   1   81.39   17.00
  11   3   1  100.09   19.00
 -11   3  -1   68.99   21.40
 -11   3  -1   93.39   19.90
  11   3   1   95.39   18.80
  12  -3   1  166.58   31.70
  12  -3   1  200.98   33.00
 -12  -3  -1  192.28   28.00
 -12  -3  -1  214.38   33.50
 -12  -3  -1  177.88   31.60
 -12   3  -1  205.88   33.30
  12   3   1  180.28   25.50
  12   3   1  190.08   27.40
  12   3   1  190.18   21.60
 -13  -3  -1  189.88   29.80
 -13  -3  -1  229.08   38.20
  13  -3   1  284.87   34.70
  13   3   1  223.28   25.80
  13   3   1  247.78   25.80
  13   3   1  197.88   29.10
 -13   3  -1  219.08   36.60
 -14  -3  -1   30.90   15.40
 -14  -3  -1   -7.40    8.40
  14   3   1   16.10   11.00
 -14   3  -1    7.00   11.70
  14   3   1   -4.20    9.60
  15  -3   1   13.80   14.10
 -15  -3  -1   42.70   17.50
 -15  -3  -1   21.00   15.00
 -15   3  -1   16.60   17.80
  15  -4  -1    8.20   14.50
 -15  -4   1   14.60   13.90
 -15  -4   1   14.20   14.20
  15   4  -1   16.20   10.90
 -15   4   1   -5.90   10.50
  14  -4  -1   22.60   15.30
 -14  -4   1   20.00   13.80
 -14  -4   1   19.30   13.50
  14   4  -1   15.80   11.10
  14   4  -1   -9.30    9.60
 -14   4   1   28.00   15.80
 -13  -4   1   50.99   16.50
  13  -4  -1   21.80   17.30
 -13   4   1   89.49   24.00
  13   4  -1   56.59   14.20
  13   4  -1   29.40   12.50
  13   4  -1   48.00   16.30
 -12  -4   1   91.49   22.60
 -12  -4   1   91.19   20.90
  12  -4  -1   54.09   22.80
 -12   4   1   47.40   18.40
  12   4  -1   77.99   16.20
  12   4  -1   46.00   18.10
  12   4  -1   84.29   16.20
  11  -4  -1  300.97   32.30
  11  -4  -1  271.37   29.40
 -11  -4   1  277.37   28.40
  11  -4  -1  190.38   29.70
 -11  -4   1  265.17   37.70
 -11  -4   1  287.37   31.30
 -11   4   1  222.98   32.90
  11   4  -1  285.07   28.40
  11   4  -1  277.47   24.10
 -11   4   1  260.77   28.20
  11   4  -1  259.57   23.70
  10  -4  -1  123.09   24.30
 -10  -4   1  148.59   23.80
  10  -4  -1  134.19   24.10
 -10  -4   1   98.19   20.80
 -10  -4   1   97.89   18.80
  10   4  -1  130.49   18.10
 -10   4   1  117.59   24.30
  10   4  -1  112.89   17.30
 -10   4   1  115.19   21.60
  10   4  -1  161.28   23.40
  -9  -4   1  179.38   20.90
   9  -4  -1  171.18   25.10
  -9  -4   1  202.58   23.50
   9  -4  -1  180.68   26.80
   9  -4  -1  126.89   21.80
  -9  -4   1  169.68   20.60
   9   4  -1  196.68   18.50
  -9   4   1  156.58   25.60
  -9   4   1  191.68   22.20
   9   4  -1  177.18   17.60
   9   4  -1  159.88   22.50
   8  -4  -1  128.69   21.80
  -8  -4   1  130.49   19.40
  -8  -4   1  132.59   20.00
  -8  -4   1  118.39   18.70
   8  -4  -1  118.59   19.60
   8  -4  -1  124.89   13.30
   8  -4  -1  142.79   21.30
  -8   4   1  124.99   21.30
  -8   4   1  110.89   18.70
   8   4  -1  122.09   18.20
   8   4  -1  144.69   14.80
   8   4  -1  107.29   13.10
   7  -4  -1    8.70    5.30
   7  -4  -1   10.50    8.50
   7  -4  -1   11.60    8.60
  -7  -4   1    9.30    6.80
  -7  -4   1   14.10    8.50
   7  -4  -1   18.10   10.40
  -7  -4   1   11.50    6.50
   7   4  -1   14.70    6.10
   7   4  -1   16.70    6.10
  -7   4   1    5.60    8.30
   7   4  -1   12.00    6.40
  -7   4   1    5.50    6.80
   6  -4  -1  335.87   26.70
   6  -4  -1  275.97   19.30
  -6  -4   1  313.57   21.70
  -6  -4   1  330.67   22.00
   6  -4  -1  328.27   26.70
   6  -4  -1  343.87   26.40
  -6  -4   1  331.07   23.00
  -6  -4   1  311.17   15.40
  -6   4   1  240.58   21.20
   6   4  -1  342.37   22.90
   6   4  -1  287.27   16.40
   6   4  -1  290.67   16.20
  -5  -4   1    1.10    3.80
   5  -4  -1   -0.80    4.90
   5  -4  -1    1.90    7.60
   5  -4  -1    2.30    7.70
  -5  -4   1    6.40    6.90
  -5  -4   1    2.40    5.70
  -5  -4   1    4.90    6.40
   5  -4  -1   -1.00    6.90
   5   4  -1    0.70    6.10
  -5   4   1    5.80    8.70
   5   4  -1    3.40    3.90
   5   4  -1    2.40    3.70
   4  -4  -1  154.98   14.60
  -4  -4   1  199.78   13.70
  -4  -4   1  177.68   12.90
   4  -4  -1  160.18   16.50
   4  -4  -1  175.78   17.00
   4  -4  -1  178.58   17.50
  -4  -4   1  190.78   13.30
  -4  -4   1  189.98   16.10
  -4   4   1  188.08   17.30
   4   4  -1  183.48   14.80
  -4   4   1  206.38   16.10
  -3  -4   1  570.14   25.20
  -3  -4   1  616.64   19.80
   3  -4  -1  633.84   28.30
   3  -4  -1  586.04   26.90
  -3  -4   1  603.34   19.80
  -3  -4   1  628.54   25.70
   3  -4  -1  635.54   29.50
   3  -4  -1  577.64   27.20
   3   4  -1  612.24   25.00
  -3   4   1  695.43   26.60
  -3   4   1  647.54   27.30
   2  -4  -1  637.24   24.90
   2  -4  -1  585.84   26.80
  -2  -4   1  642.54   26.10
  -2  -4   1  597.74   24.00
  -2   4   1  612.74   27.40
  -2   4   1  612.04   22.90
  -2   4   1  579.24   21.20
  -1  -4   1  456.45   21.90
   1  -4  -1  428.96   21.60
   1  -4  -1  400.86   15.40
   1  -4  -1  408.36   16.30
  -1  -4   1  414.26   17.90
  -1   4   1  405.06   11.30
  -1   4   1  436.06   21.90
   0  -4  -1  358.36   19.20
   0   4   1  301.17   18.00
   1  -4   1  945.01   36.70
  -1  -4  -1 1165.98   37.60
   1  -4   1 1051.69   29.50
   1  -4   1 1001.90   29.90
   1   4   1 1015.00   36.40
   2  -4   1 1031.00   39.70
  -2  -4  -1 1217.18   39.10
   2  -4   1 1125.29   37.20
  -2  -4  -1 1126.89   26.80
  -2  -4  -1 1160.88   34.10
   2  -4   1 1167.68   37.00
  -2   4  -1 1113.39   34.70
   2   4   1 1249.77   39.60
  -2   4  -1 1153.68   33.70
  -3  -4  -1   58.19    8.50
  -3  -4  -1   56.29    6.00
   3  -4   1   55.89   10.00
   3  -4   1   67.89   11.40
  -3  -4  -1   47.60    7.30
   3  -4   1   64.09   10.30
  -3  -4  -1   66.49    6.80
   3   4   1   56.29    7.60
  -3   4  -1   52.69    9.60
   3   4   1   61.59    8.90
  -3   4  -1   61.49    8.90
   4  -4   1 1056.49   39.80
  -4  -4  -1 1066.89   35.70
   4  -4   1 1062.69   44.00
   4  -4   1 1003.50   42.00
  -4  -4  -1 1067.99   36.10
  -4  -4  -1 1065.19   37.10
  -4  -4  -1 1015.70   34.90
   4  -4   1 1021.10   42.20
   4   4   1 1024.00   35.90
  -4   4  -1 1027.20   41.40
   4   4   1 1011.50   26.20
  -4   4  -1 1110.99   40.40
   5  -4   1  107.89   13.10
  -5  -4  -1  116.89   13.70
   5  -4   1  119.99   17.40
  -5  -4  -1  111.09   13.40
  -5  -4  -1  126.19   13.80
   5  -4   1  102.39   16.90
   5  -4   1  109.09   16.70
   5   4   1  124.79   10.10
   5   4   1  112.69   12.80
   5   4   1  121.99    9.90
  -5   4  -1  113.79   16.90
  -5   4  -1  116.09   15.90
   6  -4   1   43.90    9.60
   6  -4   1   45.80   12.30
  -6  -4  -1   45.00   10.60
  -6  -4  -1   48.80   11.00
  -6  -4  -1   60.59   11.10
   6  -4   1   62.59   13.60
   6  -4   1   48.50   13.40
  -6   4  -1   49.30   12.20
   6   4   1   52.39    8.40
   6   4   1   39.50    7.80
  -6   4  -1   39.00   13.40
   6   4   1   58.49   11.40
   7  -4   1    7.30    8.70
   7  -4   1   26.60   10.20
  -7  -4  -1   18.60    8.10
  -7  -4  -1   18.40    9.10
   7  -4   1   14.00    5.90
   7  -4   1   -0.80    6.20
  -7  -4  -1   12.20    7.30
  -7   4  -1   15.30    8.30
  -7   4  -1    7.60    9.20
   7   4   1   15.70    6.50
   7   4   1   23.00    7.00
   7   4   1   19.30    8.00
   8  -4   1   57.79   14.80
  -8  -4  -1   56.49   13.60
   8  -4   1   49.60    9.70
  -8  -4  -1   51.89   12.30
  -8  -4  -1   74.29   15.90
   8  -4   1   55.99   13.90
   8  -4   1   54.99   13.80
   8   4   1   56.39   11.10
  -8   4  -1   69.79   14.70
   8   4   1   61.99   16.00
  -8   4  -1   48.50   15.30
   8   4   1   71.39   11.70
  -9  -4  -1   39.00   13.20
   9  -4   1   22.00   13.40
   9  -4   1   46.50   13.40
  -9  -4  -1   32.90   11.40
   9  -4   1   37.70    9.00
   9  -4   1   42.60   13.80
  -9  -4  -1   49.70   12.90
  -9   4  -1   45.20   13.60
   9   4   1   67.79   14.10
   9   4   1   23.40    9.30
  -9   4  -1   47.90   15.90
 -10  -4  -1   63.49   15.90
  10  -4   1   43.40    9.50
  10  -4   1   30.00   11.90
  10  -4   1   51.69   16.90
 -10  -4  -1   46.40   15.60
 -10  -4  -1   54.39   15.20
  10   4   1   44.10   11.30
  10   4   1   41.90   12.70
 -10   4  -1   58.59   17.40
 -10   4  -1   53.89   14.60
  10   4   1   49.60   12.00
  11  -4   1   11.20   12.60
  11  -4   1   24.90   10.90
 -11  -4  -1   17.30   12.70
  11  -4   1   12.70   11.00
 -11  -4  -1    8.70   10.30
  11   4   1    0.70    7.70
  11   4   1   17.50   11.00
 -11   4  -1    5.30   10.40
 -11   4  -1    1.10    9.40
  11   4   1   10.70    9.30
 -12  -4  -1   75.39   20.50
 -12  -4  -1   78.49   18.90
  12   4   1   65.39   15.30
  12   4   1  102.69   17.50
  12   4   1   83.19   18.60
 -12   4  -1  105.69   25.20
  13  -4   1   41.80   17.90
 -13  -4  -1   24.60   11.00
 -13  -4  -1   12.10   15.10
  13   4   1   26.80   12.50
  13   4   1   31.50   11.90
 -13   4  -1   27.50   16.00
  13   4   1   18.70   12.70
  14  -4   1   73.19   22.90
 -14  -4  -1   14.10   14.70
 -14  -4  -1   47.50   17.40
 -14   4  -1   18.60   15.50
  14   4   1   54.79   14.80
  14   4   1   53.09   15.80
 -15  -4  -1   35.80   16.70
  15  -4   1   24.30   16.30
 -15  -4  -1   30.40   18.10
 -15   4  -1   36.50   17.80
  15   4   1   11.40   11.60
 -15  -5   1   16.60   13.70
  15  -5  -1    5.10   13.30
 -15  -5   1    9.60    8.90
  15   5  -1   18.60   10.30
 -15   5   1  -11.80   10.60
 -14  -5   1    6.90   11.20
 -14  -5   1   80.89   21.60
  14  -5  -1   -1.60   13.30
  14   5  -1   36.20   11.30
 -14   5   1   -3.60   13.20
  13  -5  -1  185.68   33.70
 -13  -5   1  174.28   29.10
 -13   5   1  198.78   35.50
  13   5  -1  221.28   25.80
  13   5  -1  181.28   20.00
  13   5  -1  169.48   20.00
 -12  -5   1   63.69   17.60
  12  -5  -1   50.29   19.30
 -12  -5   1   48.80   18.00
  12   5  -1   60.59   13.40
 -12   5   1   65.19   21.10
  12   5  -1   51.39   12.20
  11  -5  -1  160.98   26.00
 -11  -5   1  175.18   25.80
  11  -5  -1  180.08   30.30
 -11  -5   1  150.98   26.20
  11   5  -1  112.39   16.00
 -11   5   1  144.89   23.10
  11   5  -1  147.09   23.50
 -11   5   1  141.39   27.80
  10  -5  -1  118.59   26.30
  10  -5  -1   76.09   18.50
 -10  -5   1  100.69   18.40
 -10  -5   1  141.79   23.50
  10  -5  -1   84.09   20.70
 -10   5   1  109.89   20.30
 -10   5   1  133.59   25.50
  10   5  -1  129.49   14.50
  10   5  -1  131.99   15.20
  10   5  -1  117.79   20.00
  -9  -5   1  170.68   23.20
   9  -5  -1  165.88   24.90
  -9  -5   1  130.49   21.10
   9  -5  -1  135.59   23.60
  -9  -5   1  169.08   23.10
   9  -5  -1  169.78   27.80
   9   5  -1  171.28   15.00
  -9   5   1  154.48   25.40
  -9   5   1  170.68   24.00
   9   5  -1  170.48   15.60
   9   5  -1  162.98   23.10
   8  -5  -1  115.29   20.90
  -8  -5   1  133.59   19.50
  -8  -5   1  117.79   18.90
   8  -5  -1  147.09   22.90
  -8  -5   1  128.59   19.60
   8  -5  -1  134.79   21.20
   8  -5  -1  137.19   15.50
  -8   5   1  101.79   18.40
   8   5  -1  134.19   12.10
   8   5  -1  130.29   11.70
   8   5  -1  141.99   19.40
  -8   5   1  117.99   21.20
  -7  -5   1  209.18   19.80
  -7  -5   1  208.28   19.50
  -7  -5   1  199.98   19.30
   7  -5  -1  199.28   22.80
  -7  -5   1  180.48   12.70
   7  -5  -1  237.58   23.60
   7  -5  -1  181.98   17.80
   7  -5  -1  214.08   22.60
   7   5  -1  221.08   19.70
   7   5  -1  201.38   12.30
   7   5  -1  187.38   11.90
  -7   5   1  221.38   22.90
   6  -5  -1    2.40    6.70
   6  -5  -1   11.40    6.20
  -6  -5   1   10.20    6.60
   6  -5  -1    3.60    7.00
  -6  -5   1    8.40    6.10
   6  -5  -1   10.00    8.30
  -6  -5   1    0.00    3.30
   6   5  -1    4.80    3.10
   6   5  -1    7.10    2.50
   6   5  -1    8.60    6.40
  -6   5   1   -2.60    5.90
   5  -5  -1  216.58   20.60
   5  -5  -1  172.88   19.30
  -5  -5   1  187.98   14.90
  -5  -5   1  200.58   14.60
  -5  -5   1  207.58   15.40
   5  -5  -1  160.18   18.20
  -5  -5   1  195.28   17.60
   5  -5  -1  190.58   17.10
  -5   5   1  215.68   20.50
  -5   5   1  182.38   16.70
   5   5  -1  192.78   16.70
  -4  -5   1   39.70    9.80
   4  -5  -1   18.50    8.60
   4  -5  -1   31.50   10.10
  -4  -5   1   33.10    6.50
   4  -5  -1   28.30    9.60
  -4  -5   1   21.50    7.10
   4  -5  -1   27.80   10.20
  -4  -5   1   27.30    6.20
  -4   5   1   28.00    8.40
  -4   5   1   50.79   10.60
   4   5  -1   33.90    8.40
   3  -5  -1  376.16   24.40
  -3  -5   1  417.86   13.50
  -3  -5   1  445.16   22.80
   3  -5  -1  402.46   23.00
  -3  -5   1  413.46   13.30
  -3  -5   1  485.25   24.40
   3  -5  -1  427.46   25.20
   3  -5  -1  446.46   24.00
   3   5  -1  429.46   21.10
  -3   5   1  423.66   20.50
  -3   5   1  481.45   23.00
  -2  -5   1  185.18   15.40
   2  -5  -1  191.18   14.00
   2  -5  -1  213.08   13.80
  -2  -5   1  194.18   14.10
  -2   5   1  211.08   10.90
  -2   5   1  208.58   11.90
   1  -5  -1  548.45   20.40
   1  -5  -1  525.35   27.30
  -1  -5   1  567.64   27.60
   1  -5  -1  575.54   19.80
  -1   5   1  543.35   27.80
   0  -5  -1  150.38    5.70
   0  -5   1  169.28   14.90
   0   5   1  166.68   14.60
   1  -5   1  325.47   14.40
   1  -5   1  300.07   20.30
  -1  -5  -1  288.87   19.00
   1   5   1  332.07   20.50
   2  -5   1   60.99    9.10
  -2  -5  -1   61.89   10.30
   2  -5   1   59.79   11.10
   2  -5   1   58.99    8.90
  -2  -5  -1   77.89    8.50
  -2   5  -1   72.19    6.70
  -2   5  -1   82.69    7.50
  -3  -5  -1  186.68   15.10
   3  -5   1  125.19   15.50
  -3  -5  -1  156.78    8.70
   3  -5   1  162.78   16.50
  -3  -5  -1  161.08   12.90
   3  -5   1  173.68   16.40
  -3  -5  -1  171.88    9.70
  -3   5  -1  166.38   14.40
  -3   5  -1  188.48   13.40
   3   5   1  157.48   11.80
   4  -5   1   40.20   11.00
  -4  -5  -1   51.79    8.40
  -4  -5  -1   54.59    8.00
   4  -5   1   56.09   11.80
   4  -5   1   23.80    9.30
  -4  -5  -1   51.59    9.70
   4  -5   1   36.10   11.50
  -4  -5  -1   58.69   10.10
   4   5   1   52.79    8.60
  -4   5  -1   44.60   10.50
  -5  -5  -1  391.06   22.40
   5  -5   1  393.56   27.60
   5  -5   1  409.56   24.80
   5  -5   1  355.76   27.90
   5  -5   1  375.26   26.40
  -5  -5  -1  382.56   21.00
  -5  -5  -1  381.56   21.80
  -5  -5  -1  380.76   21.20
  -5   5  -1  422.86   27.10
  -5   5  -1  375.16   23.70
   5   5   1  362.76   21.10
  -6  -5  -1  266.37   20.00
  -6  -5  -1  293.87   20.60
   6  -5   1  266.77   24.90
  -6  -5  -1  290.17   20.50
   6  -5   1  293.37   25.00
   6  -5   1  270.37   24.00
   6  -5   1  288.37   21.10
   6   5   1  298.67   12.60
  -6   5  -1  300.77   22.50
   6   5   1  268.17   12.40
   6   5   1  281.47   19.80
  -6   5  -1  285.37   25.10
  -7  -5  -1   17.90    8.00
   7  -5   1   15.70    8.50
  -7  -5  -1   14.70    8.00
   7  -5   1    6.50    8.70
   7  -5   1   24.20    7.50
  -7  -5  -1   23.40    9.20
   7  -5   1   43.40   13.40
  -7   5  -1   18.30    9.80
   7   5   1   27.10    6.40
   7   5   1   24.40    5.70
  -7   5  -1   23.60    9.70
   7   5   1    2.90    6.00
  -8  -5  -1   43.50   11.60
   8  -5   1   56.99   15.20
   8  -5   1   54.99   13.80
  -8  -5  -1   50.29   12.90
   8  -5   1   58.39   11.80
   8  -5   1   89.49   18.50
  -8  -5  -1   67.09   15.90
   8   5   1   51.89    9.20
   8   5   1   43.30   13.40
  -8   5  -1   71.29   17.10
  -8   5  -1   56.69   14.00
   8   5   1   45.10    8.70
   9  -5   1  121.49   22.10
  -9  -5  -1  159.18   18.50
   9  -5   1  138.59   15.90
  -9  -5  -1  124.49   21.10
   9  -5   1  118.79   21.20
   9  -5   1  158.58   26.20
  -9  -5  -1  132.29   20.80
  -9   5  -1  143.29   24.50
   9   5   1  146.29   20.80
   9   5   1  104.79   14.30
   9   5   1  130.19   14.00
  -9   5  -1  174.68   21.30
 -10  -5  -1   65.69   15.10
  10  -5   1   41.30   14.50
  10  -5   1   70.59   17.70
  10  -5   1   13.50   13.20
 -10  -5  -1   54.79   16.40
  10  -5   1   44.50   10.50
 -10   5  -1   44.90   14.70
 -10   5  -1   46.50   17.20
  10   5   1   53.99   13.00
  10   5   1   33.90   10.10
 -11  -5  -1  130.79   23.10
 -11  -5  -1  131.79   24.50
  11  -5   1  125.19   23.90
  11  -5   1   95.59   22.40
  11   5   1  137.09   21.90
 -11   5  -1  137.49   26.40
  11   5   1  110.69   19.30
 -11   5  -1  120.79   22.70
  11   5   1  108.09   15.70
 -12  -5  -1  173.78   27.00
  12  -5   1  141.99   27.90
 -12  -5  -1  126.89   26.20
  12   5   1  169.48   18.40
  12   5   1  169.88   24.90
 -12   5  -1  150.18   34.40
  12   5   1  153.88   20.80
  13  -5   1   27.70   13.70
 -13  -5  -1   47.00   16.90
  13   5   1   10.10   10.10
  13   5   1   37.80   11.60
 -13   5  -1   23.50   15.60
 -14  -5  -1   75.89   21.90
 -14  -5  -1   79.39   20.30
  14  -5   1   82.79   25.60
 -14   5  -1   11.00   14.50
  14   5   1   62.09   14.00
  15  -5   1   59.19   21.90
 -15  -5  -1   25.50   13.30
 -15  -5  -1   58.69   22.20
 -15   5  -1   64.89   21.40
  15   5   1   54.69   14.10
 -14  -6   1   32.20   16.80
 -14  -6   1   29.80   16.80
  14  -6  -1   25.40   17.20
 -14   6   1   23.30   16.50
  14   6  -1   12.20   10.20
 -13  -6   1   -8.90    8.40
  13  -6  -1   -0.40   10.20
  13   6  -1    3.10    9.50
  13   6  -1    8.30    6.60
 -12  -6   1  102.19   21.50
  12  -6  -1   77.59   21.30
 -12  -6   1   97.79   22.70
  12   6  -1   78.59   18.90
  12   6  -1   94.09   14.30
 -11  -6   1  140.29   25.70
  11  -6  -1  118.79   27.00
 -11  -6   1  165.88   28.20
 -11  -6   1  135.59   23.30
  11   6  -1  178.78   25.30
  11   6  -1  133.59   13.70
 -11   6   1  185.78   30.40
  11   6  -1  146.79   13.90
 -10  -6   1   47.60   14.10
  10  -6  -1   -3.80    9.80
 -10  -6   1   29.40   11.40
  10  -6  -1   35.50   17.70
 -10  -6   1   38.20   12.10
  10  -6  -1   21.50   10.00
  10   6  -1   33.50   12.00
 -10   6   1    3.00   11.30
  10   6  -1   13.60    5.90
 -10   6   1   19.20    9.00
  10   6  -1   24.70    6.90
   9  -6  -1  139.39   32.30
  -9  -6   1  180.48   21.20
  -9  -6   1  134.29   20.70
   9  -6  -1  116.29   22.10
   9  -6  -1  196.68   27.90
   9  -6  -1  169.08   27.50
  -9  -6   1  119.09   19.90
   9   6  -1  179.08   20.40
  -9   6   1  206.78   22.50
   9   6  -1  139.89   10.90
  -9   6   1  166.48   26.20
   9   6  -1  164.78   11.10
  -8  -6   1  116.39   18.30
  -8  -6   1  113.39   17.90
   8  -6  -1  133.99   21.80
  -8  -6   1   96.09   17.40
   8  -6  -1  148.99   23.30
   8  -6  -1  115.09   18.30
   8  -6  -1   94.59   20.50
   8   6  -1  125.09   18.40
  -8   6   1   91.19   19.10
  -8   6   1  140.29   20.60
   8   6  -1  121.29    6.00
   7  -6  -1  134.59   16.50
  -7  -6   1  109.29   15.80
   7  -6  -1  123.69   21.20
   7  -6  -1  137.39   20.90
  -7  -6   1  112.49   11.90
  -7  -6   1  128.39   18.00
   7  -6  -1  131.79   21.40
  -7  -6   1  100.79   15.50
   7   6  -1  138.89   18.30
  -7   6   1  141.19   21.60
  -7   6   1  120.79   17.80
   6  -6  -1   92.29   15.10
   6  -6  -1   97.19   16.90
   6  -6  -1   62.29   14.10
  -6  -6   1   83.69   12.70
  -6  -6   1   86.59   10.80
  -6  -6   1   81.49   13.30
   6  -6  -1   83.19   16.20
  -6  -6   1   96.79   13.30
   6   6  -1  101.69   14.40
  -6   6   1   68.19   13.00
  -6   6   1   91.59   16.60
  -5  -6   1   67.49   11.20
  -5  -6   1   52.49   10.60
  -5  -6   1   46.60    8.30
  -5  -6   1   78.39    9.60
   5  -6  -1   63.19   13.60
   5  -6  -1   73.59   13.20
  -5   6   1   66.99   12.00
   5   6  -1   76.39   11.50
  -5   6   1   69.89   13.80
   4  -6  -1  279.97   22.20
   4  -6  -1  295.47   23.40
   4  -6  -1  287.67   21.90
  -4  -6   1  290.97   14.20
  -4  -6   1  305.37   14.30
   4  -6  -1  335.57   23.10
  -4  -6   1  294.07   20.30
  -4  -6   1  294.77   20.50
  -4   6   1  323.37   21.20
  -4   6   1  302.27   19.00
   4   6  -1  287.87   18.60
  -3  -6   1  396.06   22.10
  -3  -6   1  351.16   23.10
   3  -6  -1  374.66   25.20
   3  -6  -1  338.47   21.50
   3  -6  -1  392.46   25.20
   3  -6  -1  378.36   23.00
  -3   6   1  355.76   19.20
  -3   6   1  326.47   17.10
  -2  -6   1  926.31   40.50
   2  -6  -1  990.00   42.90
  -2  -6   1 1014.70   37.00
   2  -6  -1  983.60   35.90
   2  -6  -1 1070.49   35.90
  -2   6   1 1008.70   26.40
  -1  -6   1  171.48   17.10
   1  -6  -1  176.18   12.00
   1  -6  -1  170.98   17.60
   1  -6  -1  175.68   11.00
   0  -6   1  117.89   15.00
   0  -6  -1   77.39   13.10
   0  -6  -1   96.89    5.60
   0  -6  -1  107.19    6.10
   1  -6   1   47.20    7.10
   1  -6   1   48.90   11.30
  -1  -6  -1   48.80   11.10
  -2  -6  -1  311.77   21.80
   2  -6   1  319.37   18.70
   2  -6   1  315.17   23.60
   2  -6   1  350.36   18.90
  -2  -6  -1  342.47   18.10
  -2   6  -1  340.07    9.70
   3  -6   1  328.47   24.20
  -3  -6  -1  317.47   11.50
   3  -6   1  368.86   22.40
  -3  -6  -1  335.67   12.40
  -3  -6  -1  316.07   18.50
   3  -6   1  326.47   21.60
  -3  -6  -1  341.07   22.60
  -3   6  -1  323.57   16.60
  -3   6  -1  325.07   18.00
   4  -6   1  307.27   23.30
  -4  -6  -1  316.57   15.10
   4  -6   1  342.97   24.50
   4  -6   1  338.47   23.90
  -4  -6  -1  293.97   15.70
  -4  -6  -1  298.97   20.60
  -4  -6  -1  294.37   18.60
  -4   6  -1  316.57   19.10
   4   6   1  327.07   18.00
  -4   6  -1  314.37   20.90
  -5  -6  -1  181.68   15.60
  -5  -6  -1  149.49   14.40
   5  -6   1  173.78   19.20
  -5  -6  -1  144.69   12.50
   5  -6   1  115.19   17.10
  -5  -6  -1  137.19   12.90
  -5   6  -1  134.89   16.50
   5   6   1  166.28   14.00
  -5   6  -1  127.99   14.20
   6  -6   1   49.00   12.40
  -6  -6  -1   43.70   10.00
  -6  -6  -1   44.20    9.70
  -6  -6  -1   55.99   10.70
   6  -6   1   55.69   13.90
   6  -6   1   57.59   11.90
   6  -6   1   77.89   16.50
   6   6   1   57.09   10.70
  -6   6  -1   71.89   14.60
  -7  -6  -1   96.89   15.00
  -7  -6  -1  107.19   15.80
   7  -6   1  125.89   21.20
  -7  -6  -1   99.29   15.10
   7  -6   1  134.79   16.50
   7  -6   1  131.19   22.20
   7  -6   1   98.09   18.70
   7   6   1  111.99   15.60
  -7   6  -1  106.39   19.20
  -8  -6  -1   18.00    8.70
   8  -6   1    8.10   10.50
   8  -6   1   17.80   10.90
   8  -6   1   13.60   10.60
   8  -6   1    4.20    6.90
  -8  -6  -1   25.60   11.20
  -8  -6  -1    2.40    7.00
   8   6   1   11.20    3.80
   8   6   1   15.40    4.00
  -8   6  -1    6.00    8.40
  -8   6  -1   -2.60    8.10
   9  -6   1  141.19   23.60
   9  -6   1  184.08   28.20
   9  -6   1  152.38   25.60
  -9  -6  -1  177.98   20.50
  -9  -6  -1  165.18   24.10
  -9  -6  -1  171.08   21.00
   9  -6   1  197.58   27.90
  -9   6  -1  167.18   23.50
  -9   6  -1  173.28   26.60
   9   6   1  176.88   12.70
   9   6   1  129.29   19.20
   9   6   1  180.68   12.50
  10  -6   1  211.28   32.50
 -10  -6  -1  214.98   24.40
 -10  -6  -1  243.08   26.40
 -10  -6  -1  216.48   23.80
  10  -6   1  239.18   21.80
  10  -6   1  261.87   27.90
 -10   6  -1  272.77   26.60
  10   6   1  249.08   16.60
 -10   6  -1  257.77   35.20
  10   6   1  231.38   16.60
  10   6   1  216.68   23.30
  11  -6   1  139.69   28.70
 -11  -6  -1  145.59   27.00
  11  -6   1  114.39   17.70
 -11  -6  -1  138.19   22.30
 -11   6  -1  126.39   25.80
  11   6   1  133.69   14.00
  11   6   1  105.99   19.90
 -11   6  -1  107.39   19.80
  11   6   1  118.29   13.40
 -12  -6  -1    0.30   12.10
 -12  -6  -1   22.10   12.90
  12  -6   1    8.60   12.60
  12   6   1    4.30    8.60
  12   6   1   -4.10    6.00
 -13  -6  -1  337.17   32.50
 -13  -6  -1  240.48   42.00
  13  -6   1  248.28   39.10
  13   6   1  322.57   23.00
  13   6   1  357.66   32.60
 -13   6  -1  248.78   40.40
 -14  -6  -1  112.29   22.90
 -14  -6  -1  110.79   26.30
  14  -6   1   81.29   24.50
 -14   6  -1   61.79   22.10
  14   6   1   71.39   14.10
 -14  -7   1   39.00   15.60
  14  -7  -1   56.19   23.00
 -14  -7   1   18.00   17.40
 -14   7   1   61.79   20.60
 -13  -7   1   33.70   14.00
  13  -7  -1   27.20   15.70
 -13   7   1   49.40   20.40
  13   7  -1   41.70   14.40
 -12  -7   1   89.29   19.50
  12  -7  -1   73.49   22.40
 -12  -7   1   96.39   22.30
 -12   7   1   34.60   20.30
  12   7  -1   85.19    5.20
  12   7  -1   90.49   23.20
 -11  -7   1   48.30   16.90
 -11  -7   1   60.39   17.80
 -11  -7   1   50.39   15.10
  11   7  -1   50.39   13.40
 -11   7   1   19.30   14.10
 -11   7   1   63.69   15.80
  10  -7  -1   32.40   15.30
 -10  -7   1   56.79   15.20
 -10  -7   1   41.70   14.90
  10  -7  -1   71.79   20.80
 -10  -7   1   49.70   14.20
 -10   7   1   85.69   20.20
  10   7  -1   62.09   14.00
  -9  -7   1  476.85   34.30
   9  -7  -1  533.95   48.90
   9  -7  -1  519.45   34.30
   9  -7  -1  451.45   38.10
   9  -7  -1  550.64   43.70
  -9  -7   1  482.75   33.60
  -9  -7   1  480.35   34.10
   9   7  -1  530.65   34.20
  -9   7   1  457.15   38.50
  -9   7   1  477.95   34.80
  -8  -7   1  364.06   27.10
  -8  -7   1  356.76   27.50
   8  -7  -1  351.96   31.30
   8  -7  -1  318.77   32.00
  -8  -7   1  375.86   27.20
   8  -7  -1  325.87   26.50
   8  -7  -1  323.97   30.30
   8   7  -1  310.97   25.50
  -8   7   1  356.06   27.60
  -8   7   1  340.67   31.30
   7  -7  -1   80.89   16.80
   7  -7  -1   81.29   15.90
   7  -7  -1   93.29   18.10
  -7  -7   1   86.69   13.00
  -7  -7   1   94.69   16.70
   7  -7  -1   72.49   17.20
  -7  -7   1  100.09   15.30
  -7  -7   1   87.69   14.00
   7   7  -1   52.79   19.90
  -7   7   1   79.79   14.70
  -7   7   1   65.69   15.70
  -6  -7   1   39.00    8.70
   6  -7  -1   22.60    9.90
  -6  -7   1   34.80    8.50
   6  -7  -1   50.39   13.20
   6  -7  -1    4.00    7.90
  -6  -7   1   25.40    8.20
   6  -7  -1   19.60    9.60
   6   7  -1   32.40    8.70
  -6   7   1   31.30    9.60
   5  -7  -1  132.19   16.90
  -5  -7   1  132.59   15.00
   5  -7  -1  119.99   18.40
   5  -7  -1  118.89   18.20
  -5  -7   1  127.69   14.30
   5  -7  -1  152.48   17.20
  -5  -7   1  123.49   11.10
  -5  -7   1  127.69   10.60
  -5   7   1  158.78   14.60
  -5   7   1  148.39   15.60
   5   7  -1  100.89   13.60
   4  -7  -1  192.58   24.30
   4  -7  -1  193.48   18.20
   4  -7  -1  197.98   18.80
  -4  -7   1  220.88   18.60
  -4  -7   1  195.68   10.40
  -4  -7   1  200.78   10.40
  -4  -7   1  202.68   17.20
  -4   7   1  213.08   14.90
  -4   7   1  207.58   16.20
  -3  -7   1  115.49   13.40
   3  -7  -1  115.39   18.50
  -3  -7   1  109.49   15.70
   3  -7  -1  122.09   13.70
   3  -7  -1  121.49   13.30
  -3   7   1  132.19   10.20
  -3   7   1  124.59    9.20
   2  -7  -1  406.36   28.10
  -2  -7   1  386.26   26.50
   2  -7  -1  417.46   21.20
   2  -7  -1  438.66   22.30
  -2  -7   1  398.66   22.50
   1  -7  -1  171.48   18.60
   1  -7  -1  170.18   12.20
   1  -7  -1  171.58   11.40
  -1  -7   1  183.68   18.80
   0  -7   1   74.59    4.30
   0  -7   1   76.79    4.60
   0  -7   1   76.19   14.40
   0  -7  -1   80.59   14.30
   0  -7  -1   75.09    5.90
   0  -7  -1   75.19    6.40
   1  -7   1   37.60    6.80
   1  -7   1   49.00   11.80
  -1  -7  -1   37.40   11.40
   2  -7   1  100.79   16.60
   2  -7   1   99.09   10.80
  -2  -7  -1   93.79   15.10
   2  -7   1  108.29   11.80
  -2  -7  -1  123.79   11.70
  -3  -7  -1   39.30    3.50
   3  -7   1   54.49   13.50
   3  -7   1   25.80    8.60
  -3  -7  -1   32.30    7.40
  -3  -7  -1   38.80    9.90
  -3  -7  -1   35.40    3.50
   3  -7   1   49.30   10.10
  -3   7  -1   38.00    5.60
  -3   7  -1   30.90    5.80
   4  -7   1   72.19   13.00
  -4  -7  -1  108.99   12.10
   4  -7   1  115.79   18.40
   4  -7   1   95.19   15.00
  -4  -7  -1  115.69    8.40
  -4  -7  -1  114.99   16.80
  -4  -7  -1  106.09    9.00
  -4   7  -1   87.39   12.20
  -4   7  -1  117.69   11.20
   5  -7   1  650.23   36.90
  -5  -7  -1  618.34   30.00
  -5  -7  -1  600.74   26.60
   5  -7   1  584.84   34.80
   5  -7   1  678.53   39.10
  -5  -7  -1  613.54   25.60
   5  -7   1  642.24   35.60
  -5  -7  -1  567.64   31.00
   5   7   1  589.14   27.30
  -5   7  -1  642.54   32.40
  -5   7  -1  604.44   29.30
   6  -7   1  118.09   20.00
  -6  -7  -1   87.99   13.50
  -6  -7  -1   88.59   13.70
  -6  -7  -1   87.89   12.90
   6  -7   1  106.99   18.60
   6  -7   1  118.29   19.40
  -6  -7  -1   78.39   12.20
   6  -7   1   99.39   16.90
  -6   7  -1   78.89   13.10
   6   7   1  105.99   14.00
   7  -7   1   80.09   17.20
  -7  -7  -1   37.30   10.50
   7  -7   1   27.10   10.90
  -7  -7  -1   52.39   11.50
   7  -7   1   57.49   13.30
   7  -7   1   38.00   12.40
  -7   7  -1   52.99   14.00
   7   7   1   31.50    8.90
  -7   7  -1   36.00   10.70
  -8  -7  -1  331.27   25.40
  -8  -7  -1  335.17   27.40
   8  -7   1  362.96   27.60
   8  -7   1  332.97   31.00
   8  -7   1  391.96   33.20
  -8  -7  -1  345.07   27.00
   8  -7   1  338.77   33.10
  -8   7  -1  359.86   28.50
  -8   7  -1  354.76   31.20
   8   7   1  336.77   30.10
   9  -7   1   71.39   20.20
   9  -7   1   79.69   16.10
   9  -7   1   64.39   17.60
   9  -7   1   80.69   17.70
  -9  -7  -1   70.29   15.10
  -9  -7  -1   63.69   16.30
  -9  -7  -1   63.89   16.20
   9   7   1   61.19   13.40
  -9   7  -1   86.49   19.10
  10  -7   1   65.09   14.40
 -10  -7  -1   56.19   15.50
  10  -7   1  108.69   23.80
  10  -7   1   89.19   19.00
  10  -7   1   33.50   15.50
 -10  -7  -1   66.69   15.20
 -10  -7  -1   69.29   17.50
  10   7   1   62.79   14.10
 -10   7  -1   45.80   17.90
  11  -7   1  -18.80   11.10
 -11  -7  -1  -11.70    6.40
 -11  -7  -1   19.90   11.00
  11  -7   1   -1.20    5.70
  11   7   1    3.40    3.90
 -11   7  -1   16.00   12.90
  12  -7   1   27.00   15.90
 -12  -7  -1   67.99   16.90
 -12  -7  -1   82.09   20.80
  12   7   1   74.29   16.40
  12   7   1   51.39    6.80
  12   7   1   56.39    6.60
 -12   7  -1   59.29   21.40
 -13  -7  -1   11.40   11.70
  13  -7   1    8.60   14.00
 -13  -7  -1   29.50   15.70
  13   7   1   -4.50    3.60
 -13   7  -1   30.50   16.60
 -14  -7  -1   -2.10    8.50
  14  -7   1   24.70   16.40
 -14  -7  -1    1.80   11.40
 -14   7  -1    1.20   12.80
  14  -8  -1    3.30   12.10
 -14  -8   1   11.10    9.10
 -14  -8   1   -2.40   10.20
 -14   8   1   -7.40   10.50
  13  -8  -1   26.70   15.70
 -13  -8   1   71.79   19.30
 -13   8   1   38.80   17.30
  13   8  -1   49.90   22.10
  12  -8  -1   34.70   16.40
 -12  -8   1   23.00   12.90
 -12  -8   1   24.40   14.10
  12   8  -1   37.60   12.30
 -12   8   1   36.80   16.50
 -11  -8   1   -1.50    8.90
 -11  -8   1    0.10    9.10
  11  -8  -1   19.20   13.70
 -11   8   1   22.30   12.30
 -11   8   1    9.80   10.90
  11   8  -1    5.10    9.80
 -10  -8   1  312.97   30.00
  10  -8  -1  278.07   27.00
  10  -8  -1  282.77   34.20
 -10  -8   1  361.46   29.30
 -10  -8   1  306.37   28.70
  10   8  -1  298.97   26.60
 -10   8   1  336.37   34.50
 -10   8   1  304.97   28.30
  -9  -8   1  205.08   21.80
   9  -8  -1  185.88   28.20
   9  -8  -1  239.38   25.00
  -9  -8   1  195.58   22.60
   9  -8  -1  188.68   27.80
  -9  -8   1  216.48   23.60
   9  -8  -1  230.68   33.10
  -9   8   1  256.47   28.40
   9   8  -1  176.98   20.90
  -9   8   1  148.59   21.80
  -8  -8   1  476.35   33.00
   8  -8  -1  521.05   35.20
   8  -8  -1  467.15   38.90
  -8  -8   1  475.05   36.10
   8  -8  -1  502.85   39.10
  -8  -8   1  455.05   30.50
   8  -8  -1  450.45   35.90
  -8   8   1  500.35   36.00
   8   8  -1  474.45   30.50
   7  -8  -1   12.00   10.00
  -7  -8   1    8.40    6.50
   7  -8  -1   19.90   11.10
  -7  -8   1   17.00    8.10
  -7  -8   1   33.50   10.40
   7  -8  -1   28.30   12.70
   7  -8  -1   -0.90   10.00
  -7  -8   1   44.20   10.00
  -7   8   1   20.90   10.60
   7   8  -1   19.40    9.10
  -7   8   1   30.90    9.80
   6  -8  -1   17.50    9.50
   6  -8  -1   36.60   12.10
  -6  -8   1   16.50    6.50
   6  -8  -1   25.50   10.30
  -6  -8   1   13.90    7.70
   6  -8  -1   28.20   11.30
  -6  -8   1   31.30    7.90
  -6  -8   1   17.90    7.90
  -6   8   1   19.20    8.10
  -6   8   1    7.10    7.90
   6   8  -1   24.10    7.80
   5  -8  -1   29.00   11.10
   5  -8  -1   52.39   12.80
  -5  -8   1   40.10    7.10
  -5  -8   1   33.50   10.20
  -5  -8   1   35.70   10.10
   5  -8  -1   24.40   10.50
  -5  -8   1   27.30    6.20
   5  -8  -1   42.00   11.90
  -5   8   1   30.10    9.00
  -5   8   1   38.20    8.40
   4  -8  -1  271.97   23.90
  -4  -8   1  244.78   10.60
   4  -8  -1  264.57   24.40
   4  -8  -1  259.17   21.30
  -4  -8   1  261.47   11.10
  -4  -8   1  259.77   19.90
  -4  -8   1  246.68   21.60
   4  -8  -1  292.57   22.60
  -4   8   1  282.27   15.50
  -4   8   1  253.67   16.10
   3  -8  -1  642.04   37.80
  -3  -8   1  567.54   29.80
   3  -8  -1  679.63   31.30
   3  -8  -1  590.44   30.50
  -3  -8   1  567.64   35.00
  -2  -8   1   44.80    9.50
   2  -8  -1   51.79    9.50
   2  -8  -1   42.80   12.40
   1  -8  -1  159.58   19.00
   1  -8  -1  124.59   10.40
   1  -8  -1  161.68   12.00
  -1  -8   1  127.69   19.10
   0  -8   1  104.99   17.90
   0  -8  -1  101.89    7.70
   0  -8  -1   96.39   17.20
   0  -8  -1   93.69    7.00
   0  -8   1  112.39    6.70
   0  -8   1  111.29    6.30
  -1  -8  -1  283.97   24.10
   1  -8   1  285.47   24.90
   1  -8   1  305.67   16.30
   2  -8   1  345.27   20.50
   2  -8   1  332.27   19.10
   2  -8   1  329.57   26.50
  -2  -8  -1  395.16   43.70
  -2  -8  -1  345.37   20.00
  -3  -8  -1  282.07   18.80
   3  -8   1  301.67   20.90
   3  -8   1  337.57   27.20
  -3  -8  -1  284.27    8.80
  -3  -8  -1  288.17   25.30
   3  -8   1  304.27   21.30
  -4  -8  -1   78.89   14.70
   4  -8   1  104.59   17.90
   4  -8   1   88.89   15.00
  -4  -8  -1  103.09   12.10
  -4  -8  -1   86.59    7.20
   4  -8   1   65.39   13.50
  -4  -8  -1   88.29    7.90
  -4   8  -1   69.99    8.40
  -4   8  -1   90.09    9.70
  -5  -8  -1   48.70    9.90
   5  -8   1   47.00   11.60
   5  -8   1   50.89   13.10
  -5  -8  -1   44.90    8.10
   5  -8   1   49.50   13.70
  -5  -8  -1   43.40    7.40
  -5  -8  -1   53.99   12.40
   5  -8   1   43.40   12.60
  -5   8  -1   32.40    8.10
  -5   8  -1   48.60   10.30
   6  -8   1   71.39   16.80
   6  -8   1  106.39   18.40
  -6  -8  -1  105.59   16.30
   6  -8   1  100.39   18.20
  -6  -8  -1   80.99   12.80
  -6  -8  -1   84.69   13.90
  -6  -8  -1   77.59   11.80
   6  -8   1  100.89   18.80
  -6   8  -1   98.99   16.50
   6   8   1   97.29   13.30
  -6   8  -1   94.39   14.40
   7  -8   1  184.58   26.90
   7  -8   1  190.88   26.80
   7  -8   1  169.88   20.80
  -7  -8  -1  192.08   18.70
   7  -8   1  152.18   23.20
  -7  -8  -1  156.08   17.50
  -7  -8  -1  158.58   17.00
   7   8   1  190.38   17.40
  -7   8  -1  166.98   18.50
  -7   8  -1  189.08   21.70
   8  -8   1  224.28   24.90
  -8  -8  -1  238.18   21.90
  -8  -8  -1  248.38   22.40
  -8  -8  -1  223.28   22.30
   8  -8   1  186.48   28.70
   8  -8   1  213.18   23.30
   8  -8   1  195.28   30.00
   8   8   1  234.98   20.60
  -8   8  -1  238.78   22.30
  -8   8  -1  294.27   28.30
  -9  -8  -1   87.59   17.30
   9  -8   1   84.39   17.50
   9  -8   1   78.89   19.20
  -9  -8  -1  104.19   17.90
  -9  -8  -1   71.19   15.90
   9  -8   1   85.99   20.60
   9  -8   1   91.99   19.20
  -9   8  -1   46.60   14.80
  -9   8  -1   58.39   15.10
   9   8   1   53.89   12.90
 -10  -8  -1   15.50    9.80
 -10  -8  -1   52.89   13.40
  10  -8   1   19.10   10.50
  10  -8   1   34.00   16.70
 -10  -8  -1   23.80    9.70
  10   8   1   15.10    8.70
 -10   8  -1   61.79   17.80
 -10   8  -1   53.89   14.00
  11  -8   1   14.10    8.50
 -11  -8  -1   14.80   11.60
 -11  -8  -1    9.30   10.10
  11  -8   1   22.20   13.20
 -11   8  -1   23.80   10.70
 -11   8  -1   12.10   12.20
  11   8   1   12.80    9.30
 -12  -8  -1  108.89   20.80
 -12  -8  -1   64.09   18.30
  12  -8   1   72.59   22.30
 -12   8  -1   76.59   21.40
  12   8   1   57.89   16.20
  13  -8   1   34.00   15.90
 -13  -8  -1   35.20   13.20
 -13  -8  -1   49.80   19.00
  13   8   1   21.80   16.20
 -13   8  -1   79.89   23.90
 -14  -8  -1   70.79   23.70
 -14   8  -1  115.09   26.60
  13  -9  -1  167.08   33.40
 -13  -9   1  122.29   27.20
 -13  -9   1  167.78   33.70
 -13   9   1  117.59   25.60
 -12  -9   1    6.00    9.50
 -12  -9   1   27.80   14.00
  12  -9  -1    0.80   13.00
 -12   9   1   30.10   14.70
 -11  -9   1   -4.60    7.80
  11  -9  -1   -9.40    9.80
 -11  -9   1    8.80   10.00
  11   9  -1    5.40    7.40
 -11   9   1    4.80   11.20
 -10  -9   1    3.00    7.90
  10  -9  -1   -6.50   13.20
  10  -9  -1   -3.90    7.20
 -10  -9   1   14.60    9.70
  10   9  -1    1.90    8.20
 -10   9   1   -5.20    8.40
 -10   9   1    4.20    7.40
   9  -9  -1   53.59   16.00
  -9  -9   1   28.60   12.10
   9  -9  -1   33.40   15.00
   9  -9  -1   26.60   15.20
  -9  -9   1   31.10   11.30
   9  -9  -1   35.40   21.50
  -9  -9   1   47.70   12.60
  -9   9   1   62.69   15.50
   9   9  -1   20.80    8.50
  -9   9   1   49.10   12.70
  -8  -9   1   55.99   12.80
  -8  -9   1   53.49   15.00
   8  -9  -1   55.09   16.50
   8  -9  -1   36.20   13.80
   8  -9  -1   47.70   13.80
  -8   9   1   51.99   15.00
  -8   9   1   44.80   12.30
   8   9  -1   80.99   14.50
  -7  -9   1   24.80    9.60
  -7  -9   1   13.50    8.10
   7  -9  -1    8.10    9.00
  -7  -9   1   14.80    7.60
   7  -9  -1   37.70   14.10
   7  -9  -1    9.20    9.90
  -7  -9   1   10.70    6.10
   7  -9  -1   21.70   12.00
  -7   9   1   10.70    9.70
   7   9  -1   28.00    8.50
  -7   9   1    4.60    8.00
   6  -9  -1  315.97   28.50
   6  -9  -1  287.27   28.20
   6  -9  -1  326.87   28.20
  -6  -9   1  337.17   25.60
   6  -9  -1  324.47   29.30
  -6  -9   1  299.97   19.30
  -6  -9   1  271.07   24.30
  -6  -9   1  318.67   19.80
  -6   9   1  356.16   24.60
  -6   9   1  326.87   21.70
  -5  -9   1   99.19    9.50
  -5  -9   1   67.69   13.40
  -5  -9   1   88.49    8.90
   5  -9  -1   87.49   17.30
  -5  -9   1   90.69   17.50
   5  -9  -1   88.79   18.40
   5  -9  -1   97.39   17.10
   5  -9  -1  106.39   17.90
  -5   9   1   99.89   11.00
  -5   9   1   90.29   12.50
  -4  -9   1  163.38    7.70
  -4  -9   1  218.58   21.80
   4  -9  -1  208.78   23.50
   4  -9  -1  185.88   22.40
   4  -9  -1  165.58   22.90
  -4  -9   1  151.98    7.80
  -4   9   1  162.88    8.90
  -4   9   1  171.58    9.50
  -3  -9   1  303.97   21.90
   3  -9  -1  234.98   19.10
  -3  -9   1  320.07   26.10
   3  -9  -1  228.28   24.20
   3  -9  -1  277.77   20.90
  -2  -9   1  153.28   15.10
  -2  -9   1  150.28   18.90
   2  -9  -1  132.59   20.60
   2  -9  -1  150.18   14.00
  -1  -9   1  207.88   22.30
   1  -9  -1  205.98   13.30
   1  -9  -1  203.48   14.30
   1  -9  -1  224.98   22.90
   0  -9   1  172.98   21.00
   0  -9   1  188.18    9.50
   0  -9   1  173.48    9.90
   0  -9  -1  180.58   10.90
   0  -9  -1  174.58   10.20
   0  -9  -1  229.78   23.20
  -1  -9  -1   85.29    4.40
   1  -9   1   85.49    9.40
   1  -9   1   77.89   16.10
  -1  -9  -1   76.09   16.20
  -1  -9  -1   78.89    5.10
   2  -9   1   33.20    7.70
  -2  -9  -1   65.99   15.50
   2  -9   1   35.00   12.10
   2  -9   1   29.40    7.90
  -2  -9  -1   42.00    8.80
  -3  -9  -1  353.76   22.10
   3  -9   1  344.17   29.70
   3  -9   1  354.96   23.30
  -3  -9  -1  336.97   27.30
   3  -9   1  347.87   23.50
  -4  -9  -1    6.10    3.40
  -4  -9  -1    7.40    5.70
   4  -9   1    5.40    7.40
   4  -9   1   -1.00    7.60
  -4  -9  -1    1.30    2.70
  -4  -9  -1    2.00    6.50
  -4   9  -1   10.10    2.70
   5  -9   1  125.69   19.20
  -5  -9  -1  121.09   11.50
   5  -9   1  160.88   18.70
  -5  -9  -1  130.69   14.90
   5  -9   1  154.68   23.60
  -5  -9  -1  135.89   17.30
  -5  -9  -1  109.09   10.50
   5  -9   1  112.79   20.20
  -5   9  -1  157.68   14.10
  -5   9  -1  130.49   12.00
   6  -9   1   28.70   11.80
  -6  -9  -1   26.30   10.20
   6  -9   1   26.10    9.80
  -6  -9  -1   15.30    6.90
  -6  -9  -1   14.40    6.70
  -6  -9  -1   16.30    8.70
   6  -9   1   16.80   10.50
   6  -9   1   22.90   10.70
  -6   9  -1   25.70    9.20
  -6   9  -1   12.90    6.70
  -7  -9  -1   18.50    8.60
  -7  -9  -1   15.60    8.10
   7  -9   1   27.10   11.80
  -7  -9  -1   12.30    7.70
   7  -9   1   36.50   13.50
   7  -9   1   11.30    9.70
   7  -9   1   12.60   11.20
  -7   9  -1   17.10    9.90
  -7   9  -1   31.00   11.60
   8  -9   1   35.60   15.30
   8  -9   1   47.90   14.90
   8  -9   1   45.20   15.70
  -8  -9  -1   27.70   10.10
  -8  -9  -1   23.60   10.00
   8  -9   1   32.80   12.30
  -8  -9  -1   37.90   11.80
   8   9   1   20.10    8.40
  -8   9  -1   27.30   11.70
  -8   9  -1   28.70   10.30
  -9  -9  -1  100.19   18.40
   9  -9   1   85.69   23.90
   9  -9   1  110.69   21.00
  -9  -9  -1  112.79   18.30
  -9  -9  -1  101.39   18.50
   9  -9   1  108.89   23.60
  -9   9  -1  112.29   18.80
   9   9   1  156.68   17.60
  -9   9  -1  102.59   20.60
 -10  -9  -1   14.00    9.80
 -10  -9  -1   22.30   11.70
  10  -9   1   19.00   10.60
 -10   9  -1   15.30    8.70
  10   9   1   18.10    8.90
 -10   9  -1   18.10   12.60
 -11  -9  -1    5.20   10.60
  11  -9   1   -5.50    7.50
 -11  -9  -1   20.90   12.00
 -11  -9  -1   25.10   11.10
  11  -9   1    5.30   13.70
 -11   9  -1  -17.40    8.40
  11   9   1   19.70    8.40
 -12  -9  -1   35.50   12.50
  12  -9   1   16.60   13.90
 -12  -9  -1   41.80   15.40
  12   9   1   31.40   12.10
 -12   9  -1   48.60   18.20
  13  -9   1   46.70   19.30
 -13  -9  -1   24.90   11.00
 -13  -9  -1   46.40   14.70
 -13   9  -1   30.60   15.80
 -12 -10   1   -3.50    9.70
 -12 -10   1   13.20   11.30
  12 -10  -1    1.90   11.40
 -12  10   1  -13.50   13.00
  11 -10  -1    4.90   10.80
 -11 -10   1   -8.70    7.20
 -11 -10   1   20.10   10.60
 -11  10   1  -13.20    9.80
 -11  10   1  -10.60    8.80
  10 -10  -1   22.10   12.10
  10 -10  -1   44.30   14.70
 -10 -10   1    9.90    9.90
 -10 -10   1   -1.30    8.20
 -10  10   1   19.90   10.10
  10  10  -1   15.40    9.90
 -10  10   1   14.70   11.80
  -9 -10   1    1.60    8.00
  -9 -10   1    8.00    9.30
   9 -10  -1    9.90   10.80
   9 -10  -1   32.70   15.00
  -9 -10   1   24.50   10.50
   9  10  -1   10.30    7.60
  -9  10   1   20.40   11.80
  -9  10   1    6.80    8.50
   8 -10  -1    4.70    8.70
   8 -10  -1   14.80   12.40
  -8 -10   1  -15.20    5.30
  -8 -10   1   -4.30    6.60
  -8 -10   1   -3.30    6.10
  -8  10   1    0.30    6.60
  -8  10   1   -7.00    7.50
  -7 -10   1   43.90   10.00
  -7 -10   1   30.50    9.80
  -7 -10   1   17.40    7.50
   7 -10  -1   60.39   16.50
  -7 -10   1   28.60   10.20
   7 -10  -1    9.50   10.00
  -7  10   1    4.10   12.10
  -7  10   1   26.60    8.60
  -6 -10   1  311.67   25.30
   6 -10  -1  299.57   30.00
   6 -10  -1  306.37   27.50
   6 -10  -1  286.87   27.60
  -6 -10   1  277.17   18.10
  -6 -10   1  319.67   27.50
  -6 -10   1  286.37   18.20
   6 -10  -1  292.77   28.90
  -6  10   1  275.27   20.20
  -6  10   1  285.37   18.80
   5 -10  -1  149.09   24.50
   5 -10  -1  169.48   23.90
   5 -10  -1  166.38   19.90
  -5 -10   1  167.98   11.30
  -5 -10   1  168.38   21.20
  -5 -10   1  156.98   18.50
   5 -10  -1  123.69   20.60
  -5 -10   1  158.48   11.60
  -5  10   1  162.78   11.00
  -5  10   1  158.68   10.40
   4 -10  -1  182.98   18.90
  -4 -10   1  157.98   17.20
   4 -10  -1  165.48   18.90
   4 -10  -1  145.19   23.80
  -4 -10   1  143.69   22.40
  -4 -10   1  124.29    6.20
  -4 -10   1  134.49    6.70
   4 -10  -1  131.59   20.90
   3 -10  -1  330.97   23.30
  -3 -10   1  335.17   23.90
   3 -10  -1  337.07   23.50
   3 -10  -1  298.97   29.30
  -3 -10   1  290.07   27.30
   2 -10  -1   38.50    9.00
   2 -10  -1   49.50   14.70
  -2 -10   1   48.00   13.10
  -2 -10   1   37.40   10.10
  -1 -10   1   28.30   11.00
   1 -10  -1   29.20    7.20
  -1 -10   1    5.00    5.80
   1 -10  -1   20.70    5.70
   1 -10  -1   22.30   10.50
   0 -10  -1   27.60    5.70
   0 -10  -1   26.40    5.40
   0 -10   1   21.80   10.60
   0 -10  -1   29.50   12.10
   0 -10   1   31.10    5.10
   0 -10   1   20.30    5.20
  -1 -10  -1   53.29    5.00
   1 -10   1   46.40   14.00
  -1 -10  -1   57.29    5.30
   1 -10   1   53.69    8.60
   1 -10   1   53.69    9.00
  -1 -10  -1   47.30   14.40
  -2 -10  -1   14.80    6.70
   2 -10   1   11.00    6.10
  -2 -10  -1   20.20   10.40
   2 -10   1   18.90    9.00
   2 -10   1   22.30    7.30
  -3 -10  -1  292.07    9.20
  -3 -10  -1  282.37   21.10
   3 -10   1  279.57   27.80
  -3 -10  -1  295.07   27.40
   3 -10   1  265.47   21.60
   3 -10   1  329.87   22.90
  -3 -10  -1  274.57    9.10
  -4 -10  -1  195.68   10.20
  -4 -10  -1  180.28   17.50
   4 -10   1  187.28   19.60
  -4 -10  -1  193.78   11.00
   4 -10   1  205.68   20.70
   4 -10   1  193.68   23.70
  -4 -10  -1  196.78   22.70
  -5 -10  -1   20.90   12.80
   5 -10   1   19.40   10.70
   5 -10   1   31.80   12.30
  -5 -10  -1   16.40    5.60
   5 -10   1   16.30   11.00
  -5 -10  -1    9.80    5.60
   5 -10   1   24.80   11.00
  -5  10  -1    9.10    3.50
  -5  10  -1   19.60    4.80
  -6 -10  -1   69.49   16.30
   6 -10   1   84.29   17.50
   6 -10   1   91.19   18.80
   6 -10   1   87.09   19.70
  -6 -10  -1   98.19   15.50
  -6 -10  -1   66.89   10.80
   6 -10   1  114.99   19.70
  -6 -10  -1   71.99   11.70
  -6  10  -1   85.19   12.60
  -6  10  -1   90.19   11.00
   7 -10   1   87.09   19.50
  -7 -10  -1   59.99   12.90
   7 -10   1   67.49   16.90
   7 -10   1   68.09   18.10
  -7 -10  -1   57.09   11.90
  -7 -10  -1   52.89   11.80
  -7  10  -1   60.59   11.60
  -8 -10  -1   86.59   15.60
  -8 -10  -1  135.99   19.10
   8 -10   1  175.38   26.40
   8 -10   1  179.98   29.20
  -8 -10  -1  113.59   18.20
  -8  10  -1  132.99   20.80
  -8  10  -1  112.39   17.00
  -9 -10  -1    8.30    7.90
  -9 -10  -1    6.30    8.80
   9 -10   1   12.70   11.50
  -9 -10  -1   12.20    9.50
   9 -10   1    9.00   10.60
   9  10   1   -1.80    6.40
  -9  10  -1    6.70    9.80
  -9  10  -1    8.70    8.40
 -10 -10  -1   64.99   15.20
 -10 -10  -1   73.19   14.60
  10 -10   1  106.59   24.60
  10 -10   1   48.80   15.40
 -10 -10  -1   54.49   14.50
  10  10   1   72.49   14.10
 -10  10  -1   27.50   11.30
 -10  10  -1   43.80   15.90
 -11 -10  -1   36.40   12.80
  11 -10   1   53.79   15.00
 -11 -10  -1   16.80   11.10
  11 -10   1   22.70   16.20
 -11 -10  -1   45.90   14.50
  11  10   1   31.20   10.10
 -11  10  -1    2.40   12.20
 -11  10  -1   10.60   11.50
 -12 -10  -1   43.30   16.20
 -12 -10  -1   34.20   13.50
  12 -10   1   16.40   13.60
 -12  10  -1   31.60   14.70
  12 -11  -1   12.00   12.60
 -12 -11   1   10.70   12.10
 -12 -11   1    6.90    9.70
  11 -11  -1   -3.40   12.00
 -11 -11   1   20.10   12.10
 -11 -11   1   15.50   12.00
 -11 -11   1   48.80   14.60
 -11  11   1   48.10   17.50
  10 -11  -1   14.10   11.30
 -10 -11   1   12.30   10.10
 -10 -11   1   -4.40    8.10
  10 -11  -1   41.00   16.10
 -10 -11   1    6.10    9.00
 -10  11   1   38.60   13.40
 -10  11   1   11.60   10.80
   9 -11  -1  291.67   32.60
  -9 -11   1  251.37   23.20
   9 -11  -1  231.18   34.30
  -9 -11   1  315.87   26.60
  -9 -11   1  262.67   26.20
  -9  11   1  242.28   23.50
  -9  11   1  259.47   25.40
  -8 -11   1   14.50    7.70
   8 -11  -1    3.80    9.60
   8 -11  -1   18.80   12.80
  -8 -11   1   17.40    7.20
  -8  11   1   -2.70    7.00
  -7 -11   1   -2.10    5.70
   7 -11  -1   20.90   12.80
   7 -11  -1   11.00   12.00
  -7 -11   1   17.50    7.50
  -7 -11   1    5.00    7.70
  -7 -11   1   19.70    9.40
  -7  11   1   15.10    7.20
  -7  11   1   23.40    7.30
   6 -11  -1  182.38   26.10
   6 -11  -1  191.78   22.90
  -6 -11   1  206.38   21.30
  -6 -11   1  173.68   14.70
  -6 -11   1  219.68   15.70
  -6 -11   1  226.48   24.80
   6 -11  -1  220.08   27.50
  -6  11   1  210.98   12.60
  -6  11   1  201.68   12.70
  -5 -11   1  109.69   17.80
  -5 -11   1  118.79    9.70
  -5 -11   1  105.29   19.30
   5 -11  -1  113.39   22.70
  -5 -11   1  102.29    8.90
   5 -11  -1  136.59   22.00
   5 -11  -1  120.19   20.00
  -4 -11   1   96.99    5.10
   4 -11  -1  103.79   21.70
   4 -11  -1   90.49   16.00
  -4 -11   1  118.49   17.40
  -4 -11   1  104.59   20.70
  -4 -11   1  101.29    5.40
   4 -11  -1  110.29   18.40
  -3 -11   1  171.98   19.10
  -3 -11   1  181.58   26.80
   3 -11  -1  168.48   26.60
   3 -11  -1  174.28   17.30
   2 -11  -1  253.27   19.00
  -2 -11   1  234.48   20.90
  -2 -11   1  269.27   27.50
   2 -11  -1  244.98   27.60
   2 -11  -1  255.17   19.50
  -1 -11   1  340.37   12.10
   1 -11  -1  330.77   20.20
   1 -11  -1  388.36   34.20
  -1 -11   1  335.57   12.70
   1 -11  -1  336.87   19.50
  -1 -11   1  365.06   32.10
  -1 -11   1  347.87   25.00
   0 -11   1  234.58   14.00
   0 -11  -1  197.68   12.90
   0 -11   1  257.37   13.90
   0 -11  -1  225.98   26.00
   0 -11   1  248.78   27.20
   0 -11  -1  227.28   14.40
  -1 -11  -1  223.08   18.70
  -1 -11  -1  182.18   27.60
  -1 -11  -1  177.08   10.40
   1 -11   1  167.38   14.70
   1 -11   1  252.87   26.70
   1 -11   1  176.38   14.00
  -1 -11  -1  177.48   10.00
  -2 -11  -1  202.98    8.70
  -2 -11  -1  206.78   24.90
   2 -11   1  235.08   18.90
  -2 -11  -1  204.18    8.60
  -2 -11  -1  239.08   19.70
   2 -11   1  219.28   17.70
   2 -11   1  271.87   28.70
   3 -11   1  353.66   32.20
  -3 -11  -1  291.57   22.20
  -3 -11  -1  312.37   10.90
  -3 -11  -1  325.87   30.30
  -3 -11  -1  310.97   11.20
   3 -11   1  318.27   24.00
   4 -11   1  242.18   22.80
  -4 -11  -1  227.18   12.20
  -4 -11  -1  210.18   19.40
  -4 -11  -1  255.77   26.90
  -4 -11  -1  216.78   10.80
   4 -11   1  239.88   28.00
   4 -11   1  261.97   23.70
   5 -11   1  206.28   24.80
  -5 -11  -1  171.48   13.10
  -5 -11  -1  160.38   11.80
  -5 -11  -1  155.08   24.30
  -5 -11  -1  181.78   18.30
   5 -11   1  195.08   22.00
   5 -11   1  141.09   25.30
   5 -11   1  151.08   21.90
   6 -11   1   84.49   16.90
   6 -11   1   67.89   16.80
   6 -11   1   61.69   17.10
  -6 -11  -1   77.29   12.00
   6 -11   1   98.59   20.40
  -6 -11  -1   50.79   14.70
  -6 -11  -1   86.49   11.70
  -6 -11  -1   87.49   15.00
  -6  11  -1   58.79    6.80
  -6  11  -1   64.29    7.30
   7 -11   1   84.39   20.20
  -7 -11  -1   56.19   13.60
   7 -11   1   74.49   19.60
  -7 -11  -1   64.09   11.70
  -7 -11  -1   66.69   11.90
  -7  11  -1   72.89   11.00
  -7  11  -1   68.59   11.90
   8 -11   1   20.10   12.30
   8 -11   1   22.70   13.10
  -8 -11  -1    3.60    7.30
  -8 -11  -1   19.50    8.90
  -8 -11  -1   14.60    8.80
  -8  11  -1    6.60    7.90
  -9 -11  -1   32.80   11.60
   9 -11   1   35.70   16.30
  -9 -11  -1   58.69   14.10
  -9 -11  -1   23.50    9.80
   9 -11   1   49.30   16.00
  -9  11  -1   43.80   12.90
  -9  11  -1   43.60   11.00
  10 -11   1   27.30   14.90
 -10 -11  -1   26.10   10.10
 -10 -11  -1   21.60   10.20
  10 -11   1    6.90    8.80
 -10 -11  -1   -4.50    9.30
 -10  11  -1   20.20   10.70
 -10  11  -1    2.00    7.80
 -11 -11  -1   -5.40    8.70
  11 -11   1   -9.40    7.60
 -11 -11  -1    7.20    8.00
 -11  11  -1   -1.50   10.10
  12 -11   1  110.19   28.70
 -12 -11  -1   94.39   18.80
 -12 -11  -1  115.59   25.00
 -11 -12   1   70.79   16.10
  11 -12  -1   53.19   19.10
 -11  12   1   46.90   14.70
 -10 -12   1   17.10    8.50
  10 -12  -1   30.90   16.10
 -10 -12   1   -2.90    8.50
 -10  12   1   27.30   11.80
 -10  12   1   30.60   10.60
  -9 -12   1   41.90   12.80
  -9 -12   1   55.99   14.90
   9 -12  -1   66.29   18.80
   9 -12  -1   65.09   19.70
  -9 -12   1   63.89   13.60
  -9  12   1   39.20   11.60
  -9  12   1   50.69   12.70
   8 -12  -1   32.50   15.70
  -8 -12   1   32.40   11.80
   8 -12  -1   61.19   19.10
  -8 -12   1   43.40   10.70
  -8  12   1   25.20    8.30
  -8  12   1   30.70    8.70
  -7 -12   1    1.00    5.00
  -7 -12   1   -7.90    6.70
   7 -12  -1    1.80    8.80
  -7 -12   1   -3.30    6.10
   7 -12  -1    3.20   10.30
  -7 -12   1    0.40    6.40
  -7  12   1   -4.00    2.70
  -7  12   1   -0.50    3.20
  -6 -12   1  127.69   11.90
   6 -12  -1  111.69   19.50
   6 -12  -1  144.09   24.30
  -6 -12   1  109.39   21.50
  -6 -12   1  113.59   19.40
   6 -12  -1  104.89   23.60
  -6 -12   1  144.29   12.40
   5 -12  -1   97.19   18.90
  -5 -12   1  119.09    9.60
  -5 -12   1  119.39    8.90
   5 -12  -1  109.79   20.00
  -5 -12   1  103.69   22.00
  -5 -12   1  115.19   18.30
   5 -12  -1  147.39   27.00
  -4 -12   1   47.90   12.10
   4 -12  -1   48.30   13.80
  -4 -12   1   61.69    3.90
   4 -12  -1   65.49   20.00
  -4 -12   1   63.59   17.70
   4 -12  -1   45.40   12.50
   4 -12  -1   73.59   14.70
  -4 -12   1   52.39    4.00
   3 -12  -1  106.79   16.60
  -3 -12   1  107.09   17.70
   3 -12  -1  108.29   16.90
   3 -12  -1  140.79   25.40
  -3 -12   1   79.19   19.80
   3 -12  -1  126.79   20.50
   2 -12  -1   33.10    9.00
  -2 -12   1   32.80   10.30
   2 -12  -1   34.90    9.90
   2 -12  -1   37.40   14.50
  -2 -12   1   30.80   12.10
   1 -12  -1  217.98   32.20
   1 -12  -1  179.48   16.10
  -1 -12   1  195.58   19.90
  -1 -12   1  217.18   10.80
  -1 -12   1  188.98   28.20
  -1 -12   1  209.28   11.30
   0 -12  -1  295.17   16.60
   0 -12  -1  305.97   17.90
   0 -12   1  334.37   32.60
   0 -12   1  286.47   16.90
   0 -12  -1  320.47   32.70
  -1 -12  -1  243.28   13.00
   1 -12   1  254.47   28.80
  -1 -12  -1  246.48   13.60
   1 -12   1  254.57   17.60
   1 -12   1  221.88   17.50
  -1 -12  -1  283.17   30.30
  -1 -12  -1  260.97   21.40
  -2 -12  -1  116.69    7.60
   2 -12   1  151.58   25.50
   2 -12   1  124.49   14.50
  -2 -12  -1  128.19   23.70
   2 -12   1  119.69   16.50
  -2 -12  -1  131.09   15.90
  -2 -12  -1  129.99    7.80
  -3 -12  -1   67.39   13.20
  -3 -12  -1   48.00    4.90
  -3 -12  -1   47.90    4.60
  -3 -12  -1   71.99   18.10
   3 -12   1   57.99   13.00
   3 -12   1   41.50   13.20
   3 -12   1   67.89   17.60
  -4 -12  -1  283.87   13.80
  -4 -12  -1  288.57   12.80
  -4 -12  -1  292.37   23.60
  -4 -12  -1  293.37   30.40
   4 -12   1  289.77   31.90
   4 -12   1  297.17   26.20
   4 -12   1  281.17   25.40
  -5 -12  -1   49.40    8.20
  -5 -12  -1   50.09    7.30
  -5 -12  -1   64.59   13.20
   5 -12   1   53.59   13.60
   5 -12   1   33.90   11.60
  -5 -12  -1   62.29   17.60
   5 -12   1   31.40   14.60
   6 -12   1   21.20   12.20
   6 -12   1   24.00   10.60
  -6 -12  -1    6.90    7.60
  -6 -12  -1   21.70    6.90
  -6 -12  -1   36.30   14.20
  -6 -12  -1   13.40    6.40
  -7 -12  -1  171.18   16.90
   7 -12   1  294.97   31.30
  -7 -12  -1  177.98   20.00
   7 -12   1  240.48   30.10
  -7 -12  -1  223.88   19.30
  -7  12  -1  210.38   10.50
  -7  12  -1  173.08   10.90
  -8 -12  -1   41.50   10.40
   8 -12   1   30.60   16.40
   8 -12   1   61.29   18.20
  -8 -12  -1   26.10   10.20
  -8 -12  -1   43.00   10.90
  -8  12  -1   23.70    7.30
  -8  12  -1   13.90    6.90
  -9 -12  -1   48.60   12.60
   9 -12   1   51.69   17.80
  -9 -12  -1   69.99   13.90
  -9 -12  -1   25.40   10.60
   9 -12   1   56.39   17.00
  -9  12  -1   48.40   15.10
  -9  12  -1   38.50   10.80
 -10 -12  -1   77.39   15.40
 -10 -12  -1   51.09   13.60
  10 -12   1   62.49   18.50
  10 -12   1   70.89   21.10
 -10  12  -1   94.29   17.50
 -10  12  -1   89.99   16.30
 -11 -12  -1   25.00   10.80
  11 -12   1   20.10   15.10
 -11 -12  -1  -15.90    8.20
  11 -12   1   13.00    9.30
 -11  12  -1   -2.90   10.10
  10 -13  -1   18.40   16.80
 -10 -13   1   19.10   10.80
 -10 -13   1   18.20   10.10
 -10  13   1   14.90   12.20
  -9 -13   1    9.30    7.90
   9 -13  -1    7.40   13.40
   9 -13  -1    7.90    8.50
  -9 -13   1    7.10    7.50
  -9 -13   1    1.90    6.80
  -8 -13   1    6.10    7.50
  -8 -13   1   22.60   10.80
  -8 -13   1   34.20   12.20
   8 -13  -1    8.30   20.70
   8 -13  -1   15.10   14.30
  -7 -13   1  104.39   12.50
  -7 -13   1   51.79   11.00
  -7 -13   1   82.29   16.60
   7 -13  -1   78.39   21.10
   7 -13  -1   49.90   19.70
  -7 -13   1   54.19   15.40
   6 -13  -1   59.89   17.70
   6 -13  -1   21.90   12.50
  -6 -13   1   26.30   13.00
  -6 -13   1   49.90   13.20
  -6 -13   1   51.59    8.40
  -6 -13   1   54.69    8.50
   6 -13  -1   39.80   15.40
  -5 -13   1   33.80   14.50
  -5 -13   1   66.89    6.60
  -5 -13   1   71.99   14.60
  -5 -13   1   48.20    6.70
   5 -13  -1   78.79   18.00
   5 -13  -1   51.69   15.20
   4 -13  -1   92.49   16.70
  -4 -13   1   81.29    4.70
   4 -13  -1   56.79   17.70
   4 -13  -1   65.49   16.50
  -4 -13   1  101.79   16.90
  -4 -13   1   86.09   21.00
   4 -13  -1   83.99   16.50
  -4 -13   1   79.59    5.20
  -3 -13   1   87.39   21.30
   3 -13  -1  105.29   23.20
   3 -13  -1  105.49   16.60
   3 -13  -1   81.09   15.90
  -3 -13   1   98.59   18.00
   3 -13  -1   76.19   16.40
  -2 -13   1   28.20   13.50
   2 -13  -1   59.49   19.30
  -2 -13   1   59.29    4.90
  -2 -13   1   55.29   13.50
  -2 -13   1   61.09    4.60
   2 -13  -1   47.10   11.00
  -1 -13   1  539.25   34.30
  -1 -13   1  592.54   45.80
   1 -13  -1  603.04   29.60
  -1 -13   1  548.05   21.80
  -1 -13   1  561.74   21.20
   1 -13  -1  518.45   44.60
   0 -13  -1   31.30   15.00
   0 -13   1   46.90    8.60
   0 -13   1   40.10   15.70
   0 -13  -1   38.10    8.10
   0 -13  -1   47.90    8.70
   0 -13   1   41.70    7.70
  -1 -13  -1  149.49   26.80
  -1 -13  -1  169.18   18.80
   1 -13   1  191.28   31.20
   1 -13   1  137.19   14.90
  -1 -13  -1  148.09   11.40
  -1 -13  -1  134.69   10.40
   1 -13   1  175.08   15.30
  -2 -13  -1    1.50    3.20
   2 -13   1   15.10    7.20
  -2 -13  -1    5.40   10.30
  -2 -13  -1    6.10    3.10
   2 -13   1   18.30   12.40
  -2 -13  -1   18.40    8.40
  -3 -13  -1   61.09   13.40
  -3 -13  -1   99.29   23.60
   3 -13   1   63.89   13.80
  -3 -13  -1   68.19    6.00
   3 -13   1   62.29   13.80
   3 -13   1   65.89   19.10
  -3 -13  -1   74.39    6.40
   4 -13   1  136.89   20.20
  -4 -13  -1  146.89    9.00
   4 -13   1  133.19   20.70
  -4 -13  -1  157.38   10.10
  -4 -13  -1  142.59   26.60
   4 -13   1  184.68   27.80
  -4 -13  -1  139.59   17.00
   4 -13   1  141.59   26.00
   5 -13   1   45.80   13.60
   5 -13   1   52.89   15.10
   5 -13   1   43.00   19.20
  -5 -13  -1   53.79    7.50
  -5 -13  -1   42.50   14.40
  -5 -13  -1   84.09    8.80
  -5 -13  -1   53.99   12.70
  -6 -13  -1   -4.00    5.10
  -6 -13  -1    6.30    6.50
   6 -13   1   18.90   13.30
   6 -13   1   16.90   11.70
  -6 -13  -1    6.00    5.00
  -7 -13  -1   13.50    7.30
  -7 -13  -1   -6.40    5.60
   7 -13   1   -1.40    9.70
  -7 -13  -1   11.00    8.30
   7 -13   1   18.10   12.20
   8 -13   1   31.40   27.70
   8 -13   1   54.19   17.50
  -8 -13  -1   48.30   11.00
  -8 -13  -1   68.19   12.30
  -8 -13  -1   62.89   12.50
   9 -13   1   75.69   20.30
  -9 -13  -1   48.10   12.50
  -9 -13  -1   72.79   14.30
  -9 -13  -1   62.79   13.20
   9 -13   1   72.19   20.70
 -10 -13  -1   27.80   10.00
 -10 -13  -1   16.00    9.30
  10 -13   1   23.30   17.20
  10 -13   1   21.70   12.40
  -9 -14   1   29.70    9.10
  -9 -14   1   46.10   11.30
   9 -14  -1   39.30   18.60
  -9 -14   1   37.10   11.20
   9 -14  -1   14.40   10.10
   8 -14  -1   59.39   20.10
   8 -14  -1   67.99   20.10
  -8 -14   1  102.59   14.80
  -8 -14   1   85.39   16.80
  -7 -14   1  115.19   13.30
  -7 -14   1  136.99   24.70
  -7 -14   1  110.49   12.50
   7 -14  -1   98.49   23.80
   7 -14  -1  131.99   25.60
  -7 -14   1  124.59   20.30
   6 -14  -1    6.60   11.70
  -6 -14   1    6.60   11.70
   6 -14  -1    8.30   10.40
  -6 -14   1    8.50    4.80
  -6 -14   1   -1.50    4.50
   6 -14  -1   -0.40   10.60
  -6 -14   1   26.70   10.50
  -5 -14   1   25.90    4.70
   5 -14  -1   27.10   12.90
  -5 -14   1   13.10   11.50
   5 -14  -1    4.40   12.10
  -5 -14   1   30.40    5.20
   5 -14  -1   31.70   11.60
  -5 -14   1    9.10    7.90
   4 -14  -1  109.99   25.80
  -4 -14   1  128.39   24.60
  -4 -14   1  135.29    6.50
   4 -14  -1  132.89   20.70
   4 -14  -1  138.49   21.40
  -4 -14   1  147.69   21.50
  -4 -14   1  127.39    6.90
   3 -14  -1   10.60    9.30
  -3 -14   1   15.40   11.50
   3 -14  -1   30.90   10.30
  -3 -14   1   22.70    2.80
   3 -14  -1   35.50   15.10
  -3 -14   1   42.80   12.40
   2 -14  -1  111.49   25.50
  -2 -14   1  103.49    7.30
  -2 -14   1   97.69   17.50
  -2 -14   1   86.39    6.70
   2 -14  -1   96.09   15.00
   2 -14  -1  107.99   16.20
  -2 -14   1   92.59   23.20
   1 -14  -1   91.49   23.20
  -1 -14   1   94.79    9.50
   1 -14  -1  131.29   13.80
  -1 -14   1  104.69   18.20
   1 -14  -1  121.39   16.00
   0 -14   1  286.77   18.00
   0 -14   1  273.47   26.10
   0 -14   1  291.77   35.20
   0 -14   1  288.27   18.50
   0 -14  -1  241.78   43.00
   0 -14  -1  259.07   18.30
   1 -14   1  203.98   17.10
  -1 -14  -1  173.68   12.20
   1 -14   1  132.89   15.30
  -1 -14  -1  162.08   12.70
   1 -14   1  129.29   26.90
  -1 -14  -1  180.18   19.60
  -2 -14  -1  160.38   10.40
  -2 -14  -1  145.29   10.40
   2 -14   1  183.98   18.50
  -2 -14  -1  164.08   33.90
  -2 -14  -1  181.18   19.10
   2 -14   1  155.08   28.50
  -3 -14  -1  108.79   16.90
   3 -14   1   91.69   16.90
  -3 -14  -1   95.99   23.20
   3 -14   1  128.49   25.80
  -3 -14  -1   86.89    6.80
   3 -14   1   89.79   17.20
  -3 -14  -1   77.39    7.50
  -4 -14  -1    0.30    5.10
   4 -14   1   -3.60    7.70
  -4 -14  -1   -2.10    9.00
  -4 -14  -1   11.40    3.40
   4 -14   1   17.80    9.80
   4 -14   1   -8.70    8.10
  -4 -14  -1   -3.30    2.70
   4 -14   1    8.90   10.10
   5 -14   1   28.60   12.10
   5 -14   1    8.30   12.00
   5 -14   1   10.60   11.00
  -5 -14  -1   18.60    5.70
  -5 -14  -1   13.80   11.60
  -5 -14  -1   10.90    4.50
  -5 -14  -1   -3.70    5.90
  -6 -14  -1   18.50    6.50
   6 -14   1   21.60   13.40
   6 -14   1   24.00   12.50
   6 -14   1   -3.40    9.40
  -6 -14  -1   15.60    6.40
  -6 -14  -1   16.00    7.60
  -7 -14  -1   23.30    7.50
   7 -14   1   24.70   12.10
   7 -14   1    3.00   12.60
  -7 -14  -1    1.50    7.70
   8 -14   1   39.80   18.20
  -8 -14  -1   62.49   13.50
  -8 -14  -1   36.30   11.70
   8 -14   1   43.50   19.90
  -9 -14  -1   65.49   13.30
   9 -14   1   89.69   21.80
   9 -14   1   44.50   18.00
  -9 -14  -1   74.19   16.50
  -9 -14  -1   81.59   17.00
  -7 -15   1  127.09   13.60
  -7 -15   1  130.09   19.50
   7 -15  -1  126.19   28.30
   7 -15  -1  109.99   31.00
  -6 -15   1    7.80    5.40
   6 -15  -1    1.50   10.50
   6 -15  -1   36.00   14.40
  -6 -15   1    0.30    4.40
  -6 -15   1    4.60    8.80
  -6 -15   1   46.20   15.70
  -5 -15   1   30.00    4.50
  -5 -15   1    3.10    7.60
   5 -15  -1   26.40   17.80
   5 -15  -1   12.30   11.50
  -5 -15   1   13.40   13.90
   5 -15  -1   46.40   12.50
  -5 -15   1   32.60    4.90
   4 -15  -1   19.80   14.80
  -4 -15   1   26.80   10.30
  -4 -15   1   24.20    3.20
   4 -15  -1   16.40   10.40
   4 -15  -1   17.90    9.80
  -4 -15   1   18.80   12.80
  -4 -15   1   21.40    2.90
   3 -15  -1   18.10    9.60
  -3 -15   1   36.60   12.30
   3 -15  -1   24.30   10.10
   3 -15  -1   20.60   14.00
  -3 -15   1   17.00   12.70
   3 -15  -1    8.80    9.70
   2 -15  -1   67.09   20.30
  -2 -15   1   79.39    7.40
   2 -15  -1   72.89   13.90
  -2 -15   1   64.29   15.60
   2 -15  -1   75.59   18.00
   2 -15  -1   78.49   14.80
  -2 -15   1   84.09   22.00
   1 -15  -1   38.70    9.40
  -1 -15   1   18.00   15.50
   1 -15  -1   24.20    9.30
  -1 -15   1   40.40    7.10
  -1 -15   1   48.50    7.50
  -1 -15   1   42.60   12.10
   1 -15  -1   56.69   19.60
   0 -15  -1   -5.40    4.40
   0 -15  -1   25.70    6.90
   0 -15   1    5.50    5.40
   0 -15  -1   11.10   10.50
   0 -15   1    0.30    7.10
   0 -15   1   -0.30    4.10
   0 -15  -1    9.60    7.90
   0 -15   1    5.90    9.00
   1 -15   1    1.00   10.60
   1 -15   1   13.10    7.10
  -1 -15  -1   16.60    6.00
  -1 -15  -1   16.80    4.60
  -1 -15  -1   22.80   14.50
  -1 -15  -1    2.90    6.90
   2 -15   1  -10.60    7.20
   2 -15   1   -0.30    5.70
   2 -15   1  -15.20    8.60
  -2 -15  -1   -0.80    6.40
  -2 -15  -1  -10.60   10.50
  -2 -15  -1    4.60    3.10
  -3 -15  -1   10.50    7.40
  -3 -15  -1   11.70    4.00
  -3 -15  -1    3.00    9.10
  -3 -15  -1   17.40    4.10
   3 -15   1   19.00    8.80
   3 -15   1    8.80   11.10
   3 -15   1   37.70   10.90
  -4 -15  -1   23.70    9.60
   4 -15   1   16.30   11.50
   4 -15   1   16.90   11.00
  -4 -15  -1   41.20   16.20
   4 -15   1    1.80   11.40
   5 -15   1  132.39   20.80
  -5 -15  -1  131.79   10.90
  -5 -15  -1  146.19   10.70
   5 -15   1  157.08   26.40
   5 -15   1  151.18   31.70
  -5 -15  -1  157.18   18.20
  -6 -15  -1   29.90    8.50
  -6 -15  -1   30.40    7.20
   6 -15   1   27.50   15.80
   6 -15   1   46.50   15.90
  -6 -15  -1   37.00    9.60
   7 -15   1   -6.30   14.00
  -7 -15  -1   35.20    9.40
  -7 -15  -1   31.10    9.00
   7 -15   1   -3.00   12.70
  -7 -15  -1   25.40    9.60
  -5 -16   1   66.69    6.20
   5 -16  -1   66.89   21.00
  -5 -16   1   95.39   24.50
   5 -16  -1  106.79   21.50
  -5 -16   1   61.39    6.20
  -5 -16   1   80.99   16.20
  -4 -16   1    5.90   13.00
   4 -16  -1   -1.30    8.90
   4 -16  -1  -13.00    8.40
  -4 -16   1   38.20   11.80
  -3 -16   1   14.00   11.50
   3 -16  -1    6.10    8.60
   3 -16  -1   27.70   10.80
  -3 -16   1    8.20    2.80
   3 -16  -1   -4.90    6.60
  -3 -16   1    2.30    8.30
   2 -16  -1   15.60    9.30
   2 -16  -1   25.90   10.00
  -2 -16   1   25.20    4.80
  -2 -16   1   22.10   11.70
   2 -16  -1   54.79   18.40
  -2 -16   1    9.30   13.00
  -1 -16   1   -6.40   12.50
  -1 -16   1   -0.90    7.40
  -1 -16   1    0.20    4.50
   1 -16  -1   -2.30    6.90
   1 -16  -1   -2.00    6.40
   1 -16  -1   12.90   11.80
  -1 -16   1   14.80    4.40
   0 -16  -1   10.90   11.30
   0 -16  -1   17.60    8.40
   0 -16   1    4.30    5.20
   0 -16   1   -0.10    5.70
   0 -16   1   -6.50    9.00
   0 -16  -1    7.40    5.70
   0 -16   1    0.90    7.50
   1 -16   1   -0.30    9.50
   1 -16   1   16.80    8.20
  -1 -16  -1    8.90   13.90
  -1 -16  -1   11.50    5.30
  -1 -16  -1    0.90    8.40
   2 -16   1   38.90   16.00
  -2 -16  -1    2.40   12.60
   2 -16   1   32.40   10.10
  -2 -16  -1   14.80    8.60
  -2 -16  -1   16.20    4.60
   2 -16   1   13.60    8.00
  -3 -16  -1    9.30   10.30
   3 -16   1   31.80   15.30
   3 -16   1   13.50   16.00
   3 -16   1   16.40    8.30
  -3 -16  -1   16.70    8.50
  -3 -16  -1   22.20    4.50
   4 -16   1   -8.30    9.00
  -4 -16  -1    0.20    3.10
  -4 -16  -1    9.40    3.70
  -4 -16  -1   -1.70    9.30
   4 -16   1    6.80    9.40
  -4 -16  -1   20.20    8.80
   5 -16   1   12.20   10.30
  -5 -16  -1    9.00    7.50
   5 -16   1  -14.10    7.30
  -5 -16  -1   19.10    4.50
   1 -17  -1   44.80   11.30
   1 -17  -1   38.70   10.70
   1 -17  -1   59.29   14.60
  -1 -17   1   50.29   20.80
  -1 -17   1   66.89    9.30
  -1 -17   1   67.19   16.30
   1 -17  -1   58.89   19.90
   0 -17  -1   28.30   15.80
   0 -17   1   13.40   13.40
   0 -17   1   17.40    8.20
   0 -17  -1   10.30    8.40
   0 -17  -1   35.90    8.90
   0 -17  -1   30.80    9.30
   1 -17   1    0.80    7.60
   1 -17   1  -12.00    7.90
   1 -17   1   -8.30    5.40
   1 -17   1   16.50   12.40
  -1 -17  -1    4.80    7.00
  -1 -17  -1  -22.20    9.00
  -1 -17  -1  -10.00    5.40
 -15   0   2   -8.60    9.90
  15   0  -2    7.10   12.90
 -15   0   2   -1.30   14.20
  14   0  -2   65.49   18.70
 -14   0   2   95.39   23.10
 -14   0   2   88.89   23.70
  13   0  -2   51.69   17.60
  13   0  -2   32.60   15.60
 -13   0   2   45.10   18.00
 -13   0   2   32.60   16.50
  12   0  -2   -1.50    8.50
 -12   0   2    5.20   10.30
 -12   0   2  -14.10    7.20
  12   0  -2   -3.30    9.90
 -11   0   2   96.09   18.90
 -11   0   2  106.39   23.60
  11   0  -2   87.59   21.00
 -11   0   2  120.29   23.20
  11   0  -2   98.39   20.70
  11   0  -2  102.99   20.70
  10   0  -2   32.80   13.00
 -10   0   2   65.19   16.70
  10   0  -2   49.90   14.60
  10   0  -2   45.30   16.10
 -10   0   2   73.29   17.00
 -10   0   2   73.09   18.80
   9   0  -2   59.09   14.40
   9   0  -2   66.99   14.70
  -9   0   2   47.00   13.90
   9   0  -2   39.20   12.70
  -9   0   2   37.90   11.60
  -9   0   2   23.00   12.20
  -8   0   2   31.40    9.70
  -8   0   2   28.80   11.30
   8   0  -2   60.49   13.50
  -8   0   2   43.70   13.00
   8   0  -2   35.90   11.60
   8   0  -2   33.40   11.30
  -7   0   2  260.97   23.50
  -7   0   2  319.77   26.20
   7   0  -2  318.97   24.60
   7   0  -2  315.07   24.80
  -7   0   2  304.07   24.40
   7   0  -2  280.77   24.10
   6   0  -2  130.59   17.60
  -6   0   2  115.19   17.20
   6   0  -2  119.49   17.30
  -6   0   2   99.39   16.60
   6   0  -2  124.89   17.30
  -6   0   2   87.59   15.10
   5   0  -2  138.69   14.40
  -5   0   2  168.78   15.70
   5   0  -2  170.38   15.50
   5   0  -2  165.38   15.80
  -5   0   2  171.58    7.20
  -5   0   2  187.48   17.00
  -5   0   2  164.38   15.50
  -4   0   2  685.53   29.50
  -4   0   2  672.33   29.40
  -4   0   2  640.14   28.30
   4   0  -2  671.63   29.00
   4   0  -2  698.33   28.80
   4   0  -2  644.04   28.60
  -4   0   2  698.13   19.00
  -3   0   2  589.14   23.90
   3   0  -2  551.44   23.80
  -3   0   2  572.74   24.10
   3   0  -2  591.24   23.70
   3   0  -2  585.04   24.00
   2   0  -2 6030.90  136.79
  -2   0   2 5880.91  136.69
  -2   0  -2   44.40    6.90
   2   0   2   41.00    6.60
   2   0   2   47.50    6.70
   2   0   2   53.29    6.40
  -2   0  -2   39.50    6.90
   4   0   2  135.29   11.80
   4   0   2  121.49   12.40
  -4   0  -2  125.59   13.30
   4   0   2  143.19   12.60
  -4   0  -2  131.89   13.10
  -4   0  -2  140.29   12.50
   5   0   2  133.09   14.00
  -5   0  -2  177.28   18.00
   5   0   2  135.69   15.60
  -5   0  -2  140.29   14.80
  -5   0  -2  131.49   17.20
   5   0   2  164.78   16.30
  -6   0  -2   28.70   10.10
   6   0   2   24.30    9.40
  -6   0  -2   32.70   11.60
  -6   0  -2   39.90   10.80
   6   0   2   41.10   11.50
   6   0   2   25.00   10.70
  -7   0  -2   42.00   12.80
   7   0   2   22.50    2.40
   7   0   2   16.80    9.80
   7   0   2   32.20   12.50
  -7   0  -2   17.30    8.30
  -7   0  -2   12.10    8.40
   7   0   2    6.30    7.70
   8   0   2  511.45   33.90
  -8   0  -2  562.44   37.40
   8   0   2  570.84   34.80
  -8   0  -2  529.35   34.00
   8   0   2  493.85   32.40
  -8   0  -2  531.05   34.80
  -9   0  -2   70.59   15.70
   9   0   2  113.49   18.70
   9   0   2   75.29   17.30
  -9   0  -2   74.99   17.50
  -9   0  -2   78.09   16.70
   9   0   2   83.29   17.00
 -10   0  -2   31.60   12.00
  10   0   2   12.10    9.20
 -10   0  -2   20.70   11.50
  10   0   2   30.60   12.80
  10   0   2   21.80   12.70
 -10   0  -2   27.90   15.10
 -11   0  -2  317.17   32.50
 -11   0  -2  298.27   33.80
  11   0   2  283.27   30.20
 -11   0  -2  332.07   32.10
  11   0   2  268.17   28.40
  11   0   2  296.57   29.00
 -12   0  -2  133.29   24.70
  12   0   2  138.69   25.00
  12   0   2  134.19   23.50
 -12   0  -2  172.88   29.80
 -13   0  -2   68.99   20.80
  13   0   2   47.70   17.30
 -14   0  -2   14.50   14.20
  14   0   2   -1.90    9.90
 -15   0  -2   17.60   13.80
  15   0   2  -23.00    8.00
 -15  -1   2   82.09   23.00
 -15  -1   2   53.69   20.50
  15  -1  -2   56.49   19.80
 -15   1   2   27.20   17.30
 -15   1   2   48.50   17.90
  15   1  -2   79.09   21.30
  14  -1  -2   74.29   21.80
 -14  -1   2   65.99   20.80
 -14  -1   2   45.00   17.10
  14   1  -2   89.59   25.20
 -14   1   2   83.19   22.10
 -13  -1   2   62.19   21.20
  13  -1  -2   63.19   19.70
 -13   1   2   64.79   22.50
  13   1  -2   56.99   16.80
 -13   1   2   68.89   21.20
 -12  -1   2   72.19   19.00
  12  -1  -2  104.99   21.40
 -12  -1   2   74.59   21.20
  12  -1  -2  112.59   21.80
 -12  -1   2   97.99   22.00
  12  -1  -2   77.09   20.20
  12   1  -2   94.89   19.70
  12   1  -2   68.59   19.30
 -12   1   2   71.99   21.50
 -12   1   2   78.79   20.50
 -11  -1   2    8.30   10.00
  11  -1  -2    8.40   10.10
  11  -1  -2   12.60   10.30
  11  -1  -2   14.50   10.00
 -11  -1   2   -4.10    6.50
 -11  -1   2    0.20    9.90
 -11   1   2   18.80   11.90
  11   1  -2    8.20    6.70
  11   1  -2    7.50    9.60
 -11   1   2    0.30    7.50
  11   1  -2   -0.40    9.60
 -11   1   2   21.30   10.70
 -10  -1   2   18.40   10.40
  10  -1  -2   47.60   14.90
  10  -1  -2   41.40   15.60
 -10  -1   2   39.00   15.20
 -10  -1   2   22.90   12.20
  10  -1  -2   45.60   14.20
  10   1  -2   46.10   12.70
 -10   1   2   36.30   11.10
  10   1  -2   30.70   12.50
 -10   1   2   29.60   13.00
  10   1  -2   34.50   12.90
 -10   1   2   35.10   15.00
  -9  -1   2  131.99   20.90
   9  -1  -2  115.59   20.20
  -9  -1   2  108.99   20.30
   9  -1  -2  128.89   20.80
   9  -1  -2  125.79   20.20
  -9  -1   2  159.58   23.20
   9   1  -2  133.59   20.80
   9   1  -2  134.69   21.50
  -9   1   2  124.79   20.20
   9   1  -2  118.49   18.80
  -9   1   2  128.59   23.40
  -9   1   2  113.49   20.50
  -8  -1   2   94.19   18.00
   8  -1  -2   92.89   17.10
   8  -1  -2  120.69   19.60
  -8  -1   2  147.49   21.30
   8  -1  -2  126.49   19.20
  -8  -1   2  160.88   22.40
  -8   1   2  132.79   21.00
  -8   1   2  116.39   19.90
   8   1  -2  105.69   17.70
   8   1  -2  133.79   19.50
  -8   1   2  114.89   18.90
   8   1  -2  129.29   18.40
  -7  -1   2  275.27   24.30
  -7  -1   2  227.38   25.30
   7  -1  -2  260.97   28.50
   7  -1  -2  264.27   24.60
   7  -1  -2  247.18   22.40
  -7  -1   2  302.67   23.90
   7   1  -2  296.87   23.70
   7   1  -2  254.87   22.30
  -7   1   2  273.77   22.60
  -7   1   2  285.87   25.60
  -7   1   2  321.77   25.40
   7   1  -2  272.67   21.70
  -6  -1   2  705.63   35.50
   6  -1  -2  685.43   36.00
  -6  -1   2  721.83   36.40
  -6  -1   2  719.93   35.90
   6  -1  -2  744.53   38.30
   6  -1  -2  672.73   35.50
  -6   1   2  706.83   36.60
   6   1  -2  711.63   35.40
   6   1  -2  767.22   34.70
  -6   1   2  703.93   35.40
  -6   1   2  749.82   38.80
   6   1  -2  743.53   35.70
   5  -1  -2  445.06   25.10
  -5  -1   2  443.56   24.90
  -5  -1   2  418.46   24.80
   5  -1  -2  443.86   25.50
   5  -1  -2  437.96   26.20
  -5  -1   2  403.96   24.30
  -5   1   2  429.16   25.60
  -5   1   2  414.36   16.20
   5   1  -2  438.56   24.50
   5   1  -2  447.26   25.30
  -5   1   2  417.56   24.90
   5   1  -2  432.96   23.50
  -5   1   2  458.65   27.20
   4  -1  -2   57.79    9.50
   4  -1  -2   35.30    8.60
   4  -1  -2   43.40    8.50
  -4  -1   2   59.89    9.50
  -4  -1   2   53.09    8.90
  -4  -1   2   46.80    8.80
  -4   1   2   42.00    9.00
   4   1  -2   45.90    8.50
   4   1  -2   48.80    8.20
  -4   1   2   50.29    9.40
  -4   1   2   43.40    8.00
   4   1  -2   49.20    8.80
  -4   1   2   50.59    5.20
  -3  -1   2  377.26   17.80
   3  -1  -2  368.06   18.60
  -3  -1   2  359.16   18.50
   3  -1  -2  398.66   19.50
   3  -1  -2  336.97   18.50
  -3  -1   2  369.36   17.90
  -3   1   2  370.36   19.50
   3   1  -2  400.96   19.20
   3   1  -2  354.36   17.00
  -3   1   2  354.46   18.40
   3   1  -2  360.96   17.70
  -3   1   2  356.36   14.10
   2  -1  -2  455.25   19.10
  -2  -1   2  510.75   18.00
   2  -1  -2  454.05   19.10
  -2  -1   2  474.55   17.70
   2  -1  -2  461.35   19.00
  -2  -1   2  494.45   19.60
  -2   1   2  490.25   20.00
   2   1  -2  468.85   19.20
  -2   1   2  551.04   17.50
   2   1  -2  466.15   17.10
  -2   1   2  485.65   19.40
  -2   1   2  507.65   19.60
   2   1  -2  477.65   17.40
   1  -1  -2 1234.38   33.70
  -1  -1   2 1293.07   31.60
  -1  -1   2 1286.07   34.40
   1   1  -2 1292.67   31.10
  -1   1   2 1348.37   34.50
   1   1  -2 1292.27   31.50
   1   1  -2 1223.08   34.30
  -1   1   2 1254.27   33.40
  -1   1   2 1273.57   33.70
  -1  -1  -2   64.69    3.50
  -1  -1  -2   75.19    6.10
   1  -1   2   74.69    6.30
   1   1   2   81.49    5.70
   1   1   2   75.89    5.20
  -1   1  -2   81.59    6.60
  -1   1  -2   65.39    6.00
   2  -1   2  193.38   13.00
  -2  -1  -2  240.08   12.80
  -2  -1  -2  215.28   11.60
   2  -1   2  189.68   12.80
  -2  -1  -2  216.78   10.30
  -2   1  -2  215.48   13.20
  -2   1  -2  192.68   13.20
   2   1   2  207.08   11.70
   2   1   2  202.08   11.20
   2   1   2  228.48   10.50
  -3  -1  -2  675.63   24.20
   3  -1   2  670.93   27.80
   3  -1   2  663.03   27.80
  -3  -1  -2  669.33   26.10
   3  -1   2  680.43   27.10
  -3  -1  -2  660.53   26.70
   3   1   2  648.44   24.80
   3   1   2  662.63   23.90
   3   1   2  667.03   25.70
  -3   1  -2  678.83   28.30
  -3   1  -2  661.53   27.60
  -4  -1  -2  994.80   37.70
  -4  -1  -2  939.91   34.50
   4  -1   2 1045.40   39.50
   4  -1   2  998.00   39.20
  -4  -1  -2 1037.30   38.80
   4  -1   2  999.30   37.40
   4   1   2 1042.00   37.20
  -4   1  -2  955.60   38.40
   4   1   2  978.70   36.00
   4   1   2 1062.39   35.60
  -4   1  -2 1050.19   40.20
   5  -1   2    6.70    7.60
   5  -1   2    9.80    7.70
   5  -1   2   -1.30    5.80
  -5  -1  -2    9.30    7.30
  -5  -1  -2    0.80    5.70
  -5  -1  -2   10.20    8.00
   5   1   2    6.70    6.00
  -5   1  -2   -0.40    7.30
  -5   1  -2    7.50    7.30
  -5   1  -2    2.60    6.60
   5   1   2    3.10    6.30
   5   1   2   -1.10    5.70
   6  -1   2  296.97   25.00
   6  -1   2  311.37   14.30
   6  -1   2  350.46   26.00
  -6  -1  -2  319.77   24.40
  -6  -1  -2  329.87   25.50
  -6  -1  -2  352.86   23.40
   6  -1   2  292.67   23.10
  -6   1  -2  347.17   24.60
   6   1   2  334.47   23.60
   6   1   2  327.77   22.40
  -6   1  -2  304.07   24.10
  -6   1  -2  323.77   25.00
   6   1   2  320.07   23.40
  -7  -1  -2  486.25   46.50
  -7  -1  -2  487.85   31.40
   7  -1   2  532.55   33.00
  -7  -1  -2  532.85   33.90
   7  -1   2  488.75   32.20
   7  -1   2  527.35   18.80
   7  -1   2  497.25   32.70
   7   1   2  478.15   29.70
  -7   1  -2  486.95   33.00
  -7   1  -2  521.35   32.90
   7   1   2  535.65   31.30
  -7   1  -2  565.14   33.60
   8  -1   2  889.61   44.80
  -8  -1  -2  913.11   48.30
   8  -1   2  877.61   26.60
   8  -1   2  951.10   48.60
  -8  -1  -2  892.91   43.80
  -8  -1  -2  888.51   46.30
   8  -1   2  865.11   45.30
  -8   1  -2  887.71   46.60
   8   1   2  835.82   43.50
   8   1   2  962.10   45.00
  -8   1  -2  937.21   49.70
  -8   1  -2  907.41   46.60
   8   1   2  908.41   44.60
  -9  -1  -2   79.59   17.60
   9  -1   2  124.19   21.70
   9  -1   2  116.99   19.90
   9  -1   2   96.29   18.50
  -9  -1  -2  103.99   18.30
  -9  -1  -2   87.09   18.30
   9   1   2  124.09   19.90
  -9   1  -2  123.09   22.60
  -9   1  -2   75.89   17.00
  -9   1  -2  122.19   20.90
   9   1   2  100.59   18.20
   9   1   2   85.99   17.20
 -10  -1  -2   10.70    9.00
  10  -1   2   -5.90    7.40
 -10  -1  -2   -0.90    8.20
  10  -1   2   -0.20    7.00
  10  -1   2    8.60   10.60
 -10  -1  -2   13.90   11.60
  10   1   2   -2.20    8.60
  10   1   2    7.70    7.20
 -10   1  -2    1.60    9.00
 -10   1  -2    7.90   11.30
 -10   1  -2   -0.90    8.20
  10   1   2   -1.70    8.00
  11  -1   2   57.29   17.90
 -11  -1  -2   54.99   18.40
 -11  -1  -2   50.79   16.00
  11  -1   2   54.59   16.10
 -11  -1  -2   53.99   17.00
  11   1   2   71.29   18.20
  11   1   2   61.79   15.10
 -11   1  -2   52.89   17.50
  11   1   2   79.09   17.70
 -11   1  -2   75.89   17.80
  12  -1   2   18.00   13.50
 -12  -1  -2   15.20   11.00
 -12  -1  -2   26.00   14.80
  12  -1   2   11.50   10.30
  12  -1   2   15.50   13.40
  12   1   2   -0.10    9.10
  12   1   2   16.70   11.90
 -12   1  -2    4.30    9.60
 -13  -1  -2    0.40   10.30
 -13  -1  -2   14.80   12.30
  13   1   2   -9.10   12.00
  13   1   2  -20.10    6.60
 -13   1  -2   -0.50   11.90
  13   1   2    2.00    8.80
  14  -1   2   -1.10   10.40
 -14  -1  -2    0.40   11.80
 -14   1  -2   17.70   14.60
  14   1   2    7.00    9.50
  15  -1   2    6.50   13.40
 -15  -1  -2    3.60    9.90
 -15   1  -2   23.00   16.30
  15   1   2    7.20   11.30
 -15  -2   2   12.30   14.70
 -15  -2   2   21.20   13.60
  15  -2  -2  -26.00   10.80
 -15   2   2    6.90   15.50
  15   2  -2    8.10   12.70
  14  -2  -2   34.30   18.40
 -14  -2   2   72.29   18.80
 -14  -2   2   72.89   21.50
 -14   2   2   32.70   19.50
  14   2  -2   35.80   14.50
  14   2  -2   60.99   20.30
  13  -2  -2   29.70   15.50
 -13  -2   2  -13.40    7.90
 -13   2   2   46.40   18.50
 -13   2   2    9.10   11.40
  13   2  -2   12.70   11.20
 -12  -2   2    9.80   12.30
 -12  -2   2  -21.50    7.00
  12  -2  -2    4.40   11.20
 -12  -2   2    6.30   10.30
  12  -2  -2    1.40    9.70
  12  -2  -2   19.90   12.90
 -12   2   2    9.20   11.90
  12   2  -2   -0.80    8.60
  12   2  -2    2.70    9.90
  12   2  -2  -15.20    7.60
 -12   2   2    3.70   10.10
 -11  -2   2   83.89   19.50
 -11  -2   2   18.20   14.80
  11  -2  -2   82.19   18.90
  11  -2  -2   56.19   20.20
  11  -2  -2   78.99   21.30
 -11   2   2   80.39   19.80
  11   2  -2   72.79   18.20
 -11   2   2   49.90   13.80
  11   2  -2   73.79   17.30
 -11   2   2   70.19   19.00
  11   2  -2   45.00   15.00
  10  -2  -2   46.80   14.20
 -10  -2   2   54.99   16.90
  10  -2  -2   72.09   18.00
 -10  -2   2   75.49   18.50
  10  -2  -2   62.29   15.40
 -10  -2   2   56.99   16.40
  10   2  -2   75.09   16.20
 -10   2   2   40.30   14.40
 -10   2   2   63.69   15.80
  10   2  -2   99.79   18.20
  10   2  -2   65.89   16.70
 -10   2   2   70.59   17.40
   9  -2  -2   59.59   15.10
  -9  -2   2   73.39   15.60
  -9  -2   2   67.89   16.10
   9  -2  -2   51.29   13.30
   9  -2  -2   77.09   16.20
  -9  -2   2   51.49   14.30
   9   2  -2   57.29   13.00
  -9   2   2   74.39   16.20
   9   2  -2   75.39   15.80
  -9   2   2   43.60   14.70
  -9   2   2   38.30   12.50
   9   2  -2   55.39   13.20
   8  -2  -2  169.98   20.00
  -8  -2   2  193.78   21.80
   8  -2  -2  188.58   20.40
  -8  -2   2  165.38   19.20
  -8  -2   2  182.88   20.30
   8  -2  -2  237.98   24.50
  -8   2   2  201.98   21.50
   8   2  -2  167.48   19.00
  -8   2   2  178.18   20.00
   8   2  -2  178.38   18.90
   8   2  -2  177.08   18.70
  -8   2   2  182.88   21.70
  -7  -2   2  511.15   36.90
  -7  -2   2  497.65   38.40
   7  -2  -2  503.35   32.20
   7  -2  -2  487.05   32.60
   7  -2  -2  511.75   31.70
  -7  -2   2  458.95   30.10
   7   2  -2  476.95   30.30
   7   2  -2  506.95   28.40
   7   2  -2  532.75   30.40
  -7   2   2  531.95   33.60
  -7   2   2  476.45   30.30
  -7   2   2  501.75   32.90
  -6  -2   2  375.76   25.50
   6  -2  -2  364.26   26.30
   6  -2  -2  342.67   25.80
   6  -2  -2  334.07   25.20
  -6  -2   2  328.57   23.60
  -6  -2   2  391.16   25.90
   6   2  -2  372.76   22.50
  -6   2   2  330.97   25.30
  -6   2   2  328.97   24.50
  -6   2   2  304.87   31.10
   6   2  -2  347.17   24.80
   6   2  -2  375.76   23.50
   5  -2  -2 1928.91   63.79
   5  -2  -2 1879.21   63.69
  -5  -2   2 1865.51   60.69
  -5  -2   2 2009.00   62.59
   5  -2  -2 1914.11   64.49
  -5  -2   2 1879.01   60.19
  -5   2   2 1875.71   63.99
  -5   2   2 1892.21   53.09
   5   2  -2 1957.20   59.09
   5   2  -2 1899.01   61.59
   5   2  -2 1920.51   57.69
  -5   2   2 1920.61   64.89
  -5   2   2 1891.11   62.59
   4  -2  -2  340.97   21.50
   4  -2  -2  335.77   21.00
   4  -2  -2  338.17   20.60
  -4  -2   2  364.66   20.50
  -4  -2   2  387.46   19.70
  -4  -2   2  366.76   19.40
   4   2  -2  336.17   17.20
  -4   2   2  357.06   21.80
  -4   2   2  351.06   16.50
  -4   2   2  355.06   21.40
   4   2  -2  334.07   19.60
   4   2  -2  351.96   17.80
  -4   2   2  322.47   19.70
   3  -2  -2 2751.12   73.79
   3  -2  -2 3037.40   79.19
  -3  -2   2 2940.31   77.79
  -3  -2   2 2817.72   73.49
  -3  -2   2 2995.80   74.49
   3  -2  -2 2995.90   78.69
   3  -2  -2 3033.70   79.59
  -3   2   2 2882.11   78.89
   3   2  -2 2864.21   76.79
  -3   2   2 2867.01   78.59
  -3   2   2 3057.79   74.29
   3   2  -2 2991.30   72.49
   3   2  -2 2933.61   71.49
   2  -2  -2  464.35   18.90
   2  -2  -2  439.76   19.40
  -2  -2   2  430.86   15.10
   2  -2  -2  405.86   18.60
  -2  -2   2  435.96   19.00
  -2  -2   2  465.75   15.90
  -2   2   2  442.46   19.40
  -2   2   2  446.66   18.20
   2   2  -2  436.26   18.60
   2   2  -2  446.76   13.80
  -2   2   2  456.05   19.60
  -2   2   2  455.55   18.60
  -1  -2   2 1858.61   48.30
   1  -2  -2 1819.02   47.30
   1  -2  -2 1815.92   47.20
   1  -2  -2 1777.12   46.70
  -1  -2   2 1818.62   41.30
  -1  -2   2 1811.82   41.10
  -1   2   2 2153.68   51.09
  -1   2   2 1728.53   45.90
   1   2  -2 1851.31   47.80
  -1   2   2 1866.01   47.70
  -1   2   2 1859.01   47.20
   0  -2   2  870.91   21.20
   0  -2  -2  803.92   22.40
   0  -2  -2  798.22   22.30
   0  -2  -2  864.71   27.20
   0   2   2  924.41   27.50
   0   2   2  847.62   21.50
   0   2   2  713.03   25.90
   1  -2   2 1000.90   28.00
  -1  -2  -2  902.41   24.80
   1  -2   2  873.01   27.00
  -1  -2  -2  897.31   23.90
  -1  -2  -2  924.11   22.10
   1   2   2  829.32   27.30
   1   2   2  908.91   22.70
  -1   2  -2  932.01   26.40
  -1   2  -2  890.51   26.30
  -2  -2  -2 1928.51   50.79
  -2  -2  -2 1957.90   48.00
   2  -2   2 1947.71   54.59
  -2  -2  -2 1905.21   49.10
   2  -2   2 1941.71   54.39
  -2   2  -2 1984.60   54.29
   2   2   2 2005.30   48.10
  -2   2  -2 2078.29   54.09
   2   2   2 1998.00   48.00
   2   2   2 1746.73   49.40
   2   2   2 2025.40   49.30
   3  -2   2 1495.05   47.90
  -3  -2  -2 1490.25   43.40
  -3  -2  -2 1482.65   44.40
  -3  -2  -2 1465.35   41.30
   3  -2   2 1467.65   47.50
   3  -2   2 1473.55   47.40
  -3   2  -2 1497.75   47.70
   3   2   2 1475.75   41.50
   3   2   2 1422.46   40.60
   3   2   2 1472.85   39.20
   3   2   2 1473.65   42.20
  -3   2  -2 1418.06   46.00
   4  -2   2  484.95   26.10
   4  -2   2  448.66   24.40
   4  -2   2  468.55   25.50
  -4  -2  -2  460.35   23.20
  -4  -2  -2  438.96   22.30
  -4  -2  -2  465.45   20.90
  -4   2  -2  473.85   25.70
   4   2   2  442.46   20.70
   4   2   2  430.86   15.60
   4   2   2  477.65   22.10
   4   2   2  431.46   20.50
  -4   2  -2  409.26   23.40
  -5  -2  -2 1172.48   44.40
   5  -2   2 1185.28   46.00
   5  -2   2 1169.98   47.00
   5  -2   2 1153.78   46.90
  -5  -2  -2 1087.09   43.80
  -5  -2  -2 1084.89   40.50
   5   2   2 1095.59   40.80
  -5   2  -2 1152.38   47.00
   5   2   2 1095.19   40.60
  -5   2  -2 1175.88   46.30
   5   2   2 1125.19   29.90
   5   2   2 1102.29   40.30
   6  -2   2  160.48   12.00
  -6  -2  -2  185.78   17.10
  -6  -2  -2  149.19   17.50
   6  -2   2  167.08   18.10
  -6  -2  -2  172.08   19.00
   6  -2   2  161.38   18.50
   6   2   2  185.68   17.70
   6   2   2  160.08   16.20
  -6   2  -2  180.68   19.30
   6   2   2  185.28   17.40
  -6   2  -2  157.48   19.10
   7  -2   2   42.40    6.80
   7  -2   2   60.69   14.20
  -7  -2  -2   23.20    9.20
  -7  -2  -2   31.20   11.10
   7  -2   2   24.20   10.70
  -7  -2  -2   54.19   13.10
   7  -2   2   38.30   11.60
   7   2   2   45.60   11.20
  -7   2  -2   47.50   12.30
  -7   2  -2   38.80   12.10
   7   2   2   46.30   11.80
   7   2   2   42.10   10.80
   8  -2   2  279.37   26.50
  -8  -2  -2  290.57   26.40
   8  -2   2  240.78   23.00
   8  -2   2  249.97   14.20
  -8  -2  -2  272.47   25.20
  -8  -2  -2  239.28   21.70
   8  -2   2  262.27   24.30
   8   2   2  268.27   22.80
   8   2   2  223.88   40.80
  -8   2  -2  268.57   25.00
  -8   2  -2  253.37   24.90
   8   2   2  263.67   26.80
   9  -2   2   34.90   14.10
   9  -2   2   66.09   15.90
   9  -2   2   66.99    7.40
  -9  -2  -2   66.79   16.60
  -9  -2  -2   59.89   14.20
   9  -2   2   75.49   16.80
  -9  -2  -2   70.19   16.40
  -9   2  -2   48.30   16.60
   9   2   2   48.90   13.10
   9   2   2   43.20   11.80
  -9   2  -2   64.99   14.70
   9   2   2   47.90   13.10
  10  -2   2  245.58   26.80
 -10  -2  -2  292.77   27.50
  10  -2   2  236.18   28.20
 -10  -2  -2  288.07   30.80
  10  -2   2  204.68   23.90
 -10  -2  -2  238.28   26.10
  10   2   2  258.97   24.50
  10   2   2  251.87   25.20
 -10   2  -2  225.78   32.40
  10   2   2  228.28   24.00
 -10   2  -2  246.98   27.40
  11  -2   2  178.68   28.60
 -11  -2  -2  207.38   25.40
 -11  -2  -2  207.88   31.60
 -11  -2  -2  206.18   25.00
  11  -2   2  187.58   29.60
  11   2   2  216.78   25.00
  11   2   2  217.18   24.60
 -11   2  -2  184.28   30.40
  11   2   2  255.37   25.20
 -11   2  -2  228.68   26.50
 -12  -2  -2  425.86   40.60
 -12  -2  -2  347.17   34.00
  12  -2   2  333.57   33.80
  12  -2   2  288.27   33.60
  12  -2   2  239.38   49.70
 -12   2  -2  332.07   37.30
  12   2   2  315.07   30.90
  12   2   2  310.07   36.40
  12   2   2  344.57   32.00
 -13  -2  -2   83.49   25.00
  13  -2   2   80.09   22.60
 -13  -2  -2   89.79   21.80
  13   2   2  102.59   19.70
 -13   2  -2   80.09   24.20
  13   2   2   68.79   18.00
 -14  -2  -2   23.20   14.00
  14  -2   2   43.00   17.90
 -14  -2  -2   13.90   15.70
 -14   2  -2    9.50   13.10
  14   2   2   56.19   16.60
  15  -2   2   27.70   14.40
 -15  -2  -2    6.50   14.00
  15   2   2    7.10   13.60
 -15   2  -2  -23.30    9.50
 -15  -3   2   54.89   19.70
 -15  -3   2   22.90   13.10
  15   3  -2   46.40   14.30
 -15   3   2   56.29   20.20
 -14  -3   2   12.50   11.00
 -14  -3   2   35.60   16.50
  14  -3  -2   35.00   15.70
 -14   3   2   15.70   16.70
  14   3  -2   25.60   14.50
  14   3  -2   22.00   13.70
 -13  -3   2   11.30    9.70
  13  -3  -2  -16.70    9.90
 -13   3   2   13.60   12.90
  13   3  -2    7.90   10.70
  13   3  -2   -4.50    8.10
  12  -3  -2  -17.50    9.70
 -12  -3   2   23.40   11.80
 -12  -3   2    2.00    9.40
 -12  -3   2    2.90   11.50
  12   3  -2   -2.10    8.20
 -12   3   2  -16.40   10.70
  12   3  -2    3.90   10.00
  12   3  -2   -1.30    7.90
 -12   3   2  -16.70    6.90
  11  -3  -2   26.00   14.20
 -11  -3   2   14.60   12.90
  11  -3  -2   15.40   10.90
  11  -3  -2   29.60   13.30
 -11  -3   2   19.20   11.40
  11   3  -2   24.00   11.00
 -11   3   2   21.10   12.80
  11   3  -2   28.90   10.50
 -11   3   2    3.40   11.70
 -11   3   2   23.10   10.60
  11   3  -2    5.50    9.20
  10  -3  -2  174.68   28.00
  10  -3  -2  169.18   25.20
  10  -3  -2  161.58   24.90
 -10  -3   2  175.38   25.10
 -10  -3   2  163.18   24.10
 -10  -3   2  196.28   27.90
  10   3  -2  189.98   23.00
 -10   3   2  131.39   24.10
 -10   3   2  186.78   26.50
  10   3  -2  159.98   19.70
  10   3  -2  182.98   21.30
 -10   3   2  189.58   29.10
  -9  -3   2   30.40   12.10
  -9  -3   2   37.30   12.00
  -9  -3   2   54.89   14.00
   9  -3  -2   51.59   15.80
   9  -3  -2   53.99   14.60
   9  -3  -2   47.90   13.30
   9   3  -2   53.69   14.90
   9   3  -2   52.69   18.00
   9   3  -2   50.99   12.30
  -9   3   2   45.90   14.70
  -9   3   2   29.80   11.40
  -9   3   2   12.90   10.10
  -8  -3   2  161.78   18.60
  -8  -3   2  169.48   19.20
  -8  -3   2  153.18   21.80
   8  -3  -2  164.18   19.90
   8  -3  -2  170.18   20.20
   8  -3  -2  173.88   21.00
  -8   3   2  159.38   23.20
   8   3  -2  163.08   17.00
   8   3  -2  154.18   16.40
  -8   3   2  177.88   20.10
  -8   3   2  167.98   20.40
   8   3  -2  190.68   19.70
  -7  -3   2   68.89   13.60
  -7  -3   2   68.69   14.10
   7  -3  -2   65.79   15.20
   7  -3  -2   48.00   13.50
  -7  -3   2   69.69   13.90
   7  -3  -2   80.49   15.60
   7   3  -2   77.69   14.40
  -7   3   2   72.59   16.10
   7   3  -2   62.59   11.60
  -7   3   2   78.59   15.40
  -7   3   2   71.59   15.20
   7   3  -2   72.69   11.80
  -6  -3   2  112.59   16.10
   6  -3  -2  105.39   16.30
  -6  -3   2   89.99   14.10
   6  -3  -2   86.29   16.50
  -6  -3   2   72.79   13.60
  -6  -3   2   80.39    6.60
   6   3  -2  100.59   15.20
  -6   3   2   73.19   13.60
  -6   3   2   75.69   15.00
   6   3  -2   77.09   11.50
   6   3  -2   88.99   12.90
  -6   3   2  100.19   19.80
   5  -3  -2   15.90    9.50
  -5  -3   2   26.40    8.60
   5  -3  -2   17.80    6.50
   5  -3  -2   28.00    9.10
  -5  -3   2   21.30    8.10
   5  -3  -2   26.80   10.10
  -5  -3   2   15.80    8.00
  -5  -3   2   18.30    4.40
   5   3  -2   28.90    9.70
  -5   3   2   35.50   11.00
   5   3  -2   19.20    6.80
  -5   3   2    8.60    9.10
   5   3  -2   27.20    6.90
  -5   3   2   22.70    9.20
  -5   3   2   30.30    7.50
   4  -3  -2  450.05   25.30
   4  -3  -2  485.05   25.90
  -4  -3   2  509.65   22.60
  -4  -3   2  457.75   24.10
   4  -3  -2  491.15   25.80
  -4  -3   2  479.45   21.80
   4  -3  -2  491.25   22.90
   4   3  -2  461.75   18.00
   4   3  -2  470.85   23.90
  -4   3   2  455.15   22.00
  -4   3   2  485.95   26.20
  -4   3   2  506.55   26.90
   4   3  -2  454.65   18.20
   3  -3  -2   33.10    6.60
   3  -3  -2   23.90    6.60
   3  -3  -2   30.20    7.40
   3  -3  -2   33.90    7.50
  -3  -3   2   34.30    5.70
  -3  -3   2   33.00    7.00
  -3  -3   2   28.40    5.00
   3   3  -2   34.90    3.10
  -3   3   2   37.80    7.90
  -3   3   2   32.10    7.10
   3   3  -2   28.20    6.50
  -3   3   2   30.70    7.40
  -3   3   2   31.80    6.50
   2  -3  -2 9999.00  226.38
   1  -3  -2  517.65   18.70
   1  -3  -2  562.64   23.40
   1  -3  -2  572.74   19.80
   1  -3  -2  533.35   20.50
  -1  -3   2  543.05   20.80
  -1   3   2  532.85   17.50
  -1   3   2  577.44   23.20
  -1   3   2  529.45   18.20
   0  -3  -2  645.74   26.00
   0  -3  -2  761.02   20.20
   0  -3  -2  687.33   19.70
   0   3   2  716.13   26.50
  -1  -3  -2  838.52   29.00
  -1  -3  -2  772.32   21.30
   1  -3   2  769.92   24.50
   1  -3   2  772.12   24.80
  -1  -3  -2  799.72   21.10
  -1  -3  -2  780.12   20.50
  -1   3  -2  758.92   22.10
  -1   3  -2  774.72   22.40
   1   3   2  831.82   28.30
   2  -3   2  165.18   12.20
   2  -3   2  134.19   10.90
  -2  -3  -2  152.78    8.00
  -2  -3  -2  139.59    8.10
  -2  -3  -2  139.29    8.60
  -2  -3  -2  179.38   11.60
   2   3   2  144.99    7.80
   2   3   2  144.99   10.30
  -2   3  -2  153.68   10.50
  -2   3  -2  141.89   11.00
  -3  -3  -2   13.50    4.60
  -3  -3  -2   11.70    3.80
   3  -3   2    6.60    4.90
  -3  -3  -2    7.30    3.90
   3  -3   2    9.60    5.60
   3   3   2   13.00    3.30
   3   3   2   12.40    3.80
  -3   3  -2   11.10    4.90
   3   3   2    8.80    3.20
  -3   3  -2   10.80    5.20
   3   3   2   11.00    3.80
   4  -3   2  384.36   23.80
   4  -3   2  403.46   24.40
  -4  -3  -2  364.26   19.70
  -4  -3  -2  369.76   18.60
  -4  -3  -2  359.06   20.50
   4  -3   2  365.56   23.70
  -4   3  -2  383.66   22.60
   4   3   2  370.66   16.40
  -4   3  -2  390.56   23.90
   4   3   2  386.46   17.00
   4   3   2  403.76   18.30
   4   3   2  385.06   19.00
   5  -3   2   -6.00    6.90
  -5  -3  -2   -0.40    5.20
  -5  -3  -2   -0.10    7.40
  -5  -3  -2    0.90    6.30
   5  -3   2    5.30    8.30
   5  -3   2   -1.90    6.60
   5  -3   2    4.50    5.00
  -5   3  -2    1.90    6.50
   5   3   2    2.60    5.10
   5   3   2    4.20    5.80
   5   3   2    2.90    3.30
   5   3   2    5.70    6.40
  -5   3  -2   -0.20    6.70
   6  -3   2  106.89   17.90
   6  -3   2   61.89   10.10
  -6  -3  -2   62.09   12.30
  -6  -3  -2   89.29   14.80
  -6  -3  -2   81.69   12.90
   6  -3   2   69.99   14.30
   6  -3   2   66.69   14.20
  -6   3  -2   90.09   15.40
   6   3   2   83.89   11.60
   6   3   2   90.99   13.20
   6   3   2   65.89   11.00
   7  -3   2  192.08   20.30
   7  -3   2  196.48   20.30
  -7  -3  -2  223.98   19.10
   7  -3   2  181.58   14.20
   7  -3   2  261.47   25.20
   7   3   2  188.38   17.20
   7   3   2  204.48   17.80
  -7   3  -2  214.48   23.10
   7   3   2  182.18   17.40
  -7   3  -2  177.78   19.80
   8  -3   2  137.99   12.20
   8  -3   2  120.99   20.30
  -8  -3  -2  140.19   20.70
  -8  -3  -2  148.29   17.20
   8  -3   2  127.89   21.70
   8  -3   2  129.49   20.90
  -8  -3  -2  129.69   20.70
   8   3   2  146.19   16.70
   8   3   2  132.59   15.10
  -8   3  -2  144.99   21.60
  -8   3  -2  144.69   22.90
  -9  -3  -2  382.46   31.60
   9  -3   2  349.47   31.20
   9  -3   2  387.76   20.70
  -9  -3  -2  304.27   26.80
  -9  -3  -2  399.16   32.70
   9  -3   2  362.36   31.20
   9  -3   2  497.85   37.90
   9   3   2  359.26   27.90
  -9   3  -2  395.26   31.60
   9   3   2  401.36   28.20
  -9   3  -2  401.66   35.10
   9   3   2  358.16   27.00
  10  -3   2  343.17   32.00
 -10  -3  -2  349.57   30.00
  10  -3   2  322.47   30.60
  10  -3   2  364.66   19.70
 -10  -3  -2  291.27   29.10
 -10  -3  -2  350.96   33.30
  10  -3   2  313.77   31.60
  10   3   2  309.57   26.80
 -10   3  -2  326.07   29.90
  10   3   2  311.47   27.40
  10   3   2  348.27   27.90
 -10   3  -2  328.37   33.90
 -11  -3  -2  180.38   25.70
 -11  -3  -2  177.58   29.60
  11  -3   2  195.78   28.70
 -11  -3  -2  151.38   24.80
  11  -3   2  231.38   27.40
  11  -3   2  189.58   31.00
  11   3   2  176.58   24.40
  11   3   2  192.48   21.60
  11   3   2  205.08   23.30
 -11   3  -2  172.18   30.00
 -11   3  -2  205.88   25.10
  12  -3   2  445.76   41.50
 -12  -3  -2  428.26   36.40
 -12  -3  -2  432.56   65.49
  12  -3   2  354.46   40.10
 -12  -3  -2  405.66   40.30
  12   3   2  464.75   34.40
  12   3   2  438.46   35.70
 -12   3  -2  477.25   44.30
  12   3   2  398.66   32.60
 -13  -3  -2  127.79   25.10
 -13  -3  -2  116.39   26.90
  13  -3   2  263.57   39.10
 -13   3  -2  162.98   31.90
  13   3   2  137.79   23.40
  13   3   2  128.29   21.70
  13   3   2  162.18   26.00
  14  -3   2  -19.80   11.00
 -14  -3  -2   12.30   10.40
 -14  -3  -2   31.00   15.80
  14   3   2   18.80   11.80
  14   3   2    1.10   11.60
 -14   3  -2   28.40   15.30
 -15  -3  -2   56.79   21.30
 -15  -3  -2   24.30   17.80
  15  -3   2   12.00   14.40
 -15   3  -2    9.80   15.40
 -15  -4   2    8.50   15.80
  15  -4  -2   64.49   24.40
 -15  -4   2   -6.30    9.60
  15   4  -2    9.40   10.50
 -15   4   2   24.60   15.10
 -14  -4   2   45.60   17.60
 -14  -4   2   61.69   17.80
  14  -4  -2   49.40   19.90
  14   4  -2    7.50   12.50
  14   4  -2   33.40   13.50
 -14   4   2   22.00   17.30
 -13  -4   2   25.30   14.50
  13  -4  -2   35.30   17.40
 -13   4   2   69.19   21.60
  13   4  -2   45.00   14.10
  13   4  -2   55.39   19.10
  13   4  -2   28.50   11.60
  12  -4  -2  181.78   36.20
 -12  -4   2  208.98   32.30
 -12  -4   2  148.79   26.20
 -12   4   2  164.58   31.50
  12   4  -2  241.28   23.20
  12   4  -2  152.18   22.00
  12   4  -2  170.18   26.10
 -11  -4   2   18.60   11.40
 -11  -4   2   -3.00   10.40
  11  -4  -2   10.90    9.70
  11  -4  -2    7.60    9.50
  11  -4  -2   -0.70    8.70
  11   4  -2    7.80    8.60
 -11   4   2   18.30   10.60
  11   4  -2   14.70    9.00
 -11   4   2   14.50   12.60
 -10  -4   2   77.79   18.00
  10  -4  -2   90.99   21.70
 -10  -4   2  108.69   21.40
  10  -4  -2   79.69   18.30
 -10  -4   2   71.09   17.30
  10   4  -2  101.69   20.10
  10   4  -2   92.29   18.20
 -10   4   2  107.19   20.90
 -10   4   2   64.29   17.80
  10   4  -2   78.29   15.00
   9  -4  -2   49.90   14.10
   9  -4  -2   50.99   13.00
  -9  -4   2   54.39   14.30
   9  -4  -2   39.90   14.70
  -9  -4   2   74.59   16.50
  -9  -4   2   47.10   14.10
   9   4  -2   62.29   14.70
  -9   4   2   44.70   13.00
   9   4  -2   60.19   12.20
  -9   4   2   56.69   16.60
   9   4  -2   27.80    9.20
  -8  -4   2   31.30   10.70
  -8  -4   2   28.00   10.20
   8  -4  -2    5.20    8.20
  -8  -4   2   19.40    9.20
   8  -4  -2   30.40   12.10
   8  -4  -2   18.60    8.70
   8   4  -2    2.60    5.60
   8   4  -2   28.40    7.90
  -8   4   2   10.10   10.40
  -8   4   2   10.10    8.30
  -8   4   2   23.60   11.70
   8   4  -2   25.70    9.40
   7  -4  -2  213.98   21.70
   7  -4  -2  209.78   23.10
   7  -4  -2  215.38   22.30
  -7  -4   2  216.28   11.60
  -7  -4   2  174.38   18.40
  -7  -4   2  195.88   19.20
  -7  -4   2  171.28   17.40
   7  -4  -2  187.58   16.00
   7   4  -2  171.78   18.30
  -7   4   2  203.88   22.40
   7   4  -2  204.18   15.00
   7   4  -2  171.08   14.00
  -7   4   2  195.88   22.20
  -7   4   2  203.98   20.00
   6  -4  -2  274.77   24.70
  -6  -4   2  316.87   21.70
   6  -4  -2  318.57   26.00
   6  -4  -2  316.07   20.80
  -6  -4   2  334.77   15.90
   6  -4  -2  314.27   25.20
  -6  -4   2  290.77   22.50
  -6  -4   2  323.47   22.00
   6   4  -2  320.67   16.90
   6   4  -2  337.67   17.30
  -6   4   2  325.47   25.80
   6   4  -2  302.27   22.50
  -6   4   2  317.37   31.60
  -5  -4   2  849.72   29.50
  -5  -4   2  794.52   33.10
   5  -4  -2  778.72   34.00
   5  -4  -2  791.12   39.00
   5  -4  -2  848.42   39.40
  -5  -4   2  750.92   32.00
   5  -4  -2  819.22   39.00
  -5  -4   2  827.92   36.70
  -5   4   2  859.81   37.30
  -5   4   2  797.72   38.60
   5   4  -2  768.62   25.00
   5   4  -2  747.13   24.70
   5   4  -2  748.43   34.50
   4  -4  -2  579.94   30.20
  -4  -4   2  587.14   23.60
   4  -4  -2  580.74   29.80
  -4  -4   2  583.94   24.60
   4  -4  -2  592.04   28.40
   4  -4  -2  564.74   29.70
  -4  -4   2  610.24   28.70
  -4  -4   2  628.14   24.70
  -4   4   2  511.25   28.40
   4   4  -2  575.24   27.20
  -4   4   2  542.25   26.90
  -4   4   2  602.44   28.20
   3  -4  -2   47.30    9.40
  -3  -4   2   39.20    8.50
  -3  -4   2   50.09    5.50
   3  -4  -2   66.59   11.20
   3  -4  -2   49.80    9.30
   3  -4  -2   43.70    8.80
  -3  -4   2   57.79    6.00
  -3   4   2   47.20    9.50
   3   4  -2   55.79    8.80
  -3   4   2   46.20    8.30
  -3   4   2   40.10    8.30
   2  -4  -2  607.64   27.40
  -2  -4   2  593.74   24.80
   2  -4  -2  634.34   25.20
   2  -4  -2  624.74   26.30
   2  -4  -2  568.24   23.60
   2   4  -2  623.54   24.20
  -2   4   2  648.14   28.20
  -2   4   2  612.44   22.10
  -2   4   2  588.54   23.10
   1  -4  -2  539.15   19.00
   1  -4  -2  507.45   24.40
  -1  -4   2  525.75   21.60
   1  -4  -2  520.75   19.40
  -1   4   2  573.84   25.60
  -1   4   2  459.05   18.40
  -1   4   2  505.35   16.00
   0  -4  -2  739.83   20.40
   0  -4  -2  676.93   28.90
   0  -4  -2  737.43   20.60
   0   4   2  731.23   29.70
   1  -4   2  275.17   12.90
   1  -4   2  290.07   13.40
  -1  -4  -2  298.37    8.90
  -1  -4  -2  316.57   17.90
  -1   4  -2  298.17    8.40
   1   4   2  304.07   17.60
  -2  -4  -2  251.27   10.00
  -2  -4  -2  247.78   11.90
   2  -4   2  255.17   15.60
  -2  -4  -2  267.37   16.20
  -2  -4  -2  259.27   10.80
   2  -4   2  261.17   15.20
  -2   4  -2  269.17   14.10
   2   4   2  255.27   15.70
  -3  -4  -2   -4.80    2.60
   3  -4   2    2.40    4.80
  -3  -4  -2   -0.30    3.40
  -3  -4  -2    0.00    3.50
   3  -4   2   -2.20    5.30
  -3  -4  -2   -0.10    3.00
  -3   4  -2   -1.60    5.10
  -3   4  -2    2.20    3.90
   3   4   2    2.90    3.90
   3   4   2    3.20    3.20
   4  -4   2  105.59   13.00
   4  -4   2  116.09   16.10
  -4  -4  -2  117.89   12.40
   4  -4   2  112.59   15.90
  -4  -4  -2  120.19   11.90
   4  -4   2  116.29   16.50
  -4  -4  -2  109.99   11.30
   4   4   2  114.59   11.30
   4   4   2  101.09   10.30
  -4   4  -2  122.29   13.40
   4   4   2  108.49    7.40
   4   4   2  125.39    8.20
  -4   4  -2   97.79   14.50
  -5  -4  -2  312.37   19.10
   5  -4   2  294.87   23.70
   5  -4   2  279.67   23.90
   5  -4   2  295.17   23.90
  -5  -4  -2  318.07   21.30
  -5  -4  -2  316.07   20.40
   5  -4   2  292.57   20.20
   5   4   2  283.17   14.80
   5   4   2  296.67   18.90
   5   4   2  271.97   15.80
   5   4   2  303.57   15.90
  -5   4  -2  290.27   21.60
  -5   4  -2  329.37   24.80
  -6  -4  -2   46.80    9.60
   6  -4   2   48.10   10.10
  -6  -4  -2   37.00   10.00
   6  -4   2   44.20   12.20
  -6  -4  -2   48.50   10.90
   6  -4   2   40.20   12.50
   6  -4   2   36.00   11.60
  -6   4  -2   63.29   15.10
  -6   4  -2   61.69   13.00
   6   4   2   44.40    8.50
   6   4   2   38.00    9.20
   6   4   2   54.79    8.80
   7  -4   2  129.79   13.40
  -7  -4  -2  119.69   20.60
   7  -4   2  117.79   19.30
   7  -4   2  131.99   21.50
  -7  -4  -2  122.29   14.60
   7  -4   2  118.49   19.30
  -7  -4  -2  125.19   18.80
  -7   4  -2  110.19   17.70
   7   4   2  122.19   16.20
   7   4   2  115.19   12.20
   7   4   2  138.69   13.50
  -7   4  -2  137.89   21.00
  -8  -4  -2  413.26   30.70
  -8  -4  -2  373.66   28.60
   8  -4   2  398.86   23.30
   8  -4   2  367.06   32.20
   8  -4   2  300.37   28.20
   8  -4   2  425.96   32.20
  -8  -4  -2  438.96   27.90
  -8   4  -2  433.66   34.40
   8   4   2  406.56   24.90
   8   4   2  448.76   28.70
  -8   4  -2  424.16   31.40
   8   4   2  395.26   23.60
   9  -4   2  172.58   15.50
  -9  -4  -2  205.68   23.70
  -9  -4  -2  167.48   22.60
   9  -4   2  146.89   22.80
  -9  -4  -2  181.28   21.80
   9  -4   2  185.28   28.20
   9  -4   2  175.08   25.70
  -9   4  -2  166.88   24.10
   9   4   2  151.68   16.80
  -9   4  -2  153.78   25.70
   9   4   2  172.68   19.70
   9   4   2  131.39   18.10
 -10  -4  -2  126.49   23.50
  10  -4   2  144.19   29.40
 -10  -4  -2  108.39   21.70
  10  -4   2  106.59   21.00
  10  -4   2  117.49   23.60
 -10  -4  -2  133.09   20.60
  10  -4   2  141.09   14.10
 -10   4  -2   95.59   21.80
  10   4   2  135.29   19.10
  10   4   2  100.49   18.30
  10   4   2  124.19   18.30
 -10   4  -2  127.19   22.40
  11  -4   2  145.59   24.90
 -11  -4  -2  119.19   29.40
  11  -4   2  143.49   27.90
 -11  -4  -2  116.49   23.80
  11  -4   2   88.49   20.30
 -11  -4  -2  146.99   24.70
  11   4   2  117.59   18.70
 -11   4  -2  120.39   23.80
  11   4   2  142.69   20.50
 -11   4  -2   87.89   23.10
  11   4   2  146.39   23.10
 -12  -4  -2  148.09   24.40
 -12  -4  -2  133.89   26.90
  12   4   2  191.48   21.30
 -12   4  -2   99.19   25.00
  12   4   2  128.89   20.10
  12   4   2  130.29   23.10
 -13  -4  -2    3.90    9.20
 -13  -4  -2   -9.60    8.90
  13  -4   2   22.10   15.00
  13   4   2    7.60    9.50
 -13   4  -2   12.50   13.40
  13   4   2   16.60   10.40
  13   4   2   45.50   13.70
 -14  -4  -2  107.89   27.70
 -14  -4  -2   50.89   17.10
  14  -4   2   44.30   19.40
 -14   4  -2   72.79   20.90
  14   4   2   95.49   19.50
 -15  -4  -2   -3.70   11.70
  15  -4   2    6.10   13.90
 -15  -4  -2   -7.30   13.20
 -15   4  -2   -6.10    9.90
  15   4   2    4.10    9.50
 -15  -5   2   -4.20   12.40
  15  -5  -2    5.40   12.90
 -15  -5   2   -3.40    9.10
 -15   5   2    6.40   11.60
  15   5  -2    3.40    7.20
 -14  -5   2   42.90   17.70
  14  -5  -2   14.20   16.00
 -14  -5   2   44.40   17.10
 -14   5   2   20.70   16.30
  14   5  -2   21.30   12.40
  14   5  -2   15.90   10.10
 -13  -5   2   93.89   21.10
  13  -5  -2   45.60   18.10
  13   5  -2   91.49   21.60
 -13   5   2  108.19   26.30
  13   5  -2   90.49   16.00
  13   5  -2   79.39   15.10
 -12  -5   2   49.70   16.10
 -12  -5   2   28.90   15.40
  12  -5  -2    9.10   14.50
 -12   5   2   30.70   15.80
  12   5  -2   34.60   10.80
  12   5  -2   38.90   11.80
  11  -5  -2   87.69   22.30
 -11  -5   2   68.79   18.70
  11  -5  -2   63.39   16.10
 -11  -5   2   95.79   20.40
  11   5  -2  109.49   20.70
  11   5  -2   68.49   12.80
 -11   5   2   21.40   15.40
 -10  -5   2   15.90   10.60
 -10  -5   2   55.19   14.90
  10  -5  -2   23.40   12.10
  10  -5  -2   27.90   14.20
  10  -5  -2   20.40   11.40
  10   5  -2   19.70    7.90
  10   5  -2   11.00    7.80
 -10   5   2   13.80   13.50
  10   5  -2   38.30   13.50
   9  -5  -2  166.48   25.00
   9  -5  -2  143.09   25.40
  -9  -5   2  116.39   20.70
  -9  -5   2  115.29   20.40
  -9  -5   2  144.49   22.10
   9  -5  -2  170.58   26.60
  -9   5   2  137.29   23.80
   9   5  -2  143.29   21.20
   9   5  -2  157.98   14.70
   9   5  -2  153.98   15.00
   8  -5  -2   55.79   14.90
  -8  -5   2   83.09   15.80
  -8  -5   2  118.79   18.60
   8  -5  -2   78.09   16.60
   8  -5  -2   71.09   16.60
  -8  -5   2   67.99   15.60
   8   5  -2   80.29    9.50
   8   5  -2   83.29    9.90
  -8   5   2   69.49   16.80
   8   5  -2   84.59   15.20
   7  -5  -2   26.20   11.40
  -7  -5   2   41.00   10.90
   7  -5  -2   36.40   11.70
  -7  -5   2   37.80   10.40
   7  -5  -2   40.10   10.20
  -7  -5   2   35.80    6.80
   7  -5  -2   37.50   11.80
  -7  -5   2   44.90   11.70
  -7   5   2   41.50   11.80
   7   5  -2   26.90    9.40
   7   5  -2   36.90    6.20
  -7   5   2   51.69   13.90
   7   5  -2   41.40    6.60
   6  -5  -2  312.57   25.00
   6  -5  -2  284.07   23.90
  -6  -5   2  261.07   19.40
  -6  -5   2  252.27   21.00
  -6  -5   2  305.17   17.30
   6  -5  -2  294.77   25.10
   6  -5  -2  291.07   21.40
  -6  -5   2  258.87   19.20
  -6   5   2  269.17   21.50
   6   5  -2  264.17   20.60
  -6   5   2  269.87   24.20
   6   5  -2  282.17    9.80
   5  -5  -2  325.67   22.50
   5  -5  -2  289.47   23.50
   5  -5  -2  330.27   24.90
  -5  -5   2  344.07   19.60
  -5  -5   2  311.37   18.70
  -5  -5   2  321.07   22.30
  -5  -5   2  364.66   20.10
   5  -5  -2  279.77   23.10
   5   5  -2  307.27   21.50
  -5   5   2  351.06   22.70
  -5   5   2  287.97   22.90
  -4  -5   2   32.00    6.50
  -4  -5   2   28.20    7.80
   4  -5  -2   20.00    9.00
  -4  -5   2   31.30    9.30
  -4  -5   2   34.10    6.70
   4  -5  -2   40.20   10.40
   4  -5  -2   19.20    9.20
   4  -5  -2   32.40   10.30
  -4   5   2   42.10   10.30
   4   5  -2   32.40    8.60
  -4   5   2   34.20    9.80
  -4   5   2   26.80    8.60
   3  -5  -2  166.88   16.20
   3  -5  -2  154.78   16.10
  -3  -5   2  165.98    8.00
   3  -5  -2  155.88   16.20
   3  -5  -2  170.48   15.10
  -3  -5   2  155.48   15.20
  -3  -5   2  196.18   15.80
  -3  -5   2  178.78    7.90
  -3   5   2  160.48   13.20
  -3   5   2  169.58   14.70
   3   5  -2  171.58   13.90
  -3   5   2  195.78   17.30
   2  -5  -2  225.48   17.30
   2  -5  -2  276.97   15.80
   2  -5  -2  238.68   15.80
  -2  -5   2  233.58   15.90
  -2  -5   2  204.38   16.60
   2  -5  -2  254.67   19.20
  -2   5   2  237.98   13.40
  -2   5   2  222.88   12.00
  -2   5   2  254.57   18.90
   1  -5  -2 1077.79   33.30
   1  -5  -2 1112.29   32.70
  -1   5   2 1053.19   41.70
   0  -5  -2  190.18    8.60
   0  -5  -2  171.28    8.50
   0   5   2  179.68   15.40
  -1  -5  -2   59.99   10.10
   1  -5   2   56.49    6.80
   1  -5   2   57.19    6.70
   1   5   2   44.10    9.20
   2  -5   2  149.29   12.90
  -2  -5  -2  139.09    6.60
   2  -5   2  143.69   12.50
  -2  -5  -2  141.99    7.00
  -2  -5  -2  127.19    9.80
  -2  -5  -2  131.99   13.80
  -2   5  -2  141.09    9.70
   2   5   2  119.89   13.20
  -2   5  -2  147.39    9.20
   3  -5   2  790.02   34.10
  -3  -5  -2  787.42   28.20
  -3  -5  -2  778.42   26.10
   3  -5   2  754.32   33.90
  -3  -5  -2  802.42   24.70
  -3  -5  -2  776.12   33.20
   3  -5   2  803.12   36.70
  -3   5  -2  832.02   31.80
   3   5   2  764.92   26.50
   3   5   2  838.62   33.50
   4  -5   2  686.83   34.10
  -4  -5  -2  620.44   26.50
   4  -5   2  719.53   34.70
   4  -5   2  686.33   33.60
  -4  -5  -2  594.24   28.40
  -4  -5  -2  690.93   26.00
  -4  -5  -2  661.53   27.20
   4   5   2  682.73   29.50
   4   5   2  646.24   25.70
  -4   5  -2  665.53   32.40
  -4   5  -2  639.84   29.40
   5  -5   2  388.96   24.60
  -5  -5  -2  367.96   22.10
   5  -5   2  417.06   28.40
   5  -5   2  358.66   26.40
  -5  -5  -2  381.26   21.30
  -5  -5  -2  356.86   20.90
   5   5   2  379.56   20.60
  -5   5  -2  365.26   25.60
  -5   5  -2  354.96   23.30
   6  -5   2  256.57   23.60
   6  -5   2  258.87   20.00
  -6  -5  -2  239.48   18.30
  -6  -5  -2  261.67   20.60
  -6  -5  -2  276.07   20.10
   6  -5   2  297.67   26.30
   6  -5   2  248.58   23.30
  -6   5  -2  283.47   22.80
   6   5   2  278.67   18.90
   6   5   2  254.57   13.10
  -6   5  -2  286.37   24.20
   6   5   2  257.07   12.70
   7  -5   2  198.98   22.70
  -7  -5  -2  189.78   19.20
   7  -5   2  188.38   17.60
  -7  -5  -2  174.88   18.10
  -7  -5  -2  207.48   18.40
   7  -5   2  200.98   22.30
   7  -5   2  172.58   20.70
  -7   5  -2  193.08   19.60
  -7   5  -2  215.18   23.50
   7   5   2  193.68   13.20
   7   5   2  199.98   17.60
   7   5   2  211.28   14.20
   8  -5   2   43.20   13.60
   8  -5   2   30.00    8.90
   8  -5   2   43.60   14.60
  -8  -5  -2   49.20   13.20
  -8  -5  -2   32.20   10.40
  -8  -5  -2   29.90   10.90
   8  -5   2   44.70   13.80
   8   5   2   35.30   10.10
  -8   5  -2   26.90   10.60
  -8   5  -2   23.50   12.40
   8   5   2   53.09    9.30
   8   5   2   24.50    6.50
  -9  -5  -2  123.79   22.00
   9  -5   2  149.99   24.00
   9  -5   2  121.09   23.70
  -9  -5  -2  162.38   22.80
   9  -5   2  138.59   16.00
   9  -5   2  153.48   24.50
  -9  -5  -2  116.59   18.60
  -9   5  -2  161.68   23.20
   9   5   2  126.09   14.10
  -9   5  -2  136.89   24.10
   9   5   2  137.79   14.50
   9   5   2  128.69   19.30
  10  -5   2   51.49   15.30
  10  -5   2   57.69   12.10
 -10  -5  -2   49.00   16.50
  10  -5   2   47.80   15.80
  10  -5   2   65.89   19.10
 -10  -5  -2   15.70   10.40
  10   5   2   40.20   12.30
  10   5   2   86.79   14.00
 -10   5  -2    4.50   11.30
 -10   5  -2   87.99   17.60
  11  -5   2   -5.30    7.50
  11  -5   2    3.80    6.10
 -11  -5  -2   26.20   11.10
  11  -5   2   21.80   14.50
 -11  -5  -2   33.50   15.20
 -11   5  -2   13.50   11.80
  11   5   2   17.40    7.70
  11   5   2    2.00    7.50
 -11   5  -2    7.10    8.70
  11   5   2    8.50    8.70
 -12  -5  -2   60.79   19.00
  12  -5   2   71.89   21.30
 -12  -5  -2   91.79   19.30
  12   5   2   62.19   13.20
  12   5   2   82.79   17.40
  12   5   2   67.19   14.30
  13  -5   2   49.50   17.50
 -13  -5  -2   73.29   21.30
 -13  -5  -2   59.79   17.50
  13   5   2   85.69   15.40
 -13   5  -2   65.39   23.20
  13   5   2   67.39   15.30
 -14  -5  -2   27.30   17.60
  14  -5   2   31.70   17.30
 -14  -5  -2   28.20   13.50
 -14   5  -2    6.80   16.70
  14   5   2   19.30    9.90
 -15  -5  -2   16.90   15.00
 -15  -5  -2   29.50   14.00
  15  -5   2   12.10   15.50
 -15   5  -2   18.40   15.40
  15   5   2    2.50    8.60
  14  -6  -2    1.70   11.70
 -14  -6   2   -4.30    9.70
 -14  -6   2    5.70   13.20
 -14   6   2   10.10   15.70
  14   6  -2   -1.20   12.40
  13  -6  -2   17.30   15.30
 -13  -6   2   17.60   12.50
 -13   6   2    4.20   12.30
  13   6  -2    4.70   12.70
  13   6  -2   30.20   13.60
  13   6  -2   33.30    8.50
 -12  -6   2    9.20   11.00
  12  -6  -2    8.40    9.70
 -12  -6   2    3.30    9.70
  12   6  -2    2.40    6.60
  12   6  -2   -4.40    6.60
  12   6  -2   13.80   12.00
 -11  -6   2  267.37   27.10
 -11  -6   2  239.08   26.90
  11  -6  -2  218.78   33.60
 -11  -6   2  254.67   28.50
 -11   6   2  248.68   27.20
 -11   6   2  296.17   34.30
  11   6  -2  253.57   17.90
  11   6  -2  252.27   17.60
  11   6  -2  222.58   25.40
  10  -6  -2  216.28   31.60
 -10  -6   2  275.07   27.20
 -10  -6   2  223.88   23.60
 -10  -6   2  300.77   28.60
  10  -6  -2  314.27   34.40
  10  -6  -2  231.58   35.10
 -10   6   2  209.48   23.60
  10   6  -2  231.18   15.30
  10   6  -2  261.77   25.90
  10   6  -2  241.18   15.90
 -10   6   2  212.28   32.00
  -9  -6   2  430.36   31.40
   9  -6  -2  454.25   36.40
   9  -6  -2  465.15   39.70
  -9  -6   2  483.05   34.30
   9  -6  -2  384.66   34.30
  -9  -6   2  469.85   33.60
  -9   6   2  441.46   36.60
   9   6  -2  419.76   31.20
  -9   6   2  446.06   33.40
   9   6  -2  445.96   18.40
   9   6  -2  427.16   18.30
  -8  -6   2  109.49   17.60
   8  -6  -2  121.89   21.90
   8  -6  -2  128.09   22.60
   8  -6  -2  115.19   21.20
  -8  -6   2  159.08   18.90
   8  -6  -2  134.39   22.10
  -8  -6   2  160.58   21.60
  -8  -6   2  140.79   12.50
  -8   6   2  153.68   23.80
  -8   6   2  154.48   18.20
   8   6  -2  135.99   19.30
   7  -6  -2   27.30   10.50
   7  -6  -2   16.30   10.30
  -7  -6   2   19.50    8.10
  -7  -6   2   25.10    6.70
  -7  -6   2   16.10    7.90
   7  -6  -2   19.90    8.90
   7  -6  -2   14.00   10.80
  -7  -6   2   24.20    9.20
  -7   6   2    4.60    8.10
  -7   6   2   15.40    7.70
   7   6  -2   21.90   15.00
   6  -6  -2    9.00    8.00
  -6  -6   2   26.60    7.70
   6  -6  -2   37.20   11.30
   6  -6  -2   29.50    9.40
  -6  -6   2   28.90    7.90
   6  -6  -2    7.00    7.40
  -6  -6   2   28.10    7.40
  -6   6   2   32.00    9.70
  -6   6   2   19.70   10.20
   6   6  -2   28.70    9.20
  -5  -6   2   29.70    6.70
   5  -6  -2   21.00    8.60
   5  -6  -2   35.30   10.70
  -5  -6   2   26.80    8.60
  -5  -6   2   32.30    8.10
  -5  -6   2   21.90    6.20
  -5   6   2   31.60   10.20
   5   6  -2   30.70    8.30
  -5   6   2   19.10    7.50
   4  -6  -2  543.95   31.30
   4  -6  -2  530.25   29.80
  -4  -6   2  527.95   20.00
  -4  -6   2  530.45   28.30
  -4  -6   2  553.44   28.30
   4  -6  -2  601.24   32.60
  -4  -6   2  512.35   20.10
   4  -6  -2  546.75   30.40
   4   6  -2  583.14   27.40
  -4   6   2  564.94   26.20
  -4   6   2  494.05   27.10
   3  -6  -2   60.19   12.00
   3  -6  -2   39.50   10.30
  -3  -6   2   44.00   10.10
   3  -6  -2   36.40   10.40
  -3  -6   2   37.20    9.60
   3  -6  -2   35.40    9.30
  -3   6   2   30.50    7.90
  -3   6   2   44.40    8.00
  -2  -6   2  705.63   33.90
   2  -6  -2  734.03   29.50
   2  -6  -2  702.13   28.30
   2  -6  -2  627.14   33.80
  -2  -6   2  700.73   30.40
  -2   6   2  689.73   21.00
  -2   6   2  755.42   36.30
  -2   6   2  681.63   21.80
   1  -6  -2  503.45   20.10
   1  -6  -2  502.05   20.90
   1  -6  -2  459.45   28.20
  -1  -6   2  473.15   28.10
  -1   6   2  506.75   29.30
   0  -6  -2  248.18   11.00
   0  -6  -2  241.08   20.30
   0  -6  -2  254.17   11.40
   0  -6   2  261.77   21.00
   0  -6   2  246.68    7.50
   0   6   2  233.78   19.80
   1  -6   2   59.59    7.70
   1  -6   2   61.19    8.10
   1  -6   2   60.39   13.40
  -1  -6  -2   45.00   11.50
   1   6   2   65.19   12.10
   2  -6   2  101.59   11.80
  -2  -6  -2   89.19    5.50
   2  -6   2  105.39   16.50
  -2  -6  -2   92.09    5.00
  -2  -6  -2   99.39    9.90
   2  -6   2  108.19   12.00
  -2  -6  -2   78.39   13.20
   2   6   2   87.79   13.80
  -2   6  -2   97.59    5.20
   3  -6   2    7.10    6.30
  -3  -6  -2    3.50    6.30
  -3  -6  -2    8.30    3.50
  -3  -6  -2   10.70    4.10
   3  -6   2    0.80    5.30
   3  -6   2    3.90    6.50
  -3  -6  -2    9.30    5.30
  -3   6  -2   10.30    5.90
   3   6   2    7.60    6.90
  -3   6  -2    3.30    4.50
  -4  -6  -2   45.40    7.20
   4  -6   2   48.40   12.00
  -4  -6  -2   47.60    8.00
  -4  -6  -2   45.70   10.10
   4  -6   2   56.69   12.10
   4  -6   2   45.60   11.00
  -4  -6  -2   43.80    8.40
  -4   6  -2   48.30    9.20
  -4   6  -2   33.20    9.20
   4   6   2   53.49    8.10
  -5  -6  -2   -0.40    4.40
   5  -6   2   11.60    7.30
   5  -6   2    6.80    7.80
   5  -6   2    9.10    7.30
  -5  -6  -2    1.50    4.60
  -5  -6  -2    8.20    5.40
   5   6   2    8.40    4.30
  -5   6  -2    8.70    6.90
   6  -6   2  212.18   20.00
  -6  -6  -2  217.78   18.50
   6  -6   2  218.78   23.00
   6  -6   2  248.48   23.90
  -6  -6  -2  237.98   18.00
   6  -6   2  205.68   21.60
  -6  -6  -2  219.48   17.80
  -6   6  -2  231.18   19.90
   6   6   2  211.38   16.80
  -6   6  -2  250.37   23.00
  -7  -6  -2  162.38   17.40
  -7  -6  -2  154.68   16.00
   7  -6   2  186.58   21.80
   7  -6   2  146.49   22.40
   7  -6   2  119.99   20.50
  -7  -6  -2  144.99   16.60
   7  -6   2  150.48   17.60
   7   6   2  153.78   15.80
  -7   6  -2  148.09   22.30
  -7   6  -2  167.78   18.10
  -8  -6  -2   19.50    8.40
   8  -6   2    4.60   10.30
   8  -6   2   13.10   10.10
  -8  -6  -2   22.80   10.80
  -8  -6  -2   14.80    8.70
   8  -6   2   10.30    9.00
  -8   6  -2    6.60    8.40
  -8   6  -2   29.60   12.40
   8   6   2   33.60   10.30
   8   6   2   22.90    5.20
   8   6   2   26.60    5.40
  -9  -6  -2  165.38   24.20
   9  -6   2  156.28   18.50
   9  -6   2  128.99   24.00
   9  -6   2  174.48   27.60
   9  -6   2  189.98   29.10
  -9  -6  -2  181.78   24.70
  -9  -6  -2  169.48   19.20
   9   6   2  146.29   20.00
   9   6   2  155.38   12.70
  -9   6  -2  164.58   24.00
  -9   6  -2  136.49   23.90
   9   6   2  169.68   12.70
 -10  -6  -2   44.20   12.60
 -10  -6  -2   52.69   17.30
 -10  -6  -2   58.79   14.80
  10  -6   2   59.39   12.70
  10  -6   2   52.39   17.70
  10  -6   2   71.79   17.20
  10   6   2   45.80    8.40
  10   6   2   40.30    8.80
 -10   6  -2   39.10   15.80
 -10   6  -2   53.49   14.30
  10   6   2   34.80   12.20
  11  -6   2   17.30   13.50
 -11  -6  -2  -18.10    6.60
 -11  -6  -2    8.80    8.90
 -11  -6  -2    1.90   10.50
  11   6   2   -1.70    5.80
 -11   6  -2    6.80   12.40
  11   6   2   -1.90    6.40
  11   6   2    0.70    5.40
 -11   6  -2    5.70    9.00
 -12  -6  -2  233.78   26.60
 -12  -6  -2  248.28   35.00
  12  -6   2  232.38   37.00
 -12   6  -2  265.37   47.20
  12   6   2  239.58   20.20
  12   6   2  258.27   20.40
  12   6   2  202.78   24.70
 -13  -6  -2  112.29   21.60
  13  -6   2  102.39   25.70
 -13  -6  -2   95.69   22.40
 -13   6  -2  121.49   28.50
  13   6   2   89.49   16.90
  13   6   2   96.39   14.50
  13   6   2   43.10   17.60
  14  -6   2   70.89   21.80
 -14  -6  -2   34.70   18.20
 -14  -6  -2   12.50   16.70
  14   6   2   61.19   12.80
 -14   6  -2   19.10   15.50
 -14  -7   2   74.19   22.60
 -14  -7   2   35.50   16.30
  14  -7  -2   52.49   24.20
 -14   7   2   65.59   20.80
  13  -7  -2   -6.20   10.10
 -13  -7   2    3.10   10.90
 -13   7   2  -16.80    9.00
 -12  -7   2  115.59   21.90
 -12  -7   2  106.59   24.20
  12  -7  -2   88.79   24.30
 -12   7   2  135.29   33.10
 -11  -7   2   75.69   16.70
 -11  -7   2   64.19   17.70
 -11  -7   2   64.49   16.90
 -11   7   2   80.39   18.80
 -11   7   2   81.79   21.70
  11   7  -2   62.29   15.70
 -10  -7   2   59.79   14.50
 -10  -7   2   95.79   18.90
  10  -7  -2   74.49   21.80
  10  -7  -2   84.29   21.50
 -10  -7   2   59.19   16.00
 -10   7   2  121.69   24.70
  10   7  -2   83.09   18.00
   9  -7  -2  398.46   36.20
   9  -7  -2  502.05   41.50
  -9  -7   2  436.56   32.60
  -9  -7   2  477.15   33.60
  -9  -7   2  447.16   31.30
   9   7  -2  426.06   32.10
  -9   7   2  496.25   38.70
  -9   7   2  433.66   32.90
   8  -7  -2   54.99   15.00
   8  -7  -2   53.59   14.80
   8  -7  -2   43.50   12.50
  -8  -7   2   33.60    8.00
   8  -7  -2   54.09   16.50
  -8  -7   2   32.60   10.60
  -8  -7   2   35.10   11.40
  -8  -7   2   56.89   15.00
   8   7  -2   53.19   12.70
  -8   7   2   35.20   14.30
  -8   7   2   44.80   12.80
   7  -7  -2  122.19   18.90
  -7  -7   2   98.79   12.50
  -7  -7   2   85.49   14.10
   7  -7  -2  113.89   19.60
  -7  -7   2  130.29   18.70
   7  -7  -2  122.59   20.80
   7  -7  -2  123.89   20.30
  -7  -7   2  107.69   15.90
  -7   7   2  122.39   19.60
  -7   7   2  128.19   18.10
   7   7  -2  104.29   16.30
  -6  -7   2    6.30    6.90
  -6  -7   2   -2.30    3.90
   6  -7  -2  -11.80    5.90
   6  -7  -2   -5.10    6.40
  -6  -7   2    2.00    4.80
   6  -7  -2   -0.90    5.50
   6  -7  -2   -1.40    5.80
  -6  -7   2   -1.20    4.20
   6   7  -2    9.20    6.40
  -6   7   2    0.80    5.20
  -6   7   2   -5.70    5.00
  -5  -7   2  194.58   13.30
  -5  -7   2  180.88   13.10
  -5  -7   2  199.68   18.70
  -5  -7   2  190.08   17.40
   5  -7  -2  203.38   20.50
   5  -7  -2  162.08   18.70
   5  -7  -2  206.58   20.30
   5  -7  -2  204.98   20.70
  -5   7   2  207.18   18.80
  -5   7   2  178.78   15.70
   5   7  -2  180.48   16.20
  -4  -7   2  115.69   13.70
   4  -7  -2  124.39   19.80
   4  -7  -2  131.19   19.10
   4  -7  -2  110.79   16.00
  -4  -7   2  166.28   16.10
   4  -7  -2  132.09   15.20
  -4  -7   2  130.59    8.30
  -4  -7   2  137.69    8.50
  -4   7   2  125.79   13.10
  -4   7   2  118.29   11.60
   3  -7  -2  407.96   35.30
  -3  -7   2  441.16   25.10
  -3  -7   2  426.96   27.20
   3  -7  -2  483.25   28.40
   3  -7  -2  404.36   24.40
   3  -7  -2  434.36   24.40
  -3   7   2  400.46   17.60
  -3   7   2  438.16   19.40
   2  -7  -2    8.80    5.60
   2  -7  -2    4.70    5.50
   2  -7  -2    9.20    8.30
  -2  -7   2   10.00    6.40
  -2  -7   2    5.20    6.10
   1  -7  -2  212.88   21.00
   1  -7  -2  260.37   15.10
   1  -7  -2  247.98   14.30
  -1  -7   2  227.38   20.90
   0  -7  -2  501.15   30.50
   0  -7   2  436.36   13.70
   0  -7   2  426.76   13.30
   0  -7   2  473.15   29.80
   0  -7  -2  452.75   16.60
   0  -7  -2  467.95   17.30
   0   7   2  463.55   30.80
   1  -7   2   75.89    8.40
  -1  -7  -2   68.69    4.30
  -1  -7  -2   70.89   13.70
   1  -7   2   77.79   14.50
   1  -7   2   76.89    8.90
   1   7   2   87.59   25.10
   2  -7   2  103.99   11.90
   2  -7   2  116.09   11.90
  -2  -7  -2  120.09    4.90
  -2  -7  -2  158.18   17.20
   2  -7   2  101.79   17.40
  -2  -7  -2  113.99   11.00
  -3  -7  -2   45.30    5.10
  -3  -7  -2   45.60    8.10
  -3  -7  -2   44.40    5.50
  -3  -7  -2   58.59   12.30
   3  -7   2   40.80   20.70
   3  -7   2   37.00    9.20
   3  -7   2   39.70    9.30
  -3   7  -2   45.60    6.60
  -3   7  -2   42.00    5.90
   4  -7   2    2.40    6.40
  -4  -7  -2   -0.20    3.70
   4  -7   2    5.70    6.50
   4  -7   2    1.80    5.90
  -4  -7  -2    4.60    3.90
  -4  -7  -2    3.20    3.40
  -4  -7  -2    5.90    6.10
  -4   7  -2    5.60    5.40
  -4   7  -2   -4.10    3.60
  -5  -7  -2    2.10    4.60
   5  -7   2   -5.30    6.60
   5  -7   2    0.80    5.90
  -5  -7  -2   -5.70    3.00
   5  -7   2    4.10    7.10
  -5  -7  -2    3.50    4.60
   5  -7   2   -8.60    3.90
  -5  -7  -2   -2.60    3.40
  -5   7  -2    2.20    4.00
   5   7   2    3.10    3.60
  -5   7  -2    9.60    6.60
   6  -7   2   58.79   15.30
  -6  -7  -2   45.10    9.70
  -6  -7  -2   52.49   10.10
   6  -7   2   33.60   11.70
   6  -7   2   64.59   14.60
   6  -7   2   68.99   14.40
  -6  -7  -2   45.60   10.00
  -6   7  -2   48.70   10.90
   6   7   2   63.29   10.80
  -6   7  -2   73.39   17.60
   7  -7   2  230.98   22.90
   7  -7   2  252.37   27.20
   7  -7   2  230.98   25.30
   7  -7   2  271.77   26.50
  -7  -7  -2  272.87   21.10
  -7  -7  -2  261.27   21.80
  -7  -7  -2  283.87   22.50
   7   7   2  251.37   19.40
  -7   7  -2  263.07   25.70
  -8  -7  -2   27.70   11.10
   8  -7   2   20.70    9.90
  -8  -7  -2   27.40    9.20
   8  -7   2   40.40   13.30
   8  -7   2   37.50   13.50
   8  -7   2   27.10   12.90
  -8  -7  -2   37.80   12.10
   8   7   2   32.90   10.50
  -8   7  -2   23.60   11.40
   9  -7   2    2.80    6.80
   9  -7   2   13.40   11.90
   9  -7   2    3.30    7.10
  -9  -7  -2    5.20    9.10
  -9  -7  -2    9.20   10.50
   9  -7   2    8.50   11.20
  -9  -7  -2    8.20    7.20
   9   7   2    5.40    6.90
  -9   7  -2    2.70    9.30
  10  -7   2   18.30   12.70
 -10  -7  -2   27.20   11.60
  10  -7   2   29.50   11.10
  10  -7   2   22.40   13.70
  10  -7   2   27.10   17.00
 -10  -7  -2   26.40   10.60
 -10  -7  -2   17.70   11.30
  10   7   2   25.40   10.30
 -10   7  -2   65.29   19.90
 -11  -7  -2   29.10   13.20
 -11  -7  -2   20.10   10.50
  11  -7   2   -9.90    9.40
  11  -7   2   15.60    7.70
 -11  -7  -2   18.90   10.20
  11   7   2   30.90    9.40
 -11   7  -2   23.80   14.70
  11   7   2   16.70    4.00
  11   7   2   20.70    6.00
 -12  -7  -2   -0.70    7.60
  12  -7   2   -2.10   11.80
 -12  -7  -2   28.50   15.40
  12   7   2   10.80    4.60
  12   7   2   12.80    4.40
 -12   7  -2   35.40   16.50
  12   7   2   14.20   10.70
 -13  -7  -2   15.40   12.90
  13  -7   2    4.30   13.90
 -13  -7  -2    2.50    8.10
  13   7   2   -6.80    4.70
 -13   7  -2    0.60   11.80
  14  -7   2    3.20   12.40
 -14  -7  -2    1.60   11.10
 -14   7  -2    8.20   12.50
 -14  -8   2   23.80   12.00
 -14  -8   2   28.50   14.70
  14  -8  -2   26.90   19.20
 -14   8   2   12.80   14.20
  13  -8  -2   94.19   24.10
 -13  -8   2    4.50   19.30
 -13   8   2   43.30   18.40
 -12  -8   2   18.40   11.40
 -12  -8   2    0.20    8.40
  12  -8  -2    1.10   11.90
 -12   8   2  -11.90    9.80
  12   8  -2  -17.50    7.80
  11  -8  -2   37.20   17.50
 -11  -8   2    9.90    9.50
 -11  -8   2   36.20   14.00
 -11   8   2   35.80   13.00
 -11   8   2   36.00   13.10
  11   8  -2   18.90   10.10
  10  -8  -2  220.28   35.70
 -10  -8   2  188.78   22.30
 -10  -8   2  203.28   24.70
 -10  -8   2  210.48   25.00
 -10   8   2  242.48   25.30
  10   8  -2  221.98   23.60
 -10   8   2  236.78   27.80
   9  -8  -2  151.78   25.00
   9  -8  -2  141.59   25.70
   9  -8  -2  146.79   28.10
  -9  -8   2  127.49   19.00
  -9  -8   2  124.69   20.30
  -9  -8   2  136.49   21.10
   9  -8  -2  122.69   20.70
  -9   8   2   93.29   18.60
   9   8  -2   89.09   16.60
  -9   8   2  132.29   23.00
   8  -8  -2   77.49   17.00
  -8  -8   2   56.09   13.80
   8  -8  -2   48.00   14.20
   8  -8  -2   38.90   15.70
  -8  -8   2   64.79   13.80
   8  -8  -2   64.29   16.40
  -8  -8   2   55.09   11.50
  -8   8   2   58.79   15.70
   8   8  -2   40.90   11.00
  -8   8   2   51.99   12.00
   7  -8  -2  142.09   22.10
  -7  -8   2  160.78   16.80
  -7  -8   2  169.08   16.70
  -7  -8   2  149.99   15.90
  -7  -8   2  186.38   20.20
   7  -8  -2  130.99   22.10
   7  -8  -2  149.49   23.60
   7  -8  -2  128.79   22.60
  -7   8   2  154.58   17.20
   7   8  -2  129.39   17.90
  -7   8   2  125.69   20.10
  -6  -8   2   45.90   11.30
   6  -8  -2   22.60   10.60
  -6  -8   2   28.30    7.60
  -6  -8   2   36.50    8.00
  -6  -8   2   28.40   10.70
   6  -8  -2   23.30   10.90
   6  -8  -2   50.99   13.90
   6  -8  -2   46.20   13.70
  -6   8   2   26.00   11.00
  -6   8   2   27.80    8.70
   5  -8  -2   53.09   12.90
  -5  -8   2   44.00   11.10
   5  -8  -2   55.39   13.80
   5  -8  -2   49.40   13.20
  -5  -8   2   54.69    7.90
   5  -8  -2   64.69   13.60
  -5  -8   2   51.29    8.00
  -5  -8   2   44.30   11.30
  -5   8   2   56.69   10.00
  -5   8   2   50.19   10.70
   4  -8  -2   28.40   11.10
  -4  -8   2   45.50   11.30
  -4  -8   2   39.40    4.30
   4  -8  -2   33.30    9.50
   4  -8  -2   45.10   12.80
  -4  -8   2   21.60    8.40
  -4  -8   2   25.60    4.00
   4  -8  -2   41.20   11.10
  -4   8   2   32.60    6.70
  -4   8   2   35.70    7.70
  -3  -8   2  325.57   22.50
  -3  -8   2  274.27   28.90
   3  -8  -2  359.36   22.00
   3  -8  -2  282.17   20.40
   3  -8  -2  319.17   26.50
   3  -8  -2  288.07   23.00
  -3   8   2  311.67    9.90
  -2  -8   2  392.56   23.70
   2  -8  -2  407.06   22.40
   2  -8  -2  409.26   21.70
  -2  -8   2  416.56   35.00
   1  -8  -2   58.99   13.70
  -1  -8   2   88.59   15.70
   1  -8  -2   84.29    9.00
   1  -8  -2   68.39    9.40
   0  -8   2  160.68    8.40
   0  -8   2  160.38   19.20
   0  -8   2  157.68    7.90
   0  -8  -2  159.98   18.80
   0  -8  -2  168.28   10.00
   0  -8  -2  154.38   10.10
   1  -8   2    6.60    4.10
  -1  -8  -2    5.40    2.20
   1  -8   2    4.40    7.20
  -1  -8  -2    8.60    7.80
   1  -8   2    3.80    4.00
  -1  -8  -2    6.00    2.40
   2  -8   2  123.69   12.70
  -2  -8  -2  118.09    5.30
   2  -8   2  132.19   12.60
  -2  -8  -2   60.79   16.10
  -2  -8  -2  123.39    5.90
  -2  -8  -2  117.09   11.60
   2  -8   2  117.39   18.60
   3  -8   2  405.56   24.40
  -3  -8  -2  396.76   21.20
   3  -8   2  342.57   28.10
  -3  -8  -2  397.06   14.00
   3  -8   2  374.96   24.00
  -3  -8  -2  379.46   14.50
  -4  -8  -2  138.59   16.50
  -4  -8  -2  141.59    9.70
  -4  -8  -2  144.29   13.40
   4  -8   2  169.48   18.20
   4  -8   2  150.28   19.30
   4  -8   2  163.18   17.90
  -4  -8  -2  138.09   10.60
  -4   8  -2  152.98   11.60
  -4   8  -2  153.48   11.90
   5  -8   2   50.89   11.70
   5  -8   2   40.40   12.80
  -5  -8  -2   31.10    6.80
  -5  -8  -2   37.70    8.50
   5  -8   2   22.10   10.00
  -5  -8  -2   34.30    7.70
   5  -8   2   29.00   11.60
  -5  -8  -2   29.80    9.80
  -5   8  -2   39.00    9.30
  -5   8  -2   33.40    7.90
   6  -8   2   62.19   14.70
   6  -8   2   40.60   13.80
  -6  -8  -2   33.50    9.10
  -6  -8  -2   31.60    9.00
   6  -8   2   42.00   13.00
  -6  -8  -2   69.89   11.30
   6  -8   2   51.89   14.80
  -6   8  -2   44.00   11.90
  -6   8  -2   43.80   10.90
   6   8   2   56.69    9.70
   7  -8   2   48.80   15.40
   7  -8   2   25.50   11.70
  -7  -8  -2   12.90    8.20
  -7  -8  -2   23.50    9.20
  -7  -8  -2   37.10   10.30
   7  -8   2   23.20   10.20
   7  -8   2   22.10   11.10
  -7   8  -2   14.30    8.10
   7   8   2   25.90    8.00
  -7   8  -2   40.50   13.00
   8  -8   2   19.50   10.00
  -8  -8  -2   13.10    7.70
   8  -8   2   19.90   12.20
  -8  -8  -2   24.60   10.40
   8  -8   2   12.70    9.10
  -8  -8  -2   27.20   10.50
  -8   8  -2    8.60    8.70
   8   8   2   24.80   10.10
  -8   8  -2    7.20    9.70
  -9  -8  -2   85.79   15.70
  -9  -8  -2   75.09   15.70
   9  -8   2   58.19   15.90
   9  -8   2   43.30   15.80
   9  -8   2   50.79   17.50
   9  -8   2  105.99   21.00
  -9  -8  -2   88.99   17.60
  -9   8  -2   73.59   18.30
   9   8   2   70.29   13.80
  -9   8  -2   57.99   13.30
 -10  -8  -2   46.90   12.80
 -10  -8  -2   42.60   13.60
 -10  -8  -2   44.30   15.30
  10  -8   2   24.30   11.10
  10  -8   2   19.00   14.00
 -10   8  -2   27.10   12.10
 -10   8  -2   54.29   16.40
  10   8   2   48.70   12.50
 -11  -8  -2   26.00   10.60
  11  -8   2   24.70    9.70
  11  -8   2   55.09   18.30
 -11  -8  -2   20.80   12.50
  11   8   2   24.30    9.90
 -11   8  -2   22.00   12.10
 -11   8  -2   12.30   11.90
  12  -8   2   37.50   15.80
  12  -8   2   37.90   12.50
 -12  -8  -2   48.90   17.80
 -12  -8  -2   25.40   12.30
  12   8   2   52.89   14.40
 -12   8  -2   79.89   20.50
 -13  -8  -2   68.59   22.00
  13  -8   2   34.60   17.70
 -13  -8  -2   84.79   19.00
 -13   8  -2   51.79   19.90
  13   8   2   48.80   15.70
  13  -9  -2   11.10   12.20
 -13  -9   2    0.00    9.60
 -13  -9   2    7.80   12.80
 -13   9   2   19.40   13.10
 -12  -9   2  234.68   33.30
  12  -9  -2  191.58   35.00
 -12  -9   2  223.38   27.30
 -12   9   2  198.78   32.60
 -11  -9   2   20.30   11.50
  11  -9  -2   12.20   13.90
 -11  -9   2    9.30   11.50
  11   9  -2   14.00    9.90
 -11   9   2   24.50   12.50
 -10  -9   2   10.00   10.20
 -10  -9   2    8.40    7.60
 -10   9   2   -7.70    6.80
 -10   9   2    3.00    7.70
  10   9  -2    9.30    9.20
  -9  -9   2  202.48   26.50
   9  -9  -2  133.49   27.20
   9  -9  -2  190.38   23.60
  -9  -9   2  159.38   19.30
   9  -9  -2  173.78   41.30
  -9  -9   2  178.18   21.20
  -9   9   2  160.98   25.70
   9   9  -2  166.28   22.60
  -9   9   2  190.68   21.10
  -8  -9   2  109.59   19.10
   8  -9  -2  106.69   20.50
   8  -9  -2   87.39   22.30
  -8  -9   2  120.79   18.20
   8  -9  -2  134.79   24.10
   8  -9  -2  116.09   23.60
   8   9  -2   94.29   16.30
  -8   9   2  114.49   18.30
  -8   9   2  109.59   20.60
   7  -9  -2   82.79   19.30
  -7  -9   2   90.19   13.80
   7  -9  -2   74.69   16.70
  -7  -9   2   91.09   13.80
   7  -9  -2   91.29   19.20
  -7  -9   2   86.09   16.80
   7  -9  -2  106.29   19.50
  -7  -9   2   79.39   14.70
   7   9  -2  109.79   16.60
  -7   9   2   78.49   15.80
  -7   9   2   94.39   16.00
  -6  -9   2  111.89   17.90
  -6  -9   2  112.89   17.80
   6  -9  -2   96.39   18.50
  -6  -9   2  105.39   12.20
  -6  -9   2  104.79   11.90
   6  -9  -2   86.99   19.00
   6  -9  -2  116.59   20.80
   6  -9  -2  146.49   22.20
  -6   9   2  109.19   13.30
  -6   9   2  110.19   16.10
   5  -9  -2  373.16   31.40
  -5  -9   2  313.07   24.50
   5  -9  -2  326.67   27.10
  -5  -9   2  282.47   15.50
   5  -9  -2  288.07   25.10
  -5  -9   2  288.47   15.70
   5  -9  -2  290.67   26.50
  -5  -9   2  289.17   25.20
  -5   9   2  331.37   19.10
  -5   9   2  299.87   19.70
  -4  -9   2   80.39   15.80
   4  -9  -2   84.29   17.80
  -4  -9   2   69.99    4.90
   4  -9  -2   86.99   16.40
  -4  -9   2   77.69   14.40
   4  -9  -2   62.99   13.30
  -4  -9   2   75.39    5.10
  -4   9   2   83.19    7.70
  -4   9   2   82.39    7.10
   3  -9  -2  151.38   21.10
  -3  -9   2  143.39   16.40
   3  -9  -2  138.29   15.10
   3  -9  -2  112.09   19.90
   3  -9  -2  139.99   15.20
  -3  -9   2  125.39   20.20
  -2  -9   2   36.90   11.50
   2  -9  -2   32.40   12.00
   2  -9  -2   14.90    6.60
  -2  -9   2   42.90   10.00
   2  -9  -2   29.40    7.50
  -1  -9   2  641.14   38.40
   1  -9  -2  609.94   26.00
   1  -9  -2  547.65   24.10
   1  -9  -2  612.04   38.50
   0  -9   2  219.58   11.20
   0  -9  -2  232.28   23.70
   0  -9  -2  230.98   12.40
   0  -9   2  229.38   10.80
   0  -9   2  216.28   22.80
   0  -9  -2  207.48   12.50
   1  -9   2   77.39   16.10
  -1  -9  -2   93.09   17.60
   1  -9   2   88.39    9.10
  -1  -9  -2   78.79    6.40
  -1  -9  -2   97.39    6.50
   1  -9   2   80.39    9.40
  -2  -9  -2  277.57   25.30
  -2  -9  -2  292.77   10.30
  -2  -9  -2  299.77   18.80
  -2  -9  -2  283.07   10.50
   2  -9   2  299.27   19.60
   2  -9   2  275.77   18.50
   2  -9   2  293.17   27.00
  -3  -9  -2   47.20    5.30
   3  -9   2   61.49   11.50
   3  -9   2   66.29   11.90
  -3  -9  -2   50.39    5.00
   3  -9   2   75.49   17.00
  -3  -9  -2   46.50    9.30
  -3  -9  -2   40.30   12.20
  -4  -9  -2   90.09   12.60
  -4  -9  -2   95.09   17.70
  -4  -9  -2   93.29    9.10
  -4  -9  -2  111.09    8.50
   4  -9   2   88.79   16.00
   4  -9   2   65.99   15.90
  -4   9  -2   93.89    5.90
   5  -9   2   41.30   11.60
  -5  -9  -2   81.59   16.40
   5  -9   2   43.10   14.00
   5  -9   2   70.99   16.80
  -5  -9  -2   63.19    9.00
   5  -9   2   63.89   14.40
  -5  -9  -2   83.99   12.60
  -5  -9  -2   70.19   10.20
  -5   9  -2   67.59   10.40
  -5   9  -2   53.09    9.00
   6  -9   2  295.97   27.10
  -6  -9  -2  254.87   19.30
   6  -9   2  284.37   28.30
  -6  -9  -2  277.27   21.20
  -6  -9  -2  242.78   18.00
   6  -9   2  259.47   26.70
   6  -9   2  288.57   28.80
  -6   9  -2  249.58   20.30
  -6   9  -2  270.87   20.10
  -7  -9  -2    5.30    6.50
   7  -9   2   12.30    8.20
   7  -9   2   13.00   10.50
  -7  -9  -2   -7.80    5.60
   7  -9   2   -7.70    7.20
   7  -9   2   -3.60    7.80
  -7  -9  -2    8.20    6.90
  -7   9  -2  -13.00    5.70
  -7   9  -2    5.40    7.70
   8  -9   2  102.09   25.80
  -8  -9  -2  135.39   18.90
   8  -9   2  104.69   20.60
  -8  -9  -2  100.69   16.70
   8  -9   2   94.99   19.50
  -8  -9  -2  135.89   19.80
   8  -9   2   93.29   21.20
   8   9   2  136.19   20.20
  -8   9  -2   91.69   18.00
  -8   9  -2   80.19   16.20
  -9  -9  -2   57.09   14.00
   9  -9   2   52.69   17.70
  -9  -9  -2   31.00   11.50
  -9  -9  -2   57.49   14.60
   9  -9   2   53.59   15.60
  -9   9  -2   36.30   15.00
  -9   9  -2   36.80   13.00
   9   9   2   28.50    9.20
 -10  -9  -2   49.10   12.00
  10  -9   2   38.40   14.40
 -10  -9  -2   36.40   13.90
 -10   9  -2   24.00   12.90
  10   9   2   25.70   10.10
 -10   9  -2   27.20   12.10
 -11  -9  -2   18.10   11.70
 -11  -9  -2   -0.30    7.10
  11  -9   2  -12.70    5.30
  11  -9   2   14.60   13.30
 -11  -9  -2   -1.40    9.00
  11   9   2    3.50    7.70
 -11   9  -2   -6.70   11.50
  12  -9   2   49.70   20.10
 -12  -9  -2   25.40   14.40
 -12  -9  -2   33.70   12.90
  12  -9   2   47.60   13.40
  12   9   2   42.00   12.10
 -12   9  -2   27.40   15.10
  13  -9   2    9.50   14.20
 -13  -9  -2   48.00   16.40
 -13  -9  -2   19.30   10.50
 -13   9  -2   16.90   12.70
 -12 -10   2  -23.70    7.70
 -12 -10   2   -5.80    9.90
  12 -10  -2  -12.70    8.40
 -12  10   2   -7.30   10.70
  12  10  -2   12.30   15.40
 -11 -10   2   32.20   12.40
  11 -10  -2   43.00   16.80
 -11 -10   2   24.70   13.10
 -11  10   2    7.50    9.60
  11  10  -2   47.80   16.40
 -11  10   2    6.30   13.00
 -10 -10   2   76.69   16.90
 -10 -10   2   60.89   15.60
  10 -10  -2  100.69   23.30
 -10  10   2   31.00   12.00
  10  10  -2   64.09   14.30
 -10  10   2   62.59   17.30
   9 -10  -2   62.99   19.70
  -9 -10   2   89.69   18.00
  -9 -10   2   78.79   16.10
  -9 -10   2   66.79   15.20
   9 -10  -2   72.89   17.80
   9  10  -2   54.69   12.90
  -9  10   2   78.79   15.70
  -9  10   2   47.80   14.50
   8 -10  -2  208.38   25.70
  -8 -10   2  170.58   24.80
  -8 -10   2  217.78   22.20
  -8 -10   2  163.68   23.60
  -8 -10   2  205.08   19.40
   8 -10  -2  208.18   31.10
  -8  10   2  174.68   19.10
  -8  10   2  176.88   24.50
  -7 -10   2  140.99   15.30
  -7 -10   2  144.59   15.30
  -7 -10   2  160.48   20.20
   7 -10  -2  178.08   27.30
  -7 -10   2  169.88   23.10
   7 -10  -2   94.59   23.30
   7 -10  -2  132.99   23.20
  -7  10   2  113.79   18.00
  -7  10   2  129.69   15.40
  -6 -10   2  238.28   23.20
   6 -10  -2  214.58   26.70
   6 -10  -2  231.38   24.90
  -6 -10   2  209.58   15.50
   6 -10  -2  191.48   22.90
   6 -10  -2  196.28   23.50
  -6 -10   2  208.88   15.50
  -6 -10   2  229.78   23.80
  -6  10   2  218.98   18.60
  -6  10   2  212.18   16.80
  -5 -10   2  150.28   11.10
   5 -10  -2  138.39   23.90
   5 -10  -2  156.28   23.50
  -5 -10   2  154.18   23.30
   5 -10  -2  160.48   19.70
   5 -10  -2  160.08   22.20
  -5 -10   2  147.79   10.80
  -5 -10   2  138.19   20.20
  -5  10   2  160.68   11.60
  -5  10   2  153.18   10.70
   4 -10  -2  132.99   19.00
   4 -10  -2  144.99   22.30
   4 -10  -2  140.59   19.70
  -4 -10   2  132.29   18.40
  -4 -10   2  151.88   22.80
  -4 -10   2  130.89    5.80
   4 -10  -2   98.19   20.30
  -4 -10   2  138.19    6.00
   3 -10  -2  166.88   20.30
   3 -10  -2  151.88   24.70
   3 -10  -2  179.98   18.10
  -3 -10   2  195.68   22.80
   3 -10  -2  170.38   17.30
  -3 -10   2  146.69   17.30
  -2 -10   2   78.59   13.90
   2 -10  -2   98.49   19.60
   2 -10  -2   97.49   11.60
  -2 -10   2   83.79   17.90
   2 -10  -2   90.69   13.60
  -1 -10   2  120.49   20.60
   1 -10  -2  104.59   20.60
   1 -10  -2  111.79   11.60
   1 -10  -2  112.09   11.10
  -1 -10   2  132.89   17.70
   0 -10   2  323.87   15.30
   0 -10  -2  313.87   16.00
   0 -10  -2  313.77   29.10
   0 -10  -2  298.27   16.40
   0 -10   2  350.96   30.80
  -1 -10  -2   40.70    5.60
  -1 -10  -2   43.30   14.30
   1 -10   2   40.90   13.30
   1 -10   2   42.40    8.40
   1 -10   2   45.40    7.90
  -1 -10  -2   44.10    5.90
  -2 -10  -2  119.09    7.30
   2 -10   2  109.09   12.50
  -2 -10  -2  105.19   12.80
   2 -10   2  119.09   21.20
  -2 -10  -2  117.09    7.10
   2 -10   2  131.79   14.20
  -2 -10  -2  126.79   21.60
  -3 -10  -2   50.59    5.30
   3 -10   2   36.40   12.90
   3 -10   2   43.30   10.80
  -3 -10  -2   56.29   10.50
   3 -10   2   52.79   11.70
  -3 -10  -2   55.89    5.90
  -3 -10  -2   49.60   13.40
  -4 -10  -2  163.58   24.50
   4 -10   2  129.39   23.20
   4 -10   2  118.89   17.80
  -4 -10  -2  125.99    9.20
   4 -10   2  169.48   19.60
  -4 -10  -2  128.19   10.50
  -4 -10  -2  131.99   14.80
   5 -10   2   16.00    9.40
   5 -10   2    4.70    8.40
  -5 -10  -2    8.40    6.40
   5 -10   2   13.30    9.30
  -5 -10  -2    6.30    8.70
  -5 -10  -2    9.00    5.30
  -5 -10  -2    6.60    4.50
   5 -10   2   14.70    8.30
  -5  10  -2    4.60    3.00
  -5  10  -2    9.90    3.90
   6 -10   2   12.70   10.60
  -6 -10  -2    8.80    6.10
  -6 -10  -2   18.20    6.80
  -6 -10  -2    2.70    6.40
   6 -10   2   14.00   10.60
   6 -10   2   16.30   11.50
   6 -10   2    8.90    6.70
  -6  10  -2    8.30    5.60
  -6  10  -2    5.00    4.70
  -7 -10  -2    7.20    6.90
   7 -10   2   32.50   13.20
  -7 -10  -2    4.40    7.00
   7 -10   2    0.20    8.70
   7 -10   2    3.20    9.70
  -7 -10  -2   18.80    7.90
  -7  10  -2    2.50    5.90
   8 -10   2   34.00   12.50
  -8 -10  -2   36.10   10.70
  -8 -10  -2   42.90   12.00
  -8 -10  -2   44.30   11.70
   8 -10   2   27.00   13.90
  -8  10  -2   20.20    8.90
  -8  10  -2   38.00   11.80
  -9 -10  -2   18.60   10.50
   9 -10   2   27.10   12.50
   9 -10   2   25.60   13.50
  -9 -10  -2   59.29   13.10
  -9 -10  -2   39.60   13.10
  -9  10  -2   45.60   13.20
  -9  10  -2   41.20   11.80
  10 -10   2   23.00   12.40
  10 -10   2   12.80   11.20
 -10 -10  -2    7.50    8.70
 -10 -10  -2   18.30   10.10
 -10 -10  -2   15.50    8.50
  10  10   2   -3.10    6.50
 -10  10  -2   18.30   12.30
 -10  10  -2    6.90   10.30
  11 -10   2  -13.40    7.30
 -11 -10  -2    7.90    9.30
 -11 -10  -2    5.20    9.20
 -11 -10  -2   -1.60    7.30
 -11  10  -2  -12.50    9.70
  11  10   2    7.30    7.90
 -11  10  -2   -7.30    8.20
  12 -10   2   20.10   14.70
  12 -10   2   35.00   12.20
 -12 -10  -2   20.10   14.10
 -12 -10  -2   24.50   10.20
  12  10   2   -5.80   10.60
 -12  10  -2  -13.90   12.40
  12 -11  -2    0.00   12.20
 -12 -11   2   14.20   11.10
 -12 -11   2   11.70   12.30
 -11 -11   2   51.19   18.50
 -11 -11   2   32.10   14.20
  11 -11  -2   26.00   17.10
 -11 -11   2   72.19   17.30
 -11  11   2   57.19   16.90
  11  11  -2   72.59   15.90
  10 -11  -2   20.10   13.00
 -10 -11   2   30.90   12.40
 -10 -11   2    8.70    9.90
 -10 -11   2   42.40   13.60
 -10  11   2   15.30   10.40
 -10  11   2   34.20   12.40
   9 -11  -2   56.49   19.10
  -9 -11   2   33.60   11.00
  -9 -11   2   43.80   13.40
   9 -11  -2   36.60   14.30
  -9 -11   2   32.00   10.20
  -9  11   2   10.80    8.70
  -9  11   2   43.50   12.70
  -8 -11   2   62.59   14.90
   8 -11  -2   68.59   19.40
   8 -11  -2   66.69   18.90
  -8 -11   2   54.89   11.40
  -8 -11   2   81.89   17.50
  -8 -11   2   77.69   17.30
  -8  11   2   40.90   11.80
  -8  11   2   28.50   15.20
  -7 -11   2   35.10    8.80
   7 -11  -2   63.79   17.10
   7 -11  -2   17.40   13.10
  -7 -11   2   43.20   12.40
  -7 -11   2   40.40   13.70
   7 -11  -2   54.49   16.90
  -7 -11   2   46.30    9.60
  -7  11   2   35.00    9.50
  -7  11   2   43.10    9.20
  -6 -11   2   53.29    9.50
  -6 -11   2   70.89   16.30
   6 -11  -2   64.99   15.10
  -6 -11   2   49.80    9.00
  -6 -11   2   65.99   15.50
   6 -11  -2   30.50   14.20
   6 -11  -2   54.49   16.70
  -6  11   2   45.00    7.40
  -6  11   2   36.90    6.70
  -5 -11   2  159.08   10.80
  -5 -11   2  158.58   21.50
   5 -11  -2  166.48   27.60
   5 -11  -2  191.38   21.70
  -5 -11   2  177.58   11.20
   5 -11  -2  185.38   21.40
  -5 -11   2  192.58   23.40
   4 -11  -2  140.89   28.20
   4 -11  -2  122.59   19.00
   4 -11  -2  132.09   19.80
  -4 -11   2  126.99   21.90
  -4 -11   2  117.69   18.20
   4 -11  -2  173.88   27.30
   3 -11  -2   12.70   10.40
  -3 -11   2   18.80    8.80
  -3 -11   2   23.70   11.90
   3 -11  -2   15.60    8.50
   3 -11  -2   13.70    7.90
   3 -11  -2   27.30   10.40
   2 -11  -2  528.25   28.40
   2 -11  -2  366.16   34.60
  -2 -11   2  535.35   38.50
  -2 -11   2  476.55   30.20
  -1 -11   2   -1.10    1.80
   1 -11  -2   -5.10    3.70
  -1 -11   2   -1.70    4.70
  -1 -11   2    6.40    8.60
   1 -11  -2   -4.60    4.20
   1 -11  -2   12.70   10.00
  -1 -11   2   -1.40    1.90
   0 -11  -2   44.70    8.00
   0 -11  -2   55.49   16.40
   0 -11   2   41.80    7.20
   0 -11   2   25.60   12.60
   0 -11  -2   44.20    7.60
   0 -11   2   36.30    6.40
   1 -11   2  118.99   11.90
  -1 -11  -2  116.29    9.30
   1 -11   2  141.29   23.70
  -1 -11  -2  105.79   21.60
  -1 -11  -2  121.59   14.20
   1 -11   2  140.99   13.80
  -1 -11  -2  115.29    9.20
  -2 -11  -2   83.09   19.00
  -2 -11  -2   86.79    7.20
  -2 -11  -2   96.09    7.20
   2 -11   2   80.19   12.30
   2 -11   2   63.89   12.10
   2 -11   2  112.89   21.90
  -3 -11  -2  193.48   10.10
  -3 -11  -2  188.68   10.70
   3 -11   2  212.38   19.30
   3 -11   2  197.98   29.10
  -3 -11  -2  180.68   26.60
  -3 -11  -2  184.08   17.20
  -4 -11  -2  148.89   10.00
  -4 -11  -2  141.99   15.60
   4 -11   2  107.19   18.10
   4 -11   2  170.98   20.00
   4 -11   2  107.59   22.80
  -4 -11  -2  131.79   10.70
  -4 -11  -2  161.58   25.00
   5 -11   2    0.40    9.00
   5 -11   2   14.80    9.00
  -5 -11  -2   11.40    4.80
  -5 -11  -2    1.00    8.10
   5 -11   2   28.40   10.60
   5 -11   2   26.60   10.50
  -5 -11  -2   10.80    5.10
   6 -11   2   28.20   14.00
  -6 -11  -2   39.90    8.60
  -6 -11  -2   34.70   10.10
   6 -11   2   44.50   15.20
   6 -11   2   52.99   14.20
   6 -11   2   21.90   11.50
  -6 -11  -2   21.80    7.40
  -6  11  -2   37.50    5.50
  -6  11  -2   29.50    5.70
  -7 -11  -2   36.50    9.70
   7 -11   2   40.40   15.50
   7 -11   2   31.20   13.50
   7 -11   2   10.90   13.20
  -7 -11  -2   29.30    8.90
  -7 -11  -2   28.90    9.90
  -7  11  -2   25.10    7.70
  -7  11  -2   29.20    7.80
  -8 -11  -2  138.69   16.80
   8 -11   2  112.99   22.40
   8 -11   2  126.79   23.20
  -8 -11  -2  132.59   19.80
  -8 -11  -2  121.59   17.30
  -8  11  -2  100.49   16.50
   9 -11   2   13.30   12.10
  -9 -11  -2   -6.60    6.10
  -9 -11  -2   -3.40    7.50
  -9 -11  -2   15.00    6.80
  -9  11  -2   10.10    8.30
  -9  11  -2    1.60    9.00
  10 -11   2   96.69   20.40
 -10 -11  -2  115.99   20.20
 -10 -11  -2   69.19   16.40
 -10 -11  -2  117.89   18.40
  10 -11   2   95.79   24.10
 -10  11  -2  115.49   20.10
 -10  11  -2   94.49   15.50
 -11 -11  -2   12.30    8.30
  11 -11   2   -1.60   12.50
 -11 -11  -2   22.80   10.80
 -11  11  -2   19.20   12.10
 -12 -11  -2   48.80   13.30
  12 -11   2   15.70   12.40
  12 -11   2   15.30   14.40
 -12 -11  -2   26.70   13.20
  11 -12  -2    5.90   13.90
 -11 -12   2  -17.30    8.30
 -11 -12   2    4.20    8.40
 -11  12   2    5.20   11.00
 -10 -12   2   92.49   18.00
 -10 -12   2   99.59   19.60
  10 -12  -2   47.80   19.40
 -10  12   2   54.09   13.60
 -10  12   2   95.69   16.70
   9 -12  -2   21.70   14.50
   9 -12  -2   26.90   14.10
  -9 -12   2   87.49   15.50
  -9 -12   2   39.80   12.90
  -9 -12   2   39.40   13.30
  -9  12   2   33.70   10.50
  -9  12   2   51.09   12.00
  -8 -12   2   12.60    7.10
   8 -12  -2   -0.30    9.20
   8 -12  -2   27.40   13.80
  -8 -12   2    6.30    6.60
  -8 -12   2    1.80    7.20
  -8 -12   2    5.60    7.20
  -8  12   2    4.60    6.20
  -8  12   2    4.10    6.60
  -7 -12   2   84.59   19.20
   7 -12  -2  130.19   23.80
  -7 -12   2   46.10   13.10
  -7 -12   2   91.79   13.20
  -7 -12   2   91.59   13.20
   7 -12  -2   89.29   22.10
  -7  12   2   80.09    8.30
  -7  12   2   73.49    8.10
  -6 -12   2  133.39   23.10
   6 -12  -2   93.39   20.00
   6 -12  -2  145.19   27.60
   6 -12  -2   58.99   19.30
  -6 -12   2   87.79   17.50
   6 -12  -2  108.29   21.50
  -6 -12   2  108.89   10.80
  -6 -12   2   98.49   10.80
   5 -12  -2   38.80   13.30
   5 -12  -2   13.80   13.40
  -5 -12   2   32.70    5.70
   5 -12  -2   17.00   11.00
  -5 -12   2   29.00   13.30
  -5 -12   2   51.39   13.90
  -5 -12   2   30.70    5.50
   5 -12  -2   34.80   12.20
   4 -12  -2    9.90   10.90
  -4 -12   2    8.40   10.10
   4 -12  -2    0.00    7.20
   4 -12  -2    3.50    7.00
   4 -12  -2    9.00    8.50
  -4 -12   2    2.40    6.70
   3 -12  -2   90.49   21.30
  -3 -12   2  146.69   25.10
   3 -12  -2  104.79   16.80
   3 -12  -2   88.49   18.30
  -3 -12   2   94.59   17.10
   3 -12  -2   98.99   16.00
  -2 -12   2   64.99   14.20
   2 -12  -2   69.09   12.20
   2 -12  -2   67.39   18.00
  -2 -12   2   48.40   15.20
   1 -12  -2   18.30   11.70
  -1 -12   2   28.50   12.40
   1 -12  -2   15.80    6.50
  -1 -12   2   32.00   10.80
   1 -12  -2   29.90    8.40
  -1 -12   2   33.40    5.20
  -1 -12   2   27.70    4.60
   0 -12  -2   11.40    5.50
   0 -12   2    3.80    4.50
   0 -12  -2   20.10   12.00
   0 -12   2    3.60    4.30
   0 -12  -2   -0.40    4.50
   0 -12   2    0.20    8.40
  -1 -12  -2   94.49   21.50
  -1 -12  -2   84.19    8.80
  -1 -12  -2   87.59    8.90
   1 -12   2   87.09   21.00
   1 -12   2   80.89   11.60
  -1 -12  -2   77.29   13.30
   1 -12   2   83.09   12.40
  -2 -12  -2    5.70    6.10
  -2 -12  -2   -2.20    2.80
   2 -12   2    5.40    8.50
  -2 -12  -2   -4.20    2.90
   2 -12   2   -4.40    5.10
  -2 -12  -2   -2.30    6.80
   2 -12   2    0.30    5.80
   3 -12   2   92.99   16.30
  -3 -12  -2   82.09   14.00
   3 -12   2   78.39   19.80
  -3 -12  -2   89.29   19.80
  -3 -12  -2  102.79    8.50
   3 -12   2   74.89   15.10
  -3 -12  -2  106.79    7.80
  -4 -12  -2   81.09    8.40
   4 -12   2   38.50   14.60
  -4 -12  -2   73.69    7.40
   4 -12   2   54.19   13.90
  -4 -12  -2   62.39   12.60
   4 -12   2   68.19   15.10
  -4 -12  -2   98.19   22.70
  -5 -12  -2   24.00    8.40
   5 -12   2   26.30   10.60
   5 -12   2   25.10   14.80
  -5 -12  -2   34.30    7.50
  -5 -12  -2   24.50   11.70
   5 -12   2   13.50    9.60
  -5 -12  -2   36.90    6.90
  -6 -12  -2    7.40    5.50
  -6 -12  -2    8.00    5.70
   6 -12   2   11.80   10.50
  -6 -12  -2   11.50    7.20
   6 -12   2   17.70   10.90
  -7 -12  -2   40.90   10.30
   7 -12   2   27.80   13.70
  -7 -12  -2   40.10   10.10
  -7 -12  -2   30.10    9.60
   7 -12   2   27.10   13.30
  -7  12  -2   33.00    4.50
  -8 -12  -2   16.60    9.40
  -8 -12  -2   14.50    8.60
  -8 -12  -2    9.80    7.30
   8 -12   2   35.60   23.00
   8 -12   2   20.90   14.00
  -8  12  -2    3.90    6.50
  -8  12  -2    7.00    5.60
   9 -12   2   -0.10   11.00
  -9 -12  -2   31.10   10.10
  -9 -12  -2   39.80   11.50
   9 -12   2   62.19   16.70
  -9 -12  -2   42.50   10.20
  -9  12  -2   31.30   13.50
  -9  12  -2   38.30    9.90
  10 -12   2    5.30   10.10
  10 -12   2  -18.30    7.60
 -10 -12  -2    5.90    7.20
 -10 -12  -2    6.60    7.40
 -10  12  -2   17.00    8.90
 -10  12  -2   11.70    9.00
  11 -12   2    7.90   12.80
 -11 -12  -2    3.70    9.70
  11 -12   2   35.00   17.00
 -11 -12  -2    7.10    7.30
 -11  12  -2    9.20   10.60
 -10 -13   2    8.70    7.80
  10 -13  -2   -6.50   12.70
 -10 -13   2    8.30    7.70
 -10  13   2    5.30    9.10
  -9 -13   2   22.10    9.70
   9 -13  -2   26.90   15.80
  -9 -13   2   12.40   10.40
  -9 -13   2   28.50   10.00
  -9  13   2   11.80    6.50
  -8 -13   2   73.19   16.70
  -8 -13   2   71.79   12.20
  -8 -13   2   53.99   12.40
   8 -13  -2   94.69   21.30
  -8 -13   2   47.70   14.10
  -7 -13   2   30.30   11.50
  -7 -13   2   22.40    7.30
   7 -13  -2   13.60   11.10
  -7 -13   2   27.10   12.20
  -7 -13   2    9.40    5.40
   7 -13  -2   17.30   15.90
  -6 -13   2   14.00   11.60
  -6 -13   2   40.90    7.60
  -6 -13   2   39.10    7.80
  -6 -13   2    7.30    8.60
   6 -13  -2   16.40   13.30
   6 -13  -2   37.90   13.90
   6 -13  -2   45.70   14.20
  -5 -13   2   47.60   13.70
  -5 -13   2   44.00    6.20
   5 -13  -2   35.00   13.20
   5 -13  -2   17.20   10.80
  -5 -13   2   52.19   16.30
  -5 -13   2   33.00    5.60
   4 -13  -2  168.78   19.70
   4 -13  -2  131.89   28.00
  -4 -13   2  140.49   20.60
   4 -13  -2   80.09   16.70
  -4 -13   2  153.68   26.70
   4 -13  -2  143.49   21.30
   3 -13  -2  129.99   21.50
   3 -13  -2  152.28   20.50
   3 -13  -2  138.89   27.30
  -3 -13   2  169.28   28.50
  -3 -13   2  167.08   23.00
   3 -13  -2  115.49   17.80
  -2 -13   2   10.90    8.20
  -2 -13   2   21.30    3.10
   2 -13  -2   12.90    7.80
   2 -13  -2    6.40    8.60
   2 -13  -2   -2.00    6.80
  -2 -13   2   12.00    2.50
   2 -13  -2   -3.90    9.50
  -2 -13   2   13.20   11.30
   1 -13  -2   12.50   12.70
  -1 -13   2   16.60    4.80
  -1 -13   2   10.10    3.90
   1 -13  -2   27.70    8.40
  -1 -13   2   23.20   10.50
  -1 -13   2   16.40   12.80
   0 -13   2   24.50    6.30
   0 -13   2   43.70   15.10
   0 -13  -2   30.90    7.70
   0 -13  -2   36.50   14.90
   0 -13   2   31.70    7.70
   0 -13  -2   20.50    6.20
  -1 -13  -2   78.99   21.20
  -1 -13  -2   54.29    8.50
  -1 -13  -2   59.29   12.60
   1 -13   2   31.50    8.90
   1 -13   2   64.89   19.30
   1 -13   2   63.69   11.00
  -1 -13  -2   59.39    8.30
   2 -13   2   21.90   13.90
   2 -13   2   36.70    9.60
  -2 -13  -2   23.50    9.00
  -2 -13  -2   24.60    5.20
  -2 -13  -2   26.90    5.60
  -2 -13  -2   23.00   13.70
   2 -13   2   25.60   13.20
   3 -13   2   12.40    8.10
   3 -13   2   -0.60    8.70
  -3 -13  -2    9.80    4.10
  -3 -13  -2    8.20    4.20
  -3 -13  -2    5.10    6.40
  -3 -13  -2   14.40   12.20
   3 -13   2   12.90    8.90
   4 -13   2    4.20    8.50
  -4 -13  -2   -1.40    8.10
   4 -13   2    3.10    9.80
  -4 -13  -2   12.60    4.00
  -4 -13  -2    6.60    4.60
   4 -13   2   12.50    8.80
  -4 -13  -2    8.90    6.60
  -5 -13  -2  170.18   12.50
  -5 -13  -2  175.08   18.30
   5 -13   2  143.19   23.30
   5 -13   2  170.58   30.60
  -5 -13  -2  159.68   13.10
  -6 -13  -2    1.20    4.50
   6 -13   2   18.70   11.70
   6 -13   2   -8.60    9.00
  -6 -13  -2   11.20    6.20
   7 -13   2   22.50   12.00
  -7 -13  -2   22.00    8.20
   7 -13   2   47.30   18.10
  -7 -13  -2   24.90    9.30
  -7 -13  -2   41.10   11.10
  -8 -13  -2   74.09   14.50
   8 -13   2   56.39   18.50
  -8 -13  -2   60.39   13.90
  -8 -13  -2   70.19   13.30
  -9 -13  -2   18.50    7.10
  -9 -13  -2   21.50    9.50
   9 -13   2   13.40   15.00
   9 -13   2   27.80   14.90
  10 -13   2   22.70   16.10
 -10 -13  -2   26.00   11.90
  10 -13   2   33.70   15.10
 -10 -13  -2   43.00   11.50
   9 -14  -2   11.60   12.50
  -9 -14   2   10.30    8.00
  -9 -14   2    1.10    6.50
  -9 -14   2    5.70    8.10
  -8 -14   2   68.19   13.10
  -8 -14   2   80.79   16.90
   8 -14  -2   53.59   19.90
   8 -14  -2   76.39   22.70
  -7 -14   2   15.50   10.80
  -7 -14   2   42.40    8.40
   7 -14  -2   47.40   16.80
   7 -14  -2   32.00   15.10
  -7 -14   2   55.99   17.20
  -7 -14   2   32.50    8.40
   6 -14  -2    0.00    9.20
  -6 -14   2   19.80    6.30
   6 -14  -2  -12.40   10.00
  -6 -14   2   22.80   10.80
  -6 -14   2    1.30   11.10
  -6 -14   2   16.30    5.50
   6 -14  -2    8.00   15.10
  -5 -14   2   39.80    5.80
   5 -14  -2   32.80   12.60
  -5 -14   2   49.40   17.10
  -5 -14   2   49.20    5.40
   5 -14  -2   52.59   18.60
   5 -14  -2   38.60   11.90
  -5 -14   2   42.90   12.80
  -4 -14   2   68.09   14.80
  -4 -14   2   65.99   20.10
   4 -14  -2   36.90   17.00
   4 -14  -2   59.29   15.10
   4 -14  -2   49.60   13.20
   3 -14  -2   65.49   18.80
   3 -14  -2   27.80   10.80
  -3 -14   2   15.70   13.20
   3 -14  -2   61.19   15.50
   3 -14  -2   23.00    9.60
  -3 -14   2   16.60   10.20
   2 -14  -2   58.89   13.70
  -2 -14   2   89.59    6.70
   2 -14  -2   92.89   15.00
  -2 -14   2   56.49   22.10
  -2 -14   2  131.59   21.10
   2 -14  -2  106.89   25.60
   1 -14  -2    4.10   11.20
  -1 -14   2   44.80    6.70
  -1 -14   2   31.00   11.50
  -1 -14   2   47.00   30.10
  -1 -14   2   32.80    6.40
   1 -14  -2   12.50    8.30
   0 -14   2   48.10   18.30
   0 -14   2   25.80   10.90
   0 -14  -2   23.40    7.30
   0 -14  -2   15.70   13.80
   0 -14   2   29.90    7.40
   0 -14  -2   43.80    9.30
   0 -14   2   32.40    7.50
   1 -14   2   69.99   20.00
  -1 -14  -2   98.29   10.00
   1 -14   2  104.89   14.90
  -1 -14  -2   84.59   38.80
  -1 -14  -2  106.09   16.80
  -1 -14  -2  119.99   11.70
   1 -14   2  108.49   13.10
   2 -14   2    9.30    7.50
  -2 -14  -2   33.30   18.70
  -2 -14  -2   20.50    4.60
  -2 -14  -2   15.30    4.90
  -2 -14  -2   11.20    6.90
   2 -14   2   26.20   15.20
  -3 -14  -2  180.68   11.30
   3 -14   2  170.98   29.90
  -3 -14  -2  215.38   32.80
  -3 -14  -2  179.08   11.70
   3 -14   2  173.58   20.50
  -3 -14  -2  195.58   19.40
   3 -14   2  184.78   20.20
  -4 -14  -2   18.10   11.70
   4 -14   2   24.30   10.00
   4 -14   2    8.90   13.70
  -4 -14  -2   15.40    4.80
   4 -14   2   15.40   10.80
   4 -14   2   -2.80    7.40
  -4 -14  -2    1.00    5.10
  -5 -14  -2  144.79   12.00
   5 -14   2  191.98   33.40
   5 -14   2  159.08   24.00
  -5 -14  -2  188.28   19.30
  -5 -14  -2  178.18   13.60
   5 -14   2  235.88   26.40
  -6 -14  -2    0.20    5.50
  -6 -14  -2   -5.40    4.50
  -6 -14  -2   -2.90    5.80
   6 -14   2  -12.60    8.50
   6 -14   2   16.90   12.40
   7 -14   2   34.30   14.90
   7 -14   2    1.80    9.80
  -7 -14  -2   13.10    6.30
  -8 -14  -2   -5.80    4.80
   8 -14   2    1.10   11.40
  -8 -14  -2   -1.20    7.60
   8 -14   2   11.10   12.50
   7 -15  -2    7.50   12.20
  -7 -15   2   -8.70    7.70
  -7 -15   2    6.40    9.00
   6 -15  -2   38.10   18.00
  -6 -15   2   48.40    7.80
   6 -15  -2   41.50   14.80
  -6 -15   2   40.60    6.90
  -6 -15   2   58.99   15.70
  -6 -15   2   49.30   17.80
  -5 -15   2   -2.00   10.00
   5 -15  -2   -5.50    9.30
  -5 -15   2   22.60    3.80
  -5 -15   2   17.90    3.80
   5 -15  -2   -0.20   13.50
  -5 -15   2   18.70    8.90
   5 -15  -2   11.60   10.00
  -4 -15   2   41.80   13.00
   4 -15  -2   42.40   17.60
   4 -15  -2   49.99   12.70
  -4 -15   2   43.40   17.40
   4 -15  -2   42.30   14.00
  -3 -15   2   50.09   13.80
   3 -15  -2   40.10   11.60
   3 -15  -2   29.60   16.20
   3 -15  -2   43.10   11.70
  -3 -15   2   46.40   17.90
   3 -15  -2   46.00   12.30
   2 -15  -2  184.48   33.00
  -2 -15   2  198.88   22.90
  -2 -15   2  145.69   29.40
   2 -15  -2  187.88   19.80
  -2 -15   2  162.38   10.10
   2 -15  -2  177.38   18.80
  -2 -15   2  164.58    9.90
   2 -15  -2  226.88   25.20
   1 -15  -2   21.00    8.20
  -1 -15   2   -2.30   10.20
  -1 -15   2   16.70    5.10
  -1 -15   2   13.70    4.60
   1 -15  -2   10.60   12.50
  -1 -15   2    6.30    7.90
   1 -15  -2   22.70    8.70
   0 -15   2   72.59   20.90
   0 -15   2   68.99   16.50
   0 -15  -2   51.49   12.80
   0 -15   2   99.49   12.90
   0 -15   2   68.19   10.60
   0 -15  -2   61.59   11.20
   0 -15  -2   66.99   20.50
   1 -15   2  134.19   15.50
  -1 -15  -2  141.59   12.10
   1 -15   2  138.99   28.90
  -1 -15  -2  139.99   12.70
  -1 -15  -2  116.29   18.20
  -1 -15  -2  157.88   30.60
  -2 -15  -2   38.90    6.50
   2 -15   2   16.90   10.70
   2 -15   2   34.90   10.30
  -2 -15  -2   37.00   17.10
   2 -15   2   29.80   10.80
  -2 -15  -2   25.70    6.10
  -2 -15  -2   23.10    8.70
   3 -15   2   20.80    9.60
   3 -15   2   17.40   13.40
   3 -15   2   47.50   11.30
  -3 -15  -2   34.20    5.80
  -3 -15  -2   18.10    8.40
  -3 -15  -2   34.30    6.00
  -3 -15  -2   29.60   14.80
   4 -15   2    1.50   11.20
  -4 -15  -2   17.10    5.40
   4 -15   2   23.70   11.40
   4 -15   2   11.50   10.60
  -4 -15  -2    9.50    4.20
  -4 -15  -2   26.60    8.40
   5 -15   2   13.20   13.00
   5 -15   2    1.30    9.30
  -5 -15  -2   21.60    5.10
   5 -15   2   18.40   11.70
  -5 -15  -2   17.70    7.80
  -6 -15  -2   45.10    8.30
   6 -15   2   44.80   15.30
   6 -15   2   25.30   16.60
  -7 -15  -2   55.69   12.60
   7 -15   2   37.50   16.60
   7 -15   2   48.30   18.60
  -7 -15  -2   79.59   12.00
  -5 -16   2   -1.00    2.30
  -5 -16   2   15.30    9.80
  -5 -16   2   20.50   12.50
   5 -16  -2    1.50   11.80
   5 -16  -2    5.90    9.10
  -4 -16   2   14.60    8.00
  -4 -16   2  -12.50   11.10
   4 -16  -2   -0.10   12.10
   4 -16  -2   -1.10    7.90
   3 -16  -2    7.50    8.10
  -3 -16   2   20.10   10.20
   3 -16  -2   23.30   12.60
  -3 -16   2   15.70   11.30
  -3 -16   2   30.40    3.40
   3 -16  -2   19.00   10.90
  -3 -16   2   31.50    3.70
  -2 -16   2   -0.30   10.00
   2 -16  -2   14.80    9.10
  -2 -16   2    0.90    3.30
   2 -16  -2   28.50    8.60
   2 -16  -2   31.70   15.90
  -2 -16   2    3.60    3.90
  -2 -16   2   -2.50    7.20
  -1 -16   2   22.60   11.10
   1 -16  -2   44.10   18.10
  -1 -16   2   12.80   13.70
  -1 -16   2   23.00    5.50
   1 -16  -2   13.30    7.60
  -1 -16   2   26.30    5.80
   1 -16  -2   24.00    8.00
   0 -16   2   34.10   12.00
   0 -16   2   29.60   16.70
   0 -16   2   39.10    8.60
   0 -16   2   32.10    8.00
   0 -16  -2   36.40   16.80
   0 -16  -2   47.20   12.80
  -1 -16  -2    3.20   14.80
  -1 -16  -2   28.80    7.30
   1 -16   2   21.60    9.20
  -1 -16  -2   37.10   10.40
   1 -16   2   -5.80    9.60
   1 -16   2   18.40   12.10
  -2 -16  -2   68.39   10.10
   2 -16   2   86.39   15.20
  -2 -16  -2  112.29   26.50
  -2 -16  -2   94.19    9.20
   2 -16   2   98.09   24.80
  -2 -16  -2   91.39   16.60
   2 -16   2   98.79   16.20
  -3 -16  -2   15.70    6.40
   3 -16   2    0.70   11.50
  -3 -16  -2    3.80    4.20
  -3 -16  -2   -4.10    3.30
   3 -16   2   25.90    9.50
  -4 -16  -2   30.80    7.70
   4 -16   2   15.80   13.30
  -4 -16  -2   30.80    5.70
  -4 -16  -2    5.70    6.60
   4 -16   2   15.20    8.80
   5 -16   2   20.90   13.20
   5 -16   2    3.80   12.00
  -5 -16  -2   17.80    5.00
  -5 -16  -2    7.00    6.90
  -1 -17   2   32.90    7.90
  -1 -17   2   45.00   17.90
   1 -17  -2   31.00   13.80
   1 -17  -2   10.30    8.30
   1 -17  -2   17.00    8.20
   1 -17  -2   49.20   11.10
   0 -17   2   34.70   16.10
   0 -17   2    5.40   10.50
   0 -17   2   22.90    9.80
   0 -17  -2   25.60   10.20
   0 -17  -2   14.90    7.50
   0 -17  -2   22.00   12.40
   1 -17   2   68.09   13.70
  -1 -17  -2   53.09   19.00
   1 -17   2   65.99   12.50
   1 -17   2   74.69   21.20
 -15   0   3   32.10   15.80
  15   0  -3   33.90   18.70
 -15   0   3   24.00   18.40
 -14   0   3   -1.90   10.00
 -14   0   3   -2.50   11.10
  14   0  -3   -2.00   10.20
 -13   0   3   -8.60   10.60
  13   0  -3   -3.80    9.80
  13   0  -3   -0.60    9.40
 -13   0   3    6.80   10.70
 -12   0   3  -10.30    7.20
 -12   0   3    2.00   11.10
  12   0  -3    9.70   11.10
  12   0  -3    7.10    9.40
 -11   0   3   15.00   13.00
  11   0  -3   21.70   13.10
 -11   0   3   27.80   15.80
  11   0  -3    9.70    9.60
 -11   0   3   16.10   10.00
  11   0  -3   18.80    9.60
  10   0  -3   43.10   14.20
 -10   0   3   43.20   13.90
 -10   0   3   49.00   14.30
  10   0  -3   40.20   14.40
  10   0  -3   57.89   15.70
 -10   0   3   45.70   14.40
   9   0  -3   34.20   12.60
   9   0  -3   10.70    8.80
  -9   0   3   14.00    9.10
  -9   0   3   38.00   13.00
  -9   0   3   43.20   12.90
   9   0  -3   33.20   10.70
  -8   0   3  100.79   17.80
   8   0  -3  137.49   20.00
   8   0  -3  106.89   18.00
  -8   0   3   99.99   17.40
   8   0  -3  121.39   18.70
  -8   0   3  116.19   19.90
   7   0  -3  227.08   21.90
   7   0  -3  233.28   21.30
  -7   0   3  199.88   21.40
   7   0  -3  204.78   38.60
  -7   0   3  202.98   20.40
  -7   0   3  251.67   22.50
  -6   0   3   65.79   13.50
  -6   0   3   52.59   12.10
   6   0  -3   45.80   12.20
  -6   0   3   60.19    5.10
   6   0  -3   51.69   12.40
  -6   0   3   79.39   14.60
   6   0  -3   62.39   13.20
  -5   0   3   -4.70    6.10
  -5   0   3   15.70    7.50
   5   0  -3   10.10    6.70
   5   0  -3   19.00    7.90
  -5   0   3   10.50    7.00
   5   0  -3    6.30    6.70
  -4   0   3  100.39   11.00
   4   0  -3  109.79   11.00
   4   0  -3  113.99   11.40
   4   0  -3   92.49   11.00
  -4   0   3   98.09   11.50
   3   0  -3  190.18   13.20
  -3   0   3  178.48   13.40
  -3   0   3  197.58   13.80
   3   0  -3  195.78   13.50
   3   0  -3  216.78   14.50
  -3   0   3  175.98   12.80
  -2   0   3   -1.10    3.30
  -2   0   3    2.00    3.90
  -2   0   3    1.10    4.10
   2   0  -3    3.40    4.10
   2   0  -3    0.50    3.20
   2   0  -3    0.50    3.60
  -1   0   3  249.08   11.30
   1   0  -3  247.58   11.10
  -1   0   3  242.88   11.20
   1   0  -3  263.77   11.30
   0   0   3    7.20    1.90
   0   0   3    3.90    2.40
   0   0  -3    8.30    3.20
   1   0   3   32.90    5.10
   1   0   3   39.20    5.70
  -1   0  -3   41.10    5.80
  -1   0  -3   43.70    4.80
   2   0   3    6.50    4.90
  -2   0  -3    6.60    4.20
  -2   0  -3    8.30    4.00
   2   0   3    8.90    4.10
  -3   0  -3 1702.73   54.59
   3   0   3 1831.52   54.09
  -3   0  -3 1791.72   54.39
   3   0   3 1824.22   54.69
   3   0   3 2016.70   52.99
  -4   0  -3   -0.80    3.80
  -4   0  -3    2.10    4.30
   4   0   3    3.80    4.10
   4   0   3    2.90    4.10
  -4   0  -3    1.00    3.70
   4   0   3   -3.80    3.60
  -5   0  -3  198.78   17.80
   5   0   3  209.48   17.40
  -5   0  -3  243.98   19.60
   5   0   3  231.78   19.50
   5   0   3  237.78   19.80
  -5   0  -3  241.68   18.80
  -6   0  -3   10.40    9.00
  -6   0  -3    4.60    7.10
   6   0   3    0.20    6.70
   6   0   3    1.50    6.10
  -6   0  -3    2.90    7.50
   6   0   3    1.50    6.00
   7   0   3  179.88   19.90
   7   0   3  164.28   18.70
   7   0   3  142.79   17.10
  -7   0  -3  140.79   17.30
  -7   0  -3  142.09   20.40
  -7   0  -3  133.89   20.00
  -8   0  -3    0.30    8.00
  -8   0  -3    7.50    8.00
  -8   0  -3   16.10    9.00
   8   0   3    5.70    1.60
   8   0   3   -7.30    5.80
   8   0   3    1.50    7.20
   8   0   3    2.70    6.10
   9   0   3    8.80    8.10
   9   0   3    8.30    8.20
   9   0   3    3.90    8.80
  -9   0  -3    8.90    9.00
  -9   0  -3   -0.50    8.20
  -9   0  -3    0.50    8.00
  10   0   3  316.07   30.20
  10   0   3  307.67   28.90
 -10   0  -3  308.17   29.90
 -10   0  -3  259.67   28.10
 -10   0  -3  315.07   32.90
  10   0   3  304.87   28.60
 -11   0  -3  260.27   37.00
  11   0   3  356.96   31.80
 -11   0  -3  251.07   28.50
  11   0   3  260.67   27.50
  11   0   3  200.78   29.80
 -12   0  -3  132.29   26.90
  12   0   3  168.78   28.90
  12   0   3  127.19   22.70
 -13   0  -3   -7.00   12.40
  13   0   3   14.10   12.20
 -14   0  -3   40.00   16.80
  14   0   3   10.80   10.40
  15   0   3  -25.10    9.60
 -15   0  -3   19.00   15.20
 -15  -1   3    3.20   13.50
  15  -1  -3  -12.80    7.90
 -15  -1   3   -1.00   11.00
 -15   1   3   -5.10    8.60
  15   1  -3    5.20    9.90
 -15   1   3  -10.10    8.60
 -14  -1   3   -0.10    9.00
  14  -1  -3    8.70   12.30
 -14  -1   3   34.20   16.30
  14   1  -3  -15.00    8.40
 -14   1   3    6.20   11.10
 -14   1   3  -19.00   11.40
 -13  -1   3    0.40   18.40
 -13  -1   3   30.00   17.00
  13  -1  -3    7.90   12.90
 -13   1   3   53.59   20.20
  13   1  -3   20.80   12.70
 -13   1   3    7.90   12.50
  12  -1  -3    1.80   11.60
 -12  -1   3   -3.50    8.50
  12  -1  -3   -1.00    7.10
  12  -1  -3   -5.00    9.00
 -12  -1   3   -2.40    8.50
 -12  -1   3   -6.60    9.40
  12   1  -3   -4.20    9.00
 -12   1   3    1.00   10.70
 -12   1   3   -3.10    8.40
  12   1  -3  -15.70    6.80
 -11  -1   3  126.39   24.70
  11  -1  -3  203.88   30.60
 -11  -1   3  182.18   30.60
 -11  -1   3  138.49   24.20
  11  -1  -3  140.59   24.30
  11  -1  -3  160.98   26.40
 -11   1   3  170.48   27.60
  11   1  -3  126.69   23.00
 -11   1   3  137.79   22.80
 -11   1   3  147.09   27.60
  11   1  -3  133.89   24.40
  11   1  -3  127.89   21.50
  10  -1  -3  -11.00    6.80
 -10  -1   3  -10.00    5.00
  10  -1  -3    2.20    7.10
 -10  -1   3    2.70    9.30
 -10  -1   3   -3.30    7.00
  10  -1  -3   -1.40    8.80
  10   1  -3    4.30    8.30
 -10   1   3    6.60   10.00
  10   1  -3   -0.20    7.80
  10   1  -3    3.60    8.40
 -10   1   3   -3.20    7.60
 -10   1   3   17.00   10.90
   9  -1  -3  102.69   18.80
   9  -1  -3  109.69   19.60
  -9  -1   3  116.79   21.70
   9  -1  -3   80.79   17.90
  -9  -1   3  109.09   20.40
  -9  -1   3  118.19   19.60
  -9   1   3   98.19   17.90
  -9   1   3  133.79   23.10
  -9   1   3  121.59   20.70
   9   1  -3   88.89   18.30
   9   1  -3   83.39   17.60
   9   1  -3   82.19   16.70
  -8  -1   3  292.37   26.30
  -8  -1   3  315.87   25.30
   8  -1  -3  261.17   25.50
  -8  -1   3  305.47   25.50
   8  -1  -3  299.37   26.60
   8  -1  -3  295.07   25.40
  -8   1   3  335.07   28.80
   8   1  -3  328.67   26.20
  -8   1   3  325.07   27.20
   8   1  -3  272.97   23.60
   8   1  -3  349.87   27.40
  -8   1   3  281.17   24.70
   7  -1  -3  370.86   27.40
  -7  -1   3  321.47   25.50
  -7  -1   3  372.16   27.00
   7  -1  -3  374.66   27.20
  -7  -1   3  345.77   26.80
   7  -1  -3  353.46   26.90
  -7   1   3  382.56   29.00
  -7   1   3  372.46   27.00
   7   1  -3  366.96   25.80
   7   1  -3  413.56   28.20
   7   1  -3  354.86   26.10
  -7   1   3  372.46   28.10
   6  -1  -3 1209.78   49.40
   6  -1  -3 1255.17   50.49
   6  -1  -3 1239.18   50.89
  -6  -1   3 1145.89   47.40
  -6  -1   3 1302.87   50.49
  -6  -1   3 1270.67   50.29
  -6   1   3 1198.78   50.89
   6   1  -3 1197.08   48.90
   6   1  -3 1253.17   47.30
  -6   1   3 1208.88   49.10
  -6   1   3 1239.68   35.60
   6   1  -3 1217.48   48.30
  -6   1   3 1151.38   51.59
  -5  -1   3  225.58   18.90
  -5  -1   3  230.88   18.90
   5  -1  -3  234.78   19.50
   5  -1  -3  238.38   20.20
  -5  -1   3  238.98   18.20
   5  -1  -3  263.97   19.80
  -5   1   3  260.47   19.80
  -5   1   3  277.27   20.70
   5   1  -3  259.77   18.30
   5   1  -3  241.88   18.80
  -5   1   3  237.78   12.10
   5   1  -3  260.97   19.60
  -5   1   3  253.57   19.70
  -4  -1   3   48.20    8.90
  -4  -1   3   41.20    8.10
   4  -1  -3   66.09   10.60
  -4  -1   3   44.10    9.20
   4  -1  -3   50.59    9.40
   4  -1  -3   52.09    9.60
  -4   1   3   54.79   10.20
   4   1  -3   55.69    9.60
  -4   1   3   48.60    5.70
  -4   1   3   45.70    9.40
   4   1  -3   58.19    9.60
   4   1  -3   56.79    9.10
  -4   1   3   49.30    9.10
  -3  -1   3 3152.18   79.69
   3  -1  -3 2986.70   81.29
  -3  -1   3 3156.88   82.19
   3  -1  -3 3080.49   81.79
  -3  -1   3 3048.90   79.59
   3  -1  -3 3142.69   81.99
  -3   1   3 3087.39   81.79
  -3   1   3 3066.59   82.19
   3   1  -3 3161.78   78.89
   3   1  -3 3159.88   82.09
   3   1  -3 3153.58   79.49
  -2  -1   3   79.89    8.80
  -2  -1   3   75.49    7.30
   2  -1  -3   72.69    8.30
  -2  -1   3   67.49    7.20
   2  -1  -3   59.59    8.30
   2  -1  -3   89.29    9.20
   2   1  -3   86.39    7.50
   2   1  -3   68.89    8.40
  -2   1   3   71.79    8.40
  -2   1   3   56.09    8.10
  -2   1   3   67.29    8.00
   2   1  -3   78.09    7.10
   1  -1  -3   78.39    9.80
   1  -1  -3   75.69    6.60
  -1  -1   3   88.99    7.50
  -1  -1   3   77.59    5.90
   1  -1  -3   84.49    7.10
  -1   1   3   85.69    7.00
   1   1  -3   87.29    5.90
   1   1  -3   79.79    7.00
  -1   1   3   88.29    7.40
   1   1  -3   86.39    5.80
  -1   1   3   86.19    6.80
   0  -1   3 2061.99   49.10
   0  -1  -3 2001.30   50.09
   0   1   3 2040.40   49.99
   0   1  -3 1938.81   48.60
   0   1  -3 2138.09   49.30
   0   1   3 2052.59   49.80
   0   1   3 1971.70   46.30
   1  -1   3  125.59    9.10
   1  -1   3  120.99    8.70
  -1  -1  -3  110.39    8.30
  -1  -1  -3  110.29    7.40
  -1   1  -3  112.99    8.60
   1   1   3  103.09    7.90
   1   1   3  117.89    7.50
  -1   1  -3  117.59    8.60
  -2  -1  -3 1854.81   51.69
  -2  -1  -3 1843.32   49.90
   2  -1   3 1797.42   52.49
   2  -1   3 1862.31   52.29
  -2   1  -3 1840.42   52.59
   2   1   3 1892.51   49.30
   2   1   3 1812.42   50.69
  -2   1  -3 1848.81   52.39
   2   1   3 1971.00   46.90
   3  -1   3 2482.25   68.39
   3  -1   3 2347.57   65.59
  -3  -1  -3 2378.76   65.19
  -3  -1  -3 2185.18   60.89
   3  -1   3 2441.56   67.59
  -3  -1  -3 2383.96   66.69
  -3   1  -3 2418.86   67.49
   3   1   3 2380.06   63.89
  -3   1  -3 2347.86   67.89
   3   1   3 2356.66   65.29
   3   1   3 2350.06   61.09
  -4  -1  -3  190.18   15.50
   4  -1   3  222.48   17.20
  -4  -1  -3  206.18   16.50
   4  -1   3  188.88   15.00
   4  -1   3  167.08   15.60
  -4  -1  -3  214.18   14.50
   4   1   3  210.38   15.10
   4   1   3  225.08   14.60
   4   1   3  202.98   15.60
  -4   1  -3  231.28   18.00
  -4   1  -3  229.08   17.20
  -5  -1  -3   60.39   10.90
   5  -1   3   61.59   13.20
  -5  -1  -3   66.69   12.60
   5  -1   3   64.49   11.90
  -5  -1  -3   75.39   13.50
   5  -1   3   78.59   14.20
  -5   1  -3   82.89   13.70
   5   1   3   67.39   11.30
   5   1   3   73.09   12.90
   5   1   3  107.79   14.80
  -5   1  -3   81.99   14.90
  -6  -1  -3  122.09   17.90
   6  -1   3  121.79   17.10
   6  -1   3   91.49   16.50
   6  -1   3  105.39   17.30
  -6  -1  -3  105.39   17.40
  -6  -1  -3  138.09   17.60
  -6   1  -3  120.79   18.20
   6   1   3  124.79   16.00
   6   1   3   94.39   15.50
   6   1   3  145.09   16.60
  -6   1  -3  104.59   18.00
   7  -1   3  165.98   19.70
   7  -1   3  157.18   18.40
  -7  -1  -3  122.19   19.70
  -7  -1  -3  146.29   21.10
  -7  -1  -3  144.79   20.30
   7  -1   3  137.99   20.40
   7   1   3  144.29   17.40
   7   1   3  121.99   17.10
  -7   1  -3  146.49   17.40
   7   1   3  111.29   17.50
  -7   1  -3  150.38   21.30
   8  -1   3   92.19   17.40
   8  -1   3   91.99   16.50
  -8  -1  -3   83.29   16.70
  -8  -1  -3   71.79   15.10
   8  -1   3   73.59    6.60
  -8  -1  -3   67.19   15.90
   8  -1   3   83.29   17.30
   8   1   3   71.59   14.30
  -8   1  -3   51.99   14.30
   8   1   3   60.29   14.00
   8   1   3   70.59   14.50
  -8   1  -3   64.29   14.80
   9  -1   3   20.90   10.10
  -9  -1  -3   23.40   11.80
  -9  -1  -3    9.70    9.00
   9  -1   3    8.10   10.20
   9  -1   3   -4.70    7.40
   9  -1   3   14.40    3.40
  -9  -1  -3   10.70    7.70
  -9   1  -3   -0.20    8.50
  -9   1  -3    8.10    6.70
   9   1   3    5.20    7.20
   9   1   3    9.30    8.50
   9   1   3   13.30    8.90
  10  -1   3   60.29   16.80
  10  -1   3   55.09   16.20
 -10  -1  -3   64.39   18.60
  10  -1   3   37.30   13.80
 -10  -1  -3   25.90   12.90
 -10  -1  -3   57.09   15.10
 -10   1  -3   65.79   19.30
  10   1   3   43.30   15.00
 -10   1  -3   75.59   16.80
  10   1   3   56.99   15.10
  10   1   3   45.50   14.20
  11  -1   3    2.00    9.50
 -11  -1  -3    5.70    9.40
 -11  -1  -3    8.30   10.70
 -11  -1  -3    8.20   10.40
  11  -1   3   -9.50    7.80
  11  -1   3   14.90   12.20
 -11   1  -3    4.90   10.60
  11   1   3   -1.70    7.30
  11   1   3   -8.30    7.60
  11   1   3    4.20    8.70
 -11   1  -3   -5.90    8.70
 -12  -1  -3   35.60   15.20
  12  -1   3   64.89   17.50
 -12  -1  -3   74.59   22.00
  12  -1   3   28.80   15.60
  12  -1   3   34.10   14.00
  12   1   3   53.69   21.10
  12   1   3   42.40   15.00
 -12   1  -3   45.70   19.30
 -13  -1  -3   18.40   14.30
  13  -1   3   -2.20   13.40
  13   1   3   19.80   11.70
 -13   1  -3    0.50   11.10
  13   1   3  -13.00    9.80
  13   1   3    4.70   10.70
  14  -1   3   -4.10   11.40
 -14  -1  -3   32.10   13.70
 -14   1  -3   19.00   12.50
  14   1   3   22.10   11.90
 -15  -1  -3   50.29   19.90
  15  -1   3   45.70   17.50
  15   1   3   18.60   13.80
 -15   1  -3   24.50   17.00
 -15  -2   3   88.09   24.70
 -15  -2   3  153.08   30.60
  15  -2  -3   68.39   22.80
 -15   2   3   85.79   26.80
  15   2  -3  127.09   25.60
  14  -2  -3    3.10   14.40
 -14  -2   3   34.80   18.40
 -14  -2   3   -3.20    8.30
  14   2  -3  -10.70   15.90
  14   2  -3   14.20   10.50
 -14   2   3   24.60   15.20
 -14   2   3   -1.40   10.40
 -13  -2   3   49.90   21.00
  13  -2  -3   41.20   18.30
 -13  -2   3   63.89   29.20
  13   2  -3   57.49   16.20
 -13   2   3   22.50   14.20
 -13   2   3   10.80   10.20
  12  -2  -3  122.49   25.00
 -12  -2   3   50.29   16.00
  12  -2  -3   81.39   20.40
 -12  -2   3  103.89   22.60
  12  -2  -3  126.69   23.70
 -12  -2   3   71.19   22.20
  12   2  -3  102.69   21.20
 -12   2   3  104.79   24.70
  12   2  -3  138.49   23.80
  12   2  -3   87.99   19.20
 -12   2   3  136.89   26.70
  11  -2  -3   68.99   18.30
  11  -2  -3   72.49   18.80
  11  -2  -3   69.59   19.80
 -11  -2   3  116.99   22.00
 -11  -2   3   70.89   20.50
 -11   2   3  103.79   20.20
  11   2  -3   76.09   16.00
  11   2  -3   88.19   18.50
 -11   2   3   79.29   20.20
 -11   2   3   47.90   16.30
  11   2  -3   49.90   16.00
  10  -2  -3   22.60   13.00
  10  -2  -3   10.00    8.80
  10  -2  -3   17.00   11.00
 -10  -2   3   33.50   13.70
 -10  -2   3   28.30   13.00
 -10  -2   3   -5.20    7.10
 -10   2   3   22.80   13.30
  10   2  -3    9.90    9.10
 -10   2   3    4.70   10.70
  10   2  -3   24.70   10.40
  10   2  -3   23.00   10.30
 -10   2   3   19.70    9.80
   9  -2  -3  190.98   22.40
  -9  -2   3  185.28   21.10
   9  -2  -3  179.28   21.50
  -9  -2   3  192.38   21.80
   9  -2  -3  177.78   25.90
  -9  -2   3  169.18   24.80
  -9   2   3  171.68   26.20
  -9   2   3  180.98   21.20
   9   2  -3  200.88   20.00
   9   2  -3  172.98   20.90
  -9   2   3  155.08   23.40
   9   2  -3  191.38   21.30
  -8  -2   3   96.79   18.10
  -8  -2   3   77.49   15.50
   8  -2  -3   79.99   16.70
  -8  -2   3   79.89   15.60
   8  -2  -3   72.09   14.70
   8  -2  -3  102.49   18.20
   8   2  -3   89.79   16.10
   8   2  -3   80.99   14.60
  -8   2   3   73.99   16.90
  -8   2   3   70.29   15.90
   8   2  -3   93.29   16.20
  -8   2   3   97.79   17.40
  -7  -2   3 1211.58   50.69
   7  -2  -3 1181.98   51.99
   7  -2  -3 1083.59   50.09
   7  -2  -3 1250.87   54.49
   7   2  -3 1191.38   50.59
  -7   2   3 1137.69   50.39
   7   2  -3 1134.49   46.00
  -7   2   3 1148.59   53.09
  -7   2   3 1199.38   52.89
   7   2  -3 1152.28   47.70
   6  -2  -3  331.97   24.70
   6  -2  -3  314.37   24.70
   6  -2  -3  296.07   25.60
  -6  -2   3  335.47   24.80
  -6  -2   3  391.26   25.00
  -6  -2   3  317.67   23.60
   6   2  -3  283.77   21.20
   6   2  -3  358.76   22.00
  -6   2   3  301.97   23.50
  -6   2   3  328.67   25.90
  -6   2   3  308.57   16.60
  -6   2   3  303.27   25.40
   6   2  -3  325.07   24.50
   5  -2  -3   44.80   11.50
   5  -2  -3   40.00   10.60
  -5  -2   3   30.70   10.30
   5  -2  -3   29.90   10.60
  -5  -2   3   43.90   10.40
  -5  -2   3   29.90    9.60
   5   2  -3   16.10    7.30
   5   2  -3   33.70    9.00
  -5   2   3   23.10   10.40
   5   2  -3   29.70    9.30
  -5   2   3   17.70    9.10
  -5   2   3   39.90   10.70
  -5   2   3   34.10    6.50
  -4  -2   3 1244.98   44.50
   4  -2  -3 1253.77   45.00
  -4  -2   3 1272.77   42.40
   4  -2  -3 1264.97   45.20
  -4  -2   3 1247.58   41.80
   4  -2  -3 1246.18   45.50
   4   2  -3 1277.67   40.80
   4   2  -3 1301.07   39.90
  -4   2   3 1297.27   46.30
   4   2  -3 1265.87   44.40
  -4   2   3 1314.87   39.20
  -3  -2   3 8537.55  198.98
   3  -2  -3 9036.10  205.08
   3  -2  -3 8799.52  204.38
  -3   2   3 9143.29  203.78
  -3   2   3 8700.73  204.58
  -3   2   3 8392.66  203.48
   3   2  -3 8715.43  197.38
   3   2  -3 9013.50  204.08
   3   2  -3 8715.63  196.28
   2  -2  -3  763.52   28.00
  -2  -2   3  831.82   29.30
  -2  -2   3  779.82   24.40
   2  -2  -3  902.01   29.20
  -2  -2   3  868.01   25.30
   2  -2  -3  871.71   29.50
  -2   2   3  777.42   27.80
   2   2  -3  800.52   23.50
  -2   2   3  798.42   28.80
  -2   2   3  813.22   27.90
   2   2  -3  813.82   22.70
   2   2  -3  834.32   28.80
  -2   2   3  836.72   28.80
  -1  -2   3  494.65   15.00
   1  -2  -3  496.45   18.60
   1  -2  -3  523.05   19.10
  -1  -2   3  527.75   15.60
  -1  -2   3  478.35   19.30
   1  -2  -3  483.05   17.60
  -1   2   3  519.05   20.60
   1   2  -3  500.05   19.20
  -1   2   3  484.25   17.70
  -1   2   3  494.35   18.00
  -1   2   3  482.85   18.60
   1   2  -3  519.35   13.80
   0  -2  -3 4188.28   90.49
   0  -2  -3 4002.40   93.89
   0  -2  -3 4115.69   94.29
   0  -2   3 4115.89   92.59
   0  -2   3 4189.88   92.99
   0   2  -3 3755.42   91.69
   0   2   3 4325.57   93.89
   0   2  -3 3953.20   90.99
   0   2   3 4172.48   90.69
   0   2   3 4047.00   93.39
   1  -2   3 2165.28   55.19
  -1  -2  -3 2105.99   52.09
   1  -2   3 2164.58   55.09
  -1  -2  -3 2163.18   53.69
  -1   2  -3 2093.19   53.69
   1   2   3 2151.78   52.39
   1   2   3 2108.89   51.39
  -1   2  -3 2047.50   53.89
  -2  -2  -3  124.89    9.70
  -2  -2  -3  132.89    6.90
   2  -2   3  128.19   11.00
  -2  -2  -3  123.49    8.90
   2  -2   3  115.09   10.90
   2   2   3  123.49    6.80
   2   2   3  131.19    9.30
   2   2   3  126.89    8.40
  -2   2  -3  126.39   11.00
  -2   2  -3  108.89   10.10
  -3  -2  -3  429.96   20.70
   3  -2   3  412.86   22.10
  -3  -2  -3  414.66   19.20
  -3  -2  -3  441.26   17.30
   3  -2   3  407.86   22.00
  -3   2  -3  442.46   22.70
   3   2   3  401.06   16.80
   3   2   3  450.75   19.70
   3   2   3  467.25   18.70
  -3   2  -3  446.86   22.30
   4  -2   3  264.97   19.50
  -4  -2  -3  280.47   17.90
  -4  -2  -3  284.27   18.60
   4  -2   3  316.17   20.20
  -4  -2  -3  283.17   16.00
   4  -2   3  269.67   20.00
  -4   2  -3  301.57   20.10
   4   2   3  274.17   15.60
   4   2   3  256.47   15.70
   4   2   3  257.27   16.90
  -4   2  -3  272.27   20.00
  -5  -2  -3  401.06   22.30
  -5  -2  -3  431.26   26.20
   5  -2   3  368.66   24.70
   5  -2   3  419.96   26.40
   5  -2   3  434.76   27.10
  -5  -2  -3  401.86   24.70
   5   2   3  412.96   23.20
  -5   2  -3  446.46   28.70
   5   2   3  387.76   23.40
  -5   2  -3  387.16   25.90
   5   2   3  367.06   21.60
   5   2   3  390.66   15.50
   6  -2   3   76.29   14.80
   6  -2   3   69.19   16.70
   6  -2   3   63.59   16.10
  -6  -2  -3   73.99   12.20
  -6  -2  -3   79.99   14.70
  -6  -2  -3   71.19   14.50
   6   2   3   75.19   13.10
   6   2   3   92.99   14.60
   6   2   3   84.69   13.10
  -6   2  -3   61.19   13.90
   6   2   3   73.99    5.80
  -7  -2  -3   42.10   10.40
   7  -2   3   50.39    8.30
   7  -2   3   59.69   13.80
  -7  -2  -3   39.80   12.80
   7  -2   3   41.70   13.20
   7  -2   3   39.50   11.10
  -7  -2  -3   54.89   13.30
  -7   2  -3   48.60   13.70
   7   2   3   34.60    9.60
   7   2   3   47.50    3.40
  -7   2  -3   59.99   13.70
   7   2   3   53.09   12.00
   7   2   3   56.19   12.00
   8  -2   3  110.89    9.90
  -8  -2  -3  142.59   19.70
  -8  -2  -3  111.59   18.40
   8  -2   3  139.09   21.20
   8  -2   3  137.39   20.00
  -8  -2  -3  120.19   21.10
   8  -2   3  120.69   19.90
   8   2   3  107.39   20.30
  -8   2  -3   78.89   17.40
   8   2   3  116.89   17.50
   8   2   3  127.39   18.10
  -8   2  -3  114.49   19.20
   9  -2   3  237.58   26.70
  -9  -2  -3  184.98   26.70
  -9  -2  -3  228.28   23.30
   9  -2   3  202.78   12.70
   9  -2   3  227.38   24.20
   9  -2   3  183.78   22.20
  -9  -2  -3  200.38   23.00
   9   2   3  178.58   21.00
   9   2   3  204.78   21.40
  -9   2  -3  219.68   30.30
  -9   2  -3  237.28   25.00
   9   2   3  186.28   20.70
  10  -2   3   85.89   19.40
  10  -2   3   61.89   16.20
 -10  -2  -3  121.69   23.30
  10  -2   3  122.19   23.60
 -10  -2  -3   87.19   19.60
 -10  -2  -3   90.19   18.50
  10  -2   3   73.39    7.90
 -10   2  -3   97.99   22.30
  10   2   3  127.09   20.90
  10   2   3   60.49   15.60
 -10   2  -3   68.59   17.00
  10   2   3   60.89   14.90
 -11  -2  -3  303.67   33.70
 -11  -2  -3  315.37   31.10
  11  -2   3  300.97   31.10
 -11  -2  -3  300.77   29.30
  11  -2   3  358.86   33.00
  11   2   3  270.37   27.30
  11   2   3  281.97   27.70
 -11   2  -3  291.67   30.20
 -11   2  -3  294.87   32.90
  11   2   3  308.37   28.70
  12  -2   3   75.69   21.40
 -12  -2  -3  108.69   22.50
  12  -2   3   73.29   19.90
 -12  -2  -3   91.59   24.10
  12   2   3   80.59   18.70
  12   2   3  106.79   21.60
  12   2   3   42.70   13.90
 -12   2  -3  102.99   23.10
 -13  -2  -3   -8.30   11.10
  13  -2   3   -6.20   10.10
 -13  -2  -3   22.00   13.90
 -13   2  -3    6.40   11.90
  13   2   3   17.60    9.90
  13   2   3   13.80   11.80
  14  -2   3   29.90   16.70
 -14  -2  -3   58.29   21.20
  14   2   3   56.29   16.30
 -14   2  -3   33.00   14.40
  15  -2   3   31.60   15.30
 -15  -2  -3    6.30   10.50
  15   2   3   21.70   13.50
 -15   2  -3   -2.30   14.00
  15  -3  -3   58.59   21.70
 -15  -3   3   51.79   19.90
 -15  -3   3   34.40   14.80
  15   3  -3   33.30   14.80
 -15   3   3   56.39   20.70
 -14  -3   3  -10.40    9.20
  14  -3  -3   26.20   15.30
 -14  -3   3  -11.60    8.10
  14   3  -3    5.10    9.00
  14   3  -3   -7.20    9.40
 -14   3   3   15.70   14.50
 -13  -3   3   21.90   14.70
  13  -3  -3   47.20   18.30
  13   3  -3   37.60   15.50
 -13   3   3   54.29   19.10
  13   3  -3   63.89   15.20
 -13   3   3   23.00   14.00
 -12  -3   3   99.49   29.80
  12  -3  -3   99.29   23.90
 -12  -3   3  100.99   23.60
 -12  -3   3  153.88   25.80
 -12   3   3   90.39   23.00
  12   3  -3  107.89   21.30
  12   3  -3  119.39   20.80
  12   3  -3   91.79   19.40
 -12   3   3  119.29   27.20
  11  -3  -3   51.99   18.20
  11  -3  -3   33.50   12.30
 -11  -3   3   48.50   15.60
 -11  -3   3   26.20   15.30
  11  -3  -3   53.79   15.60
 -11   3   3   41.80   15.80
  11   3  -3   33.30   10.70
 -11   3   3   36.40   12.10
 -11   3   3   33.70   15.80
  11   3  -3   62.89   14.80
  11   3  -3   26.50   13.00
  10  -3  -3   16.70   10.40
 -10  -3   3   45.70   14.80
 -10  -3   3   29.70   11.10
 -10  -3   3   17.40   10.90
  10  -3  -3   28.80   14.20
  10  -3  -3   44.90   13.60
  10   3  -3   24.40   10.60
 -10   3   3   16.80   12.10
  10   3  -3   40.10   11.80
  10   3  -3   24.10   11.30
 -10   3   3   12.70   13.30
 -10   3   3   17.60    9.50
   9  -3  -3  221.58   24.20
  -9  -3   3  191.98   22.50
   9  -3  -3  185.38   27.10
   9  -3  -3  197.58   23.10
  -9  -3   3  183.28   21.70
  -9  -3   3  195.38   23.10
  -9   3   3  190.68   21.70
   9   3  -3  204.28   22.90
   9   3  -3  198.18   19.70
  -9   3   3  182.18   26.70
  -9   3   3  224.08   25.40
  -8  -3   3   32.60   11.10
   8  -3  -3   28.20   11.30
  -8  -3   3   14.00    8.90
   8  -3  -3   11.60    8.70
  -8  -3   3   23.80    9.80
   8  -3  -3   11.30   10.00
  -8   3   3   12.20    8.00
   8   3  -3   19.60    9.50
   8   3  -3    9.30    7.70
  -8   3   3   17.50   10.50
  -8   3   3   13.00    8.90
   8   3  -3   25.90    8.70
  -7  -3   3   21.80    3.60
  -7  -3   3   21.30    7.90
  -7  -3   3   10.10    8.10
   7  -3  -3   31.10   11.70
   7  -3  -3   23.70    9.50
   7  -3  -3   39.00   10.70
  -7  -3   3   28.10   10.50
  -7   3   3   19.60    9.60
  -7   3   3   24.70   10.80
   7   3  -3   15.60    8.40
  -7   3   3   13.20    8.40
   7   3  -3   24.50    7.50
   7   3  -3   15.80    7.50
   6  -3  -3   32.50   10.70
  -6  -3   3   19.10    9.60
  -6  -3   3   32.00   10.10
   6  -3  -3   38.50   12.40
  -6  -3   3   33.50    9.70
   6   3  -3   19.60    8.90
   6   3  -3   29.50    8.10
  -6   3   3   16.30   10.10
  -6   3   3   36.50    8.20
   6   3  -3   33.60    8.90
   5  -3  -3  103.69   16.30
   5  -3  -3   86.29   14.50
  -5  -3   3   85.39   12.60
  -5  -3   3   72.39   11.60
   5  -3  -3   76.89   13.30
  -5  -3   3   83.09   14.30
  -5   3   3   86.59   15.20
  -5   3   3   79.49   15.20
   5   3  -3   81.19   10.50
   5   3  -3   82.19   13.80
  -5   3   3   89.59   12.10
  -5   3   3   79.29   13.70
   5   3  -3   67.19    9.90
  -4  -3   3  483.55   25.20
   4  -3  -3  469.65   25.60
   4  -3  -3  445.66   25.40
   4  -3  -3  472.15   25.50
  -4  -3   3  494.85   22.00
  -4  -3   3  444.36   21.00
   4   3  -3  439.76   17.90
  -4   3   3  461.65   24.20
  -4   3   3  418.56   24.90
  -4   3   3  432.46   25.20
  -4   3   3  446.76   22.00
   4   3  -3  473.35   18.80
   4   3  -3  450.15   24.00
   3  -3  -3  457.35   22.70
   3  -3  -3  476.65   23.10
  -3  -3   3  481.05   18.80
   3  -3  -3  472.35   23.30
  -3  -3   3  435.86   17.80
  -3  -3   3  451.65   22.60
  -3   3   3  444.36   21.40
   3   3  -3  472.35   14.10
  -3   3   3  448.46   23.20
  -3   3   3  435.86   22.50
   3   3  -3  511.45   23.20
   3   3  -3  451.35   14.40
  -3   3   3  460.35   21.60
   2  -3  -3 5692.73  134.79
   2  -3  -3 5489.55  133.99
  -2  -3   3 5320.87  125.79
  -2  -3   3 5480.95  134.79
   2  -3  -3 5445.26  133.49
  -2  -3   3 5580.84  125.29
  -2   3   3 6043.40  136.99
   2   3  -3 5721.13  134.49
  -2   3   3 5956.90  132.99
  -2   3   3 5681.53  133.99
  -2   3   3 5701.13  135.19
  -1  -3   3  634.84   23.90
   1  -3  -3  603.24   21.50
  -1  -3   3  597.34   15.80
   1  -3  -3  617.54   21.60
   1  -3  -3  595.34   21.80
   1  -3  -3  633.34   26.00
  -1   3   3  605.64   20.40
  -1   3   3  658.83   25.90
  -1   3   3  596.44   21.00
   0  -3  -3 6698.63  153.38
   0  -3  -3 6765.92  152.08
   0  -3   3 7009.20  151.68
   0  -3   3 6834.62  150.88
   0  -3  -3 6868.61  153.58
   0   3   3 7209.58  162.08
   0   3   3 6729.43  150.78
  -1  -3  -3 4901.11  114.49
  -1  -3  -3 4927.01  109.69
  -1  -3  -3 5025.20  113.49
   1  -3   3 5204.38  117.59
   1  -3   3 5154.68  117.29
   1   3   3 5080.29  109.69
  -1   3  -3 5107.09  114.29
  -1   3  -3 4828.92  114.19
   1   3   3 4962.00  120.99
   2  -3   3 1338.67   42.30
  -2  -3  -3 1345.37   36.60
   2  -3   3 1375.16   42.60
  -2  -3  -3 1394.16   34.00
  -2  -3  -3 1307.47   38.20
   2   3   3 1319.67   33.50
  -2   3  -3 1385.26   41.20
   2   3   3 1240.18   40.20
   2   3   3 1332.37   34.50
   2   3   3 1339.07   33.90
  -2   3  -3 1315.37   40.20
  -3  -3  -3 1385.26   43.10
  -3  -3  -3 1432.76   41.40
  -3  -3  -3 1328.57   38.30
   3  -3   3 1419.06   47.90
   3  -3   3 1388.36   47.40
   3   3   3 1408.46   39.50
   3   3   3 1416.46   38.30
   3   3   3 1410.46   38.80
  -3   3  -3 1442.76   46.00
  -3   3  -3 1476.35   47.50
   3   3   3 1316.37   41.10
  -4  -3  -3  215.18   15.70
  -4  -3  -3  216.48   16.30
   4  -3   3  187.88   17.90
   4  -3   3  207.78   17.90
   4  -3   3  233.48   19.20
  -4  -3  -3  200.68   13.50
   4   3   3  208.28   12.60
   4   3   3  209.58   13.20
  -4   3  -3  203.58   18.20
  -4   3  -3  217.88   17.60
   4   3   3  216.08   14.00
   4   3   3  210.88   14.10
  -5  -3  -3  192.48   15.40
  -5  -3  -3  195.68   18.20
   5  -3   3  174.08   18.90
   5  -3   3  243.28   22.30
   5  -3   3  228.48   20.80
  -5  -3  -3  199.88   18.10
  -5   3  -3  184.78   19.90
   5   3   3  184.18   14.70
  -5   3  -3  175.48   18.10
   5   3   3  207.38   12.00
   5   3   3  208.68   16.10
   5   3   3  209.28   15.70
   6  -3   3  177.18   20.10
   6  -3   3  179.48   20.20
   6  -3   3  205.98   22.50
  -6  -3  -3  192.28   19.40
  -6  -3  -3  225.48   19.60
  -6  -3  -3  186.28   16.70
   6   3   3  197.68   11.00
   6   3   3  198.48   16.30
   6   3   3  216.08   17.20
  -6   3  -3  199.08   22.20
   6   3   3  180.58   16.70
  -6   3  -3  212.48   21.30
   7  -3   3   18.50   11.20
   7  -3   3   29.10   10.30
  -7  -3  -3   38.60   12.10
   7  -3   3   33.00    7.70
  -7  -3  -3   29.80    9.70
  -7  -3  -3   23.80    9.80
   7  -3   3   34.40   11.50
   7   3   3   15.70    7.90
   7   3   3   20.90    8.60
  -7   3  -3   50.99   13.80
  -7   3  -3   40.70   11.90
   7   3   3   21.90    8.10
   8  -3   3  295.67   27.60
   8  -3   3  253.37   25.20
   8  -3   3  272.87   25.20
   8  -3   3  253.27   17.00
  -8  -3  -3  242.48   24.80
  -8  -3  -3  266.27   22.60
  -8  -3  -3  243.88   23.80
   8   3   3  266.47   21.30
  -8   3  -3  279.57   26.10
  -8   3  -3  225.68   24.60
   8   3   3  265.47   22.40
   8   3   3  274.17   25.70
  -9  -3  -3   63.79   13.60
   9  -3   3   38.30   15.20
  -9  -3  -3   38.40   13.70
   9  -3   3   58.59   14.60
  -9  -3  -3   28.20   12.00
   9  -3   3   50.69   14.60
   9  -3   3   34.20    7.60
  -9   3  -3   40.70   12.20
   9   3   3   34.00   10.90
  -9   3  -3   19.30   10.60
   9   3   3   32.00   11.10
   9   3   3   25.10    9.80
  10  -3   3  213.68   30.70
  10  -3   3  217.38   15.50
 -10  -3  -3  229.28   25.60
  10  -3   3  208.28   25.10
 -10  -3  -3  196.98   23.50
 -10  -3  -3  139.79   25.60
  10  -3   3  214.88   25.80
 -10   3  -3  195.18   31.00
  10   3   3  236.88   24.30
  10   3   3  255.67   24.80
  10   3   3  247.08   23.30
 -10   3  -3  260.47   27.40
  11  -3   3  196.38   29.30
  11  -3   3  158.18   26.80
 -11  -3  -3  204.58   31.90
 -11  -3  -3  213.88   26.00
  11  -3   3  201.08   30.50
 -11  -3  -3  209.98   30.50
  11   3   3  196.68   27.30
 -11   3  -3  224.68   26.60
  11   3   3  226.78   23.70
  11   3   3  233.68   24.20
 -11   3  -3  213.68   33.20
  12  -3   3   52.99   20.20
 -12  -3  -3   70.79   21.00
 -12  -3  -3   97.79   19.90
  12  -3   3   55.79   19.90
  12   3   3   92.09   19.10
  12   3   3   68.39   15.60
  12   3   3   83.09   17.60
 -12   3  -3   76.79   20.80
 -13  -3  -3   72.59   19.50
 -13  -3  -3   72.09   22.10
  13  -3   3   40.90   19.30
  13   3   3   33.30   14.70
 -13   3  -3   39.30   18.20
  13   3   3   53.69   15.30
 -14  -3  -3    0.10   12.20
 -14  -3  -3   27.60   11.60
  14  -3   3    5.40   11.40
 -14   3  -3    7.60   11.40
  14   3   3    0.10   11.40
  14   3   3    8.90    9.90
 -15  -3  -3   54.09   22.60
  15  -3   3   80.39   24.10
  15   3   3   30.70   14.70
 -15   3  -3   37.80   20.30
  15  -4  -3   -7.50   11.70
 -15  -4   3   -4.50   11.70
 -15  -4   3   -8.60   12.10
  15   4  -3   11.00    9.70
 -15   4   3   -9.70   11.80
 -14  -4   3   -6.30    9.90
  14  -4  -3    6.50   13.00
 -14  -4   3   27.70   15.40
  14   4  -3    0.20   10.80
 -14   4   3   -7.30   10.50
  14   4  -3  -28.20    9.70
 -13  -4   3   44.10   19.00
  13  -4  -3   11.30   14.00
  13   4  -3   31.30   12.30
  13   4  -3   34.00   11.70
 -13   4   3   28.50   15.50
 -12  -4   3  144.19   27.60
 -12  -4   3  121.59   23.70
  12  -4  -3   80.09   25.90
  12   4  -3  118.39   21.00
 -12   4   3   80.39   23.30
  12   4  -3  153.78   21.60
  12   4  -3  110.69   18.20
 -11  -4   3  191.68   29.90
  11  -4  -3  187.58   28.10
  11  -4  -3  144.29   26.90
 -11  -4   3  185.18   31.20
  11  -4  -3  181.08   27.10
 -11  -4   3  223.88   26.20
 -11   4   3  155.38   28.90
  11   4  -3  168.28   19.10
 -11   4   3  167.18   29.60
  11   4  -3  227.08   24.90
  11   4  -3  190.68   20.70
 -10  -4   3   57.19   16.40
  10  -4  -3   72.89   20.00
 -10  -4   3   94.19   19.30
 -10  -4   3   71.79   16.70
  10  -4  -3   96.59   20.10
 -10   4   3   81.79   20.00
  10   4  -3   71.19   14.60
  10   4  -3   79.79   17.10
 -10   4   3   81.19   21.40
   9  -4  -3  133.79   22.60
  -9  -4   3  137.09   20.90
   9  -4  -3  177.38   25.50
  -9  -4   3  122.09   21.30
  -9  -4   3  143.49   21.70
   9  -4  -3  122.49   23.80
  -9   4   3  165.28   25.50
   9   4  -3  148.89   16.30
   9   4  -3  162.48   19.80
  -9   4   3  146.69   24.80
   9   4  -3  160.48   16.50
   8  -4  -3  895.91   48.80
  -8  -4   3  764.82   24.30
   8  -4  -3  749.92   43.60
   8  -4  -3  773.22   44.30
  -8  -4   3  774.22   41.40
  -8  -4   3  784.42   42.50
  -8  -4   3  832.52   42.00
  -8   4   3  765.72   45.40
   8   4  -3  785.42   34.80
   8   4  -3  766.22   34.10
  -8   4   3  793.22   46.20
   8   4  -3  796.72   42.20
   7  -4  -3   71.09   14.80
  -7  -4   3   70.19   14.10
   7  -4  -3   87.59   17.20
  -7  -4   3   85.79   14.50
  -7  -4   3   68.89    7.10
   7  -4  -3   74.59   15.60
  -7  -4   3   84.09   14.70
   7   4  -3   79.39   17.70
  -7   4   3   61.69   12.90
  -7   4   3   94.89   18.10
   7   4  -3   71.69   10.50
   7   4  -3   76.39   11.10
  -7   4   3   71.29   15.80
  -6  -4   3  103.89   16.00
  -6  -4   3  107.79   14.90
   6  -4  -3  133.69   19.60
   6  -4  -3  124.19   18.80
   6  -4  -3   92.39   16.90
  -6  -4   3  118.29   15.60
  -6  -4   3  124.19   10.10
   6   4  -3  125.59   10.90
  -6   4   3  108.99   12.80
   6   4  -3   89.09   15.00
  -6   4   3  118.39   18.50
  -6   4   3  112.89   16.60
   6   4  -3   99.89   10.20
  -6   4   3  137.09   20.00
   5  -4  -3   66.19   11.50
  -5  -4   3   77.79   11.30
  -5  -4   3   69.09   11.00
   5  -4  -3   80.39   15.20
   5  -4  -3   82.39   14.80
  -5  -4   3   82.29   14.30
   5  -4  -3   81.49   14.00
  -5   4   3   76.29   14.50
   5   4  -3   91.09   13.60
  -5   4   3   92.29   16.30
   5   4  -3   73.49    7.60
  -5   4   3   89.69   13.90
   5   4  -3   79.59    7.70
  -5   4   3   84.99   13.00
  -4  -4   3  312.67   21.40
  -4  -4   3  328.27   17.60
   4  -4  -3  372.16   23.70
  -4  -4   3  324.97   17.70
   4  -4  -3  351.86   23.00
   4  -4  -3  351.86   22.00
   4  -4  -3  319.67   22.40
   4   4  -3  312.57   20.70
  -4   4   3  344.37   21.00
  -4   4   3  318.07   22.00
  -4   4   3  341.47   21.00
  -4   4   3  282.87   22.40
   3  -4  -3  438.36   23.40
  -3  -4   3  419.76   16.70
   3  -4  -3  390.96   22.60
  -3  -4   3  433.06   16.20
  -3  -4   3  400.36   22.10
   3  -4  -3  483.35   24.80
  -3   4   3  444.16   23.30
   3   4  -3  415.86   21.50
  -3   4   3  405.96   20.70
  -3   4   3  432.66   22.40
  -2  -4   3  669.83   27.80
   2  -4  -3  647.54   27.10
   2  -4  -3  682.53   27.50
  -2  -4   3  684.93   17.30
   2  -4  -3  763.72   31.50
   2  -4  -3  691.73   26.60
  -2   4   3  713.13   26.40
  -2   4   3  725.73   30.30
   2   4  -3  690.63   27.10
  -2   4   3  692.73   24.90
   1  -4  -3  225.18   12.20
   1  -4  -3  204.78   12.00
   1  -4  -3  218.48   12.90
  -1  -4   3  205.58   13.60
   1  -4  -3  197.48   15.30
  -1   4   3  198.98    9.90
  -1   4   3  196.88   10.30
  -1   4   3  227.18   15.70
   0  -4  -3  566.94   18.80
   0  -4   3  551.94   16.00
   0  -4   3  569.14   16.40
   0  -4  -3  542.35   18.60
   0  -4  -3  490.15   24.60
   0   4   3  553.64   25.20
   1  -4   3 2856.11   72.29
  -1  -4  -3 2841.82   68.29
  -1  -4  -3 2854.61   69.19
   1  -4   3 2887.11   72.49
  -1  -4  -3 3062.99   80.89
   1   4   3 3065.69   79.99
  -1   4  -3 2841.82   66.39
  -2  -4  -3  167.38   10.10
  -2  -4  -3  179.38    8.90
  -2  -4  -3  165.58    9.30
   2  -4   3  162.08   13.20
   2  -4   3  170.98   12.90
   2   4   3  188.48   13.50
  -2   4  -3  175.28   11.70
  -2   4  -3  152.98   10.60
  -3  -4  -3  694.73   24.50
  -3  -4  -3  687.03   26.10
   3  -4   3  683.83   31.00
   3  -4   3  695.13   31.20
  -3  -4  -3  702.63   23.60
   3   4   3  687.13   17.80
  -3   4  -3  662.83   29.10
   3   4   3  740.33   28.50
   3   4   3  694.93   23.00
  -3   4  -3  680.93   28.40
  -4  -4  -3  528.15   23.80
  -4  -4  -3  528.65   22.30
   4  -4   3  500.05   29.00
   4  -4   3  517.75   29.50
  -4  -4  -3  547.05   25.50
   4   4   3  524.85   22.10
   4   4   3  496.15   19.40
  -4   4  -3  566.74   29.40
   4   4   3  548.25   23.70
  -4   4  -3  535.45   27.80
   4   4   3  514.85   18.80
   5  -4   3 1085.99   47.70
  -5  -4  -3 1041.20   40.70
  -5  -4  -3 1081.69   38.40
  -5  -4  -3 1135.39   43.40
   5  -4   3 1123.09   48.50
   5  -4   3 1139.69   48.30
   5   4   3 1044.60   36.00
   5   4   3 1084.79   36.00
  -5   4  -3 1123.19   47.50
   5   4   3 1071.59   34.50
   5   4   3 1127.09   38.90
  -5   4  -3 1029.50   44.10
  -6  -4  -3  137.19   15.50
   6  -4   3  123.39   19.50
   6  -4   3  143.79   14.50
  -6  -4  -3  155.18   14.20
  -6  -4  -3  116.79   16.60
   6  -4   3  138.19   19.40
   6  -4   3  128.59   18.90
   6   4   3  139.89   10.50
   6   4   3  155.98   12.80
  -6   4  -3  144.19   22.40
   6   4   3  127.49   12.60
  -6   4  -3  132.99   19.90
   6   4   3  133.89   13.60
  -7  -4  -3  111.59   14.80
   7  -4   3   93.29   18.20
   7  -4   3   77.29   15.90
   7  -4   3  116.49   19.10
   7  -4   3  118.39   13.10
  -7  -4  -3  114.99   21.50
   7   4   3  106.69   12.00
  -7   4  -3  103.19   18.80
  -7   4  -3  118.39   18.20
   7   4   3  110.59   12.80
   7   4   3  119.39   14.00
  -8  -4  -3   47.80   14.00
   8  -4   3   42.50   14.50
  -8  -4  -3   48.30   11.60
   8  -4   3   32.90    8.00
   8  -4   3   47.10   14.20
   8  -4   3   37.00   12.00
  -8  -4  -3   31.30   11.20
  -8   4  -3   40.90   14.20
   8   4   3   41.80    9.80
   8   4   3   31.60    9.90
  -8   4  -3   38.80   12.00
   8   4   3   39.20    9.70
   9  -4   3  197.08   27.70
   9  -4   3  237.08   27.70
  -9  -4  -3  229.18   21.90
  -9  -4  -3  219.08   23.70
   9  -4   3  193.28   22.80
  -9  -4  -3  255.17   27.50
   9  -4   3  223.78   17.70
  -9   4  -3  174.98   27.20
  -9   4  -3  201.48   22.90
   9   4   3  197.88   21.40
   9   4   3  229.18   21.40
   9   4   3  219.88   19.60
 -10  -4  -3  261.17   28.80
  10  -4   3  234.68   26.20
  10  -4   3  265.47   31.00
 -10  -4  -3  261.77   27.90
  10  -4   3  235.08   18.30
  10  -4   3  233.68   26.40
 -10  -4  -3  278.07   25.80
  10   4   3  278.07   22.80
 -10   4  -3  305.67   33.00
  10   4   3  256.07   23.10
 -10   4  -3  251.47   27.50
  10   4   3  275.27   25.90
 -11  -4  -3   65.89   19.20
  11  -4   3   59.79   10.50
  11  -4   3   49.80   14.70
 -11  -4  -3   39.80   13.20
  11  -4   3   48.10   13.70
  11  -4   3   49.99   19.10
  11   4   3   60.69   13.50
 -11   4  -3   49.00   18.40
 -11   4  -3   64.49   18.10
  11   4   3   45.20   13.20
  11   4   3   51.39   14.00
 -12  -4  -3  101.79   23.30
  12  -4   3   96.59   23.80
 -12  -4  -3  111.29   22.00
  12   4   3  115.29   18.60
  12   4   3   97.59   17.70
 -12   4  -3   90.39   27.30
  12   4   3  110.79   20.30
  13  -4   3   -2.60   12.20
 -13  -4  -3  -22.80    7.70
 -13  -4  -3   12.90   10.60
  13   4   3    6.90    9.60
  13   4   3   11.50   10.00
 -13   4  -3    2.90   11.30
 -14  -4  -3   23.10   14.70
 -14  -4  -3    2.60   13.00
  14  -4   3   17.30   15.50
 -14   4  -3   19.70   15.00
  14   4   3   37.50   14.00
 -15  -4  -3  -12.10   10.50
  15  -4   3   21.30   15.30
  15   4   3   16.70   12.40
 -15   4  -3   18.00   16.90
 -15  -5   3    2.50   11.00
  15  -5  -3   23.10   17.00
 -15  -5   3   22.80   16.40
  15   5  -3    6.30    8.50
 -15   5   3    6.20   14.40
 -14  -5   3   74.89   20.60
 -14  -5   3   61.19   18.80
  14  -5  -3   31.00   19.30
  14   5  -3   43.80   14.50
 -14   5   3   46.80   19.80
  14   5  -3   24.40   11.30
  13  -5  -3   39.00   19.20
 -13  -5   3  111.89   28.70
  13   5  -3   94.19   16.30
  13   5  -3  114.89   17.20
 -13   5   3  197.68   34.40
  12  -5  -3  -14.30    9.60
 -12  -5   3    7.50    9.90
 -12  -5   3  -14.40    9.10
  12   5  -3    9.50    7.00
  12   5  -3    9.80    9.20
 -12   5   3   -7.30   10.20
  12   5  -3   -1.60    6.70
 -11  -5   3  127.79   23.30
  11  -5  -3  130.29   23.70
  11  -5  -3  125.69   24.90
 -11  -5   3  128.99   23.70
  11   5  -3  112.49   21.50
  11   5  -3  126.59   22.80
 -11   5   3  107.69   24.90
  11   5  -3  128.59   15.40
 -11   5   3  133.99   22.90
  10  -5  -3   13.50   13.50
 -10  -5   3   31.30   12.20
  10  -5  -3   -3.20   10.40
  10  -5  -3   26.20   11.90
 -10  -5   3   16.60   10.80
  10   5  -3   26.50    8.50
 -10   5   3   27.50   14.50
  10   5  -3   18.10   10.40
  10   5  -3   15.70    7.90
 -10   5   3   30.10   11.90
  -9  -5   3  611.84   38.40
  -9  -5   3  532.05   36.10
  -9  -5   3  512.95   34.40
   9  -5  -3  569.14   41.50
   9  -5  -3  535.45   38.60
   9  -5  -3  543.15   39.50
   9   5  -3  505.95   35.00
  -9   5   3  508.65   39.30
   9   5  -3  515.25   26.30
  -9   5   3  496.75   35.50
   9   5  -3  505.95   26.10
  -8  -5   3   22.00    5.30
  -8  -5   3   21.40    9.90
   8  -5  -3   15.80   10.80
  -8  -5   3   14.90    9.30
   8  -5  -3   13.10   10.00
   8  -5  -3   19.90   11.70
  -8  -5   3   15.70    8.60
   8   5  -3   25.30    6.50
   8   5  -3   26.30    7.00
  -8   5   3    7.10   10.20
  -8   5   3   12.00    8.90
   8   5  -3   33.10   10.00
   7  -5  -3    6.20    7.70
  -7  -5   3   17.80    9.50
  -7  -5   3    2.80    7.10
   7  -5  -3   31.10   11.20
  -7  -5   3   19.80    7.90
   7  -5  -3    6.30    7.40
  -7  -5   3   18.80    5.20
   7   5  -3   22.60    5.20
  -7   5   3   22.70    9.40
  -7   5   3   21.00   10.20
   7   5  -3   12.20    4.50
   7   5  -3    4.20    7.10
  -6  -5   3   25.70    7.80
  -6  -5   3   16.60    7.00
   6  -5  -3   11.90    7.10
  -6  -5   3   19.80    6.10
   6  -5  -3   22.70   10.30
   6  -5  -3   -0.20    6.30
  -6  -5   3   35.40   12.20
   6  -5  -3    8.70    8.00
   6   5  -3   15.50    8.30
   6   5  -3   15.70    2.70
  -6   5   3   20.00    9.60
  -6   5   3   32.50   10.90
   5  -5  -3  223.08   20.70
   5  -5  -3  223.98   21.10
   5  -5  -3  215.38   19.00
  -5  -5   3  215.18   15.70
  -5  -5   3  212.78   19.70
   5  -5  -3  217.28   20.50
  -5  -5   3  220.48   16.20
  -5  -5   3  240.28   16.70
   5   5  -3  236.08   19.20
  -5   5   3  233.48   21.00
  -5   5   3  242.58   19.80
  -5   5   3  218.18   18.30
   4  -5  -3   98.29   14.50
  -4  -5   3   98.59   10.20
   4  -5  -3   97.09   15.90
   4  -5  -3   90.39   13.80
   4  -5  -3  101.19   15.10
  -4  -5   3   99.79    9.90
  -4  -5   3   80.39   13.00
  -4   5   3   94.99   14.30
  -4   5   3  102.99   14.50
   4   5  -3   88.79   13.00
  -4   5   3  119.69   13.00
  -3  -5   3  466.85   16.60
  -3  -5   3  527.25   26.50
   3  -5  -3  454.15   27.00
   3  -5  -3  513.05   26.90
  -3  -5   3  500.95   16.20
   3  -5  -3  486.05   26.40
  -3   5   3  509.25   25.10
   3   5  -3  513.65   24.70
  -3   5   3  506.55   23.10
  -3   5   3  515.05   28.00
  -2  -5   3  862.21   33.60
   2  -5  -3  742.53   35.50
   2  -5  -3  880.21   32.60
   2  -5  -3  772.02   32.40
   2  -5  -3  859.61   31.30
  -2   5   3  843.02   28.80
  -2   5   3  859.31   36.70
  -2   5   3  837.22   27.50
   1  -5  -3  408.26   24.80
  -1  -5   3  442.56   22.10
   1  -5  -3  459.05   19.70
   1  -5  -3  450.25   19.00
  -1   5   3  465.65   13.30
  -1   5   3  445.46   25.00
   0  -5   3  111.99    6.00
   0  -5   3  125.29    6.20
   0  -5  -3  130.29   13.90
   0  -5  -3  104.89    8.00
   0  -5  -3  115.19    8.20
   0   5   3  122.79   13.00
   1  -5   3   22.10    5.50
   1  -5   3   19.50    5.10
  -1  -5  -3   20.90    7.80
  -1  -5  -3   25.10    4.10
  -1  -5  -3   22.70    4.20
   1   5   3   34.60    8.40
  -2  -5  -3  709.93   33.10
  -2  -5  -3  800.62   25.20
  -2  -5  -3  782.32   23.90
   2  -5   3  800.92   31.40
  -2  -5  -3  772.42   25.10
   2  -5   3  845.82   31.60
   2   5   3  849.81   34.40
  -2   5  -3  794.12   26.10
  -2   5  -3  820.02   25.80
  -3  -5  -3  299.57   14.80
   3  -5   3  308.07   21.70
   3  -5   3  327.27   21.60
  -3  -5  -3  329.67   15.80
  -3  -5  -3  314.57   16.40
  -3   5  -3  331.07   18.40
   3   5   3  320.67   20.20
  -3   5  -3  349.77   20.00
   4  -5   3   69.89   13.20
  -4  -5  -3   82.39    9.60
  -4  -5  -3   58.09    9.00
   4  -5   3   65.49   13.30
  -4  -5  -3   55.09    9.60
   4   5   3   71.99    8.50
   4   5   3   76.09   11.30
  -4   5  -3   67.89   11.50
  -4   5  -3   59.09   12.40
  -5  -5  -3  359.36   19.80
  -5  -5  -3  347.47   21.90
   5  -5   3  362.16   27.40
   5  -5   3  384.96   27.70
   5  -5   3  357.26   26.80
  -5  -5  -3  356.66   21.00
   5  -5   3  329.87   23.60
   5   5   3  342.77   12.70
   5   5   3  365.46   19.40
  -5   5  -3  362.66   25.50
   5   5   3  326.07   19.60
   5   5   3  344.77   12.90
  -5   5  -3  349.37   23.30
   6  -5   3   63.19   15.30
   6  -5   3   87.79   14.90
   6  -5   3   74.29   14.70
  -6  -5  -3   82.29   13.80
   6  -5   3   53.49   13.70
  -6  -5  -3   65.29   11.60
  -6  -5  -3   89.39   12.80
   6   5   3   63.99   10.60
   6   5   3   68.59    7.50
   6   5   3   72.79    8.00
  -6   5  -3   81.89   15.40
   7  -5   3  181.68   21.90
   7  -5   3  187.08   21.70
   7  -5   3  215.78   22.60
   7  -5   3  197.98   18.00
  -7  -5  -3  229.88   18.50
  -7  -5  -3  167.08   19.30
   7   5   3  190.28   14.00
   7   5   3  202.68   13.80
  -7   5  -3  187.78   20.10
  -7   5  -3  194.38   22.40
   7   5   3  198.28   17.30
   8  -5   3  881.01   49.40
  -8  -5  -3  846.72   45.10
   8  -5   3  825.72   47.30
   8  -5   3  911.61   51.79
   8  -5   3  832.82   39.20
  -8  -5  -3  834.12   44.50
  -8  -5  -3  762.02   39.20
  -8   5  -3  832.72   45.10
  -8   5  -3  865.71   49.00
   8   5   3  866.71   34.10
   8   5   3  846.02   40.00
   8   5   3  892.01   35.90
  -9  -5  -3   50.79   15.70
  -9  -5  -3   59.69   15.10
   9  -5   3   60.69   18.20
   9  -5   3   53.19   15.40
  -9  -5  -3   39.20   11.40
   9  -5   3   42.70   13.50
   9  -5   3   27.80    9.10
   9   5   3   39.60    9.30
  -9   5  -3   28.30   14.30
   9   5   3   43.60   10.50
   9   5   3   49.90   11.90
  -9   5  -3   45.30   14.00
  10  -5   3   45.90   18.00
 -10  -5  -3    9.90   10.40
  10  -5   3    8.60    6.30
 -10  -5  -3   11.50    8.80
  10  -5   3   18.30    9.90
 -10   5  -3   33.20   12.80
  10   5   3   30.10    9.10
  10   5   3    0.70    7.10
  10   5   3   17.30    9.60
 -10   5  -3   23.60   14.80
 -11  -5  -3  110.69   20.10
  11  -5   3   93.59   14.80
 -11  -5  -3  137.39   25.60
  11  -5   3  149.79   26.20
  11  -5   3   88.19   21.90
  11   5   3  125.99   17.20
 -11   5  -3  111.89   22.50
  11   5   3  139.89   16.70
 -11   5  -3   93.89   22.80
  11   5   3  110.59   19.10
 -12  -5  -3  138.99   27.50
 -12  -5  -3  131.99   22.60
  12  -5   3  145.89   28.50
  12   5   3  137.79   19.20
  12   5   3  130.89   22.20
  12   5   3  168.78   19.60
  13  -5   3    6.50   12.70
 -13  -5  -3   31.40   13.40
 -13  -5  -3   28.50   16.70
 -13   5  -3   14.80   13.60
  13   5   3    6.30   11.80
  13   5   3   28.90   11.40
  13   5   3    5.20    9.20
 -14  -5  -3   20.40   15.10
  14  -5   3   37.20   17.50
  14   5   3   56.79   15.00
 -14   5  -3   31.90   20.00
 -15  -5  -3   -2.80   10.10
  15  -5   3    3.70   15.00
 -15  -5  -3   -8.30    9.80
  15   5   3    6.80    9.50
 -15   5  -3   15.00   15.90
 -14  -6   3  159.88   32.20
 -14  -6   3  141.99   27.60
  14  -6  -3  185.38   34.80
 -14   6   3  153.88   32.10
  13  -6  -3   77.29   23.30
 -13   6   3   87.99   25.50
  13   6  -3   81.99   16.40
  13   6  -3   46.00   10.90
 -12  -6   3   -9.90    7.80
 -12  -6   3    8.00   10.10
  12  -6  -3    2.60    9.00
  12   6  -3   -7.00    5.90
  12   6  -3  -11.20    4.10
 -11  -6   3   23.10   11.60
  11  -6  -3   15.00   13.00
 -11  -6   3    2.70    9.60
 -11  -6   3   46.80   12.30
  11   6  -3   14.00    6.00
 -11   6   3   29.90   12.10
  11   6  -3   15.60    6.30
 -11   6   3   39.00   16.50
  11   6  -3   17.40   10.70
 -10  -6   3   76.49   17.80
  10  -6  -3   61.39   16.60
  10  -6  -3   65.49   17.60
 -10  -6   3   77.19   17.80
  10  -6  -3   78.79   20.90
 -10  -6   3   44.10   13.30
  10   6  -3   69.99    9.30
 -10   6   3   51.69   15.60
  10   6  -3   63.99   14.60
  10   6  -3   60.39    9.30
 -10   6   3   43.90   15.80
   9  -6  -3  241.38   27.40
   9  -6  -3  249.38   26.70
  -9  -6   3  219.18   23.00
  -9  -6   3  244.78   25.10
  -9  -6   3  333.37   28.50
   9  -6  -3  248.38   29.40
   9   6  -3  257.77   25.10
   9   6  -3  231.78   12.60
  -9   6   3  259.77   25.10
  -9   6   3  232.58   27.80
   9   6  -3  234.58   12.80
  -8  -6   3  390.56   27.90
  -8  -6   3  423.66   30.90
  -8  -6   3  371.06   28.10
   8  -6  -3  367.56   31.40
   8  -6  -3  390.26   31.90
   8  -6  -3  433.66   34.40
  -8  -6   3  370.36   20.80
  -8   6   3  423.66   33.50
  -8   6   3  423.76   30.70
   8   6  -3  413.16   29.80
  -7  -6   3  181.78   17.70
  -7  -6   3  204.08   15.40
  -7  -6   3  185.88   18.20
   7  -6  -3  224.48   21.20
   7  -6  -3  225.88   22.60
   7  -6  -3  258.27   25.00
  -7  -6   3  217.58   21.30
   7  -6  -3  244.28   25.10
  -7   6   3  159.98   18.20
  -7   6   3  256.17   24.40
   7   6  -3  218.78   20.90
  -6  -6   3  159.28   14.30
  -6  -6   3  149.49   14.40
  -6  -6   3  156.88   14.90
   6  -6  -3  167.88   19.50
   6  -6  -3  126.19   20.00
   6  -6  -3  215.68   19.80
   6  -6  -3  167.58   19.40
  -6  -6   3  149.09   17.40
   6   6  -3  152.68   16.20
  -6   6   3  148.69   20.40
  -6   6   3  166.78   17.90
  -5  -6   3  128.59   13.30
   5  -6  -3  104.49   20.40
   5  -6  -3  115.59   20.70
  -5  -6   3  128.09   12.00
  -5  -6   3  103.59   15.60
  -5  -6   3  121.99   11.40
   5  -6  -3  119.19   22.10
   5  -6  -3  134.09   16.50
  -5   6   3  137.09   14.90
   5   6  -3  116.09   14.00
  -5   6   3  111.09   16.10
   4  -6  -3  323.37   22.90
  -4  -6   3  324.97   22.90
  -4  -6   3  299.17   21.20
   4  -6  -3  322.87   23.50
  -4  -6   3  280.47   14.60
   4  -6  -3  364.46   25.40
  -4  -6   3  316.17   14.80
   4  -6  -3  327.47   23.00
   4   6  -3  307.27   20.30
  -4   6   3  335.17   22.20
  -4   6   3  276.77   27.30
  -4   6   3  342.67   20.30
  -3  -6   3   76.69    4.70
   3  -6  -3   77.99   12.20
  -3  -6   3   77.69    4.40
   3  -6  -3   93.19   15.40
  -3  -6   3   65.09   12.20
   3  -6  -3   81.39   13.50
   3  -6  -3   71.89   12.10
  -3  -6   3   74.79   12.60
  -3   6   3   68.09    9.50
  -3   6   3   68.89   13.20
  -3   6   3   72.59   11.00
   2  -6  -3  287.17   20.30
   2  -6  -3  260.47   21.40
   2  -6  -3  299.17   18.00
   2  -6  -3  322.47   19.20
  -2  -6   3  288.77   19.90
  -2   6   3  274.27   13.90
  -2   6   3  302.87   13.40
  -2   6   3  294.37   22.80
   1  -6  -3  648.64   25.70
   1  -6  -3  658.93   25.10
   1  -6  -3  681.73   34.90
  -1   6   3  693.43   34.60
   0  -6  -3  540.15   19.70
   0  -6   3  514.55   15.90
   0  -6   3  502.75   15.80
   0  -6  -3  528.55   30.10
   0  -6  -3  523.55   19.30
   0   6   3  526.85   29.50
  -1  -6  -3   77.29    6.50
  -1  -6  -3   72.69    6.90
  -1  -6  -3   61.79   13.10
   1  -6   3   65.49    8.60
   1  -6   3   84.19    9.30
   1   6   3   71.39   12.70
   2  -6   3   34.10    8.50
  -2  -6  -3   26.60    5.90
  -2  -6  -3   32.40    5.40
   2  -6   3   28.40    8.10
  -2  -6  -3   22.20    4.50
  -2  -6  -3   21.20    8.80
   2   6   3   37.10    9.70
  -2   6  -3   25.40    3.80
  -2   6  -3   25.60    5.00
  -3  -6  -3  330.27   16.90
  -3  -6  -3  332.77   16.50
  -3  -6  -3  328.07   22.70
  -3  -6  -3  363.76   15.50
   3  -6   3  344.87   22.20
   3  -6   3  350.36   23.10
  -3   6  -3  354.26   17.70
   3   6   3  353.66   23.40
  -3   6  -3  381.06   19.20
   4  -6   3  133.29   15.80
  -4  -6  -3  115.39   11.50
   4  -6   3  143.39   16.10
   4  -6   3  141.59   16.50
  -4  -6  -3  117.69   10.40
  -4  -6  -3  118.09   10.90
  -4   6  -3  101.89   13.90
   4   6   3  107.39    9.80
   4   6   3  109.89   13.50
  -5  -6  -3  241.18   17.60
  -5  -6  -3  216.98   15.60
  -5  -6  -3  236.88   16.40
   5  -6   3  213.78   21.70
   5  -6   3  225.68   21.20
   5  -6   3  233.68   20.80
   5  -6   3  216.08   22.50
   5   6   3  236.28   15.20
   5   6   3  233.08   17.90
  -5   6  -3  256.57   21.40
  -5   6  -3  229.48   18.70
  -6  -6  -3  107.29   15.20
   6  -6   3  104.89   16.90
   6  -6   3   65.09   15.20
   6  -6   3  124.19   19.90
  -6  -6  -3   74.19   11.40
  -6  -6  -3   94.59   13.90
   6  -6   3   81.39   16.40
  -6   6  -3  109.29   16.30
  -6   6  -3  124.49   18.50
   6   6   3   97.39   11.30
  -7  -6  -3  177.28   16.80
  -7  -6  -3  141.89   22.30
  -7  -6  -3  151.88   18.30
   7  -6   3  153.28   22.60
   7  -6   3  194.48   23.40
   7  -6   3  168.88   20.40
   7  -6   3  173.48   26.30
  -7   6  -3  177.08   19.20
   7   6   3  178.68   16.20
  -7   6  -3  173.58   21.30
   7   6   3  166.78    8.20
  -8  -6  -3    8.70    7.50
   8  -6   3   13.90   11.50
   8  -6   3   11.30    7.70
  -8  -6  -3   38.60   12.30
  -8  -6  -3   19.60    8.20
   8  -6   3   37.60   12.40
   8  -6   3    9.20    8.80
  -8   6  -3    8.70    9.60
   8   6   3   15.70    5.10
   8   6   3   17.20    5.20
  -8   6  -3   16.70   10.60
   8   6   3   11.90    6.80
   9  -6   3  252.37   22.40
  -9  -6  -3  228.78   23.80
  -9  -6  -3  273.17   27.50
   9  -6   3  205.78   24.90
  -9  -6  -3  244.08   22.60
   9  -6   3  264.37   28.90
   9   6   3  235.88   21.90
   9   6   3  231.38   15.50
  -9   6  -3  276.47   25.70
  -9   6  -3  217.18   30.20
   9   6   3  239.58   16.30
 -10  -6  -3   23.50    9.10
 -10  -6  -3   -1.50    7.50
 -10  -6  -3   -9.60    6.50
  10  -6   3   13.60   12.80
  10  -6   3    0.00    6.00
  10  -6   3    6.00    8.10
  10   6   3    4.20    7.30
  10   6   3   -2.10    4.90
 -10   6  -3   -0.80   10.40
  10   6   3    4.10    5.30
 -10   6  -3    2.00    9.60
  11  -6   3  103.09   16.60
  11  -6   3  148.49   28.40
 -11  -6  -3  129.79   22.50
 -11  -6  -3  139.19   26.50
 -11  -6  -3   97.89   18.20
 -11   6  -3  133.19   23.20
  11   6   3  156.88   16.20
  11   6   3  132.79   20.60
 -11   6  -3  174.88   30.30
  11   6   3  141.59   22.00
 -12  -6  -3   32.40   14.60
 -12  -6  -3   43.70   14.10
  12  -6   3   14.00    8.00
  12  -6   3   12.90   13.50
 -12   6  -3   79.99   22.20
  12   6   3   58.59   14.70
  12   6   3   21.90    8.30
  13  -6   3   22.20   15.70
 -13  -6  -3   17.50   12.50
 -13  -6  -3   31.30   13.70
  13   6   3   20.60    9.50
  13   6   3   18.20    8.00
 -13   6  -3   28.00   17.80
  13   6   3   47.60   16.40
 -14  -6  -3    0.50   12.90
  14  -6   3   62.49   20.70
 -14  -6  -3   54.29   19.20
 -14   6  -3   53.39   20.90
  14   6   3   47.40   12.20
  14  -7  -3  134.59   32.20
 -14  -7   3  123.09   25.40
 -14  -7   3  141.49   29.50
 -14   7   3  140.19   29.90
  13  -7  -3    8.10   13.00
 -13  -7   3   15.30   14.70
 -13   7   3   28.40   17.30
  12  -7  -3   54.19   20.60
 -12  -7   3   38.40   16.40
 -12  -7   3   24.50   12.50
  12   7  -3   31.50   16.00
 -12   7   3   33.20   17.40
 -11  -7   3   31.80    9.00
  11  -7  -3   35.10   17.10
 -11  -7   3   18.90   12.40
 -11  -7   3    5.60    8.90
 -11   7   3   12.80   12.00
 -11   7   3   -0.20   12.00
  11   7  -3  -11.40    7.60
  10  -7  -3   86.79   21.60
 -10  -7   3   91.39   18.40
 -10  -7   3  126.59   21.60
 -10  -7   3  103.99   20.30
  10  -7  -3  131.49   24.10
 -10   7   3  100.19   22.20
  10   7  -3  128.59   21.40
  -9  -7   3  537.45   37.10
   9  -7  -3  574.54   43.70
  -9  -7   3  549.45   27.10
  -9  -7   3  628.34   38.10
   9  -7  -3  502.45   39.60
  -9  -7   3  509.05   34.20
  -9   7   3  497.05   39.50
  -9   7   3  499.15   35.80
   9   7  -3  514.95   35.30
  -8  -7   3   40.20   12.00
   8  -7  -3   33.20   12.50
  -8  -7   3   35.30   11.30
   8  -7  -3   30.40   13.90
   8  -7  -3   46.50   14.30
  -8  -7   3   38.70   10.60
  -8  -7   3   26.00    7.80
   8   7  -3   15.60    9.30
  -8   7   3   25.10   11.20
  -8   7   3   35.40   14.10
  -7  -7   3  214.98   17.80
  -7  -7   3  238.68   22.60
   7  -7  -3  230.28   24.80
  -7  -7   3  200.28   18.70
   7  -7  -3  229.68   25.60
  -7  -7   3  215.58   19.20
   7  -7  -3  285.07   26.30
   7  -7  -3  246.78   23.70
  -7   7   3  237.98   21.20
  -7   7   3  236.18   24.60
   7   7  -3  198.38   20.10
   6  -7  -3   76.69   17.10
   6  -7  -3   95.19   17.50
  -6  -7   3   66.39   12.00
   6  -7  -3   74.99   15.60
  -6  -7   3  106.69   16.80
  -6  -7   3   94.39   11.40
   6  -7  -3   75.79   15.60
  -6  -7   3   96.19   11.60
  -6   7   3   75.69   14.50
   6   7  -3   69.79   20.80
  -6   7   3   87.69   14.60
  -5  -7   3  168.78   16.80
   5  -7  -3  185.18   19.30
   5  -7  -3  167.08   18.80
   5  -7  -3  172.58   19.10
  -5  -7   3  171.68   12.70
  -5  -7   3  134.09   11.40
  -5  -7   3  170.38   18.70
   5  -7  -3  164.08   18.30
  -5   7   3  168.08   15.50
   5   7  -3  161.48   16.10
  -5   7   3  188.78   18.20
   4  -7  -3  237.38   20.00
   4  -7  -3  246.78   20.80
  -4  -7   3  219.68   19.40
  -4  -7   3  259.97   12.40
   4  -7  -3  267.97   23.70
  -4  -7   3  260.07   21.00
  -4  -7   3  235.68   11.60
   4  -7  -3  240.58   21.00
  -4   7   3  250.97   16.70
  -4   7   3  254.57   18.40
   3  -7  -3  447.16   25.80
   3  -7  -3  442.76   24.90
   3  -7  -3  493.85   28.70
  -3  -7   3  456.85   26.90
  -3  -7   3  461.35   28.70
  -3   7   3  434.06   19.10
  -3   7   3  463.75   21.00
  -3   7   3  443.96   29.70
   2  -7  -3  306.47   19.30
  -2  -7   3  314.07   21.60
   2  -7  -3  302.37   21.50
   2  -7  -3  337.17   19.30
   2  -7  -3  310.37   24.90
  -2  -7   3  305.47   23.70
  -2   7   3  343.47   25.80
   1  -7  -3  757.62   28.00
   1  -7  -3  748.93   28.80
   1  -7  -3  815.12   40.10
  -1  -7   3  746.83   38.40
  -1   7   3  762.82   38.80
   0  -7  -3  593.44   33.10
   0  -7   3  495.75   16.10
   0  -7   3  486.25   16.10
   0  -7  -3  470.25   18.90
   0  -7  -3  483.45   19.40
   0  -7   3  469.15   30.40
   0   7   3  468.45   30.00
  -1  -7  -3  171.78    9.30
  -1  -7  -3  178.18   18.70
   1  -7   3  182.68   12.60
  -1  -7  -3  150.68    9.20
   1  -7   3  130.19   18.80
   1  -7   3  172.68   11.90
   1   7   3  161.38   24.60
  -2  -7  -3  100.69    9.50
   2  -7   3   97.89   12.80
  -2  -7  -3   85.09    6.70
   2  -7   3   83.19   11.40
   2  -7   3   85.39   16.30
  -2  -7  -3   79.59    7.00
  -2  -7  -3   88.29   15.60
   2   7   3   87.79   17.30
  -3  -7  -3  551.34   31.80
   3  -7   3  563.04   29.20
  -3  -7  -3  593.04   24.50
   3  -7   3  558.04   40.80
   3  -7   3  584.74   29.90
  -3  -7  -3  617.34   22.50
  -3  -7  -3  598.94   20.80
  -3   7  -3  606.34   21.30
  -3   7  -3  578.74   21.70
   3   7   3  564.34   31.40
  -4  -7  -3  160.78   12.50
  -4  -7  -3  137.89   11.90
   4  -7   3  129.89   15.40
  -4  -7  -3  122.89   10.20
   4  -7   3  122.39   17.60
   4  -7   3  164.88   18.70
  -4   7  -3  139.19   13.20
  -4   7  -3  164.18   13.10
   4   7   3  155.08   16.10
  -5  -7  -3   46.00    8.50
  -5  -7  -3   49.20    8.70
  -5  -7  -3   48.80    9.60
   5  -7   3   62.39   14.10
   5  -7   3   51.39   12.30
   5  -7   3   37.10   12.30
  -5   7  -3   50.79    9.80
  -5   7  -3   56.49   11.50
   5   7   3   54.09    8.30
  -6  -7  -3    1.30    5.30
   6  -7   3   10.50    8.20
   6  -7   3    0.40    7.00
   6  -7   3   -3.40    3.90
  -6  -7  -3    5.40    5.20
  -6  -7  -3   -1.40    3.80
  -6   7  -3    6.60    6.80
   6   7   3    2.50    4.10
   7  -7   3   79.19   16.90
  -7  -7  -3   75.59   14.10
   7  -7   3   99.09   18.60
   7  -7   3   67.59   14.70
  -7  -7  -3   87.69   15.20
  -7  -7  -3   59.19   11.30
   7  -7   3   89.49   18.90
   7   7   3   81.79   12.70
  -7   7  -3  107.39   18.80
  -7   7  -3  112.19   16.90
  -8  -7  -3   53.69   12.20
  -8  -7  -3   59.29   13.80
   8  -7   3   60.19   15.70
   8  -7   3   43.40   12.50
  -8  -7  -3   51.99   13.40
   8  -7   3   21.70   11.60
   8  -7   3   33.30   14.40
  -8   7  -3   45.90   13.20
  -8   7  -3   72.59   17.60
   8   7   3   60.69   12.10
   9  -7   3  231.28   32.30
   9  -7   3  223.48   30.90
   9  -7   3  249.68   30.60
  -9  -7  -3  206.08   24.90
   9  -7   3  211.58   22.30
  -9  -7  -3  283.77   23.60
  -9  -7  -3  231.88   23.80
   9   7   3  255.77   21.90
  -9   7  -3  230.28   24.00
  -9   7  -3  276.47   29.50
  10  -7   3  300.27   34.10
  10  -7   3  279.37   33.30
 -10  -7  -3  413.56   34.70
 -10  -7  -3  362.86   30.70
  10  -7   3  346.97   28.20
 -10  -7  -3  391.66   29.20
 -10   7  -3  353.46   35.50
  10   7   3  361.06   27.40
  10   7   3  303.57   13.00
 -11  -7  -3   23.80   13.70
  11  -7   3   30.90   11.40
 -11  -7  -3   35.90   13.50
  11  -7   3   -5.10   13.20
 -11  -7  -3   36.10   12.10
 -11   7  -3   23.10   14.30
  11   7   3   16.20    4.50
 -11   7  -3   21.90   11.40
  11   7   3   31.40   10.30
  11   7   3   26.90    5.20
 -12  -7  -3   88.69   19.60
 -12  -7  -3   93.39   22.90
  12  -7   3   65.09   14.50
  12  -7   3   57.29   18.50
  12   7   3   39.90   12.80
  12   7   3   57.39    8.00
 -12   7  -3   56.59   20.00
  12   7   3   50.39    9.20
 -13  -7  -3   87.69   22.70
  13  -7   3   84.99   23.80
 -13  -7  -3   94.39   19.60
 -13   7  -3  118.59   28.80
 -14  -7  -3   -0.70   10.90
  14  -7   3   13.60   13.60
 -14  -7  -3    1.80    9.80
 -14   7  -3    1.50   13.40
 -14  -8   3   55.29   21.30
  14  -8  -3   53.39   22.50
 -14  -8   3   83.19   19.50
 -14   8   3   15.40   16.20
 -13  -8   3   88.19   20.50
  13  -8  -3   78.29   23.00
 -13   8   3   91.39   23.60
  12  -8  -3   79.29   22.50
 -12  -8   3   52.79   17.80
 -12  -8   3   70.59   18.50
 -12   8   3   53.99   19.00
  12   8  -3   49.00   21.30
  11  -8  -3   13.10   11.80
 -11  -8   3   34.00   13.70
 -11  -8   3   47.00   16.00
  11   8  -3   46.90   16.60
 -11   8   3   52.29   16.50
 -11   8   3   57.89   16.20
 -10  -8   3    6.00   10.10
  10  -8  -3   11.80   13.70
 -10  -8   3   27.70   11.60
 -10  -8   3   40.00   11.00
  10   8  -3   27.40   12.00
 -10   8   3   38.00   12.70
 -10   8   3   55.69   16.40
   9  -8  -3   21.30   11.50
   9  -8  -3   -0.60   12.10
   9  -8  -3   36.30   12.40
  -9  -8   3   14.20    7.00
  -9  -8   3   30.70    9.90
  -9  -8   3   -6.50    7.00
  -9  -8   3   27.30   10.50
  -9   8   3   27.00   13.20
   9   8  -3   17.70    9.20
   8  -8  -3  185.98   26.90
   8  -8  -3  202.58   29.60
   8  -8  -3  197.28   22.40
  -8  -8   3  186.78   19.80
  -8  -8   3  186.58   21.70
   8  -8  -3  152.48   24.20
  -8  -8   3  211.28   18.80
  -8   8   3  224.98   24.50
  -8   8   3  170.88   20.10
   8   8  -3  161.78   19.80
  -7  -8   3  396.16   26.30
   7  -8  -3  390.16   31.20
  -7  -8   3  388.36   24.90
   7  -8  -3  466.15   36.00
  -7  -8   3  450.85   31.90
   7  -8  -3  361.46   31.00
   7  -8  -3  372.06   31.40
  -7  -8   3  382.46   24.50
  -7   8   3  406.46   30.00
  -7   8   3  417.86   27.50
   7   8  -3  397.16   27.60
  -6  -8   3  369.76   21.30
   6  -8  -3  384.66   30.40
  -6  -8   3  347.77   21.10
   6  -8  -3  383.06   30.70
  -6  -8   3  319.17   26.10
  -6  -8   3  384.86   26.50
   6  -8  -3  420.06   31.70
   6  -8  -3  369.16   29.10
  -6   8   3  364.76   24.30
   6   8  -3  382.46   25.70
  -5  -8   3  127.29   15.80
   5  -8  -3   98.49   17.20
   5  -8  -3  139.19   19.90
  -5  -8   3  136.49   18.60
  -5  -8   3  125.59   10.40
  -5  -8   3  142.69   11.40
   5  -8  -3  137.49   21.30
   5  -8  -3  139.29   20.60
  -5   8   3  129.99   13.50
  -5   8   3  125.99   14.70
  -4  -8   3  152.48    8.30
  -4  -8   3  118.79   19.10
   4  -8  -3  171.58   17.40
   4  -8  -3  147.09   17.30
  -4  -8   3  155.58   17.30
   4  -8  -3  173.38   18.40
   4  -8  -3  154.18   22.80
  -4  -8   3  159.58    8.80
  -4   8   3  151.58   12.30
  -4   8   3  160.88   13.70
   3  -8  -3  225.18   23.20
   3  -8  -3  297.07   23.00
  -3  -8   3  265.27   44.00
   3  -8  -3  277.57   20.60
  -3   8   3  255.97   11.30
  -3   8   3  259.17   11.00
   2  -8  -3  114.49   16.30
  -2  -8   3   65.49   14.40
  -2  -8   3   83.79   14.40
   2  -8  -3   74.09   11.20
   2  -8  -3   71.39   11.30
   2  -8  -3   73.49   15.20
  -2   8   3   79.99   16.30
   1  -8  -3    8.50    4.60
  -1  -8   3   10.60    7.50
   1  -8  -3   11.10    4.90
   1  -8  -3    5.60    7.60
  -1   8   3    7.70    7.40
   0  -8   3  208.78   21.30
   0  -8  -3  177.88   19.90
   0  -8  -3  171.68   11.20
   0  -8   3  177.88    9.30
   0  -8   3  172.08    9.30
   0  -8  -3  176.58   11.70
   0   8   3  161.38   18.90
   1  -8   3  182.48   20.40
  -1  -8  -3  178.78    9.90
   1  -8   3  173.48   12.50
   1  -8   3  175.48   12.50
  -1  -8  -3  173.38    9.90
  -1  -8  -3  163.98   18.80
   1   8   3  149.79   17.80
  -2  -8  -3  257.67   11.50
   2  -8   3  291.77   25.30
  -2  -8  -3  249.38   11.80
   2  -8   3  253.47   17.50
  -2  -8  -3  258.57   15.90
   2  -8   3  258.77   18.00
  -2  -8  -3  252.97   22.90
   2   8   3  215.58   21.10
   3  -8   3  164.08   20.10
   3  -8   3  178.48   17.00
   3  -8   3  194.78   17.20
  -3  -8  -3  193.88   11.50
  -3  -8  -3  179.88   13.60
  -3  -8  -3  185.68   10.40
   4  -8   3   72.29   15.50
   4  -8   3   68.39   13.30
   4  -8   3   73.69   14.10
  -4  -8  -3   85.79    9.30
  -4  -8  -3   86.19    8.20
  -4  -8  -3   80.49    9.80
  -4  -8  -3   63.29   16.10
  -4   8  -3   74.59    9.00
  -4   8  -3   66.19    8.20
   5  -8   3   31.90   11.30
  -5  -8  -3   32.30    8.10
  -5  -8  -3   15.90    5.80
  -5  -8  -3   20.00    6.90
   5  -8   3   20.00    8.80
   5  -8   3   14.10   10.00
  -5   8  -3   29.30    8.20
  -5   8  -3   18.00    6.80
   6  -8   3    5.30    8.70
   6  -8   3    7.70    9.70
   6  -8   3   22.10   10.00
  -6  -8  -3   16.20    7.60
  -6  -8  -3   13.80    6.80
  -6  -8  -3   16.20    7.30
   6  -8   3   18.90   10.20
  -6   8  -3   28.20   11.70
  -6   8  -3    9.70    7.00
  -7  -8  -3    6.70    7.00
   7  -8   3   41.70   12.70
  -7  -8  -3   34.80   10.00
  -7  -8  -3   22.10    8.30
   7  -8   3   18.70   10.90
   7  -8   3   10.90   10.30
   7  -8   3   28.10   11.40
   7   8   3   30.30    8.20
  -7   8  -3   11.20    8.90
  -7   8  -3   12.00    7.80
   8  -8   3  215.38   29.90
  -8  -8  -3  264.57   21.40
   8  -8   3  193.38   29.70
  -8  -8  -3  199.38   21.00
  -8  -8  -3  191.68   21.70
   8  -8   3  256.07   25.30
   8  -8   3  182.08   26.90
   8   8   3  218.58   18.60
  -8   8  -3  196.98   21.60
  -8   8  -3  229.28   26.00
   9  -8   3  161.38   24.10
  -9  -8  -3  201.38   20.00
   9  -8   3  120.89   22.40
  -9  -8  -3  189.08   20.80
   9  -8   3  122.99   24.60
  -9  -8  -3  148.89   23.70
   9  -8   3  155.98   28.20
  -9   8  -3  188.68   21.20
  -9   8  -3  194.68   28.50
   9   8   3  179.18   18.40
 -10  -8  -3  116.59   19.30
 -10  -8  -3   58.99   18.10
  10  -8   3  128.19   26.30
  10  -8   3  119.19   19.90
 -10  -8  -3  109.29   18.50
 -10   8  -3   95.79   21.10
  10   8   3   87.19   16.80
  11  -8   3   80.49   23.00
  11  -8   3   80.99   17.70
 -11  -8  -3   80.79   17.00
 -11  -8  -3   99.79   21.70
  11   8   3   88.59   17.50
 -11   8  -3  106.19   24.30
  12  -8   3   32.80   11.50
  12  -8   3   53.69   19.60
 -12  -8  -3   36.00   16.50
 -12  -8  -3   36.40   14.10
 -12   8  -3   44.50   16.70
  12   8   3   33.20   12.90
 -13  -8  -3   23.80   13.40
  13  -8   3   -6.60   11.70
 -13  -8  -3   16.90   12.10
 -13   8  -3   23.60   14.30
  13   8   3   -0.70   10.40
 -13  -9   3   69.89   36.30
 -13  -9   3   97.19   21.80
  13  -9  -3   69.29   22.90
 -13   9   3   89.19   23.70
  12  -9  -3    5.60   13.90
 -12  -9   3   29.00   13.70
 -12  -9   3    3.60    9.80
 -12   9   3   -3.80   10.50
  12   9  -3   -2.60   11.00
 -11  -9   3   92.79   21.00
  11  -9  -3  127.49   27.80
 -11  -9   3   79.99   18.80
  11   9  -3   84.79   17.90
 -11   9   3  119.39   24.30
 -10  -9   3   -4.60    7.80
 -10  -9   3   15.40    8.80
 -10   9   3    6.00   10.40
 -10   9   3    5.40    9.90
  10   9  -3    0.60    7.50
   9  -9  -3   -7.40   12.10
  -9  -9   3   28.30   10.60
  -9  -9   3   26.60    9.30
   9  -9  -3    1.90   11.40
  -9  -9   3    4.60    7.90
  -9  -9   3   19.90    8.80
   9   9  -3   26.00   10.40
  -9   9   3   42.00   14.00
   8  -9  -3  341.77   32.40
   8  -9  -3  400.76   36.50
  -8  -9   3  375.86   30.70
   8  -9  -3  414.46   33.70
  -8  -9   3  362.46   26.20
   8  -9  -3  393.46   35.00
  -8  -9   3  367.46   32.70
  -8   9   3  413.16   32.50
   8   9  -3  378.66   28.40
  -8   9   3  381.06   28.80
  -7  -9   3   45.60   12.70
  -7  -9   3   49.30   10.40
   7  -9  -3   50.09   14.40
   7  -9  -3   37.30   13.60
  -7  -9   3   55.09   14.20
  -7  -9   3   48.20   10.60
   7  -9  -3   59.09   15.80
   7  -9  -3   41.20   14.60
  -7   9   3   38.30   11.50
  -7   9   3   65.29   13.00
   7   9  -3   51.09   12.30
   6  -9  -3    4.80    7.70
   6  -9  -3   22.60   12.00
   6  -9  -3   23.70   11.70
   6  -9  -3   11.40    8.90
  -6  -9   3    8.50    6.00
  -6  -9   3   16.10    8.20
  -6  -9   3   16.80    6.10
  -6  -9   3   -4.70    6.60
  -6   9   3   15.90    8.50
  -6   9   3   15.00    7.40
  -5  -9   3  230.98   13.90
   5  -9  -3  227.78   22.80
   5  -9  -3  218.58   24.80
   5  -9  -3  179.78   20.40
  -5  -9   3  214.98   13.20
  -5  -9   3  217.38   21.50
   5  -9  -3  250.57   24.80
  -5  -9   3  232.78   23.00
  -5   9   3  213.28   15.90
  -5   9   3  209.98   16.80
   4  -9  -3   72.09   15.00
  -4  -9   3   73.89   15.50
   4  -9  -3   78.39   14.70
  -4  -9   3   75.59    5.40
   4  -9  -3   44.00   13.40
  -4  -9   3   82.49   14.90
  -4  -9   3   71.99    5.40
   4  -9  -3   64.09   14.00
  -4   9   3   74.89    8.10
  -4   9   3   68.59    7.30
  -3  -9   3   76.39   15.60
  -3  -9   3   65.99   13.50
   3  -9  -3   61.09   13.40
   3  -9  -3   48.70   13.50
   3  -9  -3   49.80   10.70
  -2  -9   3  241.98   23.50
   2  -9  -3  202.88   16.70
   2  -9  -3  157.08   23.80
  -2  -9   3  179.18   17.40
   2  -9  -3  182.98   18.30
   2  -9  -3  196.68   15.70
  -1  -9   3   34.50    9.40
   1  -9  -3   33.00    7.10
  -1  -9   3   49.40   13.20
   1  -9  -3   45.60   13.40
   1  -9  -3   38.90    8.00
   0  -9   3  345.87   14.60
   0  -9  -3  329.77   28.10
   0  -9  -3  358.06   17.50
   0  -9   3  358.36   15.30
   0  -9  -3  321.47   16.50
   0  -9   3  388.36   30.40
   1  -9   3    8.40    7.70
   1  -9   3   11.10    4.80
  -1  -9  -3    5.20    3.30
   1  -9   3    3.30    3.90
  -1  -9  -3    4.00    3.30
  -1  -9  -3    0.50    6.20
   2  -9   3   13.40    6.20
  -2  -9  -3   16.50    3.80
  -2  -9  -3   17.90    9.40
  -2  -9  -3   17.30    4.10
  -2  -9  -3   12.40    5.70
   2  -9   3   20.50    6.90
   2  -9   3   13.20    9.70
   3  -9   3  383.86   24.90
  -3  -9  -3  383.96   17.10
   3  -9   3  366.86   24.80
   3  -9   3  348.77   30.10
  -3  -9  -3  403.66   30.20
  -3  -9  -3  372.56   20.80
  -3  -9  -3  381.26   15.80
   4  -9   3  109.09   20.80
  -4  -9  -3  143.69   11.80
   4  -9   3  146.29   17.10
  -4  -9  -3  139.29   10.40
  -4  -9  -3  114.19   19.30
  -4  -9  -3  151.18   13.70
   4  -9   3  125.09   21.40
  -4   9  -3  139.69    7.60
  -5  -9  -3    9.00    5.60
  -5  -9  -3   21.30    7.20
   5  -9   3   20.80   10.80
   5  -9   3    0.40    8.50
   5  -9   3    0.80    7.70
  -5  -9  -3   24.70    7.30
  -5   9  -3    8.40    5.30
  -5   9  -3   29.50    7.40
   6  -9   3  207.78   24.70
  -6  -9  -3  240.98   18.20
  -6  -9  -3  214.88   18.40
   6  -9   3  210.58   27.90
   6  -9   3  251.87   27.10
   6  -9   3  236.38   26.20
  -6  -9  -3  233.68   18.60
  -6   9  -3  212.88   18.10
  -6   9  -3  236.68   20.10
   7  -9   3   65.69   21.10
   7  -9   3   92.49   19.10
  -7  -9  -3  107.99   16.50
  -7  -9  -3   84.89   14.60
   7  -9   3   81.29   18.10
  -7  -9  -3   86.39   13.70
   7  -9   3   85.69   20.10
  -7   9  -3   71.99   15.60
  -7   9  -3   92.09   15.50
  -8  -9  -3  101.09   15.60
   8  -9   3   88.69   17.80
[truncated: 1,722,992 more chars]
