# Supplementary material for: Metal‐Free Intermolecular C−H Borylation of N‐Heterocycles at B−B Multiple Bonds
Source: Angew Chem Int Ed Engl. 2022 Dec 22;62(5):e202213284. doi: 10.1002/anie.202213284 (PMC10107673; doi:10.1002/anie.202213284)
Supplement: Supplementary file 7 — Supporting Information [file ANIE-62-0-s009.cif]

data_BTR291_a

# 1. Submission Details


_publ_contact_author_name         'Prof. Dr. Holger Braunschweig'
_publ_contact_author_address
;
Institut f\"ur Anorganische Chemie
Universit\"at W\"urzburg
Am Hubland
97074 W\"urzburg, Germany
;
_publ_contact_author_email        H.Braunschweig@uni-wuerzburg.de
_publ_contact_author_fax          +49-931-3184623
_publ_contact_author_phone        +49-931-3185260
_publ_requested_journal           ?
_publ_section_title               ?
_publ_section_abstract            ?

loop_
_publ_author_name
'Braunschweig, Holger'
;  Institut fuer Anorganische Chemie
   Universitaet Wuerzburg
   Am Hubland
   D-97074 Wuerzburg, Germany
;
'Nachname, Vorname'
;  Institut fuer Anorganische Chemie
   Universitaet Wuerzburg
   Am Hubland
   D-97074 Wuerzburg, Germany
;
'Radacki, Krzysztof'
;  Institut fuer Anorganische Chemie
   Universitaet Wuerzburg
   Am Hubland
   D-97074 Wuerzburg, Germany
;


_audit_creation_method            'SHELXL-2018/3'
_shelx_SHELXL_version_number      '2018/3'
_chemical_name_systematic         ?
_chemical_name_common             ?
_chemical_melting_point           ?
_chemical_formula_moiety          'C56 H78 B2 N4'
_chemical_formula_sum             'C56 H78 B2 N4'
_chemical_formula_weight          828.84

loop_
 _atom_type_symbol
 _atom_type_description
 _atom_type_scat_dispersion_real
 _atom_type_scat_dispersion_imag
 _atom_type_scat_source
 'C'  'C'   0.0033   0.0016
 'International Tables Vol C Tables 4.2.6.8 and 6.1.1.4'
 'H'  'H'   0.0000   0.0000
 'International Tables Vol C Tables 4.2.6.8 and 6.1.1.4'
 'B'  'B'   0.0013   0.0007
 'International Tables Vol C Tables 4.2.6.8 and 6.1.1.4'
 'N'  'N'   0.0061   0.0033
 'International Tables Vol C Tables 4.2.6.8 and 6.1.1.4'
 
_space_group_crystal_system       monoclinic
_space_group_IT_number            14
_space_group_name_H-M_alt         'P 21/c'
_space_group_name_Hall            '-P 2ybc'

_shelx_space_group_comment
;
The symmetry employed for this shelxl refinement is uniquely defined
by the following loop, which should always be used as a source of
symmetry information in preference to the above space-group names.
They are only intended as comments.
;
 
loop_
 _space_group_symop_operation_xyz
 'x, y, z'
 '-x, y+1/2, -z+1/2'
 '-x, -y, -z'
 'x, -y-1/2, z-1/2'
 
_cell_length_a                    10.349(6)
_cell_length_b                    16.275(7)
_cell_length_c                    28.859(16)
_cell_angle_alpha                 90
_cell_angle_beta                  91.223(11)
_cell_angle_gamma                 90
_cell_volume                      4860(4)
_cell_formula_units_Z             4
_cell_measurement_temperature     100(2)
_cell_measurement_reflns_used     7481
_cell_measurement_theta_min       2.33
_cell_measurement_theta_max       26.96
 

_exptl_special_details
;
The crystal was immersed in a film of perfluoropolyether oil, mounted on a 
polyimide microloop (MicroMounts of MiTeGen) and transferred to stream of cold 
nitrogen (Bruker Kryoflex2).
;
_exptl_crystal_description        block
_exptl_crystal_colour             violet
_exptl_crystal_density_meas       ?
_exptl_crystal_density_method     ?
_exptl_crystal_density_diffrn     1.133          
_exptl_crystal_F_000              1808
_exptl_transmission_factor_min    ?
_exptl_transmission_factor_max    ?
_exptl_crystal_size_max           0.338
_exptl_crystal_size_mid           0.163
_exptl_crystal_size_min           0.09
_exptl_absorpt_coefficient_mu     0.065
_shelx_estimated_absorpt_T_min    0.979
_shelx_estimated_absorpt_T_max    0.994
_exptl_absorpt_correction_type    multi-scan
_exptl_absorpt_correction_T_min   0.6214
_exptl_absorpt_correction_T_max   0.7455
loop_
 _exptl_crystal_face_index_h
 _exptl_crystal_face_index_k
 _exptl_crystal_face_index_l
 _exptl_crystal_face_perp_dist
    0.00   -1.00    0.00    0.0760
    0.00   -1.00    1.00    0.0760
    0.00    1.00    1.00    0.0850
   -1.00    0.00    1.00    0.0320
    0.00   -1.00   -1.00    0.0620
    1.00    1.00   -1.00    0.0280

_exptl_absorpt_process_details    'SadAbs 2016/2 (Bruker AXS)'
_exptl_absorpt_special_details    ?
_diffrn_ambient_temperature       100(2)
_diffrn_radiation_wavelength      0.71073
_diffrn_radiation_type            MoK\a
_diffrn_radiation_monochromator   'multi-layer mirror'
_diffrn_source                    'microfocus sealed tube (Incoatec ImS)'
_diffrn_measurement_device_type   'Bruker D8 Quest'
_diffrn_measurement_method        '\f and \w scans'
_diffrn_detector                  'CMOS area detector (Photon II)'
_diffrn_detector_area_resol_mean  7.5
_diffrn_reflns_number             40830
_diffrn_reflns_av_unetI/netI      0.1231
_diffrn_reflns_av_R_equivalents   0.1226
_diffrn_reflns_limit_h_min        -12
_diffrn_reflns_limit_h_max        12
_diffrn_reflns_limit_k_min        -20
_diffrn_reflns_limit_k_max        20
_diffrn_reflns_limit_l_min        -35
_diffrn_reflns_limit_l_max        35
_diffrn_reflns_theta_min          2.398
_diffrn_reflns_theta_max          26.021
_diffrn_reflns_theta_full         26.000
_diffrn_measured_fraction_theta_max   0.995
_diffrn_measured_fraction_theta_full  0.995
_diffrn_reflns_Laue_measured_fraction_max    0.995
_diffrn_reflns_Laue_measured_fraction_full   0.995
_diffrn_reflns_point_group_measured_fraction_max   0.995
_diffrn_reflns_point_group_measured_fraction_full  0.995
_reflns_number_total              9525
_reflns_number_gt                 5163
_reflns_threshold_expression      'I > 2\s(I)'
_reflns_Friedel_coverage          0.000
_reflns_Friedel_fraction_max      .
_reflns_Friedel_fraction_full     .
 
_reflns_special_details
;
 Reflections were merged by SHELXL according to the crystal
 class for the calculation of statistics and refinement.
 
 _reflns_Friedel_fraction is defined as the number of unique
 Friedel pairs measured divided by the number that would be
 possible theoretically, ignoring centric projections and
 systematic absences.
;
 
_computing_data_collection        'APEX2 ver. 2014.9 (Bruker AXS)'
_computing_cell_refinement        'Saint+ ver. V8.38A (Bruker AXS)'
_computing_data_reduction         'Saint+ ver. V8.38A (Bruker AXS)'
_computing_structure_solution     'SHELXT (Sheldrick, 2014)'
_computing_structure_refinement 'SHELXL-2018/3 (Sheldrick, 2018)'
_computing_molecular_graphics     'ShelXLe (Huebschle et all, 2011)'
_computing_publication_material   'SHELXL-2018/3 (Sheldrick, 2018)'
_refine_special_details
;

 Refinement of F^2^ against ALL reflections. The weighted R-factor wR and 
goodness of fit S are based on F^2^, conventional R-factors R are based on F, 
with F set to zero for negative F^2^. The threshold expression of F^2^ > 
2sigma(F^2^) is used only for calculating R-factors(gt) etc. and is not 
relevant to the choice of reflections for refinement. R-factors based on F^2^ 
are statistically about twice as large as those based on F, and R-factors 
based on ALL data will be even larger.
;
_refine_ls_structure_factor_coef  Fsqd
_refine_ls_matrix_type            full
_refine_ls_weighting_scheme       calc
_refine_ls_weighting_details
'w=1/[\s^2^(Fo^2^)+(0.0576P)^2^+2.2264P] where P=(Fo^2^+2Fc^2^)/3'
_atom_sites_solution_primary      dual
_atom_sites_solution_secondary    difmap
_atom_sites_solution_hydrogens    geom
_refine_ls_hydrogen_treatment     constr
_refine_ls_extinction_method      'SHELXL-2018/3 (Sheldrick 2018)'
_refine_ls_extinction_coef        0.0097(7)
_refine_ls_extinction_expression
 'Fc^*^=kFc[1+0.001xFc^2^\l^3^/sin(2\q)]^-1/4^'
_refine_ls_number_reflns          9525
_refine_ls_number_parameters      576
_refine_ls_number_restraints      0
_refine_ls_R_factor_all           0.1442
_refine_ls_R_factor_gt            0.0635
_refine_ls_wR_factor_ref          0.1643
_refine_ls_wR_factor_gt           0.1306
_refine_ls_goodness_of_fit_ref    1.008
_refine_ls_restrained_S_all       1.008
_refine_ls_shift/su_max           0.000
_refine_ls_shift/su_mean          0.000
 
loop_
 _atom_site_label
 _atom_site_type_symbol
 _atom_site_fract_x
 _atom_site_fract_y
 _atom_site_fract_z
 _atom_site_U_iso_or_equiv
 _atom_site_adp_type
 _atom_site_occupancy
 _atom_site_site_symmetry_order  
 _atom_site_calc_flag
 _atom_site_refinement_flags_posn
 _atom_site_refinement_flags_adp
 _atom_site_refinement_flags_occupancy
 _atom_site_disorder_assembly
 _atom_site_disorder_group
N1 N 0.5625(2) 0.20368(13) 0.37794(8) 0.0201(5) Uani 1 1 d . . . . .
B1 B 0.5974(3) 0.27913(19) 0.30213(12) 0.0203(7) Uani 1 1 d . . . . .
C1 C 0.4815(3) 0.16450(17) 0.40855(10) 0.0214(7) Uani 1 1 d . . . . .
H1 H 0.519426 0.138322 0.434927 0.026 Uiso 1 1 calc R U . . .
N2 N 0.7828(2) 0.21041(13) 0.34739(8) 0.0182(5) Uani 1 1 d . . . . .
B2 B 0.7036(3) 0.19533(18) 0.38529(12) 0.0194(7) Uani 1 1 d . . . . .
C2 C 0.3521(3) 0.16141(18) 0.40306(10) 0.0243(7) Uani 1 1 d . . . . .
H2 H 0.300493 0.133251 0.424790 0.029 Uiso 1 1 calc R U . . .
C7 C 0.7489(3) 0.15993(17) 0.26920(10) 0.0211(7) Uani 1 1 d . . . . .
H7 H 0.684308 0.147498 0.246378 0.025 Uiso 1 1 calc R U . . .
C6 C 0.7361(3) 0.23452(17) 0.29955(10) 0.0198(6) Uani 1 1 d . . . . .
H6 H 0.798276 0.276367 0.287919 0.024 Uiso 1 1 calc R U . . .
C5 C 0.5088(3) 0.24567(16) 0.33838(10) 0.0204(7) Uani 1 1 d . . . . .
C4 C 0.3717(3) 0.24140(17) 0.33385(10) 0.0225(7) Uani 1 1 d . . . . .
H4 H 0.331604 0.268351 0.308115 0.027 Uiso 1 1 calc R U . . .
C3 C 0.2943(3) 0.20137(17) 0.36387(10) 0.0241(7) Uani 1 1 d . . . . .
H3 H 0.203283 0.200049 0.358832 0.029 Uiso 1 1 calc R U . . .
C9 C 0.9462(3) 0.13167(17) 0.31108(10) 0.0245(7) Uani 1 1 d . . . . .
H9 H 1.032213 0.111573 0.309772 0.029 Uiso 1 1 calc R U . . .
C8 C 0.8527(3) 0.11116(18) 0.27477(10) 0.0256(7) Uani 1 1 d . . . . .
H8 H 0.864488 0.064570 0.255491 0.031 Uiso 1 1 calc R U . . .
C10 C 0.9107(3) 0.17876(17) 0.34615(11) 0.0235(7) Uani 1 1 d . . . . .
H10 H 0.970832 0.191313 0.370456 0.028 Uiso 1 1 calc R U . . .
C1_1 C 0.5678(3) 0.35368(17) 0.27195(10) 0.0194(6) Uani 1 1 d . . . . .
C2_1 C 0.6215(3) 0.45898(16) 0.21535(10) 0.0217(7) Uani 1 1 d . . . . .
C3_1 C 0.4985(3) 0.48442(17) 0.24043(11) 0.0239(7) Uani 1 1 d . . . . .
H3A_1 H 0.501701 0.543585 0.248333 0.029 Uiso 1 1 calc R U . . .
H3AB_1 H 0.421288 0.474367 0.220381 0.029 Uiso 1 1 calc R U . . .
C4_1 C 0.4921(3) 0.43245(17) 0.28463(10) 0.0231(7) Uani 1 1 d . . . . .
C5_1 C 0.7353(3) 0.51359(17) 0.22957(12) 0.0281(7) Uani 1 1 d . . . . .
H5A_1 H 0.810855 0.498785 0.211439 0.042 Uiso 1 1 calc R U . . .
H5B_1 H 0.755385 0.505830 0.262625 0.042 Uiso 1 1 calc R U . . .
H5C_1 H 0.712894 0.571241 0.223800 0.042 Uiso 1 1 calc R U . . .
C6_1 C 0.6020(3) 0.46314(18) 0.16286(10) 0.0289(7) Uani 1 1 d . . . . .
H6A_1 H 0.678652 0.441224 0.147794 0.043 Uiso 1 1 calc R U . . .
H6B_1 H 0.588651 0.520406 0.153416 0.043 Uiso 1 1 calc R U . . .
H6C_1 H 0.526166 0.430466 0.153655 0.043 Uiso 1 1 calc R U . . .
C7_1 C 0.5594(3) 0.47369(18) 0.32667(11) 0.0310(8) Uani 1 1 d . . . . .
H7A_1 H 0.650556 0.483288 0.319899 0.047 Uiso 1 1 calc R U . . .
H7B_1 H 0.553275 0.437764 0.353788 0.047 Uiso 1 1 calc R U . . .
H7C_1 H 0.517191 0.526252 0.333079 0.047 Uiso 1 1 calc R U . . .
C8_1 C 0.3491(3) 0.42216(19) 0.29660(12) 0.0339(8) Uani 1 1 d . . . . .
H8A_1 H 0.307176 0.476142 0.296916 0.051 Uiso 1 1 calc R U . . .
H8B_1 H 0.342680 0.396623 0.327222 0.051 Uiso 1 1 calc R U . . .
H8C_1 H 0.306242 0.387156 0.273316 0.051 Uiso 1 1 calc R U . . .
N9_1 N 0.6368(2) 0.37154(13) 0.23226(8) 0.0201(6) Uani 1 1 d . . . . .
C1_2 C 0.6725(3) 0.30793(16) 0.20004(10) 0.0203(7) Uani 1 1 d . . . . .
C2_2 C 0.8029(3) 0.29549(17) 0.18801(10) 0.0215(7) Uani 1 1 d . . . . .
C3_2 C 0.8304(3) 0.23474(17) 0.15596(10) 0.0242(7) Uani 1 1 d . . . . .
H3_2 H 0.917622 0.226383 0.147493 0.029 Uiso 1 1 calc R U . . .
C4_2 C 0.7349(3) 0.18582(17) 0.13586(10) 0.0256(7) Uani 1 1 d . . . . .
H4_2 H 0.756469 0.143766 0.114539 0.031 Uiso 1 1 calc R U . . .
C5_2 C 0.6079(3) 0.19944(17) 0.14743(10) 0.0237(7) Uani 1 1 d . . . . .
H5_2 H 0.542125 0.166105 0.133762 0.028 Uiso 1 1 calc R U . . .
C7_2 C 0.9154(3) 0.34590(17) 0.20764(10) 0.0230(7) Uani 1 1 d . . . . .
H7_2 H 0.882027 0.382460 0.232537 0.028 Uiso 1 1 calc R U . . .
C6_2 C 0.3520(3) 0.28767(18) 0.14223(11) 0.0271(7) Uani 1 1 d . . . . .
H6A_2 H 0.393381 0.331174 0.124356 0.041 Uiso 1 1 calc R U . . .
H6B_2 H 0.263799 0.304391 0.149603 0.041 Uiso 1 1 calc R U . . .
H6C_2 H 0.349116 0.236956 0.123928 0.041 Uiso 1 1 calc R U . . .
C8_2 C 0.4295(3) 0.27282(17) 0.18722(10) 0.0224(7) Uani 1 1 d . . . . .
H8_2 H 0.419710 0.322233 0.207436 0.027 Uiso 1 1 calc R U . . .
C10_2 C 1.0233(3) 0.29191(19) 0.22873(11) 0.0291(7) Uani 1 1 d . . . . .
H10A_2 H 1.060519 0.257857 0.204396 0.044 Uiso 1 1 calc R U . . .
H10B_2 H 0.987398 0.256448 0.252694 0.044 Uiso 1 1 calc R U . . .
H10C_2 H 1.090729 0.326995 0.242542 0.044 Uiso 1 1 calc R U . . .
C9_2 C 0.9741(3) 0.40025(19) 0.16983(11) 0.0296(7) Uani 1 1 d . . . . .
H9A_2 H 1.012436 0.365319 0.146113 0.044 Uiso 1 1 calc R U . . .
H9B_2 H 1.041115 0.435587 0.183736 0.044 Uiso 1 1 calc R U . . .
H9C_2 H 0.906236 0.434448 0.155572 0.044 Uiso 1 1 calc R U . . .
C20_2 C 0.3736(3) 0.19882(17) 0.21258(11) 0.0266(7) Uani 1 1 d . . . . .
H20A_2 H 0.373458 0.150860 0.192044 0.040 Uiso 1 1 calc R U . . .
H20B_2 H 0.284867 0.211053 0.221597 0.040 Uiso 1 1 calc R U . . .
H20C_2 H 0.426562 0.187124 0.240349 0.040 Uiso 1 1 calc R U . . .
C11_2 C 0.5735(3) 0.26070(17) 0.17861(10) 0.0208(7) Uani 1 1 d . . . . .
C1_3 C 0.7697(3) 0.16283(16) 0.43308(10) 0.0194(6) Uani 1 1 d . . . . .
H1_3 H 0.861717 0.181558 0.432675 0.023 Uiso 1 1 calc R U . . .
N1_3 N 0.7166(2) 0.19360(13) 0.47737(8) 0.0208(5) Uani 1 1 d . . . . .
C2_3 C 0.6978(3) 0.12652(17) 0.51198(10) 0.0240(7) Uani 1 1 d . . . . .
C3_3 C 0.6942(3) 0.04920(17) 0.48099(10) 0.0243(7) Uani 1 1 d . . . . .
H3A_3 H 0.730720 0.001633 0.498180 0.029 Uiso 1 1 calc R U . . .
H3AB_3 H 0.603903 0.036137 0.471709 0.029 Uiso 1 1 calc R U . . .
C4_3 C 0.7745(3) 0.06650(17) 0.43774(10) 0.0228(7) Uani 1 1 d . . . . .
C5_3 C 0.5693(3) 0.13737(18) 0.53703(11) 0.0285(7) Uani 1 1 d . . . . .
H5A_3 H 0.498616 0.142733 0.514085 0.043 Uiso 1 1 calc R U . . .
H5B_3 H 0.573455 0.186917 0.556302 0.043 Uiso 1 1 calc R U . . .
H5C_3 H 0.553887 0.089380 0.556663 0.043 Uiso 1 1 calc R U . . .
C6_3 C 0.8026(3) 0.11990(18) 0.55019(10) 0.0284(7) Uani 1 1 d . . . . .
H6A_3 H 0.886166 0.108467 0.536193 0.043 Uiso 1 1 calc R U . . .
H6B_3 H 0.780874 0.075234 0.571425 0.043 Uiso 1 1 calc R U . . .
H6C_3 H 0.807768 0.171774 0.567380 0.043 Uiso 1 1 calc R U . . .
C7_3 C 0.9147(3) 0.03585(18) 0.44425(11) 0.0297(7) Uani 1 1 d . . . . .
H7A_3 H 0.963753 0.048885 0.416528 0.045 Uiso 1 1 calc R U . . .
H7B_3 H 0.914534 -0.023742 0.449108 0.045 Uiso 1 1 calc R U . . .
H7C_3 H 0.954832 0.062940 0.471250 0.045 Uiso 1 1 calc R U . . .
C8_3 C 0.7172(3) 0.02073(17) 0.39571(11) 0.0281(7) Uani 1 1 d . . . . .
H8A_3 H 0.627369 0.037967 0.390447 0.042 Uiso 1 1 calc R U . . .
H8B_3 H 0.720040 -0.038575 0.401543 0.042 Uiso 1 1 calc R U . . .
H8C_3 H 0.767601 0.033504 0.368262 0.042 Uiso 1 1 calc R U . . .
C1_4 C 0.7535(3) 0.27517(17) 0.49362(10) 0.0228(7) Uani 1 1 d . . . . .
C2_4 C 0.8828(3) 0.29774(17) 0.50445(10) 0.0238(7) Uani 1 1 d . . . . .
C3_4 C 0.9085(3) 0.37759(18) 0.52062(11) 0.0282(7) Uani 1 1 d . . . . .
H3_4 H 0.995206 0.392476 0.528075 0.034 Uiso 1 1 calc R U . . .
C4_4 C 0.8130(3) 0.43471(19) 0.52602(11) 0.0302(8) Uani 1 1 d . . . . .
H4_4 H 0.832733 0.488170 0.537319 0.036 Uiso 1 1 calc R U . . .
C5_4 C 0.6873(3) 0.41300(18) 0.51469(10) 0.0274(7) Uani 1 1 d . . . . .
H5_4 H 0.620638 0.452582 0.518031 0.033 Uiso 1 1 calc R U . . .
C6_4 C 0.6552(3) 0.33485(17) 0.49851(10) 0.0222(7) Uani 1 1 d . . . . .
C7_4 C 1.0013(3) 0.24346(18) 0.49827(10) 0.0257(7) Uani 1 1 d . . . . .
H7_4 H 0.970699 0.187445 0.488965 0.031 Uiso 1 1 calc R U . . .
C8_4 C 0.5150(3) 0.32018(18) 0.48452(10) 0.0252(7) Uani 1 1 d . . . . .
H8_4 H 0.504789 0.260505 0.477048 0.030 Uiso 1 1 calc R U . . .
C9_4 C 1.0838(3) 0.2348(2) 0.54296(11) 0.0323(8) Uani 1 1 d . . . . .
H9A_4 H 1.153935 0.195554 0.537848 0.049 Uiso 1 1 calc R U . . .
H9B_4 H 1.029566 0.214829 0.568019 0.049 Uiso 1 1 calc R U . . .
H9C_4 H 1.120389 0.288328 0.551489 0.049 Uiso 1 1 calc R U . . .
C10_4 C 1.0842(3) 0.27707(19) 0.45930(11) 0.0315(8) Uani 1 1 d . . . . .
H10A_4 H 1.031721 0.281196 0.430731 0.047 Uiso 1 1 calc R U . . .
H10B_4 H 1.157154 0.239934 0.454300 0.047 Uiso 1 1 calc R U . . .
H10C_4 H 1.116896 0.331613 0.467909 0.047 Uiso 1 1 calc R U . . .
C11_4 C 0.4217(3) 0.3409(2) 0.52368(11) 0.0339(8) Uani 1 1 d . . . . .
H11A_4 H 0.333316 0.326176 0.514011 0.051 Uiso 1 1 calc R U . . .
H11B_4 H 0.425858 0.399921 0.530360 0.051 Uiso 1 1 calc R U . . .
H11C_4 H 0.446375 0.309906 0.551588 0.051 Uiso 1 1 calc R U . . .
C12_4 C 0.4795(3) 0.36927(19) 0.44077(11) 0.0343(8) Uani 1 1 d . . . . .
H12A_4 H 0.539237 0.355222 0.416092 0.051 Uiso 1 1 calc R U . . .
H12B_4 H 0.485596 0.428177 0.447501 0.051 Uiso 1 1 calc R U . . .
H12C_4 H 0.390954 0.355800 0.430723 0.051 Uiso 1 1 calc R U . . .
C1_5 C 0.9860(3) 0.4697(2) 0.32796(12) 0.0395(9) Uani 1 1 d . . . . .
H1_5 H 1.038977 0.452377 0.303313 0.047 Uiso 1 1 calc R U . . .
C2_5 C 0.9361(3) 0.4124(2) 0.35814(13) 0.0416(9) Uani 1 1 d . . . . .
H2_5 H 0.952595 0.355576 0.353734 0.050 Uiso 1 1 calc R U . . .
C3_5 C 0.8625(3) 0.4381(2) 0.39453(13) 0.0438(9) Uani 1 1 d . . . . .
H3_5 H 0.830099 0.398760 0.415673 0.053 Uiso 1 1 calc R U . . .
C4_5 C 0.8353(3) 0.5201(2) 0.40060(12) 0.0388(9) Uani 1 1 d . . . . .
H4_5 H 0.783846 0.537374 0.425664 0.047 Uiso 1 1 calc R U . . .
C5_5 C 0.8835(3) 0.5773(2) 0.36999(12) 0.0380(9) Uani 1 1 d . . . . .
H5_5 H 0.864710 0.633936 0.373944 0.046 Uiso 1 1 calc R U . . .
C6_5 C 0.9587(3) 0.5522(2) 0.33371(12) 0.0398(9) Uani 1 1 d . . . . .
H6_5 H 0.991738 0.591511 0.312715 0.048 Uiso 1 1 calc R U . . .
 
loop_
 _atom_site_aniso_label
 _atom_site_aniso_U_11
 _atom_site_aniso_U_22
 _atom_site_aniso_U_33
 _atom_site_aniso_U_23
 _atom_site_aniso_U_13
 _atom_site_aniso_U_12
N1 0.0200(13) 0.0194(12) 0.0210(14) 0.0004(11) 0.0014(11) 0.0020(10)
B1 0.0189(17) 0.0192(17) 0.0227(19) -0.0043(15) -0.0015(14) 0.0012(13)
C1 0.0239(16) 0.0204(15) 0.0201(16) -0.0009(13) 0.0033(13) -0.0016(12)
N2 0.0159(12) 0.0214(12) 0.0173(13) -0.0001(10) 0.0015(10) 0.0027(10)
B2 0.0223(17) 0.0143(16) 0.0217(19) -0.0056(14) 0.0026(15) -0.0028(13)
C2 0.0231(16) 0.0267(16) 0.0235(17) -0.0020(13) 0.0078(13) -0.0017(13)
C7 0.0238(16) 0.0219(15) 0.0178(16) 0.0020(13) 0.0023(13) -0.0037(12)
C6 0.0191(15) 0.0229(15) 0.0175(16) 0.0031(13) 0.0018(12) 0.0005(12)
C5 0.0217(15) 0.0192(14) 0.0202(16) -0.0026(13) 0.0002(13) 0.0036(12)
C4 0.0193(15) 0.0236(16) 0.0246(17) -0.0037(13) 0.0015(13) 0.0043(12)
C3 0.0179(15) 0.0276(16) 0.0267(17) -0.0056(14) 0.0006(13) -0.0023(13)
C9 0.0227(16) 0.0236(16) 0.0273(18) -0.0017(14) 0.0005(13) 0.0056(12)
C8 0.0286(17) 0.0227(16) 0.0255(18) -0.0039(14) 0.0044(14) 0.0031(13)
C10 0.0175(15) 0.0256(16) 0.0272(18) 0.0034(14) -0.0013(13) 0.0013(12)
C1_1 0.0151(14) 0.0216(15) 0.0215(16) -0.0017(13) 0.0017(12) 0.0001(11)
C2_1 0.0261(16) 0.0160(14) 0.0230(16) 0.0016(13) 0.0021(13) -0.0009(12)
C3_1 0.0224(15) 0.0188(15) 0.0306(18) 0.0008(13) 0.0011(14) 0.0028(12)
C4_1 0.0193(15) 0.0220(15) 0.0283(17) 0.0008(13) 0.0040(13) 0.0049(12)
C5_1 0.0255(17) 0.0193(15) 0.040(2) -0.0011(14) 0.0055(14) -0.0011(12)
C6_1 0.0353(18) 0.0236(16) 0.0277(18) 0.0050(14) 0.0000(14) 0.0021(14)
C7_1 0.046(2) 0.0210(16) 0.0266(18) -0.0026(14) 0.0059(15) 0.0040(14)
C8_1 0.0299(18) 0.0269(17) 0.046(2) 0.0056(16) 0.0146(16) 0.0105(14)
N9_1 0.0217(13) 0.0147(12) 0.0239(14) 0.0001(11) 0.0012(11) 0.0012(10)
C1_2 0.0246(16) 0.0172(14) 0.0190(16) 0.0022(13) 0.0007(13) 0.0015(12)
C2_2 0.0206(15) 0.0181(15) 0.0259(17) 0.0029(13) 0.0027(13) 0.0010(12)
C3_2 0.0221(16) 0.0240(16) 0.0267(18) 0.0045(14) 0.0047(13) 0.0051(13)
C4_2 0.0321(18) 0.0204(15) 0.0243(17) -0.0017(13) 0.0018(14) 0.0051(13)
C5_2 0.0245(16) 0.0203(15) 0.0263(17) 0.0001(14) -0.0012(13) -0.0023(12)
C7_2 0.0190(15) 0.0240(16) 0.0261(17) -0.0017(13) 0.0041(13) 0.0028(12)
C6_2 0.0242(16) 0.0281(17) 0.0290(18) 0.0035(14) -0.0011(14) -0.0014(13)
C8_2 0.0221(16) 0.0199(15) 0.0251(17) 0.0002(13) -0.0004(13) 0.0019(12)
C10_2 0.0191(16) 0.0321(17) 0.0363(19) 0.0034(15) 0.0003(14) 0.0023(13)
C9_2 0.0267(17) 0.0319(17) 0.0306(19) 0.0001(15) 0.0066(14) -0.0050(14)
C20_2 0.0217(16) 0.0269(16) 0.0313(18) 0.0022(14) 0.0005(14) -0.0019(13)
C11_2 0.0222(15) 0.0199(15) 0.0204(16) 0.0041(13) 0.0022(13) 0.0009(12)
C1_3 0.0168(14) 0.0207(15) 0.0206(16) -0.0027(13) 0.0026(12) 0.0015(11)
N1_3 0.0271(13) 0.0171(12) 0.0183(13) -0.0001(11) 0.0033(11) -0.0019(10)
C2_3 0.0299(17) 0.0197(15) 0.0225(17) 0.0012(13) 0.0022(14) -0.0013(13)
C3_3 0.0274(16) 0.0213(15) 0.0243(17) 0.0039(13) -0.0016(13) 0.0004(13)
C4_3 0.0263(16) 0.0202(15) 0.0219(17) 0.0009(13) 0.0007(13) 0.0026(12)
C5_3 0.0326(18) 0.0255(16) 0.0276(18) 0.0030(14) 0.0029(14) -0.0036(13)
C6_3 0.0343(18) 0.0280(17) 0.0227(17) 0.0007(14) -0.0003(14) -0.0005(14)
C7_3 0.0346(18) 0.0250(16) 0.0293(18) -0.0018(14) -0.0017(15) 0.0081(14)
C8_3 0.0369(18) 0.0207(15) 0.0267(18) -0.0010(14) -0.0008(14) 0.0002(13)
C1_4 0.0273(16) 0.0196(15) 0.0215(16) 0.0003(13) 0.0018(13) -0.0007(13)
C2_4 0.0276(16) 0.0230(16) 0.0210(17) 0.0000(13) 0.0032(13) -0.0025(13)
C3_4 0.0248(16) 0.0325(18) 0.0274(18) -0.0016(15) 0.0013(14) -0.0055(14)
C4_4 0.0356(19) 0.0235(16) 0.0317(19) -0.0041(14) 0.0051(15) -0.0045(14)
C5_4 0.0321(18) 0.0235(16) 0.0267(18) 0.0001(14) 0.0068(14) 0.0057(14)
C6_4 0.0264(16) 0.0204(15) 0.0201(16) 0.0020(13) 0.0054(13) 0.0002(12)
C7_4 0.0204(15) 0.0301(17) 0.0268(18) -0.0030(14) -0.0008(13) -0.0011(13)
C8_4 0.0263(16) 0.0229(16) 0.0264(18) -0.0017(14) 0.0048(14) 0.0047(13)
C9_4 0.0294(18) 0.0401(19) 0.0274(19) -0.0026(15) -0.0006(15) 0.0013(15)
C10_4 0.0268(17) 0.0364(18) 0.0313(19) -0.0038(15) 0.0024(15) 0.0017(14)
C11_4 0.0289(18) 0.0401(19) 0.033(2) -0.0033(16) 0.0024(15) 0.0040(15)
C12_4 0.042(2) 0.0295(18) 0.0316(19) -0.0024(15) -0.0032(16) 0.0085(15)
C1_5 0.044(2) 0.036(2) 0.039(2) -0.0064(17) 0.0025(17) -0.0036(17)
C2_5 0.046(2) 0.0327(19) 0.046(2) 0.0030(18) -0.0006(19) -0.0027(16)
C3_5 0.046(2) 0.044(2) 0.042(2) 0.0137(18) 0.0008(19) -0.0119(17)
C4_5 0.0328(19) 0.052(2) 0.032(2) -0.0027(18) 0.0025(16) -0.0026(17)
C5_5 0.043(2) 0.0346(19) 0.036(2) -0.0085(17) -0.0016(17) -0.0031(16)
C6_5 0.052(2) 0.0321(19) 0.035(2) -0.0004(16) 0.0018(18) -0.0120(16)
 
_geom_special_details
;
 All esds (except the esd in the dihedral angle between two l.s. planes)
 are estimated using the full covariance matrix.  The cell esds are taken
 into account individually in the estimation of esds in distances, angles
 and torsion angles; correlations between esds in cell parameters are only
 used when they are defined by crystal symmetry.  An approximate (isotropic)
 treatment of cell esds is used for estimating esds involving l.s. planes.
;
 
loop_
 _geom_bond_atom_site_label_1
 _geom_bond_atom_site_label_2
 _geom_bond_distance
 _geom_bond_site_symmetry_2
 _geom_bond_publ_flag
N1 C1 1.387(4) . ?
N1 C5 1.433(3) . ?
N1 B2 1.477(4) . ?
B1 C5 1.507(5) . ?
B1 C1_1 1.521(4) . ?
B1 C6 1.611(4) . ?
C1 C2 1.346(4) . ?
C1 H1 0.9500 . ?
N2 B2 1.402(4) . ?
N2 C10 1.421(3) . ?
N2 C6 1.505(3) . ?
B2 C1_3 1.615(4) . ?
C2 C3 1.425(4) . ?
C2 H2 0.9500 . ?
C7 C8 1.342(4) . ?
C7 C6 1.504(4) . ?
C7 H7 0.9500 . ?
C6 H6 1.0000 . ?
C5 C4 1.425(4) . ?
C4 C3 1.359(4) . ?
C4 H4 0.9500 . ?
C3 H3 0.9500 . ?
C9 C10 1.328(4) . ?
C9 C8 1.450(4) . ?
C9 H9 0.9500 . ?
C8 H8 0.9500 . ?
C10 H10 0.9500 . ?
C1_1 N9_1 1.393(4) . ?
C1_1 C4_1 1.550(4) . ?
C2_1 N9_1 1.512(3) . ?
C2_1 C5_1 1.525(4) . ?
C2_1 C6_1 1.525(4) . ?
C2_1 C3_1 1.535(4) . ?
C3_1 C4_1 1.533(4) . ?
C3_1 H3A_1 0.9900 . ?
C3_1 H3AB_1 0.9900 . ?
C4_1 C8_1 1.536(4) . ?
C4_1 C7_1 1.540(4) . ?
C5_1 H5A_1 0.9800 . ?
C5_1 H5B_1 0.9800 . ?
C5_1 H5C_1 0.9800 . ?
C6_1 H6A_1 0.9800 . ?
C6_1 H6B_1 0.9800 . ?
C6_1 H6C_1 0.9800 . ?
C7_1 H7A_1 0.9800 . ?
C7_1 H7B_1 0.9800 . ?
C7_1 H7C_1 0.9800 . ?
C8_1 H8A_1 0.9800 . ?
C8_1 H8B_1 0.9800 . ?
C8_1 H8C_1 0.9800 . ?
N9_1 C1_2 1.445(4) . ?
C1_2 C11_2 1.413(4) . ?
C1_2 C2_2 1.416(4) . ?
C2_2 C3_2 1.387(4) . ?
C2_2 C7_2 1.523(4) . ?
C3_2 C4_2 1.386(4) . ?
C3_2 H3_2 0.9500 . ?
C4_2 C5_2 1.381(4) . ?
C4_2 H4_2 0.9500 . ?
C5_2 C11_2 1.394(4) . ?
C5_2 H5_2 0.9500 . ?
C7_2 C10_2 1.536(4) . ?
C7_2 C9_2 1.540(4) . ?
C7_2 H7_2 1.0000 . ?
C6_2 C8_2 1.531(4) . ?
C6_2 H6A_2 0.9800 . ?
C6_2 H6B_2 0.9800 . ?
C6_2 H6C_2 0.9800 . ?
C8_2 C11_2 1.529(4) . ?
C8_2 C20_2 1.529(4) . ?
C8_2 H8_2 1.0000 . ?
C10_2 H10A_2 0.9800 . ?
C10_2 H10B_2 0.9800 . ?
C10_2 H10C_2 0.9800 . ?
C9_2 H9A_2 0.9800 . ?
C9_2 H9B_2 0.9800 . ?
C9_2 H9C_2 0.9800 . ?
C20_2 H20A_2 0.9800 . ?
C20_2 H20B_2 0.9800 . ?
C20_2 H20C_2 0.9800 . ?
C1_3 N1_3 1.489(4) . ?
C1_3 C4_3 1.574(4) . ?
C1_3 H1_3 1.0000 . ?
N1_3 C1_4 1.456(3) . ?
N1_3 C2_3 1.495(4) . ?
C2_3 C6_3 1.534(4) . ?
C2_3 C5_3 1.538(4) . ?
C2_3 C3_3 1.544(4) . ?
C3_3 C4_3 1.540(4) . ?
C3_3 H3A_3 0.9900 . ?
C3_3 H3AB_3 0.9900 . ?
C4_3 C8_3 1.532(4) . ?
C4_3 C7_3 1.542(4) . ?
C5_3 H5A_3 0.9800 . ?
C5_3 H5B_3 0.9800 . ?
C5_3 H5C_3 0.9800 . ?
C6_3 H6A_3 0.9800 . ?
C6_3 H6B_3 0.9800 . ?
C6_3 H6C_3 0.9800 . ?
C7_3 H7A_3 0.9800 . ?
C7_3 H7B_3 0.9800 . ?
C7_3 H7C_3 0.9800 . ?
C8_3 H8A_3 0.9800 . ?
C8_3 H8B_3 0.9800 . ?
C8_3 H8C_3 0.9800 . ?
C1_4 C6_4 1.416(4) . ?
C1_4 C2_4 1.416(4) . ?
C2_4 C3_4 1.404(4) . ?
C2_4 C7_4 1.525(4) . ?
C3_4 C4_4 1.368(4) . ?
C3_4 H3_4 0.9500 . ?
C4_4 C5_4 1.381(4) . ?
C4_4 H4_4 0.9500 . ?
C5_4 C6_4 1.393(4) . ?
C5_4 H5_4 0.9500 . ?
C6_4 C8_4 1.516(4) . ?
C7_4 C10_4 1.530(4) . ?
C7_4 C9_4 1.538(4) . ?
C7_4 H7_4 1.0000 . ?
C8_4 C12_4 1.532(4) . ?
C8_4 C11_4 1.540(4) . ?
C8_4 H8_4 1.0000 . ?
C9_4 H9A_4 0.9800 . ?
C9_4 H9B_4 0.9800 . ?
C9_4 H9C_4 0.9800 . ?
C10_4 H10A_4 0.9800 . ?
C10_4 H10B_4 0.9800 . ?
C10_4 H10C_4 0.9800 . ?
C11_4 H11A_4 0.9800 . ?
C11_4 H11B_4 0.9800 . ?
C11_4 H11C_4 0.9800 . ?
C12_4 H12A_4 0.9800 . ?
C12_4 H12B_4 0.9800 . ?
C12_4 H12C_4 0.9800 . ?
C1_5 C6_5 1.382(5) . ?
C1_5 C2_5 1.383(5) . ?
C1_5 H1_5 0.9500 . ?
C2_5 C3_5 1.375(5) . ?
C2_5 H2_5 0.9500 . ?
C3_5 C4_5 1.377(5) . ?
C3_5 H3_5 0.9500 . ?
C4_5 C5_5 1.383(5) . ?
C4_5 H4_5 0.9500 . ?
C5_5 C6_5 1.380(5) . ?
C5_5 H5_5 0.9500 . ?
C6_5 H6_5 0.9500 . ?
 
loop_
 _geom_angle_atom_site_label_1
 _geom_angle_atom_site_label_2
 _geom_angle_atom_site_label_3
 _geom_angle
 _geom_angle_site_symmetry_1
 _geom_angle_site_symmetry_3
 _geom_angle_publ_flag
C1 N1 C5 119.8(2) . . ?
C1 N1 B2 118.4(2) . . ?
C5 N1 B2 121.6(2) . . ?
C5 B1 C1_1 124.6(3) . . ?
C5 B1 C6 115.1(2) . . ?
C1_1 B1 C6 120.1(3) . . ?
C2 C1 N1 123.8(3) . . ?
C2 C1 H1 118.1 . . ?
N1 C1 H1 118.1 . . ?
B2 N2 C10 121.1(2) . . ?
B2 N2 C6 125.4(2) . . ?
C10 N2 C6 110.6(2) . . ?
N2 B2 N1 117.7(3) . . ?
N2 B2 C1_3 118.6(2) . . ?
N1 B2 C1_3 123.5(3) . . ?
C1 C2 C3 118.4(3) . . ?
C1 C2 H2 120.8 . . ?
C3 C2 H2 120.8 . . ?
C8 C7 C6 119.2(3) . . ?
C8 C7 H7 120.4 . . ?
C6 C7 H7 120.4 . . ?
C7 C6 N2 107.0(2) . . ?
C7 C6 B1 118.7(2) . . ?
N2 C6 B1 110.1(2) . . ?
C7 C6 H6 106.8 . . ?
N2 C6 H6 106.8 . . ?
B1 C6 H6 106.8 . . ?
C4 C5 N1 114.8(2) . . ?
C4 C5 B1 125.0(3) . . ?
N1 C5 B1 119.6(2) . . ?
C3 C4 C5 124.4(3) . . ?
C3 C4 H4 117.8 . . ?
C5 C4 H4 117.8 . . ?
C4 C3 C2 118.8(3) . . ?
C4 C3 H3 120.6 . . ?
C2 C3 H3 120.6 . . ?
C10 C9 C8 119.5(3) . . ?
C10 C9 H9 120.3 . . ?
C8 C9 H9 120.3 . . ?
C7 C8 C9 118.1(3) . . ?
C7 C8 H8 121.0 . . ?
C9 C8 H8 121.0 . . ?
C9 C10 N2 120.1(3) . . ?
C9 C10 H10 120.0 . . ?
N2 C10 H10 120.0 . . ?
N9_1 C1_1 B1 122.5(2) . . ?
N9_1 C1_1 C4_1 107.0(2) . . ?
B1 C1_1 C4_1 128.4(3) . . ?
N9_1 C2_1 C5_1 112.7(2) . . ?
N9_1 C2_1 C6_1 111.9(2) . . ?
C5_1 C2_1 C6_1 109.1(2) . . ?
N9_1 C2_1 C3_1 100.6(2) . . ?
C5_1 C2_1 C3_1 111.1(2) . . ?
C6_1 C2_1 C3_1 111.3(2) . . ?
C4_1 C3_1 C2_1 107.1(2) . . ?
C4_1 C3_1 H3A_1 110.3 . . ?
C2_1 C3_1 H3A_1 110.3 . . ?
C4_1 C3_1 H3AB_1 110.3 . . ?
C2_1 C3_1 H3AB_1 110.3 . . ?
H3A_1 C3_1 H3AB_1 108.5 . . ?
C3_1 C4_1 C8_1 107.8(2) . . ?
C3_1 C4_1 C7_1 112.9(2) . . ?
C8_1 C4_1 C7_1 107.0(3) . . ?
C3_1 C4_1 C1_1 103.2(2) . . ?
C8_1 C4_1 C1_1 117.2(2) . . ?
C7_1 C4_1 C1_1 108.9(2) . . ?
C2_1 C5_1 H5A_1 109.5 . . ?
C2_1 C5_1 H5B_1 109.5 . . ?
H5A_1 C5_1 H5B_1 109.5 . . ?
C2_1 C5_1 H5C_1 109.5 . . ?
H5A_1 C5_1 H5C_1 109.5 . . ?
H5B_1 C5_1 H5C_1 109.5 . . ?
C2_1 C6_1 H6A_1 109.5 . . ?
C2_1 C6_1 H6B_1 109.5 . . ?
H6A_1 C6_1 H6B_1 109.5 . . ?
C2_1 C6_1 H6C_1 109.5 . . ?
H6A_1 C6_1 H6C_1 109.5 . . ?
H6B_1 C6_1 H6C_1 109.5 . . ?
C4_1 C7_1 H7A_1 109.5 . . ?
C4_1 C7_1 H7B_1 109.5 . . ?
H7A_1 C7_1 H7B_1 109.5 . . ?
C4_1 C7_1 H7C_1 109.5 . . ?
H7A_1 C7_1 H7C_1 109.5 . . ?
H7B_1 C7_1 H7C_1 109.5 . . ?
C4_1 C8_1 H8A_1 109.5 . . ?
C4_1 C8_1 H8B_1 109.5 . . ?
H8A_1 C8_1 H8B_1 109.5 . . ?
C4_1 C8_1 H8C_1 109.5 . . ?
H8A_1 C8_1 H8C_1 109.5 . . ?
H8B_1 C8_1 H8C_1 109.5 . . ?
C1_1 N9_1 C1_2 121.5(2) . . ?
C1_1 N9_1 C2_1 114.2(2) . . ?
C1_2 N9_1 C2_1 119.6(2) . . ?
C11_2 C1_2 C2_2 120.1(3) . . ?
C11_2 C1_2 N9_1 118.6(2) . . ?
C2_2 C1_2 N9_1 121.2(2) . . ?
C3_2 C2_2 C1_2 118.4(3) . . ?
C3_2 C2_2 C7_2 117.8(3) . . ?
C1_2 C2_2 C7_2 123.8(3) . . ?
C4_2 C3_2 C2_2 122.3(3) . . ?
C4_2 C3_2 H3_2 118.9 . . ?
C2_2 C3_2 H3_2 118.9 . . ?
C5_2 C4_2 C3_2 118.7(3) . . ?
C5_2 C4_2 H4_2 120.7 . . ?
C3_2 C4_2 H4_2 120.7 . . ?
C4_2 C5_2 C11_2 121.9(3) . . ?
C4_2 C5_2 H5_2 119.0 . . ?
C11_2 C5_2 H5_2 119.0 . . ?
C2_2 C7_2 C10_2 112.5(2) . . ?
C2_2 C7_2 C9_2 110.8(2) . . ?
C10_2 C7_2 C9_2 108.3(2) . . ?
C2_2 C7_2 H7_2 108.4 . . ?
C10_2 C7_2 H7_2 108.4 . . ?
C9_2 C7_2 H7_2 108.4 . . ?
C8_2 C6_2 H6A_2 109.5 . . ?
C8_2 C6_2 H6B_2 109.5 . . ?
H6A_2 C6_2 H6B_2 109.5 . . ?
C8_2 C6_2 H6C_2 109.5 . . ?
H6A_2 C6_2 H6C_2 109.5 . . ?
H6B_2 C6_2 H6C_2 109.5 . . ?
C11_2 C8_2 C20_2 110.9(2) . . ?
C11_2 C8_2 C6_2 112.2(2) . . ?
C20_2 C8_2 C6_2 109.5(2) . . ?
C11_2 C8_2 H8_2 108.1 . . ?
C20_2 C8_2 H8_2 108.1 . . ?
C6_2 C8_2 H8_2 108.1 . . ?
C7_2 C10_2 H10A_2 109.5 . . ?
C7_2 C10_2 H10B_2 109.5 . . ?
H10A_2 C10_2 H10B_2 109.5 . . ?
C7_2 C10_2 H10C_2 109.5 . . ?
H10A_2 C10_2 H10C_2 109.5 . . ?
H10B_2 C10_2 H10C_2 109.5 . . ?
C7_2 C9_2 H9A_2 109.5 . . ?
C7_2 C9_2 H9B_2 109.5 . . ?
H9A_2 C9_2 H9B_2 109.5 . . ?
C7_2 C9_2 H9C_2 109.5 . . ?
H9A_2 C9_2 H9C_2 109.5 . . ?
H9B_2 C9_2 H9C_2 109.5 . . ?
C8_2 C20_2 H20A_2 109.5 . . ?
C8_2 C20_2 H20B_2 109.5 . . ?
H20A_2 C20_2 H20B_2 109.5 . . ?
C8_2 C20_2 H20C_2 109.5 . . ?
H20A_2 C20_2 H20C_2 109.5 . . ?
H20B_2 C20_2 H20C_2 109.5 . . ?
C5_2 C11_2 C1_2 118.6(3) . . ?
C5_2 C11_2 C8_2 117.4(2) . . ?
C1_2 C11_2 C8_2 124.0(3) . . ?
N1_3 C1_3 C4_3 105.8(2) . . ?
N1_3 C1_3 B2 117.7(2) . . ?
C4_3 C1_3 B2 114.3(2) . . ?
N1_3 C1_3 H1_3 106.0 . . ?
C4_3 C1_3 H1_3 106.0 . . ?
B2 C1_3 H1_3 106.0 . . ?
C1_4 N1_3 C1_3 119.0(2) . . ?
C1_4 N1_3 C2_3 119.2(2) . . ?
C1_3 N1_3 C2_3 112.6(2) . . ?
N1_3 C2_3 C6_3 115.6(2) . . ?
N1_3 C2_3 C5_3 110.9(2) . . ?
C6_3 C2_3 C5_3 106.0(2) . . ?
N1_3 C2_3 C3_3 102.1(2) . . ?
C6_3 C2_3 C3_3 111.5(2) . . ?
C5_3 C2_3 C3_3 110.8(2) . . ?
C4_3 C3_3 C2_3 108.3(2) . . ?
C4_3 C3_3 H3A_3 110.0 . . ?
C2_3 C3_3 H3A_3 110.0 . . ?
C4_3 C3_3 H3AB_3 110.0 . . ?
C2_3 C3_3 H3AB_3 110.0 . . ?
H3A_3 C3_3 H3AB_3 108.4 . . ?
C8_3 C4_3 C3_3 110.3(2) . . ?
C8_3 C4_3 C7_3 106.6(2) . . ?
C3_3 C4_3 C7_3 111.4(2) . . ?
C8_3 C4_3 C1_3 113.9(2) . . ?
C3_3 C4_3 C1_3 103.6(2) . . ?
C7_3 C4_3 C1_3 111.1(2) . . ?
C2_3 C5_3 H5A_3 109.5 . . ?
C2_3 C5_3 H5B_3 109.5 . . ?
H5A_3 C5_3 H5B_3 109.5 . . ?
C2_3 C5_3 H5C_3 109.5 . . ?
H5A_3 C5_3 H5C_3 109.5 . . ?
H5B_3 C5_3 H5C_3 109.5 . . ?
C2_3 C6_3 H6A_3 109.5 . . ?
C2_3 C6_3 H6B_3 109.5 . . ?
H6A_3 C6_3 H6B_3 109.5 . . ?
C2_3 C6_3 H6C_3 109.5 . . ?
H6A_3 C6_3 H6C_3 109.5 . . ?
H6B_3 C6_3 H6C_3 109.5 . . ?
C4_3 C7_3 H7A_3 109.5 . . ?
C4_3 C7_3 H7B_3 109.5 . . ?
H7A_3 C7_3 H7B_3 109.5 . . ?
C4_3 C7_3 H7C_3 109.5 . . ?
H7A_3 C7_3 H7C_3 109.5 . . ?
H7B_3 C7_3 H7C_3 109.5 . . ?
C4_3 C8_3 H8A_3 109.5 . . ?
C4_3 C8_3 H8B_3 109.5 . . ?
H8A_3 C8_3 H8B_3 109.5 . . ?
C4_3 C8_3 H8C_3 109.5 . . ?
H8A_3 C8_3 H8C_3 109.5 . . ?
H8B_3 C8_3 H8C_3 109.5 . . ?
C6_4 C1_4 C2_4 118.6(3) . . ?
C6_4 C1_4 N1_3 118.3(2) . . ?
C2_4 C1_4 N1_3 123.2(2) . . ?
C3_4 C2_4 C1_4 119.0(3) . . ?
C3_4 C2_4 C7_4 115.4(3) . . ?
C1_4 C2_4 C7_4 125.6(3) . . ?
C4_4 C3_4 C2_4 122.3(3) . . ?
C4_4 C3_4 H3_4 118.8 . . ?
C2_4 C3_4 H3_4 118.8 . . ?
C3_4 C4_4 C5_4 118.6(3) . . ?
C3_4 C4_4 H4_4 120.7 . . ?
C5_4 C4_4 H4_4 120.7 . . ?
C4_4 C5_4 C6_4 122.0(3) . . ?
C4_4 C5_4 H5_4 119.0 . . ?
C6_4 C5_4 H5_4 119.0 . . ?
C5_4 C6_4 C1_4 119.5(3) . . ?
C5_4 C6_4 C8_4 116.9(2) . . ?
C1_4 C6_4 C8_4 123.4(2) . . ?
C2_4 C7_4 C10_4 110.1(2) . . ?
C2_4 C7_4 C9_4 112.9(3) . . ?
C10_4 C7_4 C9_4 109.9(2) . . ?
C2_4 C7_4 H7_4 108.0 . . ?
C10_4 C7_4 H7_4 108.0 . . ?
C9_4 C7_4 H7_4 108.0 . . ?
C6_4 C8_4 C12_4 110.4(2) . . ?
C6_4 C8_4 C11_4 112.4(2) . . ?
C12_4 C8_4 C11_4 110.3(2) . . ?
C6_4 C8_4 H8_4 107.8 . . ?
C12_4 C8_4 H8_4 107.8 . . ?
C11_4 C8_4 H8_4 107.8 . . ?
C7_4 C9_4 H9A_4 109.5 . . ?
C7_4 C9_4 H9B_4 109.5 . . ?
H9A_4 C9_4 H9B_4 109.5 . . ?
C7_4 C9_4 H9C_4 109.5 . . ?
H9A_4 C9_4 H9C_4 109.5 . . ?
H9B_4 C9_4 H9C_4 109.5 . . ?
C7_4 C10_4 H10A_4 109.5 . . ?
C7_4 C10_4 H10B_4 109.5 . . ?
H10A_4 C10_4 H10B_4 109.5 . . ?
C7_4 C10_4 H10C_4 109.5 . . ?
H10A_4 C10_4 H10C_4 109.5 . . ?
H10B_4 C10_4 H10C_4 109.5 . . ?
C8_4 C11_4 H11A_4 109.5 . . ?
C8_4 C11_4 H11B_4 109.5 . . ?
H11A_4 C11_4 H11B_4 109.5 . . ?
C8_4 C11_4 H11C_4 109.5 . . ?
H11A_4 C11_4 H11C_4 109.5 . . ?
H11B_4 C11_4 H11C_4 109.5 . . ?
C8_4 C12_4 H12A_4 109.5 . . ?
C8_4 C12_4 H12B_4 109.5 . . ?
H12A_4 C12_4 H12B_4 109.5 . . ?
C8_4 C12_4 H12C_4 109.5 . . ?
H12A_4 C12_4 H12C_4 109.5 . . ?
H12B_4 C12_4 H12C_4 109.5 . . ?
C6_5 C1_5 C2_5 119.9(3) . . ?
C6_5 C1_5 H1_5 120.0 . . ?
C2_5 C1_5 H1_5 120.0 . . ?
C3_5 C2_5 C1_5 119.8(3) . . ?
C3_5 C2_5 H2_5 120.1 . . ?
C1_5 C2_5 H2_5 120.1 . . ?
C2_5 C3_5 C4_5 120.6(3) . . ?
C2_5 C3_5 H3_5 119.7 . . ?
C4_5 C3_5 H3_5 119.7 . . ?
C3_5 C4_5 C5_5 119.6(3) . . ?
C3_5 C4_5 H4_5 120.2 . . ?
C5_5 C4_5 H4_5 120.2 . . ?
C6_5 C5_5 C4_5 120.2(3) . . ?
C6_5 C5_5 H5_5 119.9 . . ?
C4_5 C5_5 H5_5 119.9 . . ?
C5_5 C6_5 C1_5 119.9(3) . . ?
C5_5 C6_5 H6_5 120.1 . . ?
C1_5 C6_5 H6_5 120.1 . . ?
 
loop_
 _geom_torsion_atom_site_label_1
 _geom_torsion_atom_site_label_2
 _geom_torsion_atom_site_label_3
 _geom_torsion_atom_site_label_4
 _geom_torsion
 _geom_torsion_site_symmetry_1
 _geom_torsion_site_symmetry_2
 _geom_torsion_site_symmetry_3
 _geom_torsion_site_symmetry_4
 _geom_torsion_publ_flag
C5 N1 C1 C2 1.6(4) . . . . ?
B2 N1 C1 C2 -173.8(3) . . . . ?
C10 N2 B2 N1 -159.0(2) . . . . ?
C6 N2 B2 N1 0.0(4) . . . . ?
C10 N2 B2 C1_3 16.1(4) . . . . ?
C6 N2 B2 C1_3 175.1(2) . . . . ?
C1 N1 B2 N2 159.2(2) . . . . ?
C5 N1 B2 N2 -16.1(4) . . . . ?
C1 N1 B2 C1_3 -15.6(4) . . . . ?
C5 N1 B2 C1_3 169.1(2) . . . . ?
N1 C1 C2 C3 -0.7(4) . . . . ?
C8 C7 C6 N2 -39.1(3) . . . . ?
C8 C7 C6 B1 -164.4(3) . . . . ?
B2 N2 C6 C7 -105.1(3) . . . . ?
C10 N2 C6 C7 55.7(3) . . . . ?
B2 N2 C6 B1 25.2(3) . . . . ?
C10 N2 C6 B1 -174.0(2) . . . . ?
C5 B1 C6 C7 87.9(3) . . . . ?
C1_1 B1 C6 C7 -96.7(3) . . . . ?
C5 B1 C6 N2 -35.9(3) . . . . ?
C1_1 B1 C6 N2 139.5(3) . . . . ?
C1 N1 C5 C4 -1.2(3) . . . . ?
B2 N1 C5 C4 174.0(2) . . . . ?
C1 N1 C5 B1 -172.5(2) . . . . ?
B2 N1 C5 B1 2.7(4) . . . . ?
C1_1 B1 C5 C4 38.5(4) . . . . ?
C6 B1 C5 C4 -146.3(3) . . . . ?
C1_1 B1 C5 N1 -151.1(3) . . . . ?
C6 B1 C5 N1 24.1(4) . . . . ?
N1 C5 C4 C3 0.0(4) . . . . ?
B1 C5 C4 C3 170.8(3) . . . . ?
C5 C4 C3 C2 0.8(4) . . . . ?
C1 C2 C3 C4 -0.5(4) . . . . ?
C6 C7 C8 C9 1.9(4) . . . . ?
C10 C9 C8 C7 21.3(4) . . . . ?
C8 C9 C10 N2 -1.6(4) . . . . ?
B2 N2 C10 C9 123.7(3) . . . . ?
C6 N2 C10 C9 -38.1(3) . . . . ?
C5 B1 C1_1 N9_1 -165.1(3) . . . . ?
C6 B1 C1_1 N9_1 20.0(4) . . . . ?
C5 B1 C1_1 C4_1 33.9(4) . . . . ?
C6 B1 C1_1 C4_1 -141.0(3) . . . . ?
N9_1 C2_1 C3_1 C4_1 27.1(3) . . . . ?
C5_1 C2_1 C3_1 C4_1 -92.5(3) . . . . ?
C6_1 C2_1 C3_1 C4_1 145.8(2) . . . . ?
C2_1 C3_1 C4_1 C8_1 -151.5(2) . . . . ?
C2_1 C3_1 C4_1 C7_1 90.6(3) . . . . ?
C2_1 C3_1 C4_1 C1_1 -26.8(3) . . . . ?
N9_1 C1_1 C4_1 C3_1 15.4(3) . . . . ?
B1 C1_1 C4_1 C3_1 178.7(3) . . . . ?
N9_1 C1_1 C4_1 C8_1 133.7(3) . . . . ?
B1 C1_1 C4_1 C8_1 -63.0(4) . . . . ?
N9_1 C1_1 C4_1 C7_1 -104.8(3) . . . . ?
B1 C1_1 C4_1 C7_1 58.5(4) . . . . ?
B1 C1_1 N9_1 C1_2 42.1(4) . . . . ?
C4_1 C1_1 N9_1 C1_2 -153.4(2) . . . . ?
B1 C1_1 N9_1 C2_1 -162.6(2) . . . . ?
C4_1 C1_1 N9_1 C2_1 1.9(3) . . . . ?
C5_1 C2_1 N9_1 C1_1 100.2(3) . . . . ?
C6_1 C2_1 N9_1 C1_1 -136.5(2) . . . . ?
C3_1 C2_1 N9_1 C1_1 -18.2(3) . . . . ?
C5_1 C2_1 N9_1 C1_2 -104.0(3) . . . . ?
C6_1 C2_1 N9_1 C1_2 19.4(3) . . . . ?
C3_1 C2_1 N9_1 C1_2 137.7(2) . . . . ?
C1_1 N9_1 C1_2 C11_2 59.2(3) . . . . ?
C2_1 N9_1 C1_2 C11_2 -94.9(3) . . . . ?
C1_1 N9_1 C1_2 C2_2 -124.1(3) . . . . ?
C2_1 N9_1 C1_2 C2_2 81.8(3) . . . . ?
C11_2 C1_2 C2_2 C3_2 -1.8(4) . . . . ?
N9_1 C1_2 C2_2 C3_2 -178.4(2) . . . . ?
C11_2 C1_2 C2_2 C7_2 177.2(3) . . . . ?
N9_1 C1_2 C2_2 C7_2 0.6(4) . . . . ?
C1_2 C2_2 C3_2 C4_2 -0.6(4) . . . . ?
C7_2 C2_2 C3_2 C4_2 -179.6(3) . . . . ?
C2_2 C3_2 C4_2 C5_2 1.5(4) . . . . ?
C3_2 C4_2 C5_2 C11_2 0.0(4) . . . . ?
C3_2 C2_2 C7_2 C10_2 -54.1(4) . . . . ?
C1_2 C2_2 C7_2 C10_2 126.9(3) . . . . ?
C3_2 C2_2 C7_2 C9_2 67.3(3) . . . . ?
C1_2 C2_2 C7_2 C9_2 -111.7(3) . . . . ?
C4_2 C5_2 C11_2 C1_2 -2.3(4) . . . . ?
C4_2 C5_2 C11_2 C8_2 177.3(3) . . . . ?
C2_2 C1_2 C11_2 C5_2 3.2(4) . . . . ?
N9_1 C1_2 C11_2 C5_2 179.9(2) . . . . ?
C2_2 C1_2 C11_2 C8_2 -176.4(3) . . . . ?
N9_1 C1_2 C11_2 C8_2 0.3(4) . . . . ?
C20_2 C8_2 C11_2 C5_2 67.8(3) . . . . ?
C6_2 C8_2 C11_2 C5_2 -55.0(3) . . . . ?
C20_2 C8_2 C11_2 C1_2 -112.6(3) . . . . ?
C6_2 C8_2 C11_2 C1_2 124.6(3) . . . . ?
N2 B2 C1_3 N1_3 143.0(3) . . . . ?
N1 B2 C1_3 N1_3 -42.2(4) . . . . ?
N2 B2 C1_3 C4_3 -91.9(3) . . . . ?
N1 B2 C1_3 C4_3 82.9(3) . . . . ?
C4_3 C1_3 N1_3 C1_4 151.6(2) . . . . ?
B2 C1_3 N1_3 C1_4 -79.2(3) . . . . ?
C4_3 C1_3 N1_3 C2_3 5.2(3) . . . . ?
B2 C1_3 N1_3 C2_3 134.4(2) . . . . ?
C1_4 N1_3 C2_3 C6_3 -45.3(3) . . . . ?
C1_3 N1_3 C2_3 C6_3 101.1(3) . . . . ?
C1_4 N1_3 C2_3 C5_3 75.3(3) . . . . ?
C1_3 N1_3 C2_3 C5_3 -138.3(2) . . . . ?
C1_4 N1_3 C2_3 C3_3 -166.6(2) . . . . ?
C1_3 N1_3 C2_3 C3_3 -20.2(3) . . . . ?
N1_3 C2_3 C3_3 C4_3 27.8(3) . . . . ?
C6_3 C2_3 C3_3 C4_3 -96.2(3) . . . . ?
C5_3 C2_3 C3_3 C4_3 146.0(2) . . . . ?
C2_3 C3_3 C4_3 C8_3 -147.4(2) . . . . ?
C2_3 C3_3 C4_3 C7_3 94.4(3) . . . . ?
C2_3 C3_3 C4_3 C1_3 -25.1(3) . . . . ?
N1_3 C1_3 C4_3 C8_3 132.1(2) . . . . ?
B2 C1_3 C4_3 C8_3 0.9(4) . . . . ?
N1_3 C1_3 C4_3 C3_3 12.2(3) . . . . ?
B2 C1_3 C4_3 C3_3 -119.0(3) . . . . ?
N1_3 C1_3 C4_3 C7_3 -107.5(3) . . . . ?
B2 C1_3 C4_3 C7_3 121.3(3) . . . . ?
C1_3 N1_3 C1_4 C6_4 118.4(3) . . . . ?
C2_3 N1_3 C1_4 C6_4 -97.4(3) . . . . ?
C1_3 N1_3 C1_4 C2_4 -61.2(4) . . . . ?
C2_3 N1_3 C1_4 C2_4 83.0(3) . . . . ?
C6_4 C1_4 C2_4 C3_4 1.5(4) . . . . ?
N1_3 C1_4 C2_4 C3_4 -178.9(3) . . . . ?
C6_4 C1_4 C2_4 C7_4 -175.8(3) . . . . ?
N1_3 C1_4 C2_4 C7_4 3.8(4) . . . . ?
C1_4 C2_4 C3_4 C4_4 -0.5(5) . . . . ?
C7_4 C2_4 C3_4 C4_4 177.1(3) . . . . ?
C2_4 C3_4 C4_4 C5_4 -0.6(5) . . . . ?
C3_4 C4_4 C5_4 C6_4 0.7(5) . . . . ?
C4_4 C5_4 C6_4 C1_4 0.4(5) . . . . ?
C4_4 C5_4 C6_4 C8_4 -176.4(3) . . . . ?
C2_4 C1_4 C6_4 C5_4 -1.4(4) . . . . ?
N1_3 C1_4 C6_4 C5_4 179.0(3) . . . . ?
C2_4 C1_4 C6_4 C8_4 175.1(3) . . . . ?
N1_3 C1_4 C6_4 C8_4 -4.5(4) . . . . ?
C3_4 C2_4 C7_4 C10_4 -66.5(3) . . . . ?
C1_4 C2_4 C7_4 C10_4 110.9(3) . . . . ?
C3_4 C2_4 C7_4 C9_4 56.7(4) . . . . ?
C1_4 C2_4 C7_4 C9_4 -125.9(3) . . . . ?
C5_4 C6_4 C8_4 C12_4 68.5(3) . . . . ?
C1_4 C6_4 C8_4 C12_4 -108.2(3) . . . . ?
C5_4 C6_4 C8_4 C11_4 -55.2(4) . . . . ?
C1_4 C6_4 C8_4 C11_4 128.2(3) . . . . ?
C6_5 C1_5 C2_5 C3_5 -1.8(5) . . . . ?
C1_5 C2_5 C3_5 C4_5 1.6(5) . . . . ?
C2_5 C3_5 C4_5 C5_5 -0.5(5) . . . . ?
C3_5 C4_5 C5_5 C6_5 -0.3(5) . . . . ?
C4_5 C5_5 C6_5 C1_5 0.0(5) . . . . ?
C2_5 C1_5 C6_5 C5_5 1.0(5) . . . . ?
 
_refine_diff_density_max    0.278
_refine_diff_density_min   -0.269
_refine_diff_density_rms    0.061

_shelx_res_file
;
TITL BTR291_a.res in P2(1)/c
    BTR291_a.res
    created by SHELXL-2018/3 at 10:22:36 on 16-Dec-2019
REM Old TITL BTR291 in P2(1)/c
REM SHELXT solution in P2(1)/c
REM R1 0.214,  Rweak 0.029,  Alpha 0.047,  Orientation as input
REM Formula found by SHELXT:  C58 N4
CELL  0.71073  10.3492  16.2749  28.8593   90.000   91.223   90.000
ZERR    4.000   0.0060   0.0073   0.0161    0.000    0.011    0.000
LATT  1
SYMM -X, 1/2+Y, 1/2-Z
SFAC C H B N
UNIT 224 312 8 16
TEMP -173.150
SIZE 0.09 0.163 0.338
L.S. 10
BOND $H
LIST 4
CONF
SHEL 999 0.81
FMAP 2
ACTA 52
PLAN 20
WGHT    0.057600    2.226400
EXTI    0.009693
FVAR       0.40360
N1    4    0.562526    0.203681    0.377943    11.00000    0.01996    0.01943 =
         0.02105    0.00038    0.00143    0.00202
B1    3    0.597419    0.279133    0.302135    11.00000    0.01887    0.01925 =
         0.02266   -0.00430   -0.00150    0.00120
C1    1    0.481455    0.164499    0.408553    11.00000    0.02392    0.02045 =
         0.02007   -0.00085    0.00327   -0.00164
AFIX  43
H1    2    0.519426    0.138322    0.434927    11.00000   -1.20000
AFIX   0
N2    4    0.782817    0.210407    0.347393    11.00000    0.01587    0.02142 =
         0.01729   -0.00010    0.00148    0.00275
B2    3    0.703593    0.195332    0.385291    11.00000    0.02226    0.01426 =
         0.02166   -0.00559    0.00262   -0.00277
C2    1    0.352067    0.161408    0.403059    11.00000    0.02306    0.02667 =
         0.02348   -0.00197    0.00781   -0.00175
AFIX  43
H2    2    0.300493    0.133251    0.424790    11.00000   -1.20000
AFIX   0
C7    1    0.748874    0.159933    0.269201    11.00000    0.02378    0.02192 =
         0.01782    0.00203    0.00230   -0.00371
AFIX  43
H7    2    0.684308    0.147498    0.246378    11.00000   -1.20000
AFIX   0
C6    1    0.736082    0.234520    0.299549    11.00000    0.01910    0.02291 =
         0.01751    0.00308    0.00179    0.00049
AFIX  13
H6    2    0.798276    0.276367    0.287919    11.00000   -1.20000
AFIX   0
C5    1    0.508836    0.245669    0.338382    11.00000    0.02166    0.01918 =
         0.02024   -0.00256    0.00022    0.00359
C4    1    0.371653    0.241405    0.333848    11.00000    0.01925    0.02360 =
         0.02464   -0.00371    0.00150    0.00425
AFIX  43
H4    2    0.331604    0.268351    0.308115    11.00000   -1.20000
AFIX   0
C3    1    0.294272    0.201373    0.363872    11.00000    0.01790    0.02757 =
         0.02671   -0.00561    0.00060   -0.00226
AFIX  43
H3    2    0.203283    0.200049    0.358832    11.00000   -1.20000
AFIX   0
C9    1    0.946187    0.131673    0.311075    11.00000    0.02268    0.02359 =
         0.02729   -0.00166    0.00052    0.00558
AFIX  43
H9    2    1.032213    0.111573    0.309772    11.00000   -1.20000
AFIX   0
C8    1    0.852660    0.111162    0.274771    11.00000    0.02857    0.02274 =
         0.02554   -0.00387    0.00437    0.00308
AFIX  43
H8    2    0.864488    0.064570    0.255491    11.00000   -1.20000
AFIX   0
C10   1    0.910681    0.178761    0.346154    11.00000    0.01755    0.02558 =
         0.02717    0.00337   -0.00132    0.00127
AFIX  43
H10   2    0.970832    0.191313    0.370456    11.00000   -1.20000
AFIX   0
RESI 1 CAAC
C1    1    0.567818    0.353676    0.271946    11.00000    0.01510    0.02156 =
         0.02154   -0.00174    0.00168    0.00011
C2    1    0.621489    0.458979    0.215346    11.00000    0.02611    0.01604 =
         0.02297    0.00161    0.00205   -0.00093
C3    1    0.498481    0.484416    0.240432    11.00000    0.02238    0.01876 =
         0.03061    0.00078    0.00108    0.00284
AFIX  23
H3A   2    0.501701    0.543585    0.248333    11.00000   -1.20000
H3AB  2    0.421288    0.474367    0.220381    11.00000   -1.20000
AFIX   0
C4    1    0.492136    0.432450    0.284630    11.00000    0.01931    0.02199 =
         0.02830    0.00083    0.00395    0.00487
C5    1    0.735327    0.513588    0.229574    11.00000    0.02554    0.01930 =
         0.03964   -0.00114    0.00549   -0.00111
AFIX 137
H5A   2    0.810855    0.498785    0.211439    11.00000   -1.50000
H5B   2    0.755385    0.505830    0.262625    11.00000   -1.50000
H5C   2    0.712894    0.571241    0.223800    11.00000   -1.50000
AFIX   0
C6    1    0.601997    0.463141    0.162862    11.00000    0.03532    0.02357 =
         0.02766    0.00498   -0.00001    0.00208
AFIX 137
H6A   2    0.678652    0.441224    0.147794    11.00000   -1.50000
H6B   2    0.588651    0.520406    0.153416    11.00000   -1.50000
H6C   2    0.526166    0.430466    0.153655    11.00000   -1.50000
AFIX   0
C7    1    0.559403    0.473686    0.326670    11.00000    0.04582    0.02098 =
         0.02656   -0.00256    0.00590    0.00396
AFIX 137
H7A   2    0.650556    0.483288    0.319899    11.00000   -1.50000
H7B   2    0.553275    0.437764    0.353788    11.00000   -1.50000
H7C   2    0.517191    0.526252    0.333079    11.00000   -1.50000
AFIX   0
C8    1    0.349111    0.422161    0.296605    11.00000    0.02988    0.02690 =
         0.04552    0.00560    0.01462    0.01045
AFIX 137
H8A   2    0.307176    0.476142    0.296916    11.00000   -1.50000
H8B   2    0.342680    0.396623    0.327222    11.00000   -1.50000
H8C   2    0.306242    0.387156    0.273316    11.00000   -1.50000
AFIX   0
N9    4    0.636817    0.371537    0.232257    11.00000    0.02171    0.01468 =
         0.02392    0.00011    0.00121    0.00115
RESI 0
RESI 2 DIPP
C1    1    0.672462    0.307933    0.200037    11.00000    0.02463    0.01720 =
         0.01900    0.00222    0.00071    0.00154
C2    1    0.802949    0.295493    0.188011    11.00000    0.02064    0.01812 =
         0.02588    0.00289    0.00270    0.00103
C3    1    0.830397    0.234744    0.155958    11.00000    0.02211    0.02399 =
         0.02668    0.00447    0.00467    0.00507
AFIX  43
H3    2    0.917622    0.226383    0.147493    11.00000   -1.20000
AFIX   0
C4    1    0.734941    0.185825    0.135857    11.00000    0.03214    0.02044 =
         0.02428   -0.00168    0.00176    0.00505
AFIX  43
H4    2    0.756469    0.143766    0.114539    11.00000   -1.20000
AFIX   0
C5    1    0.607937    0.199443    0.147435    11.00000    0.02447    0.02032 =
         0.02626    0.00010   -0.00123   -0.00231
AFIX  43
H5    2    0.542125    0.166105    0.133762    11.00000   -1.20000
AFIX   0
C7    1    0.915391    0.345900    0.207643    11.00000    0.01902    0.02404 =
         0.02612   -0.00173    0.00411    0.00281
AFIX  13
H7    2    0.882027    0.382460    0.232537    11.00000   -1.20000
AFIX   0
C6    1    0.351976    0.287671    0.142229    11.00000    0.02417    0.02806 =
         0.02903    0.00352   -0.00109   -0.00139
AFIX 137
H6A   2    0.393381    0.331174    0.124356    11.00000   -1.50000
H6B   2    0.263799    0.304391    0.149603    11.00000   -1.50000
H6C   2    0.349116    0.236956    0.123928    11.00000   -1.50000
AFIX   0
C8    1    0.429509    0.272817    0.187220    11.00000    0.02211    0.01993 =
         0.02510    0.00023   -0.00044    0.00193
AFIX  13
H8    2    0.419710    0.322233    0.207436    11.00000   -1.20000
AFIX   0
C10   1    1.023274    0.291914    0.228727    11.00000    0.01908    0.03207 =
         0.03625    0.00340    0.00031    0.00229
AFIX 137
H10A  2    1.060519    0.257857    0.204396    11.00000   -1.50000
H10B  2    0.987398    0.256448    0.252694    11.00000   -1.50000
H10C  2    1.090729    0.326995    0.242542    11.00000   -1.50000
AFIX   0
C9    1    0.974134    0.400254    0.169829    11.00000    0.02673    0.03186 =
         0.03056    0.00013    0.00662   -0.00504
AFIX 137
H9A   2    1.012436    0.365319    0.146113    11.00000   -1.50000
H9B   2    1.041115    0.435587    0.183736    11.00000   -1.50000
H9C   2    0.906236    0.434448    0.155572    11.00000   -1.50000
AFIX   0
C20   1    0.373576    0.198817    0.212580    11.00000    0.02171    0.02690 =
         0.03129    0.00221    0.00053   -0.00194
AFIX 137
H20A  2    0.373458    0.150860    0.192044    11.00000   -1.50000
H20B  2    0.284867    0.211053    0.221597    11.00000   -1.50000
H20C  2    0.426562    0.187124    0.240349    11.00000   -1.50000
AFIX   0
C11   1    0.573496    0.260698    0.178607    11.00000    0.02216    0.01985 =
         0.02045    0.00411    0.00222    0.00090
RESI 0
RESI 3 CAAC
C1    1    0.769718    0.162834    0.433079    11.00000    0.01681    0.02074 =
         0.02062   -0.00270    0.00265    0.00148
AFIX  13
H1    2    0.861717    0.181558    0.432675    11.00000   -1.20000
AFIX   0
N1    4    0.716636    0.193604    0.477373    11.00000    0.02707    0.01705 =
         0.01825   -0.00005    0.00328   -0.00194
C2    1    0.697837    0.126520    0.511981    11.00000    0.02990    0.01972 =
         0.02253    0.00123    0.00218   -0.00133
C3    1    0.694233    0.049198    0.480985    11.00000    0.02740    0.02127 =
         0.02426    0.00386   -0.00157    0.00043
AFIX  23
H3A   2    0.730720    0.001633    0.498180    11.00000   -1.20000
H3AB  2    0.603903    0.036137    0.471709    11.00000   -1.20000
AFIX   0
C4    1    0.774485    0.066499    0.437743    11.00000    0.02633    0.02023 =
         0.02189    0.00095    0.00069    0.00259
C5    1    0.569293    0.137371    0.537029    11.00000    0.03257    0.02550 =
         0.02756    0.00302    0.00290   -0.00362
AFIX 137
H5A   2    0.498616    0.142733    0.514085    11.00000   -1.50000
H5B   2    0.573455    0.186917    0.556302    11.00000   -1.50000
H5C   2    0.553887    0.089380    0.556663    11.00000   -1.50000
AFIX   0
C6    1    0.802621    0.119901    0.550194    11.00000    0.03427    0.02800 =
         0.02275    0.00066   -0.00026   -0.00055
AFIX 137
H6A   2    0.886166    0.108467    0.536193    11.00000   -1.50000
H6B   2    0.780874    0.075234    0.571425    11.00000   -1.50000
H6C   2    0.807768    0.171774    0.567380    11.00000   -1.50000
AFIX   0
C7    1    0.914672    0.035854    0.444250    11.00000    0.03463    0.02502 =
         0.02931   -0.00182   -0.00166    0.00810
AFIX 137
H7A   2    0.963753    0.048885    0.416528    11.00000   -1.50000
H7B   2    0.914534   -0.023742    0.449108    11.00000   -1.50000
H7C   2    0.954832    0.062940    0.471250    11.00000   -1.50000
AFIX   0
C8    1    0.717215    0.020726    0.395713    11.00000    0.03692    0.02068 =
         0.02672   -0.00100   -0.00076    0.00020
AFIX 137
H8A   2    0.627369    0.037967    0.390447    11.00000   -1.50000
H8B   2    0.720040   -0.038575    0.401543    11.00000   -1.50000
H8C   2    0.767601    0.033504    0.368262    11.00000   -1.50000
AFIX   0
RESI 0
RESI 4 DIPP
C1    1    0.753506    0.275170    0.493619    11.00000    0.02727    0.01960 =
         0.02148    0.00027    0.00183   -0.00073
C2    1    0.882833    0.297739    0.504447    11.00000    0.02759    0.02297 =
         0.02099   -0.00005    0.00324   -0.00248
C3    1    0.908473    0.377587    0.520618    11.00000    0.02481    0.03253 =
         0.02736   -0.00155    0.00126   -0.00549
AFIX  43
H3    2    0.995206    0.392476    0.528075    11.00000   -1.20000
AFIX   0
C4    1    0.812966    0.434707    0.526016    11.00000    0.03561    0.02349 =
         0.03169   -0.00411    0.00514   -0.00453
AFIX  43
H4    2    0.832733    0.488170    0.537319    11.00000   -1.20000
AFIX   0
C5    1    0.687265    0.413004    0.514687    11.00000    0.03214    0.02347 =
         0.02671    0.00014    0.00683    0.00567
AFIX  43
H5    2    0.620638    0.452582    0.518031    11.00000   -1.20000
AFIX   0
C6    1    0.655161    0.334854    0.498506    11.00000    0.02637    0.02041 =
         0.02008    0.00196    0.00537    0.00015
C7    1    1.001341    0.243458    0.498266    11.00000    0.02037    0.03006 =
         0.02676   -0.00302   -0.00080   -0.00110
AFIX  13
H7    2    0.970699    0.187445    0.488965    11.00000   -1.20000
AFIX   0
C8    1    0.514988    0.320183    0.484521    11.00000    0.02634    0.02291 =
         0.02644   -0.00168    0.00485    0.00467
AFIX  13
H8    2    0.504789    0.260505    0.477048    11.00000   -1.20000
AFIX   0
C9    1    1.083783    0.234753    0.542958    11.00000    0.02940    0.04013 =
         0.02742   -0.00259   -0.00056    0.00131
AFIX 137
H9A   2    1.153935    0.195554    0.537848    11.00000   -1.50000
H9B   2    1.029566    0.214829    0.568019    11.00000   -1.50000
H9C   2    1.120389    0.288328    0.551489    11.00000   -1.50000
AFIX   0
C10   1    1.084227    0.277071    0.459300    11.00000    0.02684    0.03639 =
         0.03131   -0.00380    0.00240    0.00174
AFIX 137
H10A  2    1.031721    0.281196    0.430731    11.00000   -1.50000
H10B  2    1.157154    0.239934    0.454300    11.00000   -1.50000
H10C  2    1.116896    0.331613    0.467909    11.00000   -1.50000
AFIX   0
C11   1    0.421652    0.340932    0.523679    11.00000    0.02889    0.04011 =
         0.03276   -0.00328    0.00244    0.00401
AFIX 137
H11A  2    0.333316    0.326176    0.514011    11.00000   -1.50000
H11B  2    0.425858    0.399921    0.530360    11.00000   -1.50000
H11C  2    0.446375    0.309906    0.551588    11.00000   -1.50000
AFIX   0
C12   1    0.479496    0.369268    0.440767    11.00000    0.04158    0.02954 =
         0.03155   -0.00244   -0.00317    0.00846
AFIX 137
H12A  2    0.539237    0.355222    0.416092    11.00000   -1.50000
H12B  2    0.485596    0.428177    0.447501    11.00000   -1.50000
H12C  2    0.390954    0.355800    0.430723    11.00000   -1.50000
AFIX   0
RESI 0
RESI 5 BENZ
C1    1    0.986011    0.469702    0.327958    11.00000    0.04391    0.03577 =
         0.03886   -0.00638    0.00252   -0.00363
AFIX  43
H1    2    1.038977    0.452377    0.303313    11.00000   -1.20000
AFIX   0
C2    1    0.936091    0.412433    0.358136    11.00000    0.04593    0.03266 =
         0.04616    0.00305   -0.00062   -0.00273
AFIX  43
H2    2    0.952595    0.355576    0.353734    11.00000   -1.20000
AFIX   0
C3    1    0.862499    0.438051    0.394527    11.00000    0.04620    0.04363 =
         0.04162    0.01366    0.00079   -0.01193
AFIX  43
H3    2    0.830099    0.398760    0.415673    11.00000   -1.20000
AFIX   0
C4    1    0.835338    0.520114    0.400601    11.00000    0.03279    0.05180 =
         0.03174   -0.00271    0.00252   -0.00258
AFIX  43
H4    2    0.783846    0.537374    0.425664    11.00000   -1.20000
AFIX   0
C5    1    0.883487    0.577262    0.369987    11.00000    0.04338    0.03465 =
         0.03584   -0.00854   -0.00162   -0.00307
AFIX  43
H5    2    0.864710    0.633936    0.373944    11.00000   -1.20000
AFIX   0
C6    1    0.958734    0.552168    0.333707    11.00000    0.05204    0.03208 =
         0.03536   -0.00037    0.00177   -0.01198
AFIX  43
H6    2    0.991738    0.591511    0.312715    11.00000   -1.20000
RESI 0
AFIX   0
HKLF 4


REM  BTR291_a.res in P2(1)/c
REM wR2 = 0.1643, GooF = S = 1.008, Restrained GooF = 1.008 for all data
REM R1 = 0.0635 for 5163 Fo > 4sig(Fo) and 0.1442 for all 9525 data
REM 576 parameters refined using 0 restraints

END

WGHT      0.0576      2.2132

REM Highest difference peak  0.278,  deepest hole -0.269,  1-sigma level  0.061
Q1    1   0.6687  0.2566  0.2983  11.00000  0.05    0.28
Q2    1   0.8105  0.2790  0.4692  11.00000  0.05    0.26
Q3    1   0.8412  0.0547  0.4313  11.00000  0.05    0.24
Q4    1   0.9793  0.3374  0.2723  11.00000  0.05    0.24
Q5    1   0.7846  0.2440  0.3696  11.00000  0.05    0.24
Q6    1   1.2263  0.2805  0.4850  11.00000  0.05    0.23
Q7    1   0.5685  0.2611  0.1304  11.00000  0.05    0.23
Q8    1   0.9483  0.1739  0.3744  11.00000  0.05    0.23
Q9    1   0.8500  0.2054  0.3455  11.00000  0.05    0.23
Q10   1   0.5372  0.2430  0.3108  11.00000  0.05    0.22
Q11   1   1.0175  0.2361  0.5276  11.00000  0.05    0.22
Q12   1   0.2121  0.2607  0.1963  11.00000  0.05    0.21
Q13   1   0.4449  0.2577  0.3390  11.00000  0.05    0.21
Q14   1   0.5294  0.2348  0.3606  11.00000  0.05    0.21
Q15   1   1.2808  0.2390  0.5497  11.00000  0.05    0.21
Q16   1   1.0972  0.2959  0.5085  11.00000  0.05    0.21
Q17   1   0.2730  0.2872  0.1690  11.00000  0.05    0.21
Q18   1   0.6031  0.2617  0.2009  11.00000  0.05    0.21
Q19   1   0.3433  0.2993  0.4875  11.00000  0.05    0.21
Q20   1   0.3922  0.3578  0.4801  11.00000  0.05    0.21
;
_shelx_res_checksum   82774

_shelx_hkl_file
;
   2   0   0  402.06   26.40
   2   0   0  401.66   24.00
  -2   0   0  417.76   24.00
  -2   0   0  452.35   27.00
   3   0   0  534.35   33.30
   3   0   0  501.15   30.00
  -3   0   0  511.35   30.20
  -3   0   0  510.65   33.20
  -4   0   0  129.89   13.90
   4   0   0  130.59   13.50
   4   0   0  140.59   17.70
  -4   0   0  117.09   16.90
  -5   0   0  164.08   22.20
   5   0   0  114.09   15.40
  -5   0   0  160.58   18.00
  -5   0   0  127.39   19.50
   5   0   0  147.99   21.40
  -6   0   0   99.09   14.70
  -6   0   0   72.29   16.00
  -6   0   0   84.49   18.50
   6   0   0   90.19   17.60
   6   0   0   65.29   14.50
  -7   0   0   28.20   12.40
  -7   0   0   46.70   15.50
   7   0   0   35.80   11.70
   7   0   0   23.70   13.90
  -7   0   0   61.59   12.70
   8   0   0   43.30   17.10
   8   0   0   15.90   10.80
  -8   0   0   18.50   16.00
  -9   0   0   24.30   18.10
   9   0   0    2.70   15.90
   9   0   0   10.70   12.90
  10   0   0  129.89   22.50
 -10   0   0   96.89   24.80
  10   0   0   84.39   22.90
 -11   0   0   58.69   22.60
  11   0   0   38.70   16.40
  12   0   0  100.79   22.30
 -12   0   0   59.59   22.90
  13   0   0   31.50   18.00
 -13   0   0   81.19   26.00
   2  -1   0  464.45   26.90
  -2  -1   0  389.16   29.30
   2  -1   0  498.55   30.70
  -2  -1   0  482.45   26.90
   2   1   0  486.15   28.80
  -2   1   0  497.45   31.10
  -2   1   0  491.35   27.10
   2   1   0  474.65   27.00
   3  -1   0  719.63   39.10
  -3  -1   0  719.93   41.50
  -3  -1   0  677.43   38.50
   3  -1   0  690.03   42.10
  -3   1   0  684.63   38.90
  -3   1   0  664.73   42.40
   3   1   0  652.43   38.30
   3   1   0  680.43   40.70
  -4  -1   0  443.06   31.50
   4  -1   0  441.86   34.00
  -4  -1   0  495.85   33.70
  -4  -1   0  453.75   29.20
   4  -1   0  501.05   29.90
  -4   1   0  457.15   34.90
   4   1   0  477.85   29.50
  -4   1   0  487.95   29.70
   4   1   0  447.16   32.20
   5  -1   0  962.90   61.09
  -5  -1   0  965.30   55.59
   5  -1   0  899.31   55.29
  -5  -1   0  965.90   58.99
  -5  -1   0 1006.50   60.59
  -5   1   0  977.40   62.09
   5   1   0  953.00   55.29
  -5   1   0  966.40   55.69
  -6  -1   0   67.19   16.70
  -6  -1   0   58.39   12.20
   6  -1   0   62.89   16.30
  -6  -1   0   73.39   15.30
  -6   1   0   76.29   13.10
  -6   1   0   73.89   14.70
   6   1   0   76.49   13.90
   6   1   0   82.89   16.30
  -6   1   0   88.19   19.00
  -7  -1   0   14.90    9.50
   7  -1   0   14.10   12.50
   7  -1   0   12.00    9.30
  -7  -1   0   19.30    9.90
  -7  -1   0    4.70   13.00
  -7   1   0   14.10   10.10
   7   1   0   27.50   12.50
  -7   1   0   22.60   10.40
  -7   1   0   46.30   17.50
   7   1   0   14.90   10.60
   8  -1   0   24.20   12.30
  -8  -1   0    0.30   14.40
   8  -1   0    3.40   12.80
  -8   1   0    6.50   15.40
   8   1   0   -8.50   11.20
   8   1   0   -0.10   10.90
  -9  -1   0  102.79   30.90
   9  -1   0  136.79   21.70
  -9   1   0  126.99   26.70
   9   1   0  105.39   18.60
   9   1   0   98.79   23.20
 -10  -1   0   18.30   19.50
  10  -1   0    7.10   13.00
 -10   1   0    8.50   17.80
  10   1   0   33.90   15.70
  10   1   0   58.89   21.80
 -11  -1   0   29.70   20.30
  11  -1   0   15.10   14.70
 -11   1   0    6.90   20.40
  11   1   0  -10.40   12.10
  12  -1   0    8.40   13.40
 -12  -1   0   20.60   18.30
 -12   1   0    7.90   18.00
  12   1   0   14.70   15.20
  13  -1   0   -2.70   13.20
 -13   1   0  -25.70   18.90
  13   1   0  -16.80   12.00
   0   2   0 7522.15  378.96
  -1  -2   0  741.53   42.00
   1  -2   0  745.13   39.10
   1  -2   0  726.13   44.30
  -1  -2   0  753.72   38.80
  -1  -2   0  709.23   39.70
  -1   2   0  780.32   43.20
  -2  -2   0   13.50    5.50
   2  -2   0   12.60    8.50
   2  -2   0    5.20    5.40
  -2  -2   0   15.10    6.90
   2   2   0   14.50    7.40
   2   2   0    8.30    8.60
   2   2   0   15.80    5.30
  -2   2   0    8.80    5.40
  -2   2   0   24.90    9.80
   3  -2   0  155.88   18.80
  -3  -2   0  207.98   15.20
   3  -2   0  199.18   15.50
   3   2   0  199.88   15.30
   3   2   0  207.38   17.90
  -3   2   0  201.28   21.10
  -3   2   0  223.88   17.40
   4  -2   0   -0.80   11.80
   4  -2   0   29.40    8.40
  -4  -2   0   37.70   10.10
  -4  -2   0   57.09   12.90
  -4  -2   0   49.20    9.80
   4   2   0   17.50    7.30
   4   2   0   18.30   10.40
  -4   2   0   18.10   13.40
  -4   2   0   25.50    8.20
   4   2   0   44.20   12.90
  -5  -2   0   58.49   11.80
  -5  -2   0   81.19   17.70
   5  -2   0   62.49   17.30
  -5  -2   0   81.79   15.30
   5  -2   0   76.19   12.80
  -5   2   0   54.59   18.10
  -5   2   0   67.49   13.00
   5   2   0  102.29   21.10
   5   2   0   76.79   16.00
   5   2   0   62.29   12.40
   6  -2   0  254.77   28.90
   6  -2   0  270.57   23.10
  -6  -2   0  293.07   29.40
  -6  -2   0  266.87   25.00
  -6  -2   0  314.57   24.10
  -6   2   0  246.18   24.30
   6   2   0  275.77   23.60
   6   2   0  218.88   28.00
  -6   2   0  325.77   32.50
   6   2   0  284.77   26.90
  -6   2   0  293.17   23.80
  -7  -2   0   -1.70    8.80
   7  -2   0   -3.50   10.80
  -7  -2   0  -13.70   12.50
   7  -2   0   13.50   10.20
   7   2   0    7.40   10.10
   7   2   0    3.40    9.80
   7   2   0   -0.30   12.30
  -7   2   0  -14.40   13.00
  -7   2   0    5.90    9.20
  -8  -2   0    9.10   14.70
   8  -2   0   22.70   11.20
   8  -2   0   -3.80   12.80
   8   2   0   -5.50   10.60
  -8   2   0  -11.80   14.50
   8   2   0   11.40   12.20
  -9  -2   0   82.79   27.80
   9  -2   0   90.79   18.40
   9  -2   0   62.79   23.00
   9   2   0   89.09   20.80
  -9   2   0   86.19   24.00
   9   2   0   76.29   17.70
 -10  -2   0    7.60   17.10
  10  -2   0   13.80   14.60
  10   2   0    3.20   13.60
  10   2   0    5.20   18.00
 -10   2   0  -19.00   15.50
  11  -2   0   49.40   16.60
 -11   2   0   57.89   24.70
  11   2   0   57.69   18.30
  11   2   0   51.09   21.40
  12  -2   0   40.20   15.70
 -12   2   0   57.89   24.60
  12   2   0   23.90   16.60
  13  -2   0   11.30   12.80
 -13   2   0   26.50   22.00
  13   2   0   26.10   15.10
   0  -3   0   -5.60    4.90
   0  -3   0   -0.30    7.40
   0   3   0    0.30    4.60
   0   3   0   -2.10    7.40
   1  -3   0 1278.07   65.99
   1  -3   0 1191.68   60.49
  -1  -3   0 1112.09   63.59
  -1   3   0 1173.08   60.39
   1   3   0 1156.78   63.49
  -1   3   0 1062.19   65.29
   1   3   0 1148.79   59.89
   2  -3   0   62.69   12.30
  -2  -3   0   68.19   12.60
  -2  -3   0   69.49    8.00
   2  -3   0   59.79    8.20
  -2  -3   0   65.39    9.60
   2   3   0   65.29   12.80
   2   3   0   64.19    7.90
  -2   3   0   61.29   13.80
  -2   3   0   70.19    8.60
  -3  -3   0 1600.64   82.89
  -3  -3   0 1518.15   87.99
   3  -3   0 1548.55   89.89
   3  -3   0 1576.24   83.29
   3   3   0 1534.55   88.59
  -3   3   0 1581.94   83.39
   3   3   0 1586.24   82.79
  -3   3   0 1649.73   89.89
   3   3   0 1545.15   85.19
   4  -3   0  780.22   53.79
   4  -3   0  820.32   47.90
  -4  -3   0  831.12   47.70
  -4  -3   0  811.02   50.49
   4   3   0  847.42   50.89
   4   3   0  835.22   47.70
  -4   3   0  803.12   55.49
  -4   3   0  851.41   48.20
   4   3   0  844.82   55.19
  -5  -3   0   74.29   14.70
  -5  -3   0   82.29   13.90
   5  -3   0   78.59   18.00
   5  -3   0   83.59   13.80
  -5   3   0   47.90   18.40
   5   3   0   88.49   18.70
   5   3   0   77.49   13.30
   5   3   0   60.19   18.00
  -5   3   0   56.79   11.60
   6  -3   0  209.08   20.80
   6  -3   0  172.88   25.50
  -6  -3   0  199.58   19.10
   6   3   0  192.08   22.90
  -6   3   0  217.18   29.20
   6   3   0  265.97   33.70
  -6   3   0  224.28   21.60
  -6   3   0  186.08   19.80
   6   3   0  203.58   20.20
   7  -3   0   13.50    9.50
   7  -3   0    0.40   12.20
  -7  -3   0   25.50   10.20
  -7   3   0   10.70   10.10
  -7   3   0   35.20   17.20
   7   3   0   16.70   10.60
   7   3   0    2.80   12.70
   7   3   0    6.50   10.90
  -7   3   0   21.60    9.40
   8  -3   0   -3.30   10.10
  -8   3   0   -6.10   15.70
   8   3   0    7.70   12.00
   8   3   0    9.40   11.70
   9  -3   0   29.20   16.20
   9  -3   0    6.30   11.70
   9   3   0   19.50   14.60
  -9   3   0   72.49   23.80
   9   3   0   34.70   15.20
  10  -3   0   14.40   14.00
 -10   3   0   -9.30   17.50
  10   3   0   -9.40   11.00
  11  -3   0   25.40   15.10
  11   3   0  -11.90   11.70
  11   3   0   -5.50   16.10
 -11   3   0    2.60   20.20
  12  -3   0    4.20   13.50
 -12   3   0   13.40   21.10
  12   3   0   -7.80   13.50
  13  -3   0   62.29   20.10
  13   3   0   31.40   18.40
   0  -4   0 1242.28   69.19
   0  -4   0 1344.47   73.39
   0   4   0 1299.97   68.89
   0   4   0 1339.17   73.79
  -1  -4   0   70.49   11.80
   1  -4   0   79.99    8.40
   1  -4   0   42.30    6.90
   1  -4   0   44.80   11.60
  -1   4   0   58.39   14.00
  -1   4   0   70.99    7.50
   1   4   0   50.89   10.20
  -2  -4   0  160.08   17.10
   2  -4   0  146.89   11.30
  -2   4   0  107.39   10.30
   2   4   0  141.69   16.20
   2   4   0  108.59   10.60
   3  -4   0   -2.20    6.20
   3  -4   0   16.50   10.90
  -3  -4   0   -7.60    5.30
   3   4   0    2.20    9.60
   3   4   0   -3.60    5.40
  -3   4   0  -10.80   10.90
  -3   4   0   -2.10    4.70
   4  -4   0  206.98   19.20
  -4  -4   0  220.18   19.10
   4  -4   0  224.08   27.80
   4   4   0  230.48   19.40
  -4   4   0  186.98   27.30
   4   4   0  217.38   24.90
   4   4   0  235.68   29.70
  -4   4   0  228.08   19.80
   5  -4   0  205.58   20.80
   5  -4   0  201.48   27.40
  -5  -4   0  241.08   20.20
  -5   4   0  259.47   31.10
   5   4   0  197.88   28.40
  -5   4   0  219.28   20.00
   5   4   0  231.08   27.20
   5   4   0  189.68   19.40
  -6  -4   0   30.40   10.10
   6  -4   0   52.89   16.20
   6  -4   0   26.70    9.80
  -6   4   0   30.50   11.00
  -6   4   0   30.50   16.30
  -6   4   0   20.70   10.20
   6   4   0   29.40   11.80
   6   4   0   14.20    9.20
   7  -4   0  102.59   22.40
   7  -4   0   91.59   15.70
  -7  -4   0  139.59   18.50
  -7   4   0  135.89   20.40
   7   4   0  104.99   16.00
   7   4   0   93.39   21.80
   7   4   0  136.89   20.40
  -7   4   0   95.99   15.60
  -7   4   0  109.59   25.00
   8  -4   0  119.59   20.70
   8  -4   0  146.69   28.20
   8   4   0   93.69   17.80
   8   4   0  152.78   22.80
  -8   4   0  108.39   27.00
   9  -4   0  104.49   21.10
   9   4   0  139.39   24.50
  -9   4   0  146.09   30.50
   9   4   0  112.29   20.20
  10  -4   0   86.69   29.30
  10   4   0   80.79   19.50
  10   4   0   73.89   21.70
 -10   4   0  107.59   28.30
  11  -4   0   25.70   14.20
  11   4   0   27.40   19.10
  11   4   0   34.50   16.40
 -11   4   0   27.70   24.00
  12  -4   0   56.19   18.20
  12   4   0  -17.40   13.30
 -12   4   0   -1.30   21.30
  13  -4   0   12.40   14.50
 -13   4   0   20.50   21.60
  13   4   0  -15.60   13.60
   0   5   0    8.60    9.80
  -1  -5   0   20.70    9.30
  -1   5   0   26.80    5.30
   1   5   0   14.30   10.80
  -1   5   0    9.10   11.30
   1   5   0   32.80    9.00
   2  -5   0  270.27   27.30
   2  -5   0  274.37   19.60
  -2  -5   0  340.77   27.10
   2   5   0  322.87   29.90
  -2   5   0  293.47   28.90
   2   5   0  304.47   19.20
  -2   5   0  273.87   19.20
  -3  -5   0  123.89   14.80
   3  -5   0  145.99   23.00
   3  -5   0  170.98   16.30
  -3   5   0  169.18   25.40
   3   5   0  145.69   15.10
  -3   5   0  168.38   14.60
   3   5   0  136.19   21.10
   4  -5   0 1003.50   56.49
  -4  -5   0  975.50   55.69
   4  -5   0 1004.60   65.69
  -4   5   0  996.60   56.59
   4   5   0  968.80   55.59
   4   5   0  962.90   63.89
  -4   5   0 1005.70   67.79
   4   5   0  954.90   64.29
  -5  -5   0   22.50    8.70
   5  -5   0    0.60    8.90
   5  -5   0   35.90   16.10
   5   5   0   27.20    9.20
  -5   5   0   30.90   17.40
   5   5   0   13.10   13.00
  -5   5   0   19.40    8.50
  -6  -5   0   17.80    9.20
   6  -5   0   32.30   11.90
   6  -5   0   38.40   15.40
   6   5   0   17.30   11.40
   6   5   0    6.00   13.80
   6   5   0   18.70    9.90
  -6   5   0   19.00   10.60
  -6   5   0   -0.20    7.80
   7  -5   0   10.90   16.50
   7  -5   0  -10.90    8.80
  -7  -5   0   14.00    9.10
  -7   5   0   -0.30   16.90
  -7   5   0    5.60    9.20
   7   5   0    0.10    9.20
   7   5   0   -5.10   10.00
   8  -5   0  144.59   28.20
   8  -5   0   95.89   19.20
   8   5   0   42.50   17.30
   8   5   0   96.39   17.10
  -8   5   0  100.89   26.50
   9  -5   0    5.30   11.30
   9   5   0   13.80   14.70
   9   5   0    2.60   11.40
  -9   5   0   26.40   22.40
  10  -5   0   12.20   12.70
  10   5   0   10.20   16.00
  10   5   0    0.00   12.40
 -10   5   0  -42.50   14.70
  11  -5   0   55.29   17.70
  11   5   0   55.39   17.60
  11   5   0   69.69   21.80
 -11   5   0   49.00   27.20
  12  -5   0   63.09   19.10
  12   5   0   13.30   15.30
   0  -6   0  139.59   15.20
   0   6   0  104.99   10.60
   0   6   0   97.19   18.30
   0   6   0  113.99   13.10
   1  -6   0 1584.24   82.99
   1  -6   0 1589.14   90.89
   1  -6   0 1500.45   82.19
  -1  -6   0 1550.94   86.69
   1   6   0 1686.03   90.79
   1   6   0 1580.34   85.79
  -1   6   0 1553.74   81.69
  -1   6   0 1433.26   90.39
   2  -6   0  215.48   27.10
  -2  -6   0  204.38   25.10
   2  -6   0  193.58   17.00
   2   6   0  161.88   15.90
   2   6   0  186.78   21.40
  -2   6   0  196.48   17.40
  -2   6   0  260.37   30.70
   3  -6   0    0.30    8.20
   3  -6   0  -12.10   13.80
  -3  -6   0   16.20   16.60
  -3   6   0   -3.40   15.40
  -3   6   0   19.80    8.60
   3   6   0   -4.60   14.70
   3   6   0    5.00    7.80
   4  -6   0   44.10   18.00
  -4  -6   0   53.49   10.70
   4  -6   0   65.19   12.50
  -4   6   0   59.39   11.70
   4   6   0   75.29   19.60
  -4   6   0   73.69   20.60
   4   6   0   62.39   11.20
   5  -6   0  133.99   25.00
  -5  -6   0  131.89   15.10
   5   6   0  120.99   22.40
   5   6   0  132.89   19.70
  -5   6   0  128.39   15.10
   5   6   0  115.39   15.20
  -5   6   0  162.88   28.20
  -5   6   0  120.89   15.40
  -6  -6   0  158.18   18.50
   6  -6   0  163.98   31.20
   6  -6   0  147.09   19.20
   6   6   0  154.88   21.20
  -6   6   0  149.69   19.80
   6   6   0  148.89   28.60
   6   6   0  141.59   17.50
  -6   6   0  175.58   30.20
  -6   6   0  151.38   18.10
  -7  -6   0   15.80   10.90
   7  -6   0   12.00   11.50
   7  -6   0    4.30   13.40
   7   6   0    7.30    9.90
  -7   6   0  -11.20   16.00
   7   6   0    6.40   11.60
   8  -6   0    2.00   12.10
   8   6   0    2.50   13.10
   8   6   0  -10.40    9.90
  -8   6   0  -40.20   14.70
   9  -6   0   -9.40   11.90
   9   6   0   -9.70   11.10
  -9   6   0   12.20   20.90
   9   6   0    3.80   13.40
  10  -6   0  -14.40   11.60
 -10   6   0  -15.40   20.00
  10   6   0    7.90   12.30
  11  -6   0    0.80   12.70
  11   6   0   28.00   15.30
  11   6   0   -4.40   16.60
 -11   6   0    9.80   20.40
  12  -6   0   21.60   15.00
  12   6   0  -14.40   13.10
 -12   6   0   42.10   24.30
   0  -7   0   13.50   10.40
   0   7   0    8.30   14.90
   1  -7   0  365.16   37.10
  -1  -7   0  523.85   35.30
   1  -7   0  467.95   30.00
   1   7   0  389.46   37.80
  -1   7   0  385.66   37.70
  -1   7   0  402.46   26.40
   2  -7   0  256.67   20.70
  -2  -7   0  238.58   28.30
   2  -7   0  246.88   20.40
   2  -7   0  302.17   32.30
  -2   7   0  286.17   35.10
   2   7   0  229.78   18.90
   2   7   0  251.07   27.10
  -2   7   0  245.28   18.90
  -3  -7   0   24.80   16.50
   3  -7   0   13.00    8.80
   3  -7   0   18.40   15.50
   3   7   0   27.00   14.20
   3   7   0   10.30    7.90
  -3   7   0   27.00    8.30
  -3   7   0   39.70   19.30
   4  -7   0  137.29   24.40
   4  -7   0  131.99   16.50
  -4   7   0   86.99   22.70
  -4   7   0  138.09   15.20
   4   7   0  128.49   24.50
   4   7   0  128.09   14.80
   5  -7   0    2.00    9.00
  -5  -7   0   23.00    9.20
   5  -7   0   44.50   16.90
  -5   7   0    4.40   15.90
  -5   7   0   51.49   10.80
   5   7   0   30.60   10.00
   5   7   0    9.30   11.70
   5   7   0   49.30   16.90
  -5   7   0   23.70    9.60
   6  -7   0    7.50   13.10
  -6  -7   0    2.90    8.10
   6  -7   0   34.20   11.70
  -6   7   0   19.70    8.00
   6   7   0   15.90   10.90
   6   7   0    2.60   11.30
  -6   7   0    4.70   17.00
   6   7   0   45.60   18.20
  -7  -7   0  132.29   19.00
   7  -7   0  142.29   21.10
   7  -7   0  132.79   31.80
   7   7   0  154.98   23.00
   7   7   0  140.59   19.00
  -7   7   0  129.59   30.70
   8  -7   0  131.39   20.70
  -8   7   0   77.79   27.00
   8   7   0   82.89   20.10
   8   7   0  104.99   17.70
   9  -7   0   63.39   17.50
   9   7   0   56.99   17.80
  -9   7   0   63.19   27.80
   9   7   0    8.20   13.10
  10  -7   0   16.70   14.20
 -10   7   0  -22.80   19.70
  10   7   0    5.00   13.70
  11  -7   0   37.10   16.60
  11   7   0   12.30   15.10
  11   7   0    6.80   15.30
  12  -7   0    7.60   13.80
  12   7   0   11.60   15.90
 -12   7   0   28.30   23.40
   0  -8   0  365.46   31.10
   0   8   0  404.96   29.50
   0   8   0  411.86   26.00
   0   8   0  458.65   41.60
   1  -8   0   15.40   10.70
  -1  -8   0    5.80   12.70
   1  -8   0   17.60   16.80
   1   8   0   21.20   12.00
  -1   8   0   17.80    7.40
  -1   8   0   18.40   18.00
   1   8   0   23.20   16.60
   2  -8   0  364.36   38.20
  -2  -8   0  407.36   35.30
   2  -8   0  379.36   27.20
   2  -8   0  400.46   28.20
   2   8   0  394.26   25.70
   2   8   0  371.36   37.00
   2   8   0  383.26   33.20
  -2   8   0  368.96   40.60
  -2   8   0  433.96   26.30
   3  -8   0   79.39   13.10
   3  -8   0   94.09   20.80
  -3  -8   0   65.19   19.50
   3   8   0   96.49   12.40
   3   8   0   88.59   19.20
  -3   8   0   83.39   24.90
  -3   8   0   67.89   11.40
   4  -8   0   -1.20    8.30
   4  -8   0   21.10   14.70
  -4   8   0    9.80    8.30
   4   8   0  -13.30   12.90
   4   8   0    2.90    7.40
  -4   8   0    7.00   16.60
   5  -8   0   60.49   18.90
   5  -8   0   54.89   12.40
   5   8   0   44.90   11.50
  -5   8   0   57.29   22.10
  -5   8   0   56.79   12.90
   5   8   0   35.50   16.70
  -6  -8   0    1.70    8.90
   6  -8   0    4.70   12.90
   6  -8   0    0.10   10.50
   6   8   0    2.00   11.80
   6   8   0   -4.20   13.60
  -6   8   0  -16.80   15.90
  -6   8   0  -15.90    6.70
   7  -8   0   28.20   12.60
  -7  -8   0   19.50   11.20
   7   8   0    3.90   12.90
  -7   8   0   -4.50   19.40
   7   8   0   25.90   11.90
   8  -8   0    7.30   12.40
   8   8   0   18.50   13.60
  -8   8   0  -11.40   20.30
   8   8   0   10.70   10.70
   9  -8   0   19.80   13.10
   9   8   0    4.50   13.50
  -9   8   0   35.30   23.10
   9   8   0   -1.50   11.70
  10  -8   0   38.30   16.10
 -10   8   0   31.80   27.50
  10   8   0   23.40   13.50
  10   8   0    2.20   15.00
  11  -8   0   43.70   14.40
  11   8   0   43.70   17.70
 -11   8   0    0.10   22.50
  11   8   0    9.10   14.30
  12  -8   0   71.19   19.90
  12   8   0   35.10   18.80
 -12   8   0   67.09   30.40
   0  -9   0  -13.50    9.30
   0   9   0    7.10    7.00
   0   9   0    5.90    9.00
   0   9   0  -16.60   13.50
   1  -9   0   -3.50    9.20
  -1  -9   0    4.90   12.20
   1  -9   0   11.70   15.70
   1   9   0    8.70   14.90
  -1   9   0   -2.90    5.70
   1   9   0   15.80   11.10
  -1   9   0   -6.90   15.10
  -2  -9   0  189.18   26.10
   2  -9   0  229.48   20.00
   2  -9   0  150.88   25.60
   2  -9   0  231.28   20.60
   2   9   0  205.38   17.30
  -2   9   0  183.08   45.20
   2   9   0  193.58   23.90
   2   9   0  228.08   30.60
  -2   9   0  194.78   17.00
  -3  -9   0  324.77   32.80
   3  -9   0  263.87   23.90
   3  -9   0  353.36   37.70
   3  -9   0  301.77   24.00
   3   9   0  310.67   22.20
  -3   9   0  283.27   21.90
   3   9   0  258.27   29.60
  -3   9   0  280.67   36.60
   4  -9   0    5.20   13.60
   4  -9   0    7.10    9.80
  -4   9   0    5.70   15.80
   4   9   0   15.70   13.10
   4   9   0   15.90    8.10
  -4   9   0   -4.60    7.00
   5  -9   0   -9.80    9.10
   5  -9   0   -4.50   13.70
   5   9   0    2.90    8.30
   5   9   0  -23.00   12.90
  -5   9   0    4.20   17.80
  -5   9   0    9.30    7.70
   6  -9   0    2.00    9.90
  -6   9   0   16.10   16.60
   6   9   0   -0.60    9.70
  -6   9   0   18.40   20.40
   6   9   0   37.30   17.50
   7  -9   0    9.80   12.30
   7   9   0   15.50   14.00
   7   9   0    9.50    9.90
  -7   9   0    6.60   22.80
   8  -9   0   -2.70   12.30
   8   9   0   13.80   14.30
  -8   9   0    0.20   22.20
   8   9   0   -8.90    9.40
  -9   9   0   -6.00   18.80
   9   9   0   -7.30   10.40
  10  -9   0   -3.80   11.80
  10   9   0   15.50   12.00
  10   9   0   13.40   14.90
 -10   9   0    0.10   24.30
  11  -9   0   -1.00   14.10
 -11   9   0   40.70   27.50
  11   9   0   17.00   14.40
   0 -10   0   57.39   14.60
   0  10   0   48.40   11.50
   0  10   0   41.70    8.80
   1 -10   0  120.79   17.10
  -1 -10   0   87.59   18.90
  -1  10   0  126.69   25.90
   1  10   0   97.19   17.10
   1  10   0  121.39   25.30
  -1  10   0  109.09   12.70
   2 -10   0  557.34   37.80
   2 -10   0  550.74   52.49
  -2 -10   0  564.64   44.70
   2  10   0  583.54   42.20
   2  10   0  606.54   48.80
  -2  10   0  552.24   34.90
  -2  10   0  528.35   50.19
   2  10   0  559.34   34.60
   3 -10   0   38.20   16.40
  -3 -10   0   68.39   20.10
   3 -10   0   33.10   11.40
   3 -10   0   36.20   11.40
  -3  10   0   60.19   22.50
   3  10   0   39.10   10.00
   3  10   0   18.50   17.40
  -3  10   0   31.00    9.50
   3  10   0   15.40   13.80
   4 -10   0   -2.90   13.50
   4 -10   0   -6.20    9.10
   4  10   0    9.40    8.30
  -4  10   0    4.40   17.10
  -4  10   0   13.00    8.20
   5 -10   0   38.70   13.00
   5  10   0   50.09   12.20
  -5  10   0   42.50   11.60
  -5  10   0   42.80   23.80
   5  10   0   19.20   15.80
   6 -10   0   10.20   12.30
   6  10   0   10.80   10.60
  -6  10   0    8.20   21.00
   6  10   0   -0.60   14.60
   7 -10   0   62.69   16.30
   7  10   0   83.39   15.50
  -7  10   0   72.99   27.80
   7  10   0   70.59   20.30
   8 -10   0    3.60   13.00
  -8  10   0   -9.80   20.80
   8  10   0   17.80   11.50
   9 -10   0  -30.20   11.10
  -9  10   0    4.70   33.70
   9  10   0    1.40   11.40
   9  10   0    2.70   12.90
  10 -10   0    1.70   14.50
 -10  10   0   60.09   28.40
  10  10   0  -19.50   14.90
  10  10   0   24.10   15.20
  11 -10   0    8.60   14.60
  11  10   0  -14.70   11.70
 -11  10   0   -8.50   21.70
   0 -11   0   -0.30   11.70
   0  11   0   -1.10    5.50
   0  11   0    5.40    9.20
   0  11   0   -1.70   16.40
  -1 -11   0   93.99   19.50
   1 -11   0  124.59   18.90
  -1  11   0  108.79   13.20
   1  11   0   90.89   12.90
  -1  11   0  129.89   27.80
   1  11   0  109.69   18.10
   1  11   0  115.39   25.50
   2 -11   0   83.89   22.00
   2 -11   0   48.40   14.00
  -2 -11   0   66.99   19.40
   2  11   0   52.39   20.90
  -2  11   0   88.49   12.30
   2  11   0   69.69   11.60
  -2  11   0  124.39   28.10
   2  11   0   51.69   16.10
  -3 -11   0  283.07   34.60
   3 -11   0  293.47   26.50
   3 -11   0  296.97   26.50
   3 -11   0  363.66   62.09
   3  11   0  382.86   38.80
  -3  11   0  329.97   24.70
  -3  11   0  361.56   43.50
   3  11   0  308.67   24.30
   3  11   0  298.87   32.30
   4 -11   0    0.90    9.70
   4 -11   0   -3.40   10.10
   4  11   0    0.20    8.40
   4  11   0   28.50   16.20
  -4  11   0   -3.20   17.50
   4  11   0  -10.20   14.90
   5 -11   0   24.80   12.60
   5  11   0   -2.00    9.20
  -5  11   0   16.70   23.20
  -5  11   0   28.30    9.70
   6 -11   0   -1.30   10.70
   6  11   0    0.60    9.00
  -6  11   0   -3.70   20.70
   7 -11   0    1.40   11.60
   7  11   0   -7.50   13.70
  -7  11   0  -11.10   20.20
   7  11   0   12.70   11.40
   8 -11   0   -1.60   13.00
  -8  11   0   30.70   28.40
   8  11   0    8.00   10.40
   8  11   0    3.80   13.60
   9 -11   0   14.90   14.30
  -9  11   0   16.60   25.50
   9  11   0   26.60   17.30
   9  11   0   25.10   12.30
  10 -11   0   -6.60   12.10
 -10  11   0    4.80   22.80
  10  11   0    1.70   11.50
  11 -11   0  112.49   23.10
 -11  11   0   89.09   31.30
  11  11   0   55.49   20.00
   0 -12   0  256.17   29.50
   0  12   0  277.17   21.10
   0  12   0  282.07   25.40
   0  12   0  353.56   42.00
   1 -12   0   -1.00   10.60
  -1 -12   0   19.40   13.80
   1  12   0   10.20   17.50
   1  12   0   19.40   12.00
  -1  12   0    2.70   18.50
  -1  12   0    6.70    6.90
   1  12   0   11.90    7.70
   2 -12   0    6.50   11.50
  -2 -12   0    2.20   15.00
   2  12   0   14.80   19.00
  -2  12   0   -2.20   16.80
   2  12   0    2.00   12.30
  -2  12   0    8.70    8.00
   2  12   0   43.80   10.30
   3 -12   0   84.59   16.80
  -3 -12   0   80.69   23.50
  -3  12   0  108.19   14.80
   3  12   0  113.89   26.80
   3  12   0  102.69   14.50
  -3  12   0  172.28   35.10
   4 -12   0  109.69   18.10
   4 -12   0  107.99   18.30
   4  12   0  107.79   25.30
   4  12   0  111.39   15.70
  -4  12   0   87.99   28.50
   4  12   0  155.38   31.60
  -4  12   0  100.09   15.50
   5 -12   0  144.59   20.40
   5 -12   0  134.99   20.70
   5  12   0  201.88   36.70
  -5  12   0  109.99   33.10
   5  12   0  114.09   17.40
   6 -12   0   12.80   13.50
  -6  12   0   12.50   24.30
   6  12   0   44.10   13.20
   7 -12   0   29.20   15.10
   7  12   0   50.19   14.10
  -7  12   0   58.99   28.20
   7  12   0   49.30   20.20
   8 -12   0   88.29   22.80
   8  12   0   96.39   20.80
   8  12   0   94.19   17.20
  -8  12   0   74.59   31.90
   9 -12   0    4.80   14.30
  -9  12   0   -4.80   26.10
   9  12   0    1.40   11.10
  10 -12   0   11.50   13.90
 -10  12   0   31.40   28.20
  10  12   0   81.29   19.30
   0 -13   0  -25.30   11.00
   0  13   0   18.80   11.30
   0  13   0   26.10   21.40
   0  13   0   11.40    7.40
   1 -13   0   87.59   20.00
  -1 -13   0  155.18   25.00
  -1  13   0  190.78   37.50
   1  13   0   79.89   26.60
   1  13   0  120.89   20.40
  -1  13   0  121.59   14.70
   1  13   0  106.79   14.10
   2 -13   0   10.40   12.80
  -2 -13   0   41.20   19.50
  -2  13   0   16.10    8.40
   2  13   0   10.40    9.20
   2  13   0   -5.70   12.90
  -2  13   0   24.40   23.60
   2  13   0    8.30   19.80
  -3 -13   0  -14.70   15.00
   3 -13   0   -5.00   11.30
   3  13   0   11.30   15.10
   3  13   0    9.60    9.50
  -3  13   0   -4.70    8.80
  -3  13   0  -26.10   17.10
   3  13   0   -6.00   18.50
   4 -13   0  193.68   23.90
   4  13   0  174.18   20.40
  -4  13   0  214.28   20.30
   4  13   0  210.78   38.40
  -4  13   0  226.38   41.60
   5 -13   0   36.80   14.20
   5 -13   0   33.60   14.20
   5  13   0   37.40   22.90
  -5  13   0   20.40   27.20
   6 -13   0   12.20   15.00
   6 -13   0   17.10   14.20
  -6  13   0   -5.30   19.40
   6  13   0   37.30   23.40
   6  13   0   28.80   11.40
   7 -13   0   26.90   16.00
  -7  13   0   25.70   27.50
   7  13   0   22.30   11.90
   7  13   0   -6.70   19.00
   8 -13   0   12.70   15.40
  -8  13   0  -11.10   23.10
   8  13   0    0.90   11.60
   9 -13   0   74.79   20.10
   9  13   0   55.39   16.00
  -9  13   0   46.30   29.30
  10 -13   0   11.00   13.60
 -10  13   0   -2.60   22.90
   0 -14   0   48.20   17.60
   0  14   0   10.10    8.00
   0  14   0   13.80   21.20
  -1 -14   0   15.70   18.00
   1 -14   0   13.90   14.10
  -1  14   0    1.20   22.70
   1  14   0   19.60   13.00
  -1  14   0   13.60    8.60
   1  14   0  -15.80   18.80
   1  14   0   23.40    8.60
  -2 -14   0   43.90   20.10
   2 -14   0   59.19   17.50
   2  14   0   59.79   12.60
  -2  14   0   73.59   29.50
  -2  14   0   53.29   11.60
   2  14   0   43.20   16.50
   2  14   0   33.50   10.40
   2  14   0   27.70   22.70
  -3 -14   0   20.70   18.40
   3 -14   0   39.70   15.10
  -3  14   0   29.40   10.50
   3  14   0   23.40   22.90
   3  14   0   49.90   12.10
  -3  14   0   51.59   27.70
   3  14   0   12.10   15.80
   4 -14   0    5.90   12.30
   4  14   0   10.80   19.60
   4  14   0  -13.80    8.30
  -4  14   0   -9.90    8.50
  -4  14   0   -8.50   22.20
   5 -14   0   28.90   14.60
   5 -14   0   20.80   14.20
  -5  14   0   51.29   29.30
   5  14   0   49.50   23.90
   5  14   0   23.70   11.50
   6 -14   0   22.00   14.00
   6 -14   0   41.90   15.60
   6  14   0   37.80   13.30
  -6  14   0   43.70   29.60
   6  14   0   24.50   22.80
   7 -14   0    3.80   14.50
   7 -14   0   22.40   13.50
   7  14   0    9.30   11.40
   7  14   0   29.20   24.10
  -7  14   0   38.10   29.70
   8 -14   0   52.59   17.30
  -8  14   0    5.10   27.10
   8  14   0   52.69   15.10
   8  14   0   13.70   22.90
   9 -14   0   40.00   18.30
   9  14   0   33.20   13.30
  -9  14   0   16.00   26.80
   9  14   0   59.19   30.00
   0  15   0   -0.50   19.70
   0  15   0   -4.50    6.90
  -1 -15   0  106.49   24.50
   1 -15   0  154.98   24.40
  -1  15   0  122.19   16.30
   1  15   0   96.49   32.40
   1  15   0  135.49   15.30
  -1  15   0  128.49   37.10
   1  15   0  138.39   35.50
  -2 -15   0   -3.00   15.80
   2 -15   0   -2.60   12.50
   2  15   0  -13.20   13.50
   2  15   0    4.00   22.80
   2  15   0  -11.20    7.40
  -2  15   0   30.90   25.40
   2  15   0    2.60    9.40
   3 -15   0   17.10   14.40
  -3 -15   0   16.20   18.10
  -3  15   0    6.50   24.60
   3  15   0   42.40   23.50
   3  15   0    7.20    9.70
   4 -15   0   46.60   15.80
   4  15   0   50.49   27.40
  -4  15   0    1.30   38.10
   4  15   0   42.20   14.30
   5 -15   0   71.59   29.40
   5  15   0   90.59   16.10
   5  15   0  143.39   37.20
  -5  15   0  105.59   37.40
   6 -15   0   62.79   16.90
   6 -15   0   60.29   18.60
   6  15   0   49.20   13.60
  -6  15   0   28.80   26.90
   6  15   0   81.79   31.60
   7 -15   0   -8.80   11.80
  -7  15   0    8.30   28.00
   7  15   0   -4.20   11.30
   7  15   0   -1.40   25.40
   8 -15   0   23.20   16.90
   8 -15   0   13.10   12.50
   8  15   0   29.00   27.70
  -8  15   0  -11.60   23.00
   8  15   0   -8.30   10.20
   9 -15   0   -0.40   12.40
   9 -15   0  -29.70   11.50
   9  15   0  -16.50   25.60
  -9  15   0    8.70   26.00
   9  15   0   -4.30   11.90
   0 -16   0    3.40   16.30
   0  16   0    6.00    7.80
   0  16   0  -19.10   20.00
  -1 -16   0   -2.00   15.80
  -1  16   0   28.00   24.70
   1  16   0   -6.10   11.70
   1  16   0  -25.30   20.90
   1  16   0  -12.60    6.30
  -1  16   0   -5.80    7.00
   2 -16   0   -8.80   13.50
  -2 -16   0  -17.50   15.00
  -2  16   0  -13.20   23.40
   2  16   0   12.50   23.50
   2  16   0   20.40    9.50
   2  16   0   10.30   14.30
  -2  16   0  -11.30    7.90
   2  16   0   -0.50    9.90
  -3 -16   0   16.40   18.70
   3 -16   0   23.20   15.40
  -3  16   0   11.60   11.30
   3  16   0   56.99   33.90
  -3  16   0   37.20   26.30
   3  16   0   -4.70    8.20
   3  16   0   12.20   10.40
   4 -16   0   23.40   14.50
  -4  16   0   13.90   24.80
   4  16   0   21.10   25.90
   4  16   0   40.20   17.00
   5 -16   0  119.79   29.30
  -5  16   0  101.79   40.60
   5  16   0  100.09   18.20
   5  16   0  142.69   39.60
   6 -16   0  115.59   20.00
   6  16   0   52.69   29.90
  -6  16   0   91.79   34.80
   6  16   0  100.89   18.20
   7 -16   0   24.90   15.40
   7 -16   0    1.20   12.30
   7  16   0    8.90   12.70
  -7  16   0   32.70   34.60
   7  16   0   52.29   32.50
   8 -16   0  -28.60   11.50
   8 -16   0    1.40   11.80
   8  16   0  -22.30   24.60
   8  16   0   -8.40    9.70
  -8  16   0  -19.10   20.30
   0 -17   0   -4.00   14.70
   0  17   0  -23.70   33.90
   0  17   0    2.10    7.50
   1 -17   0   12.70   15.40
  -1 -17   0  -22.10   13.10
   1  17   0   14.90    7.90
   1  17   0  -12.90   11.80
   1  17   0   32.60   28.50
  -1  17   0   -8.30    6.80
  -1  17   0  -12.40   26.20
  -2 -17   0   70.89   21.60
   2 -17   0    8.70   21.80
   2  17   0  -13.90   21.30
  -2  17   0    8.20   26.20
  -2  17   0    4.40    7.90
   2  17   0    6.50    8.10
  -3  17   0   -6.40   23.40
   3  17   0    9.80    9.40
   3  17   0   12.60   27.10
  -4  17   0   26.70   26.30
   4  17   0    6.90   24.80
   4  17   0    7.00    9.20
   5 -17   0   13.40   12.10
   5  17   0   16.50   12.10
   5  17   0   32.80   28.50
  -5  17   0  -20.70   24.50
   6 -17   0    9.80   14.50
   6  17   0   33.60   13.40
  -6  17   0   81.29   41.80
   7  17   0   67.99   17.70
  -7  17   0  106.79   39.60
   0 -18   0  100.49   22.30
   0  18   0  110.39   17.90
   0  18   0  105.39   35.90
  -1 -18   0   67.09   21.80
   1 -18   0  110.29   21.50
  -1  18   0   22.40   29.90
  -1  18   0   64.49   12.30
   1  18   0   63.59   34.10
   1  18   0   60.09   15.80
   2 -18   0   16.90   16.40
  -2 -18   0    1.80   17.80
   2  18   0   19.30   29.20
  -2  18   0   20.50   29.50
   2  18   0   -8.90    8.00
   2  18   0   28.50   12.40
   3 -18   0   58.29   17.30
  -3  18   0   73.69   37.10
   3  18   0   75.49   14.40
   3  18   0   57.39   35.50
   3  18   0   73.09   15.40
   4 -18   0  -23.60   10.80
  -4  18   0  -33.00   21.90
   4  18   0    0.40   25.00
   4  18   0   -2.40   10.60
   5  18   0   16.70   12.70
  -5  18   0   49.10   37.60
   5  18   0   36.70   28.20
   6  18   0   11.60   11.60
  -6  18   0   11.60   31.10
   6  18   0   -3.10   28.40
   0 -19   0  -24.90   12.40
   0  19   0    6.10    9.10
   0  19   0    4.40   25.20
  -1 -19   0   24.80   16.20
   1 -19   0    6.00   12.40
   1  19   0   -7.00    8.80
  -1  19   0  -48.10   22.90
   1  19   0   -2.10    9.50
   1  19   0   36.10   32.50
  -1  19   0   -6.50   10.20
   2 -19   0   29.70   18.30
  -2  19   0   76.79   34.10
   2  19   0   58.09   14.40
   2  19   0   -9.90   28.90
   3 -19   0   98.49   21.40
   3  19   0  112.89   17.90
  -3  19   0   87.69   39.70
   3  19   0   91.79   39.30
   4  19   0    6.30   10.70
   4  19   0    5.70   30.00
  -4  19   0  -36.70   26.10
  -5  19   0   22.30   30.20
   5  19   0   36.50   15.40
   5  19   0   46.80   32.50
   0 -20   0    2.80   13.90
   0  20   0  -17.10   25.20
   1 -20   0    6.90   17.50
  -1 -20   0   21.20   20.50
   1  20   0  -19.60    9.70
   1  20   0   26.00   37.40
  -1  20   0   -0.30   26.90
   2  20   0  -19.10   31.30
   2  20   0   -8.50    9.70
  -2  20   0  -30.70   25.20
   3  20   0    4.80   11.00
   3  20   0   41.40   36.50
  -3  20   0   21.00   33.80
  13   0  -1   -4.90   13.30
 -12   0   1   -1.10   18.50
  12   0  -1   11.60   16.30
 -11   0   1  -15.40   17.40
  11   0  -1   12.70   13.70
 -10   0   1   -9.30   15.70
  10   0  -1    0.20   12.20
   9   0  -1    6.20   12.70
  -9   0   1   25.10   18.30
  -8   0   1   -6.70   14.40
   8   0  -1   -3.20    9.90
   8   0  -1  -10.90   12.20
  -7   0   1   -2.50    9.00
  -7   0   1   -0.10   12.80
   7   0  -1   11.70   10.20
  -7   0   1   -4.70    7.00
   7   0  -1   -5.70   11.10
  -6   0   1    2.40    8.40
   6   0  -1    9.10   11.50
  -6   0   1  -12.30   11.60
   6   0  -1   -4.90    7.00
   5   0  -1    3.80    9.40
  -5   0   1    7.60    8.00
   5   0  -1    8.30   12.90
  -5   0   1    3.70   13.50
  -4   0   1    1.10   10.50
   4   0  -1    4.60    9.10
   4   0  -1    8.60    7.40
  -4   0   1    3.50    6.10
   3   0  -1    1.50    5.10
   3   0  -1   -3.50    7.10
  -3   0   1   -3.70    4.70
  -3   0   1   -7.60    7.70
   2   0  -1    3.60    6.80
  -2   0   1    5.20    7.40
   2   0  -1    2.10    4.70
  -2   0   1   -4.00    4.30
   2   0   1    0.30    5.90
  -2   0  -1    1.60    6.20
   2   0   1    1.60    5.30
  -2   0  -1   -6.40    4.50
  -2   0  -1    5.50    5.60
  -3   0  -1   -3.70    7.10
   3   0   1   -4.80    6.50
  -3   0  -1  -10.90    3.90
   3   0   1   -6.30    4.60
  -3   0  -1   -6.70    5.80
  -4   0  -1    7.50    6.90
   4   0   1   -5.10    8.60
   4   0   1    8.70    7.50
  -4   0  -1   -5.50    8.30
  -4   0  -1   -3.40    8.60
   5   0   1    5.90   13.10
  -5   0  -1    5.30   10.90
   5   0   1   -1.20    8.90
  -5   0  -1   14.40    9.90
  -5   0  -1    7.80   12.40
  -6   0  -1    1.50   11.80
  -6   0  -1  -12.90    6.00
   6   0   1  -17.90    9.10
   7   0   1   27.10   13.40
   7   0   1  -16.60    8.30
  -7   0  -1   -0.60   11.40
  -7   0  -1    8.80    8.90
  -8   0  -1   13.10   15.10
   8   0   1   12.60   11.30
   8   0   1   -9.10   11.80
  -9   0  -1    9.30   20.40
   9   0   1    8.00   12.60
   9   0   1  -15.10   13.40
  10   0   1    2.40   12.60
 -10   0  -1   57.89   20.10
  10   0   1    5.60   16.70
  11   0   1   -4.60   12.50
 -11   0  -1  -10.70   16.30
  12   0   1  -18.10   12.40
 -12   0  -1   59.19   21.30
  13   0   1  -25.80   12.40
 -13   0  -1   24.40   22.10
  13  -1  -1  -15.00   13.70
 -13   1   1   51.09   23.80
  13   1  -1   23.40   14.00
  12  -1  -1   82.29   21.80
 -12  -1   1   72.69   26.50
 -12   1   1  124.39   32.40
  12   1  -1   83.59   21.50
 -11  -1   1    0.70   18.20
  11  -1  -1   26.30   14.70
 -11   1   1   22.90   21.30
  11   1  -1   44.50   15.80
 -10  -1   1   40.90   21.80
  10  -1  -1   33.40   14.30
 -10   1   1    3.70   19.60
  10   1  -1    9.60   17.60
  10   1  -1   33.10   15.80
   9  -1  -1   -4.60   13.60
   9  -1  -1   -8.40   11.50
  -9  -1   1    8.00   18.50
  -9   1   1  -10.50   15.90
   9   1  -1    1.50   14.70
   9   1  -1   -8.20   11.10
   8  -1  -1   99.49   17.40
   8  -1  -1   98.19   23.10
  -8  -1   1   93.09   22.60
   8   1  -1   86.29   15.80
   8   1  -1  102.59   22.10
  -8   1   1   62.79   24.80
  -7  -1   1    0.10   12.30
   7  -1  -1   -1.10   11.80
   7  -1  -1   -2.00    9.20
  -7  -1   1    5.10   10.00
  -7  -1   1    3.10    7.90
  -7   1   1   -4.40    6.50
   7   1  -1    1.40    8.10
  -7   1   1   11.80   13.70
  -7   1   1   14.00    9.60
   7   1  -1  -13.10    9.40
  -6  -1   1  469.25   31.90
  -6  -1   1  462.05   37.90
   6  -1  -1  411.06   36.70
  -6  -1   1  404.16   33.70
   6   1  -1  490.55   32.40
  -6   1   1  460.75   31.50
  -6   1   1  473.45   39.50
   6   1  -1  436.76   36.00
   5  -1  -1   12.80   10.20
   5  -1  -1    3.30   11.70
  -5  -1   1   12.10    9.50
  -5  -1   1    4.00   13.10
  -5   1   1  -11.10    7.80
  -5   1   1   -7.60   12.80
   5   1  -1   10.60   12.40
   5   1  -1   -1.00    9.20
   4  -1  -1  659.33   39.90
  -4  -1   1  696.33   44.60
  -4  -1   1  662.33   39.50
   4  -1  -1  675.33   48.70
  -4   1   1  677.33   45.40
   4   1  -1  684.53   39.60
  -4   1   1  669.63   39.50
   4   1  -1  661.23   43.50
  -3  -1   1   76.69    9.10
   3  -1  -1   76.09   13.10
   3  -1  -1   73.99    9.50
  -3  -1   1   61.69   12.10
  -3   1   1   59.29   12.80
   3   1  -1   67.99    8.90
   3   1  -1   79.69   12.30
  -3   1   1   68.29    8.90
   2  -1  -1  252.67   17.00
   2  -1  -1  278.67   21.70
  -2  -1   1  260.67   16.90
  -2  -1   1  292.17   21.70
  -2   1   1  269.97   17.40
  -2   1   1  268.67   22.60
   2   1  -1  292.27   20.70
   2   1  -1  276.57   17.10
   1  -1  -1  745.33   39.10
  -1   1   1  741.03   41.60
   1   1  -1  756.72   38.60
  -1  -1  -1   54.59    7.90
   1  -1   1   49.20    4.90
   1  -1   1   50.59    4.60
   1   1   1   47.20    5.20
   2  -1   1 1570.64   84.69
  -2  -1  -1 1650.63   84.19
  -2  -1  -1 1639.14   82.79
   2  -1   1 1544.75   82.49
  -2   1  -1 1601.54   82.69
  -2   1  -1 1620.44   83.49
   2   1   1 1560.64   82.59
   2   1   1 1529.95   85.79
   2   1   1 1593.04   82.79
  -2   1  -1 1633.14   85.19
  -3  -1  -1 2912.31  160.08
  -3  -1  -1 3224.38  159.48
   3  -1   1 3220.18  161.38
   3  -1   1 2946.71  158.18
  -3  -1  -1 3069.79  158.48
  -3   1  -1 3216.38  161.48
   3   1   1 3042.50  158.38
   3   1   1 3104.89  163.08
  -3   1  -1 3183.88  159.98
   3   1   1 3081.09  159.18
  -3   1  -1 2995.30  158.38
  -4  -1  -1  101.49   15.10
   4  -1   1  153.38   13.70
  -4  -1  -1  126.29   15.10
  -4  -1  -1  106.89   12.50
   4  -1   1  133.09   18.10
   4   1   1   91.29   14.30
   4   1   1  121.69   14.40
  -4   1  -1   97.19   16.50
  -4   1  -1   91.89   13.80
  -4   1  -1  167.88   14.60
   5  -1   1    8.90   12.90
   5  -1   1   22.70   10.80
  -5  -1  -1   16.00    9.60
  -5  -1  -1    7.50   12.60
   5   1   1   -5.40    9.40
   5   1   1   -2.30   11.10
  -5   1  -1  -10.70    8.20
  -5   1  -1    4.00    9.20
   5   1   1   10.40   13.20
  -5   1  -1   -9.50   12.00
  -6  -1  -1   26.80   13.20
   6  -1   1   44.80   14.30
   6  -1   1   38.80   18.10
  -6  -1  -1   34.70   10.30
   6   1   1   41.50   12.20
   6   1   1   28.90   12.70
  -6   1  -1   33.30   10.80
   6   1   1   29.90   15.70
  -6   1  -1   51.09   15.80
   7  -1   1  -14.90    9.10
  -7  -1  -1  -21.90   10.30
  -7  -1  -1   -1.60    7.70
   7  -1   1   -1.30    9.60
  -7   1  -1   -4.80   12.20
  -7   1  -1    1.70    8.20
   7   1   1    6.50    9.40
   7   1   1    4.60   11.70
   7   1   1   15.50   11.10
   8  -1   1    0.30   12.00
  -8  -1  -1   16.50   14.60
   8  -1   1    4.10   11.60
  -8   1  -1   17.20   15.40
   8   1   1  -13.00   10.70
   8   1   1    1.70   11.10
  -9  -1  -1   -2.50   16.20
   9  -1   1  -14.90   11.20
   9  -1   1    3.80   15.70
  -9   1  -1   27.80   17.70
   9   1   1   16.40   13.20
   9   1   1  -25.60   12.70
  10  -1   1   26.90   17.90
  10  -1   1   17.00   15.40
 -10  -1  -1   34.60   20.70
  10   1   1   32.70   15.90
 -10   1  -1   28.70   20.10
  11  -1   1    8.50   14.30
 -11  -1  -1   -3.50   16.90
  11   1   1   -2.50   18.30
 -11   1  -1   18.00   18.70
  11   1   1   -0.30   13.30
  12  -1   1   14.70   15.50
 -12  -1  -1   -6.90   16.10
 -12   1  -1  -23.80   17.30
  13  -1   1   -3.90   11.40
  13   1   1   17.90   13.80
 -13   1  -1   38.50   22.70
  13  -2  -1   92.39   22.00
  13   2  -1   91.29   23.50
 -13   2   1   70.69   28.70
  12  -2  -1   -6.20   13.40
 -12   2   1  -19.60   19.60
  12   2  -1   22.00   16.00
 -11  -2   1   39.70   21.20
  11  -2  -1   30.40   16.50
  11   2  -1   -3.00   10.90
 -11   2   1   14.60   20.60
 -10  -2   1   89.19   25.80
  10  -2  -1   79.49   17.50
 -10   2   1  145.89   30.10
  10   2  -1   62.79   22.00
  10   2  -1   46.00   17.10
   9  -2  -1   13.70   16.00
   9  -2  -1   11.70   13.60
  -9  -2   1   11.00   18.20
   9   2  -1    6.50   14.60
   9   2  -1   -7.60   10.40
  -9   2   1    7.70   19.00
   8  -2  -1   -7.90   10.30
  -8  -2   1   -1.70   14.60
   8  -2  -1    2.50   14.20
   8   2  -1    7.20   13.10
  -8   2   1   12.30   13.20
  -8   2   1   16.70   17.80
   8   2  -1  -13.30    9.90
  -7  -2   1   36.90   16.50
  -7  -2   1   48.90   11.30
   7  -2  -1   16.30   12.90
  -7  -2   1   28.30   12.10
   7  -2  -1   22.80   12.00
  -7   2   1   34.30   17.70
   7   2  -1   50.39   15.10
   7   2  -1   19.70   11.70
  -7   2   1   38.00   18.50
  -7   2   1   27.80   10.50
  -6  -2   1  149.49   20.90
  -6  -2   1  138.49   16.90
  -6  -2   1  143.59   22.20
   6  -2  -1  198.48   26.50
   6  -2  -1  160.68   19.10
  -6   2   1  143.29   16.50
   6   2  -1  183.78   22.80
   6   2  -1  156.18   18.10
  -6   2   1  183.98   26.40
   5  -2  -1  943.11   55.59
   5  -2  -1  941.91   61.79
  -5  -2   1  977.60   55.29
  -5  -2   1  977.60   61.19
  -5   2   1  950.00   63.29
   5   2  -1  964.90   55.09
   5   2  -1  941.81   59.59
  -5   2   1  914.81   54.99
   4  -2  -1  538.05   41.80
   4  -2  -1  576.24   35.70
  -4  -2   1  588.14   35.50
  -4  -2   1  578.04   41.00
   4   2  -1  626.44   35.70
   4   2  -1  566.14   39.20
  -4   2   1  584.14   42.70
  -4   2   1  624.84   36.30
  -3  -2   1  175.18   13.90
  -3  -2   1  158.58   18.50
   3  -2  -1  134.29   18.40
   3  -2  -1  236.18   15.60
   3   2  -1  216.38   14.50
   3   2  -1  193.18   18.10
  -3   2   1  135.69   19.40
  -3   2   1  194.28   16.50
   2  -2  -1 1630.14   87.79
  -2  -2   1 1607.94   82.79
   2  -2  -1 1563.64   83.49
   2   2  -1 1635.54   85.99
   2   2  -1 1612.64   82.79
  -2   2   1 1569.14   83.29
  -2   2   1 1630.14   87.99
   1  -2  -1   32.30    5.20
   1  -2  -1   17.40    7.00
  -1  -2   1   37.60    4.30
   1   2  -1   15.90    8.50
  -1   2   1   25.20    6.10
   1   2  -1   34.00    4.10
  -1   2   1   50.29    9.80
   0  -2   1   95.19    7.40
   0  -2  -1  106.19    9.70
   0   2   1   83.09   10.10
  -1  -2  -1 2336.27  127.79
   1  -2   1 2429.06  129.09
   1  -2   1 2605.44  125.19
   1   2   1 2520.05  128.49
   1   2   1 2436.86  125.29
  -1   2  -1 2501.65  128.79
  -2  -2  -1 1816.72   97.69
   2  -2   1 1848.12   96.89
   2  -2   1 1710.73   92.89
  -2  -2  -1 1727.23   92.89
  -2   2  -1 1829.12   96.99
   2   2   1 1850.11   93.89
  -2   2  -1 1807.12   93.29
   2   2   1 1821.62   97.19
  -2   2  -1 1832.22   93.09
   2   2   1 1780.92   93.09
   3  -2   1  168.88   19.10
  -3  -2  -1  196.58   15.60
   3  -2   1  230.38   15.60
  -3   2  -1  218.38   15.40
  -3   2  -1  198.18   21.20
  -3   2  -1  191.98   16.00
   3   2   1  204.98   15.30
   3   2   1  214.28   17.10
   4  -2   1   -5.00   10.50
  -4  -2  -1   -7.50    7.20
   4  -2   1    8.40    7.20
  -4  -2  -1    7.30    9.30
  -4   2  -1    1.60   11.60
   4   2   1   -1.20    7.80
  -4   2  -1    0.30    7.20
   4   2   1   -1.10    8.60
   4   2   1   -1.80   12.40
  -4   2  -1   15.00    9.20
   5  -2   1  128.69   16.30
   5  -2   1  136.79   20.80
  -5  -2  -1  125.19   19.90
  -5  -2  -1  128.79   16.60
  -5   2  -1  172.48   20.40
   5   2   1  146.09   23.30
  -5   2  -1  146.79   23.50
  -5   2  -1  151.68   17.40
   5   2   1  138.89   17.10
   5   2   1  162.58   20.00
  -6  -2  -1  152.98   21.10
   6  -2   1  134.39   17.00
  -6  -2  -1  137.49   17.40
   6  -2   1  141.49   21.40
   6   2   1   91.29   20.10
   6   2   1  160.88   17.90
   6   2   1  135.49   19.30
  -6   2  -1  167.08   23.90
  -6   2  -1  152.78   18.70
   7  -2   1   44.60   15.40
   7  -2   1   25.30   12.40
  -7  -2  -1   27.70   11.50
  -7  -2  -1   44.20   15.40
   7   2   1   51.09   14.40
  -7   2  -1   31.70   10.90
   7   2   1   42.90   12.30
   7   2   1   27.10   17.40
  -7   2  -1   66.59   19.20
  -8  -2  -1   67.29   19.20
   8  -2   1   46.20   13.70
   8  -2   1   41.30   16.80
   8   2   1   94.59   17.00
   8   2   1  100.29   20.40
   9  -2   1  207.58   24.50
   9  -2   1  202.58   31.50
  -9  -2  -1  205.68   30.70
   9   2   1  236.28   30.80
  -9   2  -1  202.88   33.00
   9   2   1  223.98   26.00
  10  -2   1    5.10   20.50
  10  -2   1   10.80   13.90
 -10  -2  -1    8.40   16.70
  10   2   1    4.70   11.90
 -10   2  -1   34.00   20.00
  10   2   1    4.80   16.70
  11  -2   1  -25.00   11.90
  11   2   1    7.20   15.30
  11   2   1    2.50   14.30
 -11   2  -1    3.90   18.90
  12  -2   1   26.90   16.90
  12   2   1   37.30   16.50
 -12   2  -1   38.30   22.60
  13  -2   1  -12.50   12.00
 -13   2  -1   15.20   20.90
  13   2   1    1.10   13.10
  13  -3  -1    6.90   14.20
  13   3  -1    9.40   16.30
 -13   3   1   15.40   23.60
  12  -3  -1    7.30   12.90
  12   3  -1   18.30   15.00
 -12   3   1   44.40   26.90
  11  -3  -1  -21.60   11.10
 -11   3   1  -28.80   16.00
  11   3  -1    4.30   13.30
  11   3  -1   10.20   21.40
  10  -3  -1   13.70   13.40
  10   3  -1   -1.70   12.10
  10   3  -1   -6.60   15.00
 -10   3   1  -33.70   15.30
   9  -3  -1  163.48   28.90
   9  -3  -1  120.49   20.20
   9   3  -1  126.59   24.50
  -9   3   1  135.09   30.60
   9   3  -1  190.68   24.50
   8  -3  -1  -12.90    9.20
   8  -3  -1   -1.00   14.90
  -8   3   1   -7.00    9.90
   8   3  -1  -17.00   11.30
   8   3  -1    9.00   11.50
  -8   3   1    8.40   17.40
   7  -3  -1   15.50   10.70
   7  -3  -1   10.60   12.00
  -7  -3   1   12.10    9.80
  -7  -3   1   15.70   10.40
   7   3  -1    9.70   14.40
   7   3  -1    0.20   11.00
  -7   3   1  -14.30    7.50
  -7   3   1    1.40   10.90
   7   3  -1   -3.20    8.60
   6  -3  -1  114.39   16.10
  -6  -3   1  153.88   21.30
   6  -3  -1  121.29   22.30
  -6  -3   1  127.79   17.00
  -6   3   1  138.59   24.10
   6   3  -1  122.89   23.80
  -6   3   1  129.49   15.50
   6   3  -1  147.49   21.30
   6   3  -1  148.39   17.20
  -5  -3   1 1197.88   67.19
  -5  -3   1 1091.49   62.49
   5  -3  -1 1082.59   69.99
   5  -3  -1 1078.49   63.09
  -5   3   1 1087.49   62.79
   5   3  -1 1144.89   66.99
   5   3  -1 1100.49   62.19
   5   3  -1  950.30   69.09
  -5   3   1 1180.28   71.99
   4  -3  -1  146.59   15.00
   4  -3  -1  101.29   19.60
  -4  -3   1  136.59   14.70
   4   3  -1  130.49   15.40
  -4   3   1  138.69   23.40
   4   3  -1   99.09   17.90
   4   3  -1  114.09   20.30
  -3  -3   1   87.39   10.20
   3  -3  -1  116.39   12.10
  -3   3   1   70.39    9.90
  -3   3   1  100.79   17.00
   3   3  -1   87.29   10.00
   3   3  -1  101.19   14.00
   3   3  -1   97.29   16.50
   2  -3  -1   23.20    6.20
  -2  -3   1   17.80    5.10
   2  -3  -1   17.60    9.40
   2   3  -1   29.90    9.60
   2   3  -1    5.30    4.40
  -2   3   1   14.10    4.90
  -2   3   1    7.90    9.60
  -1  -3   1 1150.58   60.99
   1  -3  -1 1148.39   62.89
   1  -3  -1 1102.29   58.09
  -1   3   1 1055.49   57.79
   1   3  -1 1051.69   60.19
  -1   3   1 1130.19   63.39
   0  -3  -1  416.86   27.90
   0  -3   1  423.06   24.60
   0  -3  -1  412.96   25.70
   0   3   1  401.06   28.90
   0   3  -1  450.25   29.70
   0   3  -1  441.16   22.80
   0   3   1  412.96   25.30
   0   3  -1  438.76   24.30
  -1  -3  -1  148.89   16.50
   1  -3   1  144.39   10.60
   1  -3   1  171.08   17.30
   1   3   1  136.79   15.30
  -1   3  -1  146.79   18.40
  -1   3  -1  127.59    9.90
   2  -3   1 1058.69   55.89
  -2  -3  -1 1028.40   60.69
  -2  -3  -1 1035.70   55.89
   2  -3   1 1052.99   61.39
   2   3   1 1022.70   55.89
   2   3   1 1069.09   61.09
  -2   3  -1 1080.99   55.99
  -2   3  -1 1065.99   61.69
  -2   3  -1 1032.80   55.49
   3  -3   1   -0.90    8.70
  -3  -3  -1    7.20    6.20
   3  -3   1   10.00    5.50
  -3   3  -1    2.70   10.20
   3   3   1   19.50   10.40
   3   3   1   16.40    7.70
  -3   3  -1    2.80    5.50
   3   3   1    2.20    5.70
  -3   3  -1    0.40    5.50
   4  -3   1  305.47   30.20
  -4  -3  -1  328.87   24.80
   4  -3   1  361.26   25.30
   4   3   1  325.47   27.10
   4   3   1  322.87   24.70
  -4   3  -1  295.47   32.50
   4   3   1  386.76   32.40
  -4   3  -1  346.47   25.60
  -4   3  -1  370.56   25.00
   5  -3   1   70.29   18.60
   5  -3   1   97.49   14.50
  -5  -3  -1  136.59   16.60
   5   3   1   74.39   12.90
   5   3   1  146.89   24.90
  -5   3  -1  138.79   16.50
   5   3   1  135.99   18.10
  -5   3  -1  115.99   22.10
  -5   3  -1  109.49   16.60
  -6  -3  -1  165.68   19.20
   6  -3   1  133.09   22.40
   6  -3   1  189.48   19.10
   6   3   1  145.09   19.90
  -6   3  -1  158.58   18.00
   6   3   1  150.88   25.10
  -6   3  -1  144.39   24.50
   6   3   1  125.99   17.20
   7  -3   1  133.19   23.60
  -7  -3  -1  142.19   19.60
   7  -3   1  161.08   20.20
   7   3   1  117.39   18.20
  -7   3  -1  132.39   19.30
   7   3   1  169.28   21.80
  -7   3  -1  124.29   23.60
   7   3   1  133.39   27.20
   8  -3   1  433.46   33.60
   8  -3   1  362.36   39.60
  -8   3  -1  429.66   44.10
   8   3   1  403.66   33.40
   8   3   1  414.56   36.00
   9  -3   1   23.20   13.60
   9  -3   1   -5.30   16.40
   9   3   1   23.40   15.50
   9   3   1   33.90   15.20
  -9   3  -1   26.70   19.90
  10  -3   1   15.40   13.50
  10   3   1   23.10   14.60
 -10   3  -1    3.50   18.00
  10   3   1    3.10   16.80
  11  -3   1   43.20   17.80
 -11   3  -1   33.90   21.30
  11   3   1   21.80   14.80
  11   3   1   12.00   19.70
  12  -3   1   53.29   19.50
  12   3   1   18.80   12.70
 -12   3  -1   37.50   23.80
  13  -3   1   21.40   16.70
  13   3   1    4.30   15.80
 -13   3  -1   -1.50   19.20
  13  -4  -1   38.50   20.90
  13   4  -1   58.79   19.60
 -13   4   1   69.89   28.20
  12  -4  -1    7.60   12.60
  12   4  -1   17.70   17.00
 -12   4   1   26.70   22.90
  11  -4  -1   23.70   16.20
  11   4  -1   15.30   14.10
  11   4  -1    9.80   18.90
 -11   4   1   27.50   23.90
  10   4  -1    2.40   13.40
 -10   4   1   13.70   21.10
  10   4  -1  -31.80   13.50
   9  -4  -1    6.70   13.20
   9   4  -1   22.30   14.10
  -9   4   1  -28.70   16.40
   9   4  -1  -12.30   13.60
  -8  -4   1   48.20   24.40
   8  -4  -1   68.29   19.80
   8  -4  -1   94.99   18.20
   8   4  -1   64.39   17.30
  -8   4   1   87.19   17.90
   8   4  -1   83.99   16.50
  -8   4   1   46.90   22.40
   7  -4  -1  131.29   24.70
   7  -4  -1  110.49   17.70
  -7  -4   1  103.79   18.60
  -7   4   1  103.99   16.90
  -7   4   1  110.09   25.60
   7   4  -1   76.49   17.60
   7   4  -1  112.69   23.70
  -7   4   1  115.59   18.10
   7   4  -1  105.69   16.20
  -6  -4   1   17.30    9.80
   6  -4  -1   -2.30   11.00
   6  -4  -1   13.90    9.90
  -6  -4   1   -0.80    8.00
  -6   4   1    6.50   14.50
   6   4  -1    8.00    8.20
  -6   4   1   -0.10    9.00
   6   4  -1  -18.10    8.20
  -5  -4   1  128.79   19.40
  -5  -4   1  145.79   16.30
   5  -4  -1  154.78   18.20
   5  -4  -1  114.59   22.20
  -5   4   1  180.78   27.30
   5   4  -1  181.08   22.10
  -5   4   1  165.78   16.40
   5   4  -1  127.49   15.60
   5   4  -1  161.88   24.80
  -4  -4   1  324.47   26.00
   4  -4  -1  325.57   32.70
  -4  -4   1  320.57   23.40
   4  -4  -1  302.67   24.70
   4   4  -1  331.27   31.60
   4   4  -1  305.47   29.40
  -4   4   1  294.37   23.90
   4   4  -1  329.47   23.20
  -4   4   1  346.47   35.20
   3  -4  -1  121.49   18.70
  -3  -4   1  102.29   11.80
  -3  -4   1  119.59   13.70
   3  -4  -1  104.19   12.20
   3   4  -1  135.79   12.10
  -3   4   1  106.09   12.20
  -3   4   1  116.19   20.10
   3   4  -1  134.69   19.70
   2  -4  -1  184.98   14.60
  -2  -4   1  204.68   13.60
   2   4  -1  257.17   20.40
  -2   4   1  159.18   13.90
   2   4  -1  198.28   13.60
  -1  -4   1  646.84   39.40
   1  -4  -1  690.53   36.90
   1  -4  -1  729.23   43.20
   1  -4  -1  652.63   36.50
  -1  -4   1  649.34   36.10
  -1   4   1  649.54   43.10
   1   4  -1  615.94   38.90
  -1   4   1  644.14   36.20
   0  -4  -1 2103.39  105.79
   0  -4   1 1986.50  104.59
   0  -4  -1 1940.41  108.39
   0   4  -1 2037.70  102.79
   0   4  -1 1997.90  104.09
   0   4  -1 2000.20  109.39
   0   4   1 2106.69  105.19
   0   4   1 1995.50  108.99
  -1  -4  -1 1858.71  101.89
   1  -4   1 1974.20   97.69
   1  -4   1 1888.21  104.09
   1  -4   1 1852.81   97.69
   1   4   1 1930.31  101.69
  -1   4  -1 1883.41   97.69
   1   4   1 1943.91  102.49
  -1   4  -1 1931.11  104.69
   2  -4   1  108.69   17.00
   2  -4   1  132.69   11.50
   2   4   1  134.39   11.30
  -2   4  -1  126.29    9.80
  -2   4  -1  122.59   10.90
   2   4   1  185.38   18.50
  -2   4  -1   96.19   16.30
   3  -4   1   -1.10    6.00
   3  -4   1   13.70   11.20
  -3  -4  -1  -10.50    5.80
  -3  -4  -1  -14.20   10.70
  -3   4  -1  -17.50    9.30
  -3   4  -1   -7.70    5.10
   3   4   1    0.90    9.50
  -3   4  -1    1.80    5.20
   3   4   1  -15.80    5.30
   4  -4   1   19.10   14.80
  -4  -4  -1   12.00    9.80
   4  -4   1   23.60   10.00
   4   4   1   11.20    9.10
   4   4   1   20.00   12.10
  -4   4  -1   -0.70    8.20
  -4   4  -1   39.30   17.50
   4   4   1   22.00   15.50
  -5  -4  -1   27.40    9.20
   5  -4   1   18.90   14.10
   5  -4   1   28.70   11.00
  -5   4  -1   35.50   11.00
   5   4   1   25.10   10.30
  -5   4  -1   27.60   16.90
   5   4   1   35.40   15.70
   5   4   1   30.10   12.50
  -5   4  -1   33.30   10.70
   6  -4   1   39.30   12.00
  -6  -4  -1   46.20   11.50
   6  -4   1   72.79   18.50
   6   4   1   40.50   12.60
  -6   4  -1   26.90    9.60
   6   4   1   17.20    9.60
  -6   4  -1   63.99   19.00
   7  -4   1    4.40   12.50
  -7  -4  -1   11.60    9.70
   7  -4   1   -5.30    8.10
  -7   4  -1   -9.60   15.80
  -7   4  -1    5.60    9.10
   7   4   1    2.90   15.10
   7   4   1   21.10   10.90
   7   4   1    1.60   10.60
   8  -4   1  325.37   29.50
   8  -4   1  301.87   36.70
   8   4   1  281.07   29.60
   8   4   1  282.07   27.60
  -8   4  -1  294.17   38.90
   9  -4   1  439.86   36.80
   9  -4   1  407.96   44.70
   9   4   1  423.26   35.40
   9   4   1  362.36   38.80
  -9   4  -1  444.36   47.10
  10  -4   1   24.90   24.10
  10   4   1    3.10   15.30
 -10   4  -1    0.30   19.50
  10   4   1    6.70   13.30
  11  -4   1   31.10   16.10
  11   4   1   18.10   15.90
 -11   4  -1   13.00   19.50
  11   4   1    7.30   13.60
  12  -4   1  -13.50   11.70
 -12   4  -1   14.80   22.60
  12   4   1    9.30   13.10
  13  -4   1    6.60   12.20
  13   4   1  -11.40   13.50
  12  -5  -1   19.60   13.40
  12   5  -1   11.50   15.80
 -12   5   1  -36.10   21.00
  11  -5  -1   35.90   16.90
  11   5  -1   27.10   16.80
  11   5  -1  -10.20   11.20
 -11   5   1   28.80   25.70
  10  -5  -1   87.19   23.00
  10   5  -1   66.29   18.00
  10   5  -1   66.19   21.10
 -10   5   1  101.79   29.00
   9  -5  -1   -3.50   11.00
   9   5  -1  -25.10   12.00
   9   5  -1    5.90   11.80
  -9   5   1  -11.60   18.80
   8  -5  -1   53.39   20.70
  -8  -5   1   68.89   25.10
   8  -5  -1   44.90   15.50
   8   5  -1   52.19   13.50
  -8   5   1   45.90   14.50
   8   5  -1   25.50   14.90
  -8   5   1   38.40   22.20
   7  -5  -1    9.50   10.90
   7  -5  -1   28.20   16.40
  -7  -5   1    6.40    9.90
  -7   5   1   -5.50   15.90
   7   5  -1   -4.60    9.10
   7   5  -1    9.40   12.30
  -7   5   1   11.90    9.60
  -7   5   1   15.50   15.60
   6  -5  -1    3.70   12.00
  -6  -5   1   -6.70    7.40
   6  -5  -1    3.70    8.40
  -6   5   1   -3.70   14.50
  -6   5   1   -3.20    7.90
   6   5  -1   -0.90    7.90
   6   5  -1    2.80   15.70
   6   5  -1   14.40   11.90
   5  -5  -1   20.10   10.30
   5  -5  -1   26.60   15.60
  -5  -5   1   25.90   11.40
  -5  -5   1   26.00    8.90
  -5   5   1   25.60    9.10
   5   5  -1   30.10    9.30
   5   5  -1   13.10   12.10
   5   5  -1   29.50   14.70
  -5   5   1   28.10   17.30
   4  -5  -1  183.88   27.30
  -4  -5   1  191.38   17.60
  -4  -5   1  192.78   22.40
   4  -5  -1  151.58   18.80
   4   5  -1  221.08   25.60
   4   5  -1  196.28   25.20
   4   5  -1  199.78   18.20
  -4   5   1  198.78   17.80
  -4   5   1  180.68   27.30
   3  -5  -1  451.55   29.10
  -3  -5   1  450.65   27.40
  -3  -5   1  412.06   29.50
   3  -5  -1  406.46   37.20
   3   5  -1  455.75   34.90
   3   5  -1  405.06   27.00
  -3   5   1  461.35   40.00
  -3   5   1  445.26   28.40
   2  -5  -1   71.59   15.80
  -2  -5   1   64.69    9.80
   2  -5  -1   57.89    8.60
  -2  -5   1   52.99   14.20
   2   5  -1   57.89   13.60
  -2   5   1   72.79   16.80
   2   5  -1   64.49    8.10
  -2   5   1   58.69    9.00
   1  -5  -1   16.80    6.00
   1  -5  -1    5.70    5.30
  -1  -5   1    1.50    7.70
  -1   5   1    3.00    4.20
  -1   5   1   17.90   11.80
   1   5  -1    4.40    7.10
   0  -5  -1  800.52   53.59
   0  -5  -1  896.31   50.89
   0  -5   1 1010.00   50.59
   0   5  -1  934.71   49.20
   0   5   1  804.02   54.39
   0   5  -1  919.11   47.40
   0   5   1 1005.20   50.49
   0   5  -1  761.22   54.69
   1  -5   1   54.19    7.00
   1  -5   1   52.69    7.50
  -1  -5  -1   57.69   11.90
  -1   5  -1   29.50   12.90
   1   5   1   41.80   12.30
   1   5   1   37.80    9.80
  -1   5  -1   36.50    6.00
   2  -5   1  587.54   33.50
  -2  -5  -1  601.34   40.30
   2  -5   1  513.55   40.40
   2   5   1  581.04   33.10
   2   5   1  601.94   39.90
  -2   5  -1  569.94   32.90
  -2   5  -1  558.64   42.10
   3  -5   1   44.40   15.90
  -3  -5  -1   27.10   16.70
   3  -5   1   42.80   10.10
   3   5   1   35.30   16.10
   3   5   1   22.20    9.10
  -3   5  -1   62.59   10.20
  -3   5  -1   34.20   16.10
  -3   5  -1   40.60    8.40
  -4  -5  -1   48.60   10.70
   4  -5   1   25.60   10.30
   4  -5   1   30.50   16.40
   4   5   1   27.40   17.00
  -4   5  -1   28.50   10.10
   4   5   1   23.60   10.20
   4   5   1   18.50   13.80
  -4   5  -1   48.50   19.40
  -4   5  -1   23.90    9.50
   5  -5   1 1123.59   61.59
  -5  -5  -1 1048.10   60.69
   5  -5   1 1044.10   69.29
   5   5   1 1074.59   60.59
  -5   5  -1 1028.10   70.89
   5   5   1  940.21   68.49
  -5   5  -1 1091.99   61.09
   6  -5   1   -6.50   10.60
   6  -5   1    6.40    8.60
  -6  -5  -1    1.80    8.40
   6   5   1    8.90   11.10
   6   5   1    5.80   15.80
  -6   5  -1    7.70    8.60
   6   5   1   12.80   10.80
  -6   5  -1   11.90   16.40
   7  -5   1   26.40   11.10
  -7  -5  -1   36.90   11.50
  -7   5  -1   53.49   14.40
   7   5   1   40.00   13.70
   7   5   1   63.39   13.90
  -7   5  -1   36.70   19.30
   8  -5   1   30.00   18.80
   8  -5   1   55.09   15.70
   8   5   1   59.29   15.50
   8   5   1   74.69   17.90
  -8   5  -1  102.89   25.40
   9  -5   1    7.70   13.20
  -9   5  -1  -11.40   17.40
   9   5   1   -1.20   11.30
   9   5   1   18.30   14.30
  10  -5   1   -0.30   13.60
  10   5   1   -7.40   12.70
 -10   5  -1   35.60   21.90
  10   5   1   -4.00   13.10
  11  -5   1   -2.30   13.80
  11   5   1   14.60   15.40
 -11   5  -1    8.70   20.50
  12  -5   1   56.59   19.10
 -12   5  -1   92.29   29.80
  12   5   1   61.49   19.30
  12  -6  -1    7.50   15.00
  12   6  -1    6.90   13.30
 -12   6   1   20.60   25.10
  11  -6  -1  135.49   24.10
  11   6  -1   75.39   23.40
 -11   6   1  135.49   34.80
  11   6  -1  109.99   20.70
  10  -6  -1   -2.80   11.00
  10   6  -1   -0.70   11.70
 -10   6   1    3.80   22.30
   9  -6  -1    4.80   12.90
   9   6  -1   22.30   15.90
  -9   6   1   61.09   26.00
   9   6  -1   40.40   14.00
   8  -6  -1    3.60   12.00
   8   6  -1   15.00   11.20
  -8   6   1   13.60   20.10
  -7  -6   1   18.70   11.20
   7  -6  -1   18.00   11.60
   7  -6  -1   23.00   16.20
  -7   6   1    8.20    9.70
   7   6  -1   30.00   14.30
   7   6  -1   19.80   10.50
  -7   6   1    6.30   17.80
   6  -6  -1   95.89   17.10
  -6  -6   1  107.89   15.60
   6   6  -1  115.99   15.70
  -6   6   1  131.29   17.40
  -6   6   1  128.49   27.30
   6   6  -1   99.39   22.00
   6   6  -1  118.99   19.40
   5  -6  -1  155.08   25.80
  -5  -6   1  139.99   16.30
   5   6  -1  160.48   16.50
   5   6  -1  131.59   22.80
   5   6  -1  164.28   22.00
  -5   6   1  126.69   16.40
   4  -6  -1  146.09   24.60
   4  -6  -1  147.09   17.30
  -4  -6   1  138.99   15.20
  -4   6   1  120.99   15.50
  -4   6   1  123.39   24.60
   4   6  -1  171.68   25.90
   4   6  -1  139.89   15.40
   3  -6  -1   -1.20   14.60
   3  -6  -1    9.90    9.30
  -3   6   1   23.60    8.80
  -3   6   1   17.70   18.10
   3   6  -1    7.20   14.10
   3   6  -1   10.10    8.00
   2  -6  -1  776.62   54.29
   2  -6  -1  770.22   45.30
  -2  -6   1  810.62   51.39
   2   6  -1  708.43   49.90
  -2   6   1  867.81   56.79
   2   6  -1  800.72   43.40
  -2   6   1  783.12   44.90
   1  -6  -1    1.40   10.20
  -1  -6   1    3.60    9.80
   1  -6  -1   -1.90    7.20
  -1   6   1   -6.80   11.40
  -1   6   1    6.40    5.20
   1   6  -1    0.10    8.40
   0  -6  -1   34.90   12.70
   0  -6  -1   34.00   10.40
   0  -6   1   57.09   11.20
   0   6   1   56.39   14.60
   0   6   1   49.99    8.10
   0   6  -1   33.60   13.70
   0   6  -1   50.19    6.60
   0   6  -1   36.20    8.70
   0   6   1   52.29    9.80
   1  -6   1    1.30    5.30
  -1  -6  -1  -10.40    8.90
   1  -6   1    3.90    6.20
   1  -6   1    3.00   11.40
  -1   6  -1    6.20   12.00
   1   6   1    4.80    5.70
   1   6   1   -3.60   10.60
  -1   6  -1    4.70    4.70
   1   6   1    1.50    8.60
  -2  -6  -1  511.45   38.60
   2  -6   1  487.25   30.20
   2  -6   1  451.45   39.50
  -2   6  -1  481.65   32.10
  -2   6  -1  532.55   42.60
   2   6   1  511.75   37.40
   2   6   1  510.95   30.50
   3  -6   1    4.90   13.90
   3  -6   1   -0.90    8.10
  -3  -6  -1   -7.80   13.10
  -3   6  -1    9.20   15.10
   3   6   1    6.60   12.90
   3   6   1    3.20    8.10
  -3   6  -1    4.20    7.20
  -4  -6  -1  516.85   32.80
   4  -6   1  486.25   33.20
   4  -6   1  492.95   43.70
  -4   6  -1  542.05   33.30
  -4   6  -1  407.56   43.50
   4   6   1  526.95   33.00
   4   6   1  522.25   43.20
   5  -6   1   22.80   15.00
   5  -6   1    3.40    8.00
  -5  -6  -1   10.00    8.00
  -5   6  -1   -5.90   13.30
   5   6   1    2.20    9.90
   5   6   1   10.30    8.00
  -5   6  -1    4.10    6.50
   5   6   1    2.70   14.20
   6  -6   1  126.09   23.80
   6  -6   1  133.69   18.20
  -6  -6  -1  146.79   17.50
  -6   6  -1  124.89   25.40
   6   6   1  142.09   19.80
  -6   6  -1  106.59   15.60
   6   6   1   83.59   22.90
  -7  -6  -1  -16.80    8.40
   7  -6   1   42.80   16.40
   7  -6   1   20.20   12.40
   7   6   1   -9.80    9.10
   7   6   1   12.10   10.80
  -7   6  -1   -0.20   17.80
   8  -6   1   14.60   12.80
   8   6   1   16.80   11.90
  -8   6  -1    6.10   18.70
   8   6   1   25.30   14.60
   9  -6   1   69.59   17.40
  -9   6  -1  171.28   34.80
   9   6   1  103.39   19.10
   9   6   1   99.09   20.20
  10  -6   1   -5.30   11.70
  10   6   1    3.30   12.40
  10   6   1  -38.30   13.10
 -10   6  -1    2.70   21.10
  11  -6   1   67.09   17.70
 -11   6  -1   56.79   25.90
  11   6   1   74.39   19.40
  12  -6   1   46.20   17.10
 -12   6  -1   21.70   24.80
  12   6   1   15.10   15.00
  12  -7  -1   59.59   17.20
 -12   7   1   50.29   29.40
  12   7  -1   32.30   16.10
  11  -7  -1   15.40   13.30
  11   7  -1   11.80   23.20
 -11   7   1  -12.70   30.40
  11   7  -1    4.30   12.70
  10  -7  -1   10.10   13.50
  10   7  -1   13.30   14.70
  10   7  -1   -0.10   12.10
 -10   7   1  -23.70   19.50
   9  -7  -1   27.50   13.50
  -9   7   1   19.20   23.80
   9   7  -1   45.40   19.00
   9   7  -1   74.49   15.60
   8  -7  -1  118.39   19.90
   8   7  -1  112.19   21.20
  -8   7   1  141.89   31.90
   8   7  -1  138.29   19.40
   7  -7  -1   47.60   15.10
  -7  -7   1   34.10   12.00
   7   7  -1   28.60   15.10
  -7   7   1   39.90   12.70
   7   7  -1   41.90   13.00
  -7   7   1   53.29   22.70
  -6  -7   1    9.60    9.00
   6  -7  -1    4.30   14.40
   6  -7  -1   10.20    9.00
   6   7  -1   10.50   14.90
  -6   7   1    8.00    8.10
   6   7  -1   -3.80    7.60
   6   7  -1    8.70   11.30
  -6   7   1    2.80    8.20
  -6   7   1  -20.00   15.10
   5  -7  -1  168.28   28.20
   5  -7  -1  122.59   17.10
  -5  -7   1  116.99   15.20
   5   7  -1  103.49   21.90
  -5   7   1  129.49   17.20
   5   7  -1  108.79   20.40
   5   7  -1  130.89   14.90
  -5   7   1  117.39   26.20
   4  -7  -1   -8.90   11.30
   4  -7  -1   -3.30    6.70
  -4   7   1   -5.40    6.80
   4   7  -1   10.30   13.00
  -4   7   1   -9.70   15.50
   4   7  -1   11.00    7.50
   3  -7  -1  157.48   17.50
   3  -7  -1  133.69   24.90
   3   7  -1  154.78   22.60
   3   7  -1  158.38   15.00
  -3   7   1  152.18   16.00
  -3   7   1  185.38   30.00
   2  -7  -1  161.98   16.80
   2  -7  -1  155.88   26.20
   2  -7  -1  141.89   17.30
  -2  -7   1  151.88   22.60
  -2   7   1  115.09   24.20
   2   7  -1  137.09   14.00
   2   7  -1  159.68   22.30
  -2   7   1  150.38   15.50
   1  -7  -1   -0.90   13.70
   1   7  -1   42.30   12.70
   1   7  -1   14.70   16.40
  -1   7   1    4.10   15.40
   0  -7   1  104.09   14.50
   0  -7  -1   80.19   14.20
   0   7   1   88.09   13.50
   0   7   1   52.39   18.10
   0   7  -1   37.30   17.30
   0   7   1   73.29   10.20
   1  -7   1  737.93   42.20
   1  -7   1  653.93   50.79
  -1  -7  -1  730.23   47.20
  -1   7  -1  700.23   39.50
   1   7   1  671.33   50.89
   1   7   1  685.13   45.30
  -1   7  -1  720.13   53.39
  -2  -7  -1  290.17   30.80
   2  -7   1  302.07   34.20
   2  -7   1  269.97   21.70
   2  -7   1  314.87   21.90
   2   7   1  283.27   21.60
  -2   7  -1  296.77   21.20
   2   7   1  282.67   32.30
   2   7   1  316.07   29.60
  -2   7  -1  295.77   36.20
  -3  -7  -1   22.30   16.30
   3  -7   1    4.30   13.10
   3  -7   1   -1.10    7.40
  -3   7  -1   -3.30    6.40
  -3   7  -1    6.70   16.70
   3   7   1  -15.60   11.60
   3   7   1   12.70    8.40
   4  -7   1  328.07   24.50
   4  -7   1  282.47   36.10
  -4   7  -1  334.07   36.80
   4   7   1  281.27   22.90
   4   7   1  298.17   31.40
  -4   7  -1  330.47   23.60
   5  -7   1   30.20   10.80
  -5  -7  -1    5.70    8.30
   5  -7   1    9.10   11.80
  -5   7  -1    7.80    7.80
   5   7   1   12.20    9.30
   5   7   1   -5.30   16.10
  -5   7  -1    4.80   15.00
   5   7   1    3.20   10.70
   6  -7   1   -1.30   12.70
   6  -7   1    0.30    9.30
  -6  -7  -1   13.40    9.00
   6   7   1   -9.30   11.00
  -6   7  -1  -11.70    7.20
   6   7   1   -9.10    8.70
   6   7   1    7.10   10.60
  -6   7  -1   -6.60   15.60
  -7  -7  -1   12.30   10.50
   7  -7   1   26.10   17.90
   7  -7   1    2.60   11.10
  -7   7  -1  -21.10   15.20
   7   7   1  -21.80   10.20
   7   7   1   -6.10    9.60
   8  -7   1  -23.30    9.80
   8   7   1   12.60   11.30
   8   7   1    6.30   13.40
  -8   7  -1    2.00   19.60
   9  -7   1   10.30   13.10
   9   7   1    1.80   11.90
   9   7   1   22.30   14.50
  -9   7  -1  -18.30   17.40
  10  -7   1    2.00   13.40
  10   7   1  -18.90   14.60
  10   7   1   -1.90   12.50
 -10   7  -1  -21.70   17.80
  11  -7   1   80.29   20.30
 -11   7  -1   75.19   29.70
  11   7   1   66.99   18.70
  12  -7   1   79.09   21.10
 -12   7  -1   94.39   30.90
  12   7   1   30.30   19.60
  12  -8  -1   53.49   18.10
 -12   8   1   63.89   29.90
  12   8  -1   68.29   20.70
  11  -8  -1  -10.30   11.20
 -11   8   1    4.10   23.40
  11   8  -1   -1.30   11.70
  10  -8  -1   41.30   17.50
 -10   8   1  -16.80   20.20
  10   8  -1   13.80   12.90
  10   8  -1   12.40   17.00
   9  -8  -1   45.80   17.50
  -9   8   1   55.09   27.50
   9   8  -1   91.89   17.70
   9   8  -1   62.99   23.60
   8  -8  -1   74.19   17.20
   8   8  -1  113.69   18.00
  -8   8   1  104.09   29.20
   8   8  -1   79.09   20.50
  -7  -8   1    5.00    9.70
   7  -8  -1   -3.10   11.10
   7   8  -1    7.80   10.00
  -7   8   1  -18.80   17.40
   7   8  -1    1.70   12.90
   6  -8  -1    7.30   11.30
   6  -8  -1   -0.40   14.70
  -6  -8   1    4.70    8.30
  -6   8   1   -8.50   17.30
   6   8  -1  -15.60   10.80
  -6   8   1    1.40    8.10
  -6   8   1   22.60    9.60
   6   8  -1   -8.40   12.10
   6   8  -1   -9.10    7.60
   5  -8  -1   10.10   10.00
   5  -8  -1   23.20   16.10
   5   8  -1   43.20   18.90
  -5   8   1   39.30   20.10
   5   8  -1   31.10    9.60
   4  -8  -1   21.20    9.70
   4  -8  -1   64.69   16.60
   4   8  -1   25.90   15.00
   4   8  -1   28.60    9.00
  -4   8   1   15.80   16.60
  -4   8   1   23.20    9.00
   3  -8  -1   51.19   11.60
   3  -8  -1   27.00   15.30
  -3  -8   1   25.50   15.40
   3   8  -1   42.40    9.10
  -3   8   1   46.40   21.50
   3   8  -1   67.49   17.70
  -3   8   1   47.20   10.10
  -2  -8   1   87.89   19.20
   2  -8  -1   85.29   14.00
   2  -8  -1  112.39   15.20
   2  -8  -1   68.49   19.90
   2   8  -1  104.69   11.90
   2   8  -1  107.89   18.70
  -2   8   1   76.19   21.40
  -2   8   1   97.69   12.70
   1  -8  -1   36.00   12.50
   1  -8  -1   13.80   15.90
  -1  -8   1   18.10   13.40
   1   8  -1   27.20   18.60
   1   8  -1   14.20   11.60
  -1   8   1   29.80   19.40
  -1   8   1   42.90    9.20
   0  -8   1   11.70   11.50
   0  -8  -1    3.00   12.10
   0   8  -1    2.90    6.00
   0   8  -1    2.90    8.90
   0   8   1   15.70   16.40
   0   8  -1   -5.70   15.50
   0   8   1    2.10   10.50
   1  -8   1  720.13   45.90
  -1  -8  -1  765.62   51.09
   1   8   1  757.32   49.00
  -1   8  -1  742.93   43.20
   1   8   1  780.12   56.69
  -1   8  -1  904.61   60.39
   2  -8   1   -3.60    7.50
  -2  -8  -1   13.30   14.00
   2  -8   1   22.80   15.90
   2  -8   1   -8.90    7.90
   2   8   1    0.50   14.70
   2   8   1    6.90    7.90
  -2   8  -1   -4.10   14.90
   2   8   1    1.60   12.80
  -2   8  -1  -14.60    5.40
   3  -8   1  142.29   16.50
   3  -8   1  137.89   25.60
  -3  -8  -1  215.48   25.30
   3   8   1  132.39   15.50
  -3   8  -1  160.08   29.70
   3   8   1  166.58   22.80
  -3   8  -1  132.29   14.40
   4  -8   1  238.18   20.40
   4  -8   1  231.08   30.30
   4   8   1  209.08   18.90
  -4   8  -1  176.28   30.00
   4   8   1  227.78   28.40
  -4   8  -1  223.58   19.30
   5  -8   1   -9.50   11.50
   5  -8   1   -7.50    8.30
   5   8   1   -9.80   13.80
   5   8   1   -6.70    8.40
  -5   8  -1    1.30   15.90
  -5   8  -1   -1.30    6.90
   6  -8   1  -10.60    9.30
   6  -8   1   -2.80   14.40
  -6  -8  -1  -17.50    7.80
  -6   8  -1    0.20    7.90
   6   8   1   -0.60    9.40
   6   8   1    3.60   12.00
  -6   8  -1   30.50   19.40
   7  -8   1  186.78   23.00
  -7  -8  -1  168.98   21.30
   7   8   1  172.78   24.60
  -7   8  -1  210.18   37.10
   7   8   1  190.28   22.10
   8  -8   1   10.00   13.00
  -8   8  -1   48.10   25.10
   8   8   1   19.90   12.60
   8   8   1   12.60   13.20
   9  -8   1   39.10   17.00
   9   8   1   47.10   17.70
  -9   8  -1   34.70   24.50
   9   8   1   23.10   13.50
  10  -8   1   20.70   13.40
  10   8   1   53.09   18.00
  10   8   1   21.70   14.50
 -10   8  -1   41.30   26.90
  11  -8   1   10.20   13.40
 -11   8  -1  -14.40   21.10
  11   8   1    8.80   14.60
  11   8   1   -3.40   14.90
  12  -8   1   10.30   13.40
 -12   8  -1   -0.20   22.00
  12   8   1   -0.30   15.40
  11  -9  -1   -8.30   13.40
  11   9  -1   -0.20   14.00
 -11   9   1  -17.90   20.60
  10  -9  -1  -16.40   12.00
  10   9  -1   -9.70   14.90
  10   9  -1   16.60   12.00
 -10   9   1  -13.80   21.00
   9   9  -1    1.50   12.10
   9   9  -1   -6.20   11.40
  -9   9   1    2.00   21.30
   8  -9  -1    5.10   12.80
  -8   9   1   67.09   27.80
   8   9  -1   12.70   11.70
  -7  -9   1  210.18   22.20
   7  -9  -1  207.38   23.90
  -7   9   1  203.58   40.20
   7   9  -1  192.58   21.90
   7   9  -1  197.68   28.00
   6  -9  -1   23.40   12.60
   6   9  -1   21.10   11.90
  -6   9   1  -10.20   18.50
   6   9  -1   25.80   17.40
   5  -9  -1   33.00   12.10
   5  -9  -1   21.80   16.80
   5   9  -1   59.59   19.70
  -5   9   1   46.50   22.50
  -5   9   1   38.00    9.80
  -5   9   1   49.60   12.10
   5   9  -1   54.79   10.80
   4  -9  -1    3.40   12.60
   4   9  -1   16.20   14.10
   4   9  -1    2.60    7.30
  -4   9   1   -3.20   15.40
  -4   9   1   11.50    8.30
   3  -9  -1  306.67   39.40
   3  -9  -1  259.67   23.00
  -3  -9   1  269.87   30.30
   3  -9  -1  258.27   22.90
  -3   9   1  287.37   37.70
   3   9  -1  239.68   28.40
  -3   9   1  258.77   21.50
   3   9  -1  297.07   20.70
   2  -9  -1  101.89   22.40
  -2  -9   1   69.39   17.40
   2  -9  -1   54.49   12.70
   2   9  -1   60.29    9.60
   2   9  -1   51.99   15.10
   2   9  -1   78.59   20.70
  -2   9   1   69.89   10.70
   1  -9  -1   48.40   17.90
  -1  -9   1   46.20   14.50
   1  -9  -1   36.80   12.20
  -1   9   1   42.90   19.40
   1   9  -1   38.40   12.40
   1   9  -1   49.60   19.70
  -1   9   1   48.30    9.40
   0  -9  -1    9.90   11.70
   0  -9   1   16.70   11.20
   0   9   1   -1.00    6.90
   0   9   1   14.70   15.90
   0   9  -1   17.90    6.60
   0   9  -1    6.00   15.80
   0   9   1   20.80   10.50
   1  -9   1   54.69   12.60
  -1  -9  -1   74.09   17.40
  -1   9  -1   73.59    9.90
  -1   9  -1   61.29   21.20
   1   9   1   98.89   22.10
   1   9   1   58.29   14.50
  -2  -9  -1   -2.90   11.90
   2  -9   1   -5.90    7.30
   2  -9   1  -15.00   10.90
   2  -9   1    5.90    8.30
   2   9   1  -16.20   13.00
  -2   9  -1  -22.20   14.80
   2   9   1   12.90   12.00
  -2   9  -1    3.70    6.30
   3  -9   1  167.78   18.20
   3  -9   1  191.58   18.70
   3  -9   1  162.08   30.70
  -3  -9  -1  232.88   30.70
   3   9   1  198.98   18.00
   3   9   1  216.48   28.40
  -3   9  -1  202.48   32.20
   3   9   1  244.68   28.90
  -3   9  -1  184.98   17.40
   4  -9   1   12.50    9.40
   4  -9   1   -4.30   10.20
  -4  -9  -1   23.50   17.30
  -4   9  -1  -25.60   13.00
   4   9   1    8.60   15.00
   4   9   1    1.10    7.80
  -4   9  -1  -11.40    6.90
   5  -9   1  112.09   17.20
   5  -9   1  129.09   26.10
  -5   9  -1  132.69   18.10
  -5   9  -1  119.59   27.60
   5   9   1  106.39   24.10
   5   9   1  136.39   17.00
   6  -9   1  133.79   19.10
   6   9   1  175.38   25.20
   6   9   1  145.39   18.70
  -6   9  -1  129.29   31.10
  -6   9  -1  161.78   20.30
   7  -9   1   -2.00   11.50
   7   9   1   -3.80   10.70
   7   9   1    5.50   12.80
  -7   9  -1   23.90   22.20
   8  -9   1   38.70   15.50
   8   9   1   30.60   15.20
  -8   9  -1   24.70   25.30
   8   9   1   30.60   13.60
  -9   9  -1   -2.70   19.80
   9   9   1   -7.10   10.20
  10  -9   1   14.20   14.40
  10   9   1   24.60   13.80
  11  -9   1   25.20   14.40
  11   9   1   11.90   14.60
 -11   9  -1  -15.00   21.50
  11 -10  -1    7.80   12.50
 -11  10   1   23.70   27.30
  11  10  -1   -6.90   13.00
  10 -10  -1   -0.90   12.60
  10  10  -1    2.60   12.10
 -10  10   1    4.00   22.60
   9 -10  -1   40.80   15.60
   9  10  -1    4.50   12.20
   9  10  -1   22.10   15.40
   8 -10  -1  -11.00   11.80
   8  10  -1  -14.50   13.30
  -8  10   1    4.30   23.20
   8  10  -1    2.00   10.20
   7 -10  -1  215.88   26.10
   7  10  -1  198.08   22.10
  -7  10   1  151.68   36.70
   6 -10  -1  109.19   19.60
   6  10  -1  152.18   27.70
  -6  10   1  117.69   32.60
   5 -10  -1   64.59   15.10
  -5  10   1   85.89   27.00
   5  10  -1   41.10   11.20
  -5  10   1   33.60   11.20
   5  10  -1   32.50   16.30
   4 -10  -1   23.70   11.30
   4 -10  -1   25.00   16.50
   4  10  -1    6.10   14.80
   4  10  -1   33.60    9.00
  -4  10   1   15.60    8.70
  -4  10   1   16.20   19.00
   3 -10  -1   18.40   13.70
  -3 -10   1   22.60   16.10
   3 -10  -1   18.80   10.80
   3 -10  -1   34.50   11.40
   3  10  -1   31.20   18.10
  -3  10   1   30.30    9.20
   3  10  -1   36.00   14.90
  -3  10   1   51.49   20.00
   3  10  -1   31.90    8.70
   2 -10  -1   23.10   11.30
  -2 -10   1   76.49   17.30
   2 -10  -1   12.80   14.30
  -2  10   1   28.70    8.60
   2  10  -1   20.10    7.80
  -2  10   1   40.70   19.50
   2  10  -1   38.60   14.40
   2  10  -1   32.10   19.50
   1 -10  -1   74.39   15.40
  -1 -10   1   67.49   15.90
   1 -10  -1   21.80   14.20
  -1  10   1   52.59   20.70
   1  10  -1   96.69   34.90
  -1  10   1   73.19   10.70
   1  10  -1   51.69   13.50
   0 -10  -1  197.88   23.20
   0 -10   1  192.18   22.40
   0  10  -1  211.58   19.50
   0  10  -1  198.78   16.00
   0  10   1  213.18   17.50
   0  10   1  199.68   20.70
   0  10  -1  277.57   40.50
  -1 -10  -1  396.66   34.70
   1 -10   1  377.46   30.40
   1  10   1  392.76   31.80
  -1  10  -1  457.85   44.10
  -1  10  -1  416.76   26.50
   1  10   1  466.05   41.90
  -2 -10  -1  324.57   34.00
   2 -10   1  365.56   41.50
   2 -10   1  387.06   28.50
   2  10   1  372.46   33.10
  -2  10  -1  350.16   25.00
   2  10   1  427.46   39.10
  -2  10  -1  378.76   42.30
   3 -10   1   54.39   11.60
  -3 -10  -1   34.80   22.00
   3 -10   1   38.60   17.20
   3 -10   1   29.40   10.30
   3  10   1   26.10    9.50
  -3  10  -1   51.59    9.80
   3  10   1   20.70   16.50
   3  10   1   19.90   14.40
  -3  10  -1   61.39   21.50
   4 -10   1    0.30    9.80
  -4 -10  -1   11.50   16.50
   4 -10   1   19.70   16.70
   4  10   1    5.60   14.20
  -4  10  -1   18.20    8.70
  -4  10  -1    5.00   17.00
   4  10   1   -1.00    7.60
   4  10   1   -2.60   13.80
   5 -10   1  257.17   23.40
  -5  10  -1  173.28   34.20
  -5  10  -1  193.28   19.90
   5  10   1  162.58   27.70
   5  10   1  186.48   20.70
   6 -10   1   17.70   11.80
  -6  10  -1    4.50   20.40
   6  10   1    9.50   10.70
   7 -10   1   77.89   17.70
   7  10   1  123.29   18.50
  -7  10  -1  124.19   34.40
   7  10   1   98.79   21.70
   8 -10   1    6.90   13.20
   8  10   1    5.40   12.00
  -8  10  -1   20.40   25.20
   8  10   1  -10.80   11.90
   9 -10   1   89.99   20.20
   9  10   1   52.89   16.20
  -9  10  -1   42.20   30.10
  10 -10   1  159.38   25.90
  10  10   1  133.99   23.60
  10  10   1  119.19   24.90
 -10  10  -1  204.38   41.30
  11 -10   1    3.00   13.60
  11  10   1    6.50   13.70
 -11  10  -1   -0.70   23.80
  11 -11  -1   67.69   19.90
 -11  11   1  -20.70   20.50
  11  11  -1   46.60   19.70
  10 -11  -1   19.60   14.70
  10  11  -1    0.60   11.30
 -10  11   1   -1.70   23.20
   9 -11  -1   15.70   14.60
  -9  11   1   30.10   25.90
   9  11  -1    7.00   12.70
   8 -11  -1   25.20   15.30
   8  11  -1   15.60   13.40
   8  11  -1   11.00   11.60
  -8  11   1   43.10   29.90
   7 -11  -1   91.89   19.10
   7  11  -1   86.89   15.10
  -7  11   1   11.00   24.90
   7  11  -1   68.19   20.90
   6 -11  -1    0.60   11.20
  -6  11   1  -32.80   18.10
   6  11  -1   11.30   10.10
   5 -11  -1   45.60   14.60
  -5  11   1   25.60   11.60
  -5  11   1   15.10   22.50
   5  11  -1  -24.30   27.40
   5  11  -1   11.20    9.70
   4 -11  -1   19.50   11.90
   4 -11  -1   14.00   11.60
   4  11  -1    5.90    8.50
  -4  11   1   13.90    9.10
   4  11  -1   13.30   15.60
  -4  11   1    4.50   20.20
   3 -11  -1    4.80   10.30
   3 -11  -1   12.70   18.60
  -3  11   1   -8.10   16.00
  -3  11   1   11.90    8.10
   3  11  -1  -14.30   11.70
   3  11  -1   10.30    8.00
   3  11  -1  -12.50   14.40
   2 -11  -1  259.37   25.20
   2 -11  -1  269.07   34.50
  -2 -11   1  266.97   30.30
  -2  11   1  303.57   38.70
   2  11  -1  240.18   27.20
   2  11  -1  312.17   36.50
   2  11  -1  221.58   19.80
  -2  11   1  275.47   21.00
   1 -11  -1  129.99   19.90
  -1 -11   1  170.68   23.90
  -1  11   1  110.49   25.70
  -1  11   1  126.29   14.20
   1  11  -1  124.29   13.20
   1  11  -1   63.69   22.60
   1  11  -1  125.59   18.90
   0 -11   1  128.99   19.90
   0 -11  -1  156.48   22.30
   0  11   1  132.69   17.80
   0  11  -1  122.99   13.00
   0  11  -1  150.78   17.60
   0  11   1  101.49   25.50
   0  11   1  122.69   14.10
   0  11  -1  121.09   26.30
  -1 -11  -1   57.99   17.20
   1 -11   1   25.40   12.50
  -1  11  -1   43.10    8.70
   1  11   1   47.90   14.70
   1  11   1   61.69   20.70
   1  11   1   31.20    9.80
  -1  11  -1   38.60   20.20
   2 -11   1  156.88   20.50
  -2 -11  -1  205.18   29.00
   2  11   1  206.88   26.10
   2  11   1  216.28   33.10
  -2  11  -1  219.98   35.90
  -2  11  -1  187.28   17.00
   3 -11   1  273.77   24.50
   3 -11   1  265.37   54.79
   3 -11   1  293.17   25.20
  -3 -11  -1  288.07   33.00
   3  11   1  266.77   31.60
   3  11   1  241.58   41.10
  -3  11  -1  280.77   22.60
  -3  11  -1  285.07   40.60
   3  11   1  305.67   23.30
   4 -11   1  157.78   19.20
   4 -11   1  167.48   20.90
  -4 -11  -1  165.18   30.20
   4  11   1  116.69   23.70
  -4  11  -1  150.18   32.80
   4  11   1  172.38   35.30
  -4  11  -1  140.09   17.90
   4  11   1  128.79   17.30
   5 -11   1   39.10   14.20
  -5  11  -1   28.10   10.90
   5  11   1   49.00   21.20
  -5  11  -1   10.20   22.40
   5  11   1   22.60   11.90
   6 -11   1   19.00   12.80
  -6  11  -1  -17.50   17.70
   6  11   1   34.80   12.70
   7 -11   1   86.39   18.50
  -7  11  -1   38.80   26.70
   7  11   1   62.79   22.50
   7  11   1   79.79   16.30
   8 -11   1   -2.00   11.20
   8  11   1   12.40   11.40
  -8  11  -1   25.70   25.70
   8  11   1   -5.50   15.00
   9 -11   1   -4.00   11.70
   9  11   1   -9.50   10.70
  -9  11  -1    1.10   23.10
   9  11   1   14.60   14.10
  10 -11   1   -6.10   11.80
 -10  11  -1  -26.30   19.70
  10  11   1  -19.10    8.90
  10  11   1   10.50   14.70
  11 -11   1   -5.70   13.50
 -11  11  -1   -9.20   21.90
  11  11   1   19.50   14.50
  10 -12  -1   20.50   15.50
  10  12  -1    3.70   17.90
 -10  12   1   68.99   31.40
   9 -12  -1  -19.20   11.60
  -9  12   1   -2.70   23.20
   9  12  -1    9.10   13.30
  -8  12   1   95.49   34.00
   8  12  -1   38.80   12.80
   7 -12  -1   28.60   16.00
  -7  12   1   48.70   25.80
   7  12  -1   33.20   12.00
   7  12  -1   41.10   20.60
   6 -12  -1  201.98   25.20
   6  12  -1  180.28   21.20
  -6  12   1  102.29   33.00
   5 -12  -1   27.50   14.00
   5 -12  -1   13.70   13.40
   5  12  -1   21.60   10.60
  -5  12   1   63.69   27.60
   4 -12  -1  128.29   19.60
   4 -12  -1  101.09   19.30
   4  12  -1  144.19   26.40
   4  12  -1  170.28   32.20
  -4  12   1  121.19   16.90
   4  12  -1  108.59   15.30
  -4  12   1   91.29   28.00
  -3 -12   1   -5.60   16.00
   3 -12  -1    8.60   12.20
  -3  12   1    2.10   20.40
   3  12  -1   -2.60    8.00
   3  12  -1   39.10   17.10
  -3  12   1    4.10    7.80
   3  12  -1   16.00   19.90
  -2 -12   1    1.90   14.00
   2 -12  -1   -2.20   11.00
   2  12  -1   19.70   13.60
   2  12  -1    5.00    8.00
  -2  12   1    2.20    7.50
   2  12  -1   11.50   17.00
  -2  12   1   -2.80   17.90
  -1 -12   1  226.68   29.20
   1 -12  -1  241.18   26.80
   1  12  -1  260.67   19.50
   1  12  -1  222.88   24.10
  -1  12   1  304.77   41.60
   1  12  -1  252.77   38.20
  -1  12   1  237.38   20.20
   0 -12   1   95.29   18.60
   0 -12  -1   77.99   18.40
   0  12   1   81.49   12.50
   0  12   1  128.99   28.40
   0  12  -1  114.79   12.20
   0  12   1   95.79   16.10
   0  12  -1  104.19   28.90
   0  12  -1  115.69   16.20
   1 -12   1  -11.00    9.60
  -1 -12  -1  -14.40   11.50
  -1  12  -1    0.10    5.70
   1  12   1  -12.80   16.30
   1  12   1   12.00   12.20
   1  12   1   -0.30    7.30
  -1  12  -1    8.30   17.90
  -2 -12  -1   34.30   19.90
   2 -12   1    5.40   11.60
   2  12   1    0.20   12.60
  -2  12  -1   19.10    8.00
   2  12   1   20.50   19.70
  -2  12  -1   15.90   19.70
  -3 -12  -1   36.20   19.80
   3 -12   1   39.80   13.40
   3  12   1   32.60   17.20
   3  12   1   24.30   19.90
   3  12   1   56.89   12.10
  -3  12  -1   41.70   24.30
  -3  12  -1   42.00   10.40
  -4 -12  -1   81.69   25.50
   4 -12   1   98.29   17.00
   4 -12   1  113.59   17.50
   4  12   1   81.49   22.50
  -4  12  -1   91.99   15.50
  -4  12  -1  114.49   31.50
   4  12   1   81.69   14.80
   4  12   1   91.09   25.50
   5 -12   1  135.09   20.30
   5 -12   1  124.49   18.60
  -5  12  -1  122.69   32.20
  -5  12  -1  116.59   17.90
   5  12   1  134.19   20.50
   5  12   1  126.99   28.00
   6 -12   1  101.19   19.20
  -6  12  -1   76.99   30.50
   6  12   1   96.49   16.60
   6  12   1   64.79   27.10
   7 -12   1   96.19   20.30
  -7  12  -1   54.29   29.20
   7  12   1  120.69   18.40
   7  12   1  101.79   23.80
   8 -12   1   10.40   13.70
   8  12   1   29.00   12.90
   8  12   1   21.80   13.80
  -8  12  -1   20.70   27.00
   9 -12   1   -1.20   12.40
  -9  12  -1  -24.70   19.80
   9  12   1   28.00   14.00
   9  12   1  -36.90   12.80
  10 -12   1   28.90   14.40
 -10  12  -1    6.10   22.40
  10 -13  -1   21.60   14.50
 -10  13   1   -1.60   28.10
  10  13  -1   10.40   18.00
   9 -13  -1   74.59   21.60
   9  13  -1   82.09   19.50
  -9  13   1   97.59   38.20
   8 -13  -1   88.19   21.00
  -8  13   1  116.89   37.80
   8  13  -1  117.59   18.30
   7 -13  -1   -6.30   12.80
   7  13  -1   10.50    9.60
  -7  13   1   22.10   24.90
   6 -13  -1   69.19   17.60
   6 -13  -1   54.09   17.30
   6  13  -1   54.39   13.80
   6  13  -1   46.30   23.90
  -6  13   1   53.49   29.10
   5 -13  -1  -22.50   10.50
   5 -13  -1   -8.80   11.20
   5  13  -1  -13.20   19.90
   5  13  -1  -22.40    7.40
  -5  13   1   13.30   22.90
   4 -13  -1    3.40   12.10
   4  13  -1   16.10    9.60
  -4  13   1   -4.10    8.20
   4  13  -1  -29.10   13.00
  -4  13   1  -12.80   20.40
   4  13  -1    8.90   20.80
   3 -13  -1  178.38   24.20
  -3 -13   1  232.58   33.20
  -3  13   1  147.49   34.90
   3  13  -1  188.78   27.70
   3  13  -1  205.18   19.70
  -3  13   1  179.68   19.20
   3  13  -1  220.68   37.90
   2 -13  -1    4.20   12.80
  -2 -13   1   61.59   22.30
   2  13  -1   25.10    9.20
   2  13  -1   28.90   14.80
  -2  13   1   22.70   22.30
   2  13  -1   39.80   10.70
   2  13  -1   48.00   25.20
  -2  13   1   25.30    9.80
  -1 -13   1   10.70   14.50
   1 -13  -1   17.20   15.00
   1  13  -1    2.20   21.10
   1  13  -1    9.30   12.00
  -1  13   1    9.60    8.50
  -1  13   1   29.80   23.80
   1  13  -1    9.90    7.40
   0 -13   1  144.49   23.00
   0 -13  -1  197.98   27.30
   0  13  -1  166.38   20.40
   0  13   1  162.28   16.70
   0  13   1  182.08   22.40
   0  13   1  150.18   33.80
   0  13  -1  138.59   33.60
   0  13  -1  120.79   14.40
   1 -13   1   34.80   14.10
  -1 -13  -1   31.20   20.70
   1  13   1   15.00   13.30
   1  13   1   43.60   10.40
   1  13   1   28.30   22.00
  -1  13  -1   27.90    8.80
  -1  13  -1   12.40   21.40
   2 -13   1  459.85   35.50
  -2 -13  -1  354.86   40.70
  -2  13  -1  391.16   51.49
   2  13   1  456.45   50.69
  -2  13  -1  460.75   30.20
   2  13   1  403.96   44.20
   3 -13   1   -1.00   11.00
  -3 -13  -1   26.50   19.30
   3  13   1   -3.70    9.30
  -3  13  -1  -12.20    6.90
   3  13   1   -5.40   13.50
  -3  13  -1   13.10   22.90
   3  13   1    9.90   20.40
  -4 -13  -1   39.30   21.00
   4 -13   1   26.90   13.50
   4 -13   1   32.90   13.00
   4  13   1   41.00   12.00
   4  13   1   53.59   23.10
  -4  13  -1   25.90   25.60
  -4  13  -1   35.50   11.40
   5 -13   1  115.49   19.60
   5 -13   1  108.49   18.40
   5  13   1   58.19   15.00
  -5  13  -1  107.69   33.20
   5  13   1   86.39   29.90
   6 -13   1  108.89   20.30
   6 -13   1   88.59   17.10
   6  13   1   63.99   15.10
  -6  13  -1   33.00   26.40
   6  13   1   76.69   25.20
   7 -13   1   77.39   19.90
   7  13   1  142.19   33.80
   7  13   1  118.99   19.90
   7  13   1   99.29   26.00
  -7  13  -1   84.39   30.70
   8 -13   1  211.68   29.50
   8  13   1  291.07   55.39
  -8  13  -1  183.48   41.50
   8  13   1  241.08   26.20
   9 -13   1   -8.90   13.30
   9  13   1  -21.50   20.10
   9  13   1    9.30   11.90
  -9  13  -1    2.80   23.30
  10 -13   1  -17.00   12.10
 -10  13  -1   14.10   26.20
  10  13   1    0.40   12.40
   9 -14  -1    9.80   16.50
   9  14  -1    0.30   14.00
  -9  14   1   39.10   32.00
   8 -14  -1   43.50   17.80
  -8  14   1   37.80   31.90
   8  14  -1   45.80   31.00
   8  14  -1   64.19   16.90
   7 -14  -1   96.19   21.60
   7 -14  -1   75.49   18.00
   7  14  -1   77.99   27.00
  -7  14   1   68.49   28.20
   7  14  -1   65.59   15.50
   6 -14  -1   84.39   20.10
   6 -14  -1   94.59   18.80
  -6  14   1   77.39   33.10
   6  14  -1   69.59   15.20
   6  14  -1  121.19   35.70
   5 -14  -1   -0.90   13.80
   5 -14  -1   -2.90   13.20
   5  14  -1  -12.70   17.90
   5  14  -1   -9.40    8.20
  -5  14   1   -0.30   22.10
   4 -14  -1   70.59   16.60
  -4  14   1   93.29   31.70
   4  14  -1   57.09   12.60
   4  14  -1   51.59   26.70
   3 -14  -1    6.00   12.90
  -3  14   1    0.10   23.30
   3  14  -1   27.90    9.70
   3  14  -1    9.40   15.10
  -3  14   1   13.80    9.60
   3  14  -1   13.60   23.60
  -2 -14   1  942.51   62.19
   2 -14  -1  810.12   55.99
   2  14  -1  808.82   62.89
   2  14  -1  771.42   48.30
   2  14  -1  762.12   47.70
  -2  14   1  813.32   73.89
  -2  14   1  784.12   52.69
   2  14  -1  888.41   73.19
  -1 -14   1   76.79   20.80
   1 -14  -1   77.69   19.60
   1  14  -1  121.29   19.90
   1  14  -1   76.79   27.60
  -1  14   1   95.69   13.90
  -1  14   1   39.50   26.50
   1  14  -1   91.49   12.80
   0 -14  -1   -9.70   13.60
   0 -14   1   16.50   14.90
   0  14   1    3.00    7.40
   0  14   1    4.80   19.90
   0  14  -1   59.19   26.90
   0  14  -1   20.50    7.70
   1 -14   1  150.88   23.60
  -1 -14  -1  147.49   27.20
  -1  14  -1  234.28   42.80
   1  14   1  132.79   21.70
   1  14   1  134.69   34.70
   1  14   1  148.19   17.50
  -1  14  -1  145.19   16.30
  -2 -14  -1    9.60   16.90
   2 -14   1   15.40   13.30
   2  14   1   35.20   22.80
   2  14   1   25.90   11.70
  -2  14  -1   14.10    8.60
  -2  14  -1   64.79   28.90
   2  14   1   32.80   15.30
   2  14   1   38.20   11.30
  -3 -14  -1   15.50   18.40
   3 -14   1   -5.60   10.80
   3  14   1  -17.40   15.70
  -3  14  -1    2.80    9.20
   3  14   1   21.20   11.00
  -3  14  -1   -3.30   22.20
   3  14   1   -1.80   14.30
   4 -14   1   19.70   12.80
  -4 -14  -1   -2.20   17.80
  -4  14  -1    3.80   21.00
  -4  14  -1    4.30    8.40
   4  14   1   17.20   21.60
   5 -14   1    2.10   12.70
   5 -14   1    7.30   11.90
   5  14   1    6.80   10.70
  -5  14  -1  -19.80   23.00
   5  14   1    0.70   18.70
   6 -14   1   90.69   20.20
   6 -14   1   75.79   22.50
   6  14   1  120.29   30.50
   6  14   1  111.29   18.10
  -6  14  -1   75.59   30.20
   7 -14   1  245.48   31.10
   7 -14   1  240.28   26.50
  -7  14  -1  205.78   45.40
   7  14   1  256.97   27.70
   7  14   1  303.77   50.09
   8 -14   1  204.48   29.50
   8  14   1  175.68   24.00
   8  14   1  208.88   46.90
  -8  14  -1  189.48   41.40
   9 -14   1   -9.00   12.50
   9  14   1   32.00   14.60
   9  14   1   26.00   26.30
  -9  14  -1  -13.90   24.40
   9 -15  -1    4.70   15.00
   9 -15  -1   19.60   15.60
   9  15  -1    0.20   24.60
  -9  15   1   15.10   28.60
   9  15  -1    4.30   12.40
   8 -15  -1   90.29   21.10
   8 -15  -1   84.49   18.80
  -8  15   1   59.79   36.00
   8  15  -1  106.19   40.40
   8  15  -1   70.59   17.10
   7 -15  -1  116.59   20.10
   7 -15  -1  108.39   22.10
   7  15  -1   69.69   15.80
   7  15  -1  150.68   36.20
  -7  15   1   26.60   28.20
   6 -15  -1   95.29   20.60
   6 -15  -1   63.79   17.40
   6  15  -1   52.09   27.90
   6  15  -1   55.89   13.50
  -6  15   1   92.99   38.40
   5 -15  -1   47.40   16.90
  -5  15   1   95.49   33.10
   5  15  -1   94.79   29.80
   4  15  -1   -5.90   22.10
   4  15  -1   16.90   10.50
   3 -15  -1  292.77   31.80
   3  15  -1  323.37   25.30
   3  15  -1  342.17   53.19
  -3  15   1  285.27   49.50
  -3  15   1  255.77   25.90
   2 -15  -1  279.77   33.90
  -2 -15   1  295.17   34.30
   2  15  -1  322.57   23.40
   2  15  -1  255.17   30.80
   2  15  -1  307.57   24.60
  -2  15   1  296.07   51.29
   2  15  -1  313.27   48.50
  -2  15   1  269.77   24.50
  -1 -15   1  100.49   22.80
  -1  15   1   94.89   34.90
   1  15  -1   76.09   30.00
   1  15  -1  127.49   20.20
   1  15  -1  109.39   13.80
  -1  15   1  106.69   14.80
   0 -15   1   10.80   15.00
   0 -15  -1   12.90   16.50
   0  15  -1   10.20    6.90
   0  15  -1   13.80   22.60
   0  15   1    9.00    8.30
   0  15   1    0.10   23.50
  -1 -15  -1   -4.60   14.20
   1 -15   1   -4.30   11.50
   1  15   1   10.30    9.00
   1  15   1    5.40   12.60
  -1  15  -1    7.10    7.90
  -1  15  -1  -14.40   21.30
   1  15   1  -10.10   20.50
   2 -15   1    9.00   12.70
   2  15   1   12.80    9.70
   2  15   1    9.70   22.50
  -2  15  -1   22.30   24.20
  -2  15  -1   19.50    8.90
   2  15   1    6.80   10.30
   2  15   1    9.90   14.00
   3 -15   1   -9.30   11.00
  -3 -15  -1  -10.80   16.40
   3  15   1   32.20   25.70
  -3  15  -1   25.90   26.60
   3  15   1    0.30   13.70
  -3  15  -1   14.30    9.80
   4 -15   1   59.29   15.90
   4  15   1   71.39   29.80
   4  15   1   71.09   14.90
   5 -15   1    6.10   11.80
   5  15   1   35.70   24.40
   5  15   1    2.70   10.40
  -5  15  -1   23.10   27.60
   6 -15   1   37.40   16.20
  -6  15  -1    8.90   27.20
   6  15   1   35.90   22.50
   6  15   1   11.90   12.20
   7 -15   1  -21.10   15.70
   7 -15   1   28.70   13.10
   7  15   1    2.00   21.70
  -7  15  -1   12.40   28.00
   7  15   1   14.20   11.50
   8 -15   1  134.49   25.30
   8 -15   1  115.79   20.10
   8  15   1  155.18   24.50
  -8  15  -1   92.99   34.70
   8  15   1  132.09   34.20
   9 -15   1   -1.80   12.10
   9 -15   1   -8.00   12.00
   9  15   1   16.20   28.50
  -9  15  -1   49.90   25.90
   9  15   1   -5.70   12.50
   8 -16  -1    3.90   14.70
   8 -16  -1   -2.30   13.70
   8  16  -1  -11.90   10.90
  -8  16   1   52.89   30.70
   8  16  -1   19.30   30.70
   7 -16  -1   34.90   15.00
   7 -16  -1   32.30   15.90
   7  16  -1    9.70   10.10
   7  16  -1   45.60   33.40
  -7  16   1   49.30   30.90
   6 -16  -1   56.99   17.70
   6  16  -1  127.99   37.70
   6  16  -1   72.69   15.90
  -6  16   1   56.59   37.50
   5 -16  -1   10.00   13.10
  -5  16   1   33.80   28.80
   5  16  -1   24.30   27.10
   5  16  -1    9.50   11.50
   4 -16  -1   -4.40   12.90
   4  16  -1   15.40   10.00
  -4  16   1   16.40   25.50
   4  16  -1   20.40   25.90
   3 -16  -1   56.59   20.10
   3  16  -1    7.70   26.10
  -3  16   1  -23.10   26.60
   3  16  -1   28.70   11.10
   3  16  -1    3.30    8.90
  -2 -16   1   33.80   17.80
   2 -16  -1    1.70   14.20
  -2  16   1   -5.40    8.00
  -2  16   1   22.70   23.90
   2  16  -1   -6.50    8.70
   2  16  -1   13.20    7.60
   2  16  -1  -10.80   12.20
   2  16  -1  -27.40   19.70
   1 -16  -1   34.10   17.40
  -1 -16   1    9.10   14.90
   1  16  -1   19.60    7.90
  -1  16   1   -6.70   23.60
  -1  16   1    5.40    9.00
   1  16  -1   45.00   15.70
   1  16  -1   40.80   26.10
   0 -16  -1   32.20   17.70
   0 -16   1   -1.40   21.80
   0  16  -1   22.20   24.30
   0  16   1   30.20    9.80
   0  16  -1   19.30    8.50
   0  16   1    5.90   24.90
  -1 -16  -1   -9.00   13.90
   1 -16   1   -8.50   12.50
   1  16   1   25.50   14.10
  -1  16  -1   -2.80    7.30
   1  16   1   13.30   25.40
   1  16   1  -10.50    7.20
  -1  16  -1   -5.10   25.70
   2 -16   1   40.40   16.70
  -2 -16  -1   42.00   20.90
  -2  16  -1   21.90   10.30
  -2  16  -1   20.70   27.80
   2  16   1   80.39   13.10
   2  16   1   35.80   26.60
   3 -16   1   20.30   13.60
  -3 -16  -1   77.09   24.50
   3  16   1  -11.80    9.00
  -3  16  -1   25.80   26.80
   3  16   1   41.00   13.00
  -3  16  -1   19.50   10.50
   3  16   1   51.29   31.50
   4 -16   1   85.99   17.90
   4  16   1   89.99   16.40
  -4  16  -1   21.00   26.70
   5 -16   1   40.50   15.80
   5  16   1   27.50   12.90
   5  16   1   35.00   32.60
  -5  16  -1   80.89   36.40
  -6  16  -1  115.49   38.50
   6  16   1  102.19   33.90
   6  16   1  121.99   19.50
   7 -16   1  117.39   19.50
   7 -16   1  119.29   22.30
  -7  16  -1   94.39   40.80
   7  16   1   94.99   19.00
   7  16   1  170.58   42.90
   8 -16   1   40.30   16.90
  -8  16  -1   10.90   30.50
   8  16   1   28.90   26.20
   8  16   1   57.99   15.80
   7 -17  -1    0.20   12.80
   7  17  -1    3.20   11.00
  -7  17   1  -29.40   20.20
   6 -17  -1   28.70   14.90
  -6  17   1   22.70   30.00
   6  17  -1    8.90   10.30
   5 -17  -1   15.40   13.30
   5  17  -1   12.10   28.20
   5  17  -1   13.40   10.70
  -5  17   1   23.10   26.10
   4 -17  -1   -5.70   13.20
  -4  17   1   29.70   29.90
   4  17  -1    4.30   12.50
   4  17  -1    8.70   28.20
   4  17  -1   29.00    9.90
   3 -17  -1   28.50   16.50
   3  17  -1   53.89   12.90
  -3  17   1   35.30   32.10
   3  17  -1   39.90   10.70
   3  17  -1   45.70   29.60
   2 -17  -1   47.20   18.00
   2  17  -1   61.29   13.00
  -2  17   1   57.59   31.70
   2  17  -1   38.50    9.70
   2  17  -1   86.09   32.40
  -1 -17   1   24.90   18.10
   1 -17  -1   33.30   18.50
  -1  17   1   48.00   11.50
   1  17  -1   48.50    9.90
   1  17  -1   -8.30   20.90
   1  17  -1   44.50   14.60
  -1  17   1   60.09   32.40
   0 -17   1    8.70   15.10
   0 -17  -1  -14.60   14.00
   0  17   1   49.60   32.00
   0  17  -1    1.40    7.90
   0  17   1    4.50    7.70
  -1 -17  -1  -32.10   14.80
   1  17   1  -19.40   22.20
  -1  17  -1   13.90    8.50
  -1  17  -1   31.00   27.00
  -2 -17  -1  -13.30   17.10
   2 -17   1   26.40   14.30
  -2  17  -1   12.90    9.40
  -2  17  -1   59.99   32.00
   2  17   1   10.80   11.40
   2  17   1   22.40   28.60
   2  17   1   16.60   13.40
  -3 -17  -1  -15.80   17.00
   3 -17   1   -3.70   12.00
  -3  17  -1   46.70   31.90
   3  17   1   12.20   11.40
   3  17   1   -1.20   24.00
   4 -17   1   14.80   11.80
   4  17   1   17.20   26.40
   4  17   1  -20.20    8.80
  -4  17  -1  -15.60   21.80
   5 -17   1   -3.40   11.10
   5  17   1  -24.30   21.60
   5  17   1  -11.40    9.50
  -5  17  -1   38.40   32.60
   6  17   1   37.60   15.10
  -6  17  -1  -21.20   21.80
  -7  17  -1  -25.60   28.50
   7  17   1    9.60   12.50
  -6  18   1  -16.80   29.20
   6  18  -1    5.30   27.60
   5 -18  -1    0.90   13.50
   5  18  -1   26.50   14.30
  -5  18   1   -6.30   27.10
   4 -18  -1   10.40   13.30
   4  18  -1   19.80   29.00
  -4  18   1   12.30   32.10
   4  18  -1   26.90   10.90
   3 -18  -1   64.69   19.70
   3  18  -1   35.80   31.20
   3  18  -1   41.70   12.60
   3  18  -1   46.30   11.20
  -3  18   1   37.20   30.60
   2 -18  -1   35.40   15.90
   2  18  -1   24.20   10.40
   2  18  -1   -8.40    7.30
  -2  18   1  -13.00   21.40
   2  18  -1   -5.80   22.60
   1 -18  -1  140.19   26.90
  -1 -18   1   78.09   22.10
   1  18  -1  111.09   39.40
   1  18  -1  115.79   17.80
  -1  18   1  158.68   20.50
  -1  18   1  113.69   40.60
   0 -18   1   30.40   17.00
   0 -18  -1   16.10   16.50
   0  18   1   12.40   28.60
   0  18  -1   35.40   30.90
   0  18   1   13.80    9.40
   0  18  -1   20.70    9.30
  -1 -18  -1  122.69   28.70
   1 -18   1  131.99   25.40
  -1  18  -1  139.69   18.20
   1  18   1  116.59   15.90
  -1  18  -1  122.59   42.60
   1  18   1  120.89   38.90
  -2 -18  -1   -2.00   17.90
  -2  18  -1   23.60   14.10
  -2  18  -1   -9.60   25.70
   2  18   1    5.30   28.10
   2  18   1   47.00   13.20
   2  18   1   27.70    9.10
   3 -18   1   20.40   14.30
  -3  18  -1   -1.10   21.60
   3  18   1   -5.60    9.80
   4 -18   1   12.10   14.40
   4  18   1   23.90   10.50
   4  18   1   19.80   10.90
  -4  18  -1   23.90   27.30
  -5  18  -1   11.80   28.20
   5  18   1   -4.50   11.30
   6  18   1   44.40   15.70
  -6  18  -1   27.00   33.00
   5  19  -1   10.20   10.70
   5  19  -1  -12.50   25.10
  -5  19   1   23.30   31.00
   4  19  -1   18.30   25.00
  -4  19   1  -21.00   25.40
   3 -19  -1   -0.60   13.90
   3  19  -1   21.40   36.50
  -3  19   1   -7.90   24.30
   2 -19  -1   28.30   17.40
   2  19  -1   59.79   11.80
  -2  19   1   24.00   28.90
   2  19  -1   71.49   34.60
   1 -19  -1  -11.20   15.30
  -1  19   1   -5.10   28.30
   1  19  -1   17.30   14.70
   1  19  -1   22.50   26.90
   1  19  -1    1.80    8.40
   0 -19   1  -11.20   12.20
   0 -19  -1   38.00   17.70
   0  19   1   19.50   12.00
   0  19   1  -34.80   22.30
   0  19  -1   27.00   31.30
  -1 -19  -1   32.10   19.20
   1 -19   1  -10.00   11.70
  -1  19  -1   22.30   31.00
   1  19   1    0.00   29.40
  -1  19  -1   20.40    9.90
   1  19   1   27.50    9.30
  -2 -19  -1   12.00   16.60
   2  19   1   38.10   38.30
  -2  19  -1   64.49   32.20
   2  19   1  -14.90    9.40
   2  19   1    0.50    8.60
   3  19   1   47.80   13.30
   3  19   1   29.10   29.20
  -3  19  -1   11.40   27.10
   4  19   1   80.69   16.20
  -4  19  -1   70.59   44.10
   4  19   1  101.69   40.90
   5  19   1  -17.30   28.90
   5  19   1   -5.30   11.60
  -5  19  -1  -16.10   21.90
   3  20  -1   20.50   37.50
  -3  20   1  129.89   41.60
   2 -20  -1   96.49   22.50
   2  20  -1   62.99   40.00
  -2  20   1   52.49   35.30
   1 -20  -1   15.20   19.10
  -1  20   1  -12.80   29.00
   1  20  -1    2.10   10.30
   1  20  -1  -19.10   25.90
   0 -20   1   16.20   17.00
   0 -20  -1   32.00   20.90
   0  20  -1   19.60   28.50
   0  20   1  -15.50   24.20
  -1 -20  -1   34.50   19.70
   1  20   1   32.40   13.00
  -1  20  -1    3.80   28.90
   1  20   1   53.09   28.20
   2  20   1    0.40   10.80
  -2  20  -1  -16.40   27.50
   2  20   1    6.90   28.70
  -3  20  -1   56.29   42.70
   3  20   1  -17.10   34.10
   3  20   1    6.00   11.20
  13   0  -2  -32.70   11.70
 -13   0   2   28.00   21.10
 -12   0   2   -6.50   17.90
  12   0  -2  -14.60   12.30
  11   0  -2   43.50   17.20
 -11   0   2   23.30   20.50
  10   0  -2  518.55   41.50
 -10   0   2  545.95   52.59
   9   0  -2  235.28   33.50
  -9   0   2  195.18   33.60
   9   0  -2  284.07   28.00
   8   0  -2  173.08   22.40
   8   0  -2  170.38   28.20
  -8   0   2  128.79   32.60
  -7   0   2    8.00    8.90
   7   0  -2    5.10    9.30
   7   0  -2    5.80   12.40
  -7   0   2    1.90   13.40
   6   0  -2   82.59   18.70
  -6   0   2  105.49   14.70
  -6   0   2   86.99   19.70
   6   0  -2   76.99   12.80
  -5   0   2    3.40   14.20
   5   0  -2   -7.10    7.60
   5   0  -2    2.80   12.40
  -5   0   2   21.70    9.70
  -4   0   2  238.88   17.80
   4   0  -2  200.58   16.90
  -4   0   2  199.08   23.50
   4   0  -2  200.38   25.10
   3   0  -2  112.79   11.10
  -3   0   2  139.59   17.10
  -3   0   2  141.19   11.30
   3   0  -2  119.09   15.90
  -2   0   2  220.28   14.80
  -2   0   2  251.97   20.50
   2   0  -2  213.88   15.10
   2   0  -2  253.17   20.30
  -1   0   2 3057.79  145.69
  -1   0   2 2607.54  143.89
   1   0   2   68.29    7.80
   1   0   2   73.99    6.50
  -1   0  -2   70.19    6.00
   2   0   2 6230.48  310.87
   2   0   2 5860.11  313.17
  -2   0  -2 5908.11  310.77
  -2   0  -2 6682.23  312.37
   3   0   2 1688.63   89.59
   3   0   2 1559.54   85.09
   3   0   2 1596.04   85.99
  -3   0  -2 1617.24   85.99
  -3   0  -2 1638.14   85.39
  -4   0  -2   43.50    9.30
  -4   0  -2   40.50   11.00
   4   0   2   18.20   10.10
   4   0   2   73.99   10.70
   5   0   2 3838.72  192.88
  -5   0  -2 3695.93  190.48
   5   0   2 3378.66  195.68
   5   0   2 3568.14  189.88
  -5   0  -2 3826.42  192.68
  -6   0  -2   75.49   13.00
   6   0   2   92.69   16.20
   6   0   2   96.09   20.30
  -6   0  -2   52.09   15.50
   7   0   2  107.69   18.50
   7   0   2   77.19   14.70
  -7   0  -2  107.19   15.80
  -7   0  -2   72.39   17.20
   7   0   2   77.59   18.50
   8   0   2  226.48   23.80
  -8   0  -2  232.68   30.20
   8   0   2  218.38   28.20
   9   0   2  139.19   26.70
   9   0   2  145.89   22.90
  -9   0  -2  120.99   24.40
  10   0   2   20.70   13.30
 -10   0  -2   26.80   18.50
 -11   0  -2   78.59   23.00
  11   0   2   41.30   17.60
  11   0   2   55.39   21.80
 -12   0  -2   34.40   19.10
  12   0   2   39.70   17.00
 -13   0  -2  231.38   36.20
  13   0   2  204.08   31.30
  13  -1  -2   39.50   18.10
  13   1  -2   70.99   21.70
 -13   1   2   93.39   29.90
 -12  -1   2   16.90   20.50
  12  -1  -2   28.50   17.30
 -12   1   2   31.20   23.00
  12   1  -2   44.00   17.80
 -11  -1   2  174.18   33.20
  11  -1  -2  195.98   28.50
  11   1  -2  188.88   26.70
 -11   1   2   94.29   28.20
  10  -1  -2    0.00   11.40
 -10  -1   2    8.90   19.90
  10   1  -2   67.49   22.80
 -10   1   2   29.20   20.50
  10   1  -2   21.80   14.30
   9  -1  -2   26.30   18.40
   9  -1  -2   62.59   16.60
  -9  -1   2   41.30   22.20
   9   1  -2   50.99   16.10
  -9   1   2   25.70   20.50
   9   1  -2   42.60   23.30
   8  -1  -2   13.10   14.50
   8  -1  -2   16.30   11.10
  -8  -1   2   23.30   18.30
   8   1  -2   35.00   15.90
   8   1  -2   34.00   13.30
  -8   1   2   23.50   17.80
   7  -1  -2  190.18   27.00
   7  -1  -2  164.88   19.00
  -7  -1   2  154.68   17.70
  -7  -1   2  178.78   26.50
   7   1  -2  143.79   23.50
  -7   1   2  187.58   20.00
  -7   1   2  200.58   29.00
   7   1  -2  171.18   20.00
  -6  -1   2   31.70   16.20
   6  -1  -2   39.50   15.60
  -6  -1   2   40.60   10.90
   6   1  -2   33.70   13.80
  -6   1   2   37.60   17.00
   6   1  -2   21.90    9.30
  -6   1   2   57.49   11.60
   5  -1  -2  361.36   34.20
  -5  -1   2  380.16   27.00
   5  -1  -2  337.87   26.20
  -5  -1   2  405.56   35.40
   5   1  -2  371.16   32.70
  -5   1   2  339.07   34.40
  -5   1   2  411.46   27.60
   5   1  -2  341.67   26.80
  -4  -1   2  356.06   31.20
   4  -1  -2  333.17   30.90
  -4  -1   2  397.76   24.90
   4  -1  -2  379.86   25.50
   4   1  -2  308.97   29.20
   4   1  -2  393.46   25.00
  -4   1   2  377.86   25.10
  -4   1   2  362.66   31.50
  -3  -1   2  381.16   23.30
   3  -1  -2  334.17   28.10
  -3  -1   2  392.06   28.50
   3  -1  -2  356.96   23.50
   3   1  -2  382.96   27.90
  -3   1   2  337.07   28.70
   3   1  -2  397.36   23.60
  -3   1   2  455.35   24.50
   2  -1  -2  358.76   26.50
  -2  -1   2  371.66   27.00
  -2  -1   2  345.77   21.10
   2  -1  -2  357.16   21.80
   2   1  -2  354.26   21.30
   2   1  -2  369.46   25.60
  -2   1   2  376.26   26.90
  -2   1   2  392.86   22.00
  -1  -1   2  493.25   30.60
   1  -1  -2  608.04   31.20
   1   1  -2  630.34   30.20
  -1   1   2  591.14   33.90
  -1  -1  -2   29.40    5.10
  -1  -1  -2   35.60    7.50
   1  -1   2   27.90    4.10
   1   1   2   32.10    5.00
   1   1   2   21.80    6.20
   2  -1   2  270.07   19.60
   2  -1   2  246.98   17.10
   2  -1   2  241.28   17.90
  -2  -1  -2  284.87   22.90
  -2  -1  -2  268.67   17.60
  -2  -1  -2  216.68   17.00
  -2   1  -2  272.07   17.20
   2   1   2  270.07   17.90
   2   1   2  276.27   16.70
  -2   1  -2  277.07   20.10
   2   1   2  253.37   21.90
   3  -1   2 1200.58   64.79
   3  -1   2 1099.19   66.39
  -3  -1  -2 1194.28   64.99
  -3  -1  -2 1210.58   65.19
   3   1   2 1217.98   65.09
   3   1   2 1210.88   64.79
  -3   1  -2 1233.98   67.59
  -3   1  -2 1244.68   65.19
   3   1   2 1288.87   70.49
   4  -1   2 1766.62   93.89
  -4  -1  -2 1742.33   93.99
  -4  -1  -2 1873.91   95.09
   4  -1   2 1682.23   96.29
   4   1   2 1772.82   94.09
  -4   1  -2 1726.23   96.69
   4   1   2 1821.22   94.79
   4   1   2 1689.73   99.39
  -4   1  -2 1770.22   94.19
  -5  -1  -2  880.21   53.39
   5  -1   2  848.72   51.49
  -5  -1  -2  882.01   51.79
  -5   1  -2  887.21   55.69
  -5   1  -2  839.82   50.99
   5   1   2  888.31   51.29
   5   1   2  837.02   58.79
   5   1   2  853.31   53.09
   6  -1   2   37.70   13.40
  -6  -1  -2   50.19   11.50
   6  -1   2   19.70    9.90
  -6  -1  -2   20.30   12.80
  -6   1  -2   12.20    9.30
   6   1   2   28.70   11.60
  -6   1  -2   17.50   13.20
   6   1   2   12.30   13.70
  -7  -1  -2   23.60   13.00
   7  -1   2   14.90   10.30
   7  -1   2   33.20   13.20
  -7  -1  -2   12.40   10.50
   7   1   2   19.20   17.30
   7   1   2   21.30   11.40
  -7   1  -2   32.30   14.60
  -7   1  -2   15.60    9.00
   7   1   2   18.20   12.70
   8  -1   2   23.30   14.60
   8  -1   2   34.00   17.80
   8  -1   2   33.70   13.90
  -8  -1  -2   56.19   17.50
  -8   1  -2   24.20   16.40
   8   1   2   25.70   13.20
   8   1   2   13.00   11.70
   9  -1   2   28.60   14.20
  -9  -1  -2   15.30   15.90
   9  -1   2   15.70   16.20
   9   1   2   17.60   13.70
  -9   1  -2    3.50   16.20
   9   1   2   19.60   14.50
  10  -1   2   18.60   17.60
  10  -1   2   22.60   13.70
 -10  -1  -2   58.29   20.90
  10   1   2   28.60   13.60
 -10   1  -2   16.60   17.60
  10   1   2   19.70   18.20
  11  -1   2   40.30   15.80
 -11  -1  -2   22.90   18.60
  11   1   2   12.70   18.20
  11   1   2   33.50   17.20
 -11   1  -2   12.00   17.80
 -12  -1  -2  -28.00   14.20
  12  -1   2    3.60   14.00
  12   1   2    4.20   14.10
 -12   1  -2  -12.80   15.80
  13  -1   2   17.40   15.20
 -13   1  -2    0.50   19.80
  13   1   2    1.80   13.90
  13  -2  -2  -33.60   10.20
  13   2  -2   12.20   14.60
 -13   2   2  -29.80   24.50
  12  -2  -2   -4.90    9.50
  12   2  -2   33.50   14.60
 -12   2   2  -14.90   20.50
  11  -2  -2   -7.20   12.30
 -11  -2   2   -9.60   17.30
 -11   2   2    2.20   19.30
  11   2  -2   10.10   13.60
  10  -2  -2    2.70   11.90
 -10  -2   2    0.70   16.70
  10   2  -2   25.10   14.20
 -10   2   2   42.00   21.30
  10   2  -2   50.29   22.20
   9  -2  -2   -1.90   12.70
   9  -2  -2  -12.50   12.80
  -9  -2   2   25.00   18.70
  -9   2   2   -2.70   17.00
   9   2  -2   25.80   14.10
  -8  -2   2   95.19   23.60
   8  -2  -2  113.09   18.80
  -8   2   2   90.39   29.70
  -8   2   2  125.49   26.80
   8   2  -2   89.19   21.10
   8   2  -2   85.09   16.60
  -7  -2   2   70.59   15.30
  -7  -2   2   79.99   20.60
   7  -2  -2   86.69   21.70
   7  -2  -2  100.29   17.20
  -7  -2   2  115.59   20.40
   7   2  -2  105.39   15.80
  -7   2   2   85.09   21.70
  -7   2   2  125.09   17.10
   7   2  -2  108.59   20.20
  -6  -2   2   99.39   20.10
  -6  -2   2   97.99   13.70
   6  -2  -2  111.89   20.50
   6  -2  -2  103.59   15.60
  -6   2   2   87.79   19.80
  -6   2   2   76.29   12.90
   6   2  -2   89.29   13.70
   6   2  -2   89.99   18.30
   5  -2  -2  111.99   15.20
  -5  -2   2  114.29   14.90
   5  -2  -2  129.79   21.90
  -5  -2   2  109.59   21.30
   5   2  -2  124.89   20.10
  -5   2   2  115.89   14.90
  -5   2   2  106.79   21.80
   5   2  -2  138.09   16.00
  -4  -2   2  155.48   14.70
   4  -2  -2  182.28   23.20
  -4  -2   2  132.69   20.00
   4  -2  -2  122.89   15.00
   4   2  -2  161.48   15.30
  -4   2   2  143.09   15.20
  -4   2   2  134.59   21.30
   4   2  -2  141.29   20.10
  -3  -2   2  105.89   15.10
   3  -2  -2  101.49   11.10
  -3  -2   2   78.79    9.30
   3  -2  -2   72.39   14.40
  -3   2   2   76.99   15.20
   3   2  -2   85.59   13.40
   3   2  -2   95.99    9.60
   2  -2  -2   73.29    8.60
   2  -2  -2   96.99   14.60
  -2  -2   2   74.19    8.10
  -2   2   2   74.19   13.80
   2   2  -2   71.19    7.70
  -2   2   2   95.99    9.70
   2   2  -2   84.69   12.70
   1  -2  -2  317.27   22.40
   1  -2  -2  289.17   17.90
  -1   2   2  299.37   18.00
  -1   2   2  299.97   22.90
   1   2  -2  296.57   16.20
   0  -2  -2  122.89   10.10
   0  -2   2  125.99    7.00
   0  -2  -2  105.89   11.10
   0   2   2  121.19   11.70
   1  -2   2  467.15   29.60
   1  -2   2  517.35   25.60
  -1  -2  -2  435.16   29.10
   1   2   2  486.15   26.40
  -1   2  -2  442.46   25.40
  -1   2  -2  460.15   30.10
   1   2   2  465.55   26.80
   1   2   2  465.65   28.90
   2  -2   2 3914.01  199.58
   2  -2   2 3966.60  203.08
  -2  -2  -2 3932.11  203.98
   2  -2   2 3849.71  199.88
  -2  -2  -2 4077.69  199.98
  -2   2  -2 4012.30  203.18
  -2   2  -2 4007.50  199.68
   2   2   2 3813.52  203.68
   2   2   2 3875.01  199.88
   3  -2   2   10.80    5.30
  -3  -2  -2   11.60    5.90
   3  -2   2    5.70    8.30
   3   2   2   20.30    6.50
  -3   2  -2   14.20    9.60
   3   2   2   12.00   10.60
  -3   2  -2    2.90    5.70
   3   2   2    7.10    5.40
  -4  -2  -2  455.25   30.70
   4  -2   2  445.16   30.60
  -4  -2  -2  486.85   32.60
   4  -2   2  471.45   35.50
   4   2   2  492.05   39.40
   4   2   2  490.45   32.00
  -4   2  -2  465.05   30.60
  -4   2  -2  534.25   37.70
   4   2   2  504.85   31.90
   5  -2   2  741.93   45.90
  -5  -2  -2  716.33   45.70
   5  -2   2  738.33   50.79
  -5  -2  -2  745.03   47.60
  -5   2  -2  830.62   52.49
  -5   2  -2  765.12   45.70
   5   2   2  695.53   52.39
   5   2   2  775.62   46.20
   5   2   2  732.73   46.70
  -6  -2  -2   22.10    9.80
  -6  -2  -2   -1.20   10.20
   6  -2   2    8.00    9.40
   6  -2   2   -1.10   10.20
  -6   2  -2   -2.90   11.60
  -6   2  -2    9.80    8.70
   6   2   2  -13.10    9.70
  -7  -2  -2    4.00    7.90
  -7  -2  -2    3.40   12.40
   7  -2   2   -3.80    8.80
   7  -2   2   15.90   13.20
  -7   2  -2   18.50   10.60
  -7   2  -2   18.00   15.20
   7   2   2   29.30   15.90
   7   2   2    1.20   10.20
   7   2   2    7.80   10.20
  -8  -2  -2  524.05   41.80
   8  -2   2  491.15   44.60
   8  -2   2  521.15   37.60
   8   2   2  531.15   37.40
   8   2   2  417.46   38.00
  -8   2  -2  484.95   44.10
   9  -2   2    7.60   11.90
  -9  -2  -2  -12.20   14.40
   9   2   2   19.20   15.40
   9   2   2    0.20   11.80
  -9   2  -2   15.30   18.00
  10  -2   2   22.70   12.90
  10  -2   2    2.40   20.60
 -10   2  -2  -19.60   14.30
  10   2   2   62.19   17.10
  10   2   2    3.30   14.70
  11  -2   2   -6.60   11.20
 -11   2  -2  -23.50   14.80
  11   2   2    3.00   11.70
  11   2   2  -22.10   15.50
  12  -2   2   10.60   15.20
  12   2   2    4.80   14.00
 -12   2  -2  -15.00   16.70
  13  -2   2    5.00   12.60
  13   2   2  -16.60   12.70
 -13   2  -2    2.00   19.30
  13  -3  -2   35.50   16.70
  13   3  -2   42.60   17.60
 -13   3   2   13.10   24.10
  12  -3  -2   84.89   21.80
  12   3  -2   34.10   18.10
 -12   3   2   87.69   28.60
  11  -3  -2   15.30   14.10
 -11   3   2   -3.20   18.30
  11   3  -2   -3.20   11.60
  10  -3  -2   35.70   14.80
  10   3  -2   56.59   15.50
 -10   3   2   67.89   25.20
  10   3  -2   76.19   22.40
   9  -3  -2  393.26   34.20
   9   3  -2  431.56   46.00
  -9   3   2  382.76   47.40
   9   3  -2  455.05   35.70
  -8  -3   2   26.00   13.90
   8  -3  -2   14.30   14.60
   8  -3  -2   22.30   11.80
   8   3  -2   29.20   13.00
  -8   3   2   27.20   14.20
  -8   3   2   29.60   20.50
   8   3  -2   28.20   15.80
   7  -3  -2   45.90   17.10
   7  -3  -2   61.29   13.80
  -7  -3   2  134.39   21.00
   7   3  -2   75.09   14.10
   7   3  -2   75.69   17.60
  -7   3   2   84.49   14.80
  -7   3   2   88.49   22.70
   7   3  -2   75.09   20.20
   6  -3  -2    9.50   13.10
  -6  -3   2   22.80    9.50
   6  -3  -2   30.80   10.60
  -6   3   2   33.30    9.80
  -6   3   2   48.30   19.00
   6   3  -2   25.00    9.70
   6   3  -2   31.20   13.00
  -5  -3   2   25.90    9.00
   5  -3  -2    9.60   13.20
   5  -3  -2   16.10   10.20
   5   3  -2   22.80   12.70
  -5   3   2   -5.60    7.60
   5   3  -2    2.20    8.00
  -5   3   2   23.30   16.80
   4  -3  -2  290.57   30.80
  -4  -3   2  291.97   22.70
   4  -3  -2  308.07   23.40
   4   3  -2  369.16   23.60
  -4   3   2  346.47   23.50
   4   3  -2  281.77   33.00
  -4   3   2  301.97   33.10
   3  -3  -2  229.68   16.80
   3  -3  -2  200.38   22.50
  -3  -3   2  214.88   15.80
   3   3  -2  248.38   16.00
  -3   3   2  210.08   16.70
  -3   3   2  220.18   24.50
   3   3  -2  203.48   21.40
   2  -3  -2  140.59   17.90
   2  -3  -2  131.89   12.20
  -2  -3   2  135.79   10.40
  -2   3   2  131.39   18.50
  -2   3   2  123.69   11.40
   2   3  -2  138.99   10.00
   1  -3  -2 1259.47   69.29
   1  -3  -2 1252.87   64.89
   1   3  -2 1238.98   62.59
  -1   3   2 1204.98   69.39
  -1   3   2 1195.48   64.39
   1   3  -2 1232.88   66.49
   0  -3  -2   33.00    8.20
   0  -3  -2   32.20    9.30
   0  -3   2   33.50    5.90
   0   3  -2   32.40    5.70
   0   3   2   39.50    9.80
   0   3   2   25.80    6.90
   0   3  -2   30.90    3.40
   1  -3   2 1170.78   64.19
   1  -3   2 1125.99   58.19
  -1  -3  -2 1125.99   62.89
  -1   3  -2 1073.69   63.89
   1   3   2 1111.99   62.09
  -1   3  -2 1172.38   58.29
   1   3   2 1084.29   60.99
   2  -3   2  406.26   22.70
  -2  -3  -2  339.67   27.60
   2  -3   2  396.56   28.50
  -2  -3  -2  370.76   22.80
  -2   3  -2  367.76   28.50
   2   3   2  356.36   23.00
   2   3   2  376.36   27.60
  -2   3  -2  365.76   22.30
  -3  -3  -2  233.88   17.90
   3  -3   2  214.38   23.20
  -3  -3  -2  289.97   26.20
   3  -3   2  233.98   17.00
   3   3   2  289.97   25.10
   3   3   2  228.18   18.20
  -3   3  -2  229.98   24.30
   3   3   2  230.78   17.90
  -3   3  -2  211.78   18.50
   4  -3   2   26.60   13.20
  -4  -3  -2   23.90    9.50
   4   3   2   32.70   10.70
   4   3   2   24.20   10.00
   4   3   2   40.50   15.10
  -4   3  -2   30.70    8.50
  -4   3  -2   15.40   14.10
  -5  -3  -2   29.90   11.20
   5  -3   2   23.40    9.80
   5  -3   2   30.00   14.80
   5   3   2    6.60   14.40
  -5   3  -2   30.40   16.70
   5   3   2   25.40   11.30
  -5   3  -2   25.30   10.70
   5   3   2   23.90   10.50
  -6  -3  -2   -5.70    7.40
   6  -3   2   -2.30    7.60
   6  -3   2    6.80   11.80
   6   3   2    6.40   11.70
   6   3   2   -8.60   10.10
  -6   3  -2   -4.60   12.00
  -6   3  -2    5.90    8.20
   7  -3   2   19.80   14.20
   7  -3   2   34.50   13.00
  -7  -3  -2   51.79   12.70
   7   3   2   27.40   11.80
  -7   3  -2   44.70   12.00
  -7   3  -2   26.30   16.00
   7   3   2   59.39   13.60
   7   3   2   44.50   17.10
   8  -3   2  147.19   21.20
   8  -3   2  159.28   27.30
   8   3   2  164.18   23.20
   8   3   2  164.48   21.10
  -8   3  -2  177.38   30.70
   9  -3   2  269.47   30.00
   9  -3   2  275.47   41.70
   9   3   2  337.17   31.20
  -9   3  -2  304.27   39.70
   9   3   2  332.87   34.20
  10  -3   2  100.49   21.00
 -10   3  -2   37.20   21.70
  10   3   2   67.39   19.30
  10   3   2   81.49   22.50
  11  -3   2   -1.00   11.80
 -11   3  -2   -2.50   17.10
  11   3   2    1.00   13.90
  12  -3   2    9.10   12.60
 -12   3  -2   13.90   19.90
  12   3   2   11.90   14.20
  13  -3   2    8.50   13.40
  13   3   2   28.70   16.20
 -13   3  -2   -1.80   19.20
  13  -4  -2   74.29   23.40
  13   4  -2  130.19   24.30
 -13   4   2   72.59   30.50
  12  -4  -2    7.20   15.20
 -12   4   2   59.89   32.20
  12   4  -2   30.50   16.70
  11  -4  -2   73.69   19.70
 -11   4   2   89.29   30.50
  11   4  -2   36.30   15.70
  10  -4  -2   54.29   26.90
 -10   4   2   34.50   25.10
  10   4  -2   86.99   18.50
  10   4  -2   72.49   20.90
   9  -4  -2   38.40   15.00
  -9   4   2   18.70   22.50
   9   4  -2   35.80   18.70
   9   4  -2   14.30   11.90
   8  -4  -2   18.60   12.90
  -8  -4   2   -8.80    8.60
   8  -4  -2   16.90   16.70
  -8   4   2    7.20   10.70
  -8   4   2   23.80   20.20
   8   4  -2   19.30   12.50
   8   4  -2   35.20   15.10
  -7  -4   2   43.70   13.80
   7  -4  -2   30.90   12.60
  -7   4   2   41.90   11.50
   7   4  -2   53.89   18.70
   7   4  -2   43.60   12.20
   7   4  -2   54.59   16.10
  -7   4   2   35.20   19.10
   6  -4  -2  132.09   23.90
  -6  -4   2  132.39   16.50
  -6  -4   2  128.79   19.10
   6  -4  -2  121.49   17.00
   6   4  -2  151.48   16.80
   6   4  -2  168.18   21.40
  -6   4   2  131.39   25.50
   5  -4  -2   -0.30    9.00
   5  -4  -2   27.60   14.90
  -5  -4   2    2.90    8.00
   5   4  -2  -10.40   10.90
  -5   4   2    4.60   15.20
   5   4  -2   12.50   11.90
   5   4  -2    7.90    8.10
  -5   4   2   11.50    7.70
  -4  -4   2  142.79   16.60
   4  -4  -2  156.08   17.70
   4  -4  -2  191.28   25.70
   4   4  -2  164.88   15.80
  -4   4   2  147.79   16.00
  -4   4   2  188.08   27.80
   4   4  -2  215.68   26.90
   4   4  -2  161.58   22.60
  -3  -4   2   91.39   10.60
   3  -4  -2   94.69   17.00
   3  -4  -2   95.99   12.00
  -3   4   2   95.69   11.60
   3   4  -2  103.79   10.60
  -3   4   2   59.09   16.60
   3   4  -2   91.69   16.00
   2  -4  -2  198.78   15.00
  -2  -4   2  207.18   13.40
   2   4  -2  205.88   13.20
   2   4  -2  216.38   19.50
  -2   4   2  180.78   23.00
  -2   4   2  181.28   14.80
   1  -4  -2 7018.50  343.87
   1  -4  -2 6595.04  338.47
   1  -4  -2 7013.00  338.87
  -1  -4   2 6637.74  340.17
  -1   4   2 6649.63  343.67
  -1   4   2 6590.84  337.97
   1   4  -2 6420.96  339.87
   1   4  -2 6759.02  336.67
   0  -4  -2 1340.37   73.79
   0  -4   2 1265.77   76.09
   0  -4  -2 1364.46   76.19
   0   4  -2 1372.66   69.89
   0   4   2 1463.15   73.49
   0   4  -2 1320.57   71.29
   0   4   2 1488.05   77.19
  -1  -4  -2 1963.50  107.59
   1  -4   2 1942.71  109.29
   1  -4   2 2081.39  102.29
   1  -4   2 1986.10  102.79
  -1   4  -2 2027.70  110.09
  -1   4  -2 2182.48  102.89
   1   4   2 1972.40  107.09
   1   4   2 1919.21  106.99
  -2  -4  -2  205.38   20.90
   2  -4   2  197.98   13.50
   2  -4   2  147.69   19.10
  -2   4  -2  148.89   20.10
   2   4   2  166.98   13.90
   2   4   2  183.48   18.70
  -2   4  -2  173.78   13.00
   3  -4   2  224.48   18.50
  -3  -4  -2  231.98   25.70
   3  -4   2  221.98   25.60
  -3   4  -2  239.58   27.30
  -3   4  -2  249.28   18.60
   3   4   2  324.57   26.80
   3   4   2  284.87   19.80
  -4  -4  -2  247.68   22.50
   4  -4   2  313.77   22.20
   4  -4   2  276.17   32.00
  -4   4  -2  310.47   22.90
  -4   4  -2  266.27   31.70
   4   4   2  292.47   23.20
   4   4   2  252.37   24.50
   4   4   2  297.27   30.80
   5  -4   2  263.97   30.60
  -5  -4  -2  292.77   23.80
   5  -4   2  276.67   23.70
  -5   4  -2  314.97   23.90
   5   4   2  269.47   24.90
   5   4   2  319.27   24.50
   5   4   2  286.47   31.20
  -5   4  -2  306.27   33.30
  -6  -4  -2   -3.60    8.10
   6  -4   2   16.50    9.00
   6  -4   2    2.10   11.40
  -6   4  -2   13.90   14.30
  -6   4  -2    1.70    7.90
   7  -4   2  109.59   17.50
   7  -4   2   93.29   21.30
  -7  -4  -2   89.09   15.70
   7   4   2   70.39   14.60
   7   4   2   89.59   16.50
   7   4   2   63.49   20.80
  -7   4  -2   77.79   15.20
   8  -4   2   73.89   24.30
   8  -4   2   72.99   17.20
   8   4   2  105.49   18.10
   8   4   2   60.49   15.20
  -8   4  -2   75.89   24.10
   9  -4   2    4.30   11.10
   9   4   2    4.60   13.00
  -9   4  -2    2.30   19.50
   9   4   2   17.60   13.50
 -10   4  -2   40.10   22.90
  10   4   2   42.00   15.60
  10   4   2   57.99   19.50
  11  -4   2   11.20   14.70
 -11   4  -2   25.30   20.50
  11   4   2   11.00   13.70
  11   4   2   58.59   21.00
  12  -4   2   18.40   13.70
  12   4   2    5.30   13.70
 -12   4  -2   -8.50   18.10
  12  -5  -2   35.20   16.90
 -12   5   2   21.20   23.60
  12   5  -2   16.10   14.80
  11  -5  -2   42.80   17.70
 -11   5   2   57.69   28.50
  11   5  -2   43.30   18.80
  10  -5  -2   -7.30   13.80
  10   5  -2   11.40   12.30
 -10   5   2    1.70   20.50
  10   5  -2    3.70   13.40
   9  -5  -2    8.40   13.10
   9   5  -2    1.70   18.20
  -9   5   2  -19.70   17.60
   9   5  -2   14.60   12.20
   8  -5  -2   28.60   24.00
  -8  -5   2   40.10   13.30
   8  -5  -2   45.60   16.00
  -8   5   2   60.49   15.80
  -8   5   2   32.20   22.80
   8   5  -2   17.30   14.50
   8   5  -2   55.49   14.80
  -7  -5   2   -8.50    9.60
   7  -5  -2   -9.30    9.60
   7  -5  -2   -1.00   11.80
   7   5  -2    4.40    9.90
  -7   5   2    3.20   16.20
   7   5  -2  -14.70   10.80
   6  -5  -2    5.00   10.00
  -6  -5   2    8.60   15.60
  -6  -5   2   23.70    9.70
   6  -5  -2    6.50   11.50
  -6   5   2   21.20   16.00
   6   5  -2    1.40   10.70
   6   5  -2   29.10   15.10
  -6   5   2    2.90    7.60
   6   5  -2    3.90    8.80
   5  -5  -2   68.29   18.10
  -5  -5   2   65.49   14.40
   5  -5  -2   86.19   14.10
  -5  -5   2   75.69   12.20
   5   5  -2   81.59   17.40
   5   5  -2  108.19   21.60
  -5   5   2   87.39   12.70
   5   5  -2   50.09   10.80
  -5   5   2   70.89   21.80
   4  -5  -2   -6.10    8.40
  -4  -5   2   -2.30    7.60
   4  -5  -2   -3.50   12.50
  -4   5   2   10.80   17.00
   4   5  -2   -0.50    7.00
   4   5  -2   -5.70   13.80
   4   5  -2   -3.10   12.20
  -4   5   2    6.60    8.50
   3  -5  -2   54.49   10.00
   3  -5  -2   35.00   15.50
  -3  -5   2   30.10    8.10
  -3   5   2   57.59   10.30
   3   5  -2   38.50   13.70
  -3   5   2   16.70   16.30
   3   5  -2   30.40    7.90
   2  -5  -2   10.20   10.70
   2  -5  -2   14.00    6.40
  -2   5   2   12.20   12.30
   2   5  -2    9.40   10.20
  -2   5   2    7.40    6.10
   2   5  -2    4.10    4.80
  -1  -5   2  468.15   30.00
   1  -5  -2  446.76   27.80
  -1   5   2  417.36   26.30
   1   5  -2  436.86   29.30
  -1   5   2  453.95   34.70
   0   5   2    1.00    9.20
   1  -5   2  217.88   14.70
   1  -5   2  204.98   25.60
  -1  -5  -2  232.18   21.60
   1  -5   2  212.08   15.00
  -1   5  -2  210.28   24.10
  -1   5  -2  235.58   14.60
   1   5   2  239.48   20.20
   1   5   2  264.97   22.20
  -2  -5  -2  195.68   22.30
   2  -5   2  251.97   16.70
   2  -5   2  199.68   23.60
   2   5   2  223.38   22.90
  -2   5  -2  217.78   25.80
  -2   5  -2  234.18   16.30
   2   5   2  209.78   17.10
   2   5   2  246.58   18.60
   3  -5   2   32.90    9.20
   3  -5   2   26.90   15.00
  -3  -5  -2   35.10   14.60
  -3   5  -2   38.50   17.00
   3   5   2   60.39   17.50
   3   5   2   26.90    9.40
  -3   5  -2   25.30    8.10
   4  -5   2  304.37   34.20
  -4  -5  -2  297.87   24.00
   4  -5   2  305.57   24.40
  -4  -5  -2  322.47   33.30
   4   5   2  356.76   25.80
  -4   5  -2  332.47   36.80
   4   5   2  311.27   34.50
  -4   5  -2  320.87   24.10
   5  -5   2    0.30    7.20
   5  -5   2    0.60   12.90
  -5  -5  -2   -0.40    8.10
  -5   5  -2   -5.20   14.30
  -5   5  -2    2.00    7.70
   5   5   2   -4.80   12.10
   5   5   2   -9.20    7.50
   5   5   2  -26.50    8.90
   6  -5   2    9.80    9.90
  -6  -5  -2   14.60   10.10
   6  -5   2  -17.40    9.90
   6   5   2   -2.80   10.50
  -6   5  -2   16.60   13.80
  -6   5  -2    5.10   15.30
   6   5   2    4.40    8.80
   6   5   2   -5.10   13.00
  -7  -5  -2   13.00   10.40
   7  -5   2    1.80   13.40
   7  -5   2   26.90   11.30
  -7   5  -2    3.70   10.70
  -7   5  -2   17.60   16.70
   7   5   2   29.50   11.40
   7   5   2   28.20   12.00
   8  -5   2   27.20   13.80
   8  -5   2   34.10   18.00
   8   5   2   11.10   11.90
  -8   5  -2   51.79   22.30
   8   5   2   -8.70   10.80
   9  -5   2   27.00   14.90
   9   5   2   -3.20   11.60
   9   5   2   49.80   16.30
  -9   5  -2   73.19   24.60
  10  -5   2   10.20   14.10
 -10   5  -2   -9.10   18.30
  10   5   2   27.60   16.30
  10   5   2   36.30   17.00
  11  -5   2   -8.30   12.90
 -11   5  -2   37.20   22.20
  11   5   2   -1.80   11.30
  11   5   2   -5.90   15.90
  12  -5   2    5.00   12.40
 -12   5  -2   -6.20   19.80
  12   5   2   27.50   15.90
  12  -6  -2   23.50   15.70
  12   6  -2    7.40   12.80
 -12   6   2  -12.70   21.90
  11  -6  -2    1.50   12.80
  11   6  -2   37.70   16.90
 -11   6   2   95.69   31.70
  10  -6  -2   21.10   14.70
  10   6  -2   22.50   15.20
 -10   6   2   11.40   22.60
  10   6  -2   23.30   13.30
   9  -6  -2   60.99   16.50
  -9   6   2   30.50   23.30
   9   6  -2   57.39   15.70
  -8  -6   2  108.79   17.80
   8  -6  -2   49.50   14.80
   8   6  -2   81.99   15.60
  -8   6   2   56.29   25.70
  -8   6   2   54.99   15.60
   8   6  -2   79.19   20.10
   7  -6  -2   17.60   18.30
   7  -6  -2   56.59   15.10
   7   6  -2   23.90   13.90
  -7   6   2    0.20   17.60
   7   6  -2   32.00   12.00
  -6  -6   2  154.08   18.50
   6  -6  -2  207.38   32.70
   6  -6  -2  155.38   19.80
  -6  -6   2  188.48   22.20
  -6   6   2  290.77   38.00
   6   6  -2  169.08   17.90
  -6   6   2  181.28   19.20
   6   6  -2  198.08   24.60
   6   6  -2  160.88   28.00
  -5  -6   2    0.60    6.70
   5  -6  -2   -1.10    7.20
  -5  -6   2    2.40    7.80
   5  -6  -2   -6.10   11.10
  -5   6   2    4.20   26.40
  -5   6   2   -0.10    6.80
   5   6  -2  -19.90   10.90
   5   6  -2    1.90    7.40
   5   6  -2   -3.30   10.90
  -4  -6   2  182.68   19.00
  -4  -6   2  199.98   17.00
   4  -6  -2  212.98   29.50
   4  -6  -2  155.68   18.90
  -4   6   2  172.18   17.00
  -4   6   2  191.68   29.70
   4   6  -2  215.98   28.00
   4   6  -2  179.18   16.60
   3  -6  -2   36.20   17.20
   3  -6  -2   46.60   11.50
  -3  -6   2   34.60   11.10
  -3   6   2   56.19   20.40
   3   6  -2   53.19   17.10
   3   6  -2   40.20    8.40
  -3   6   2   42.80   10.20
  -2  -6   2   43.60    9.60
   2  -6  -2   60.39   11.30
   2  -6  -2   55.69   16.40
  -2   6   2   60.29   10.10
  -2   6   2   17.00   14.90
   2   6  -2   34.30   17.10
   2   6  -2   57.29    7.90
   1  -6  -2  633.44   38.20
   1  -6  -2  646.84   44.90
  -1  -6   2  596.34   39.80
  -1   6   2  673.63   46.70
  -1   6   2  599.74   36.30
   1   6  -2  648.94   39.50
   0  -6  -2   33.70   12.70
   0  -6  -2   11.50   10.10
   0  -6   2   10.10    7.70
   0   6  -2   12.00    4.30
   0   6  -2   16.70    7.00
   0   6   2   12.40    8.20
   0   6  -2    6.70   12.50
   0   6   2    5.60   11.10
  -1  -6  -2  819.42   53.29
   1  -6   2  891.91   47.90
   1  -6   2  862.51   47.30
   1   6   2  904.41   55.89
  -1   6  -2  823.92   56.79
  -1   6  -2  907.71   47.00
  -2  -6  -2  247.78   28.60
   2  -6   2  278.87   19.90
   2  -6   2  253.77   30.00
   2   6   2  303.57   21.00
   2   6   2  296.47   27.50
  -2   6  -2  280.87   32.50
   2   6   2  277.67   28.10
   2   6   2  287.67   22.00
  -2   6  -2  239.38   18.90
   3  -6   2   49.10   10.10
  -3  -6  -2   16.70   17.30
   3  -6   2    5.20   15.10
   3   6   2   28.40    9.90
  -3   6  -2   25.80   17.80
   3   6   2   34.10   17.50
  -3   6  -2   30.40    9.00
  -4  -6  -2   31.70   18.40
   4  -6   2    4.10    8.30
   4  -6   2   -8.40   13.00
  -4   6  -2   26.50    8.70
   4   6   2  -17.30   12.60
   4   6   2    7.70    8.80
  -4   6  -2    5.70   16.10
   5  -6   2    2.10   11.80
   5  -6   2   -3.80    8.20
  -5  -6  -2   -1.70    7.20
   5   6   2   10.50   12.10
  -5   6  -2    4.30   14.60
   5   6   2   -4.40   10.10
   5   6   2    9.20    8.70
  -5   6  -2   -3.10    6.50
   6  -6   2   20.30   14.90
   6  -6   2   13.90   11.00
  -6  -6  -2   24.50   10.30
   6   6   2   28.60   17.40
  -6   6  -2   24.20   18.30
   6   6   2   49.50   13.00
  -6   6  -2   16.40    9.90
   6   6   2   15.80   10.70
   7  -6   2   23.30   12.20
  -7  -6  -2    8.40    9.80
   7  -6   2    7.00   15.80
   7   6   2   14.40   12.00
   7   6   2   -2.00    9.40
  -7   6  -2    6.50   17.90
   8  -6   2  -12.90   11.10
   8  -6   2   -8.80   17.90
  -8   6  -2    8.30   19.50
   8   6   2   -5.70   11.50
   8   6   2    2.20   10.90
   9  -6   2   -1.80   12.70
   9   6   2   22.20   14.70
   9   6   2   11.00   13.90
  -9   6  -2   10.30   19.50
  10  -6   2    5.20   14.20
  10   6   2   40.50   17.00
 -10   6  -2   69.39   25.50
  10   6   2   36.40   15.40
  11  -6   2   16.30   15.10
  11   6   2    7.00   13.90
  11   6   2    6.00   19.10
 -11   6  -2   49.50   23.70
  12  -6   2   43.30   15.00
  12   6   2   48.80   18.80
  12  -7  -2   -3.60   13.30
 -12   7   2  -42.50   19.10
  12   7  -2    7.80   17.20
  11  -7  -2  -12.90   12.50
 -11   7   2   29.60   23.10
  11   7  -2    7.40   11.60
  10  -7  -2   36.30   15.30
 -10   7   2   23.30   25.60
  10   7  -2   35.70   19.20
  10   7  -2   44.10   15.30
   9  -7  -2   24.60   15.00
   9   7  -2   27.50   13.60
   9   7  -2   43.90   17.90
  -9   7   2   63.69   25.70
   8  -7  -2  130.69   20.50
  -8  -7   2  140.59   21.30
   8   7  -2  190.98   27.00
  -8   7   2  141.49   21.70
  -8   7   2  152.28   34.20
   8   7  -2  173.78   21.20
   7  -7  -2   60.29   15.80
  -7   7   2   62.39   25.90
   7   7  -2   35.10   12.10
   7   7  -2   47.30   17.20
   6  -7  -2   -1.30    9.20
  -6  -7   2   -2.40    8.00
   6  -7  -2   -5.40   11.90
   6   7  -2    5.50    7.90
  -6   7   2   14.20   18.10
  -6   7   2    4.00    7.70
   6   7  -2  -11.20   10.20
   6   7  -2   16.40   15.50
  -5  -7   2  110.79   14.40
   5  -7  -2  106.49   16.60
   5   7  -2  109.19   20.90
  -5   7   2  150.48   28.80
   5   7  -2  117.29   24.00
   5   7  -2  112.79   13.80
  -5   7   2  114.09   16.10
   4  -7  -2  -24.40   10.50
  -4  -7   2   -2.30    7.70
  -4  -7   2   -5.20    6.10
   4  -7  -2   -3.60    7.90
  -4   7   2    3.60    7.30
   4   7  -2   -5.50    6.00
   4   7  -2    3.00   11.40
   3  -7  -2    0.30    8.90
   3  -7  -2   -7.10   12.90
   3   7  -2    3.80    6.50
  -3   7   2   11.80   17.20
   3   7  -2   14.10   14.20
  -3   7   2   -2.50    6.90
  -2  -7   2  151.58   21.60
   2  -7  -2  137.99   16.00
   2  -7  -2  108.29   22.00
   2  -7  -2  113.49   16.00
   2   7  -2  113.19   11.60
  -2   7   2  114.29   24.30
   2   7  -2   95.29   19.00
  -2   7   2  111.79   13.50
   1  -7  -2   14.60   13.90
  -1  -7   2   16.20   11.70
  -1   7   2    7.30   16.30
   1   7  -2   11.50   11.20
   0  -7  -2  244.78   31.00
   0  -7  -2  304.07   27.90
   0  -7   2  411.56   27.10
   0   7  -2  412.36   24.80
   0   7   2  270.97   33.40
   0   7  -2  370.66   21.00
   0   7  -2  255.37   33.40
   1  -7   2  387.16   26.80
   1  -7   2  403.06   25.80
  -1  -7  -2  399.66   33.40
  -1   7  -2  396.36   38.80
   1   7   2  437.16   32.00
  -1   7  -2  418.96   24.80
   1   7   2  365.56   35.50
  -2  -7  -2  178.98   26.10
   2  -7   2  176.58   16.60
   2  -7   2  247.58   31.10
   2  -7   2  197.58   17.30
   2   7   2  192.08   24.40
   2   7   2  242.68   28.00
  -2   7  -2  160.38   27.00
   2   7   2  175.98   17.40
  -2   7  -2  208.48   17.80
   2   7   2  182.98   19.20
   3  -7   2  -22.30   10.10
  -3  -7  -2    8.40   16.40
   3  -7   2   -7.60    7.20
   3   7   2   -7.60   11.40
  -3   7  -2    5.70   16.10
   3   7   2   -5.50    7.90
  -3   7  -2    1.20    6.80
  -4  -7  -2  287.67   32.70
   4  -7   2  233.68   31.10
   4  -7   2  258.77   21.50
   4   7   2  251.77   29.10
   4   7   2  275.07   21.50
  -4   7  -2  239.28   20.20
  -4   7  -2  260.67   33.50
   5  -7   2   -6.40    9.00
   5  -7   2    6.60   13.30
   5   7   2   15.60   11.30
  -5   7  -2    3.10    7.40
  -5   7  -2    2.90   14.80
   5   7   2  -10.10    7.80
   6  -7   2   43.00   16.60
   6  -7   2   44.70   12.50
  -6  -7  -2   55.19   11.80
   6   7   2   42.60   12.10
  -6   7  -2   56.99   12.10
  -6   7  -2    8.00   17.20
   6   7   2   40.90   13.20
   6   7   2   17.00   16.30
   7  -7   2  148.79   20.30
   7  -7   2  140.89   28.00
  -7  -7  -2  125.69   19.00
   7   7   2  102.19   17.80
  -7   7  -2  110.89   28.70
   7   7   2  127.29   20.00
   8  -7   2   16.30   13.40
  -8   7  -2  -12.40   19.60
   8   7   2   33.20   13.40
   8   7   2   20.90   13.70
   9  -7   2  377.46   34.50
   9   7   2  270.37   33.50
   9   7   2  373.66   32.90
  -9   7  -2  379.76   50.89
  10  -7   2  -14.40   10.10
 -10   7  -2   20.80   22.70
  10   7   2   11.80   14.30
  10   7   2   11.10   14.10
  11  -7   2   28.10   15.00
  11   7   2   27.90   16.80
  11   7   2   27.20   17.10
 -11   7  -2   -3.20   22.70
  12  -7   2  -11.50   12.10
 -12   7  -2   15.90   23.40
  12   7   2   -1.60   13.10
  12  -8  -2   10.20   14.50
  12   8  -2   37.00   15.30
 -12   8   2   -3.00   22.90
  11  -8  -2   23.10   16.30
 -11   8   2    2.30   23.40
  11   8  -2   11.70   11.60
  10  -8  -2    1.40   13.30
 -10   8   2   19.40   28.70
  10   8  -2    8.80   15.50
  10   8  -2    0.40   10.90
   9  -8  -2   38.90   16.80
   9   8  -2   55.19   15.60
  -9   8   2   38.70   26.70
   9   8  -2   28.30   17.60
  -8  -8   2   18.20   14.10
   8  -8  -2  -13.00   11.30
  -8   8   2  -13.70   19.80
   8   8  -2    1.60    9.40
  -8   8   2   13.70   10.50
   7  -8  -2   29.20   13.80
   7   8  -2   21.00   14.10
   7   8  -2   10.90   10.40
  -7   8   2  -35.10   15.90
  -7   8   2   43.40   12.50
  -6  -8   2   -8.00    7.80
   6  -8  -2  -15.20   11.90
   6  -8  -2    6.10   11.20
   6   8  -2   -0.90    8.30
   6   8  -2   11.80   12.90
  -6   8   2   -6.00   17.90
   6   8  -2   -9.90   11.60
  -6   8   2   11.10    8.40
   5  -8  -2   12.50   14.50
   5  -8  -2  -14.10    9.10
  -5  -8   2   -4.30    6.60
  -5   8   2   -4.70   17.80
   5   8  -2   -9.00    6.40
  -5   8   2   -3.20    7.30
   4  -8  -2  -18.40    7.70
   4  -8  -2   -8.00   14.00
  -4   8   2    0.70    7.50
   4   8  -2   -2.80    6.30
  -4   8   2    9.20   16.60
   4   8  -2   -9.30   12.40
   3  -8  -2   13.60    9.70
   3  -8  -2   -3.60   12.90
  -3   8   2   15.70    7.90
   3   8  -2   12.90    6.90
  -3   8   2    4.40   26.20
   3   8  -2   13.30   13.50
   2  -8  -2   -2.60   12.90
  -2  -8   2   -3.10   12.20
   2  -8  -2    4.40    9.90
   2  -8  -2   -0.20    9.50
   2   8  -2   -1.90   11.80
  -2   8   2  -14.80   13.80
   2   8  -2    6.80    6.40
  -2   8   2    1.30    6.90
  -1  -8   2   -7.20   11.20
   1  -8  -2    4.00   15.50
   1  -8  -2   -5.40   10.60
  -1   8   2   -1.60   15.70
   1   8  -2    2.30   16.00
  -1   8   2    5.50    7.30
   0  -8   2  141.79   18.20
   0  -8  -2  181.48   25.80
   0  -8  -2  160.98   21.30
   0   8   2  182.38   28.40
   0   8   2  154.98   19.10
   0   8  -2  145.49   17.20
   0   8  -2  152.88   12.90
   0   8  -2  149.09   25.70
   0   8   2  139.09   16.20
   1  -8   2  344.17   26.10
  -1  -8  -2  346.27   32.00
  -1   8  -2  372.16   22.90
  -1   8  -2  322.47   38.00
   1   8   2  350.36   36.90
   1   8   2  368.06   29.80
  -2  -8  -2  456.95   39.00
   2  -8   2  503.85   30.80
   2  -8   2  478.35   30.40
   2  -8   2  435.76   41.90
   2   8   2  475.15   40.40
  -2   8  -2  524.75   46.00
   2   8   2  471.45   37.60
  -2   8  -2  453.35   29.30
   3  -8   2  355.36   25.00
  -3  -8  -2  292.17   31.60
   3  -8   2  358.06   36.50
  -3   8  -2  327.77   41.20
   3   8   2  324.97   24.80
   3   8   2  370.16   33.50
  -3   8  -2  348.67   24.10
   3   8   2  326.77   32.60
   4  -8   2    9.30    8.60
   4  -8   2   32.00   14.50
  -4  -8  -2   -7.30   16.40
   4   8   2   30.00    9.70
  -4   8  -2   13.10    7.80
   4   8   2    5.70   14.30
  -4   8  -2   26.80   18.20
   5  -8   2   71.99   19.60
   5  -8   2   23.80   10.90
  -5   8  -2   37.90   19.00
   5   8   2   21.30   10.00
  -5   8  -2   22.90    9.40
   5   8   2   12.30   17.00
   6  -8   2   12.40   15.30
   6  -8   2    6.40   10.00
  -6   8  -2   -3.30    8.00
   6   8   2   -1.10    9.50
   6   8   2   11.20   11.60
  -6   8  -2   16.10   20.00
   7  -8   2   38.80   14.20
  -7  -8  -2   43.20   12.90
  -7   8  -2   38.60   22.90
   7   8   2   48.50   15.60
   7   8   2   44.30   14.40
   8  -8   2   23.80   14.20
   8   8   2   51.29   15.70
   8   8   2   11.40   12.70
  -8   8  -2   -6.60   19.40
   9  -8   2   43.90   15.10
   9   8   2   12.30   13.00
   9   8   2   15.80   13.20
  -9   8  -2    2.50   19.80
  10  -8   2  149.29   25.20
  10   8   2   94.69   22.40
 -10   8  -2   78.39   31.40
  10   8   2   98.49   20.10
  11  -8   2   16.40   13.90
  11   8   2   18.50   16.60
 -11   8  -2  -28.60   21.30
  12  -8   2   14.60   14.50
  12   8   2   17.40   16.90
 -12   8  -2   30.10   24.00
  11  -9  -2    0.00   11.70
  11   9  -2   12.40   13.30
 -11   9   2   -5.00   23.80
  10  -9  -2   20.10   15.70
 -10   9   2   10.60   24.30
  10   9  -2   10.40   12.50
   9  -9  -2   34.30   17.50
   9   9  -2   30.10   14.10
  -9   9   2   32.60   26.90
   9   9  -2   54.49   16.50
   8  -9  -2  209.58   27.40
   8   9  -2  199.78   28.50
  -8   9   2  154.58   36.50
   8   9  -2  180.58   22.30
  -7  -9   2    3.40   10.40
   7  -9  -2   -4.60   11.40
   7   9  -2    3.00   12.80
   7   9  -2   24.50   11.20
  -7   9   2   18.60   22.90
  -7   9   2   19.90   10.30
   6  -9  -2   13.00   12.60
  -6   9   2   21.20   20.80
   6   9  -2   58.19   18.70
   6   9  -2    3.30    9.10
   5  -9  -2  -10.30    8.70
   5  -9  -2   -5.70   12.60
  -5   9   2    3.40    7.30
   5   9  -2    2.50    7.50
   5   9  -2    4.00   16.00
  -5   9   2    7.00   18.00
   4  -9  -2    7.70   12.70
   4  -9  -2   28.00   12.10
   4   9  -2   39.90    9.40
  -4   9   2   34.90   19.00
  -4   9   2   38.20    9.70
   4   9  -2   49.30   18.50
   3  -9  -2  500.75   60.09
   3  -9  -2  483.45   33.00
   3  -9  -2  474.95   32.80
   3   9  -2  492.95   38.60
   3   9  -2  431.06   28.60
  -3   9   2  452.75   45.30
  -3   9   2  426.96   30.30
  -2  -9   2   21.80   13.80
   2  -9  -2   10.30   13.10
   2  -9  -2   18.00   10.60
   2   9  -2   33.30    7.40
  -2   9   2   21.90    7.80
   2   9  -2   27.20   13.30
  -1  -9   2  143.59   20.70
   1  -9  -2  163.78   20.20
   1  -9  -2  123.89   23.70
   1   9  -2  153.88   13.60
  -1   9   2  155.08   15.40
   1   9  -2  233.48   31.20
  -1   9   2  152.68   26.70
   1   9  -2  169.98   19.70
   0  -9   2   30.10   11.90
   0  -9  -2   17.90   12.90
   0   9  -2   25.50    9.40
   0   9   2   19.60   10.50
   0   9  -2   11.90   16.10
   0   9   2   -1.80   14.90
   0   9   2   14.30    8.10
   0   9  -2   20.70    6.20
   1  -9   2  420.56   28.70
  -1  -9  -2  355.66   34.20
   1   9   2  386.06   38.00
   1   9   2  384.66   31.10
  -1   9  -2  417.16   42.20
   2  -9   2  206.78   17.80
  -2  -9  -2  189.78   26.20
   2  -9   2  183.28   29.20
   2  -9   2  171.18   17.90
   2   9   2  256.17   30.10
  -2   9  -2  199.38   16.10
  -2   9  -2  173.88   31.50
   2   9   2  203.68   24.70
  -3  -9  -2   -6.70   13.80
   3  -9   2    8.60    8.20
   3  -9   2   12.40    8.50
   3  -9   2   35.30   16.70
  -3   9  -2   20.60   17.10
   3   9   2    8.40   11.70
   3   9   2    4.50   13.40
   3   9   2   24.10    9.50
  -3   9  -2   28.90    8.20
   4  -9   2   54.79   19.90
  -4  -9  -2   62.99   19.70
   4  -9   2   37.80   11.20
   4   9   2   33.50   18.30
  -4   9  -2   44.80   10.10
   4   9   2   89.39   19.90
  -4   9  -2   44.20   18.50
   4   9   2   46.80   11.40
   5  -9   2   24.10   16.80
   5  -9   2    3.80    9.60
   5   9   2   10.10    9.40
   5   9   2   -1.20   12.60
  -5   9  -2   -2.90   16.30
   6  -9   2   27.50   12.70
  -6   9  -2   43.50   23.80
   6   9   2   16.00   11.70
  -6   9  -2   19.30   10.30
   6   9   2   29.30   14.40
   7  -9   2   26.10   13.60
  -7   9  -2  -12.20   19.80
   7   9   2   25.50   14.10
   7   9   2   37.60   13.30
   8  -9   2   55.29   16.00
   8   9   2  126.79   22.10
  -8   9  -2  108.69   32.60
   8   9   2  119.49   19.60
   9  -9   2   66.09   26.80
   9   9   2   76.29   18.10
  -9   9  -2   62.29   29.20
   9   9   2   73.49   18.60
  10  -9   2   15.00   14.30
  10   9   2   17.40   13.10
  10   9   2   11.30   14.70
  11  -9   2   -0.30   12.70
 -11   9  -2   13.60   23.90
  11   9   2   19.30   13.50
  11 -10  -2  -20.50   11.90
 -11  10   2    4.30   24.50
  11  10  -2   14.80   12.20
  10 -10  -2   17.70   14.80
  10  10  -2   35.10   16.20
 -10  10   2   -7.50   22.10
   9 -10  -2   41.20   16.50
  -9  10   2   31.20   37.70
   9  10  -2   14.90   13.00
   8 -10  -2  -13.90   12.10
  -8  10   2   13.20   24.60
   8  10  -2   39.20   17.30
   8  10  -2   23.90   11.50
   7 -10  -2    0.40   12.20
   7  10  -2   -6.80   13.80
  -7  10   2    5.80   23.20
   7  10  -2   -0.20    9.50
   6 -10  -2  109.39   19.30
  -6  10   2  116.89   32.00
  -6  10   2  120.29   16.60
   6  10  -2  101.89   15.30
   5 -10  -2  284.47   26.90
  -5  10   2  261.27   23.60
   5  10  -2  237.58   21.00
  -5  10   2  309.97   44.00
   5  10  -2  203.18   31.30
   4 -10  -2  124.19   18.00
   4 -10  -2   75.69   23.80
  -4  10   2  122.69   27.50
   4  10  -2  124.09   24.30
   4  10  -2  122.29   14.30
  -4  10   2  148.89   26.80
   3 -10  -2   53.39   13.40
   3 -10  -2   38.30   17.50
   3 -10  -2   25.40   11.70
   3  10  -2   64.89   18.00
  -3  10   2   30.00   19.80
   3  10  -2   43.60    9.10
  -3  10   2   44.80   10.50
  -2 -10   2   45.60   16.00
   2 -10  -2   31.60   12.80
   2 -10  -2   67.59   26.90
   2  10  -2   66.39   16.50
  -2  10   2   62.99   21.20
  -2  10   2   47.80   10.30
   2  10  -2   61.99    9.30
   1 -10  -2    7.20   13.80
   1 -10  -2  -14.20    9.50
  -1 -10   2   -1.30   11.10
   1  10  -2   11.00    9.30
   1  10  -2   15.90   28.40
  -1  10   2    4.80   15.20
  -1  10   2   -5.70    5.90
   1  10  -2    0.30    5.30
   0 -10   2   69.29   15.00
   0 -10  -2   89.79   17.80
   0  10   2   91.29   15.00
   0  10  -2   70.09    9.50
   0  10  -2   82.79   13.20
   0  10  -2   72.09   22.20
   0  10   2   50.89   22.70
   0  10   2   98.69   12.60
   1 -10   2    9.50    9.60
  -1 -10  -2   31.40   14.60
   1  10   2   16.10   11.80
  -1  10  -2   11.80    6.40
   1  10   2   11.60   15.50
  -1  10  -2   38.00   19.60
  -2 -10  -2  154.38   25.70
   2 -10   2  213.88   19.70
   2 -10   2  201.68   18.90
   2  10   2  184.18   29.30
  -2  10  -2  201.68   16.60
   2  10   2  201.28   24.80
  -2  10  -2  206.38   33.40
   3 -10   2  201.18   20.20
  -3 -10  -2  190.68   31.10
   3 -10   2  252.57   20.50
   3 -10   2  206.58   31.40
  -3  10  -2  140.89   29.40
   3  10   2  252.07   30.30
   3  10   2  215.88   20.00
   3  10   2  225.98   29.50
  -3  10  -2  218.58   18.80
   4 -10   2   -5.60   13.70
   4 -10   2   20.30    9.60
  -4 -10  -2    6.90   14.80
   4  10   2   21.40    9.50
  -4  10  -2    9.40    7.80
  -4  10  -2  -12.40   15.10
   4  10   2   14.40   15.00
   4  10   2   18.20   15.50
   5 -10   2    5.40    9.70
  -5  10  -2    8.40    8.20
   5  10   2   11.00   15.00
   5  10   2    3.30   11.00
  -5  10  -2    4.00   19.40
   5  10   2  -17.10   14.10
   6 -10   2   67.19   15.80
   6  10   2   88.49   16.60
  -6  10  -2   96.09   29.60
   7 -10   2    7.60   11.70
   7  10   2   45.50   14.00
  -7  10  -2  -12.10   20.10
   7  10   2   12.20   14.00
   8 -10   2   20.30   14.00
  -8  10  -2   24.10   24.00
   8  10   2   12.00   13.90
   8  10   2   25.40   14.00
   9 -10   2   23.30   14.40
  -9  10  -2   75.69   28.30
   9  10   2   -1.50   13.70
   9  10   2   15.10   13.00
  10 -10   2   18.50   14.00
  10  10   2    9.20   16.90
 -10  10  -2   35.20   22.50
  11 -10   2   35.00   17.10
 -11  10  -2    9.10   24.10
  11  10   2   18.40   16.10
  11 -11  -2    0.90   13.20
  11  11  -2    4.30   14.50
 -11  11   2   23.30   24.20
  10 -11  -2    9.50   13.80
 -10  11   2   45.20   28.20
  10  11  -2   25.50   14.30
   9 -11  -2   40.80   17.30
  -9  11   2   -7.00   23.40
   9  11  -2   51.69   15.20
   8 -11  -2  390.56   37.30
  -8  11   2  507.35   93.99
   8  11  -2  391.16   32.30
   7 -11  -2  783.92   52.69
   7  11  -2  699.43   47.90
  -7  11   2  662.93   69.89
   6 -11  -2   15.50   14.20
   6  11  -2    9.90   10.50
  -6  11   2   35.80   26.30
   5 -11  -2  399.26   33.80
   5  11  -2  351.26   40.90
  -5  11   2  409.46   35.50
  -5  11   2  420.06   50.99
   5  11  -2  399.46   28.70
   4 -11  -2   32.80   13.50
   4 -11  -2    2.20   11.00
  -4  11   2   20.60   10.10
  -4  11   2   19.90   21.60
   4  11  -2   16.90    8.90
   4  11  -2    6.90   15.90
   3 -11  -2    1.10   11.20
   3 -11  -2    5.60   18.00
   3  11  -2    1.90   17.00
   3  11  -2   -6.90    6.40
   3  11  -2   10.30   12.80
  -3  11   2  -15.20    6.10
  -3  11   2   -6.10   16.60
   2 -11  -2   11.40   15.00
  -2 -11   2   -7.50   11.30
   2 -11  -2    9.80   11.70
   2  11  -2   12.50    7.20
  -2  11   2    5.60    6.30
   2  11  -2   23.70   13.10
   2  11  -2    1.10   17.00
  -2  11   2   10.20   17.40
   1 -11  -2   34.70   16.20
  -1 -11   2   55.39   16.50
   1 -11  -2   22.40   13.70
   1  11  -2   61.19   14.20
   1  11  -2   44.90   19.70
  -1  11   2   76.69   22.50
  -1  11   2   47.60   10.30
   0 -11   2   26.90   12.70
   0 -11  -2   23.90   15.00
   0  11  -2   25.30   19.30
   0  11  -2   40.70    7.70
   0  11   2   36.30   12.80
   0  11  -2   34.10   10.10
   0  11   2   13.40   18.00
   0  11   2   31.30    9.50
   1 -11   2  106.59   16.50
  -1 -11  -2   93.89   20.60
   1  11   2  130.69   20.20
  -1  11  -2   82.69   24.00
  -1  11  -2  101.39   12.20
   1  11   2  123.29   26.00
  -2 -11  -2    7.20   14.90
   2 -11   2   11.70   10.10
  -2  11  -2   -8.80   15.70
   2  11   2    9.30   18.80
  -2  11  -2   20.60    7.20
   3 -11   2    7.50    9.60
   3 -11   2    1.10    8.60
  -3 -11  -2    9.60   16.20
  -3  11  -2   21.20   20.20
   3  11   2   25.30   22.80
  -3  11  -2    7.40    7.40
   3  11   2   16.80    9.50
   4 -11   2  190.88   22.00
   4 -11   2  175.38   20.10
  -4 -11  -2  213.18   31.50
   4  11   2  200.08   28.40
  -4  11  -2  188.48   36.70
   4  11   2  223.48   36.60
  -4  11  -2  146.39   17.90
   4  11   2  165.18   19.80
   5 -11   2   50.89   13.70
  -5  11  -2   96.79   29.30
  -5  11  -2   46.00   11.70
   5  11   2   52.49   13.40
   5  11   2   37.80   22.20
   6 -11   2  655.33   44.80
  -6  11  -2  565.64   61.89
   6  11   2  641.54   43.90
   7 -11   2  104.79   18.60
   7  11   2   61.29   17.90
  -7  11  -2   98.59   31.50
   7  11   2   63.99   16.20
   8 -11   2  137.29   22.80
   8  11   2   52.39   18.40
   8  11   2   89.39   17.50
  -8  11  -2  133.29   35.60
   9 -11   2   -8.70   11.40
  -9  11  -2    4.20   22.80
   9  11   2   -0.20   12.10
  10 -11   2   16.70   14.30
 -10  11  -2   28.40   26.00
  10  11   2   11.60   14.60
  11 -11   2   17.10   13.60
  11  11   2   15.30   14.10
 -11  11  -2   26.60   27.10
  10 -12  -2   18.90   16.40
  10  12  -2   22.50   14.10
 -10  12   2   13.70   27.30
   9 -12  -2    4.00   13.70
   9  12  -2   23.50   12.10
  -9  12   2   19.00   28.50
   8 -12  -2   -7.40   22.30
   8  12  -2   29.30   11.70
  -8  12   2    4.20   25.00
   7 -12  -2   94.79   19.80
  -7  12   2  116.39   35.60
   7  12  -2  154.88   18.60
   6 -12  -2   98.39   19.80
  -6  12   2   89.19   31.40
   5 -12  -2  394.06   34.20
   5  12  -2  378.56   28.30
  -5  12   2  405.56   51.69
   4 -12  -2   36.00   14.50
   4 -12  -2   52.09   15.40
   4  12  -2   22.40   16.80
   4  12  -2   40.50   10.90
   4  12  -2   41.20   24.40
  -4  12   2   41.50   24.70
  -4  12   2   37.90   11.60
   3 -12  -2   34.10   14.00
   3  12  -2   30.20   16.90
   3  12  -2   30.70   22.20
   3  12  -2   44.70   10.20
  -3  12   2   32.70   24.00
   2 -12  -2  125.59   21.10
  -2 -12   2  181.08   26.20
   2  12  -2  161.68   15.50
   2  12  -2  138.79   30.60
   2  12  -2  130.29   21.70
  -2  12   2  122.39   30.00
  -2  12   2  162.08   16.50
   1 -12  -2   54.69   16.00
  -1 -12   2   52.29   16.50
   1  12  -2   42.30   21.70
   1  12  -2   48.50    8.70
  -1  12   2   35.00   10.00
   1  12  -2   57.09   13.30
  -1  12   2   41.20   21.70
   0 -12   2   11.80   11.70
   0 -12  -2   -4.50   12.00
   0  12   2   10.50    7.70
   0  12  -2   13.30    6.20
   0  12   2   22.60   11.30
   0  12  -2    9.50    8.80
   0  12   2   24.60   19.50
   0  12  -2   35.80   21.30
   1 -12   2   11.00   11.50
  -1 -12  -2    1.80   13.90
   1  12   2  -12.10    6.80
  -1  12  -2   13.70    6.70
   1  12   2   -6.20   14.90
   1  12   2    1.10   11.60
  -1  12  -2   12.00   19.40
  -2 -12  -2  -10.90   14.00
   2 -12   2    1.50   10.40
   2  12   2   11.00   14.10
  -2  12  -2   -0.40    6.30
  -2  12  -2    2.20   18.50
   2  12   2   11.80   16.20
   3 -12   2  204.88   22.30
  -3 -12  -2  262.87   34.70
   3 -12   2  211.98   23.60
  -3  12  -2  196.78   19.50
  -3  12  -2  207.58   37.60
   3  12   2  219.08   31.70
   3  12   2  213.38   22.00
   3  12   2  220.98   35.30
   4 -12   2   34.60   12.50
   4 -12   2   19.30   12.60
  -4 -12  -2    4.50   18.50
   4  12   2   19.60   19.90
   4  12   2   16.50   11.10
   4  12   2   34.40   19.70
  -4  12  -2   36.80   24.10
   5 -12   2  431.96   35.80
   5 -12   2  440.46   33.60
  -5  12  -2  458.65   33.10
   5  12   2  462.15   34.20
   5  12   2  531.95   48.80
  -5  12  -2  433.66   55.29
   6 -12   2  118.09   20.50
   6  12   2  172.78   33.40
   6  12   2  120.89   19.20
  -6  12  -2  150.18   35.50
   7 -12   2   32.70   14.60
   7  12   2   79.49   25.20
   7  12   2   19.60   12.10
   7  12   2   21.70   21.20
  -7  12  -2   47.20   28.90
   8 -12   2   10.90   13.40
   8  12   2   28.60   14.00
   8  12   2   21.80   22.30
   8  12   2  -12.30   13.50
  -8  12  -2   56.59   25.90
   9 -12   2   56.89   17.30
  -9  12  -2   24.20   27.10
   9  12   2   71.59   16.90
   9  12   2   72.09   19.60
  10 -12   2    8.60   13.40
  10  12   2  -13.50   10.60
 -10  12  -2   20.20   24.90
  10 -13  -2   -3.40   14.90
  10  13  -2   14.40   13.80
 -10  13   2   14.50   28.90
   9 -13  -2   18.20   15.90
   9  13  -2    2.70   11.40
  -9  13   2   23.40   27.50
   8 -13  -2   92.39   21.90
   8  13  -2   88.89   19.10
  -8  13   2   78.89   36.50
   7 -13  -2   55.89   18.20
   7  13  -2   37.80   11.10
  -7  13   2   36.40   28.40
   6 -13  -2   11.10   14.50
   6 -13  -2   -8.20   11.80
   6  13  -2   13.90   11.30
  -6  13   2   27.70   24.10
   5 -13  -2   24.10   13.20
   5 -13  -2  -11.70   11.40
   5  13  -2   24.70   21.00
   5  13  -2   11.20    8.90
  -5  13   2   11.00   23.00
   4 -13  -2   18.80   13.80
   4  13  -2    8.40   19.70
   4  13  -2    8.50    8.60
  -4  13   2   18.00   11.00
   4  13  -2   37.10   19.90
  -4  13   2   12.60   22.20
   3 -13  -2   67.69   18.00
   3  13  -2  106.29   30.20
  -3  13   2  102.19   15.60
   3  13  -2   61.99   11.60
  -3  13   2   70.39   28.90
   3  13  -2   89.89   22.60
  -2 -13   2  103.09   21.40
   2 -13  -2  103.19   20.40
   2  13  -2   81.49   11.50
   2  13  -2   80.29   18.60
   2  13  -2   64.99   12.00
  -2  13   2   44.90   25.80
  -2  13   2   83.09   14.20
   2  13  -2   58.99   25.00
   1 -13  -2  -19.90   12.40
  -1 -13   2   24.10   15.30
   1  13  -2   -3.80   10.10
  -1  13   2    1.00   20.30
  -1  13   2   -3.20    7.20
   1  13  -2   -9.30   18.90
   1  13  -2   -0.10    5.40
   0 -13   2   39.60   15.20
   0 -13  -2   19.80   16.50
   0  13  -2   -5.30   20.20
   0  13  -2   41.10    8.70
   0  13   2    5.50   20.00
   0  13   2   24.20   10.10
   0  13  -2   34.70   12.50
   0  13   2   24.50   13.20
  -1 -13  -2   46.60   19.50
   1 -13   2   42.60   14.90
   1  13   2   40.70   15.80
  -1  13  -2   37.10    8.80
   1  13   2   39.90   23.70
  -1  13  -2   43.60   24.40
   1  13   2   18.90    9.10
  -2 -13  -2   23.00   18.20
   2 -13   2   23.30   12.60
  -2  13  -2    9.80   21.80
  -2  13  -2   27.10    9.30
   2  13   2   10.30   15.10
   2  13   2   56.49   24.60
   3 -13   2   12.20   11.30
  -3 -13  -2   -3.40   17.40
  -3  13  -2    7.00    8.40
  -3  13  -2   62.39   25.90
   3  13   2   59.69   23.90
   3  13   2   29.80   17.70
   3  13   2   16.40   11.10
   4 -13   2    8.00   11.70
  -4 -13  -2  -10.20   16.70
   4 -13   2   24.00   11.70
  -4  13  -2   28.30   24.80
   4  13   2    7.20   13.30
  -4  13  -2    2.90    7.80
   4  13   2    4.20   19.20
   5 -13   2   43.20   14.70
   5 -13   2   87.49   15.70
   5  13   2   25.80   20.00
   5  13   2   35.70   13.10
  -5  13  -2   49.60   26.80
   6 -13   2   43.00   16.00
   6 -13   2   40.00   13.20
   6  13   2   28.80   23.50
  -6  13  -2   54.79   29.10
   6  13   2   29.70   13.60
   7 -13   2  148.49   24.10
   7  13   2  140.89   37.60
  -7  13  -2  155.98   36.90
   7  13   2   97.69   18.50
   7  13   2  136.29   25.10
   8 -13   2  -16.80   15.30
   8  13   2   -3.20   13.80
   8  13   2   39.40   25.50
  -8  13  -2   24.10   23.40
   8  13   2  -20.20    9.20
   9 -13   2    8.60   14.30
   9  13   2   -8.40   20.70
  -9  13  -2   -7.50   23.50
   9  13   2   -2.80   12.80
  10 -13   2   35.30   16.50
 -10  13  -2  -33.50   22.00
  10  13   2   14.10   15.20
   9 -14  -2   48.50   18.30
   9  14  -2   47.70   16.90
  -9  14   2   14.40   26.00
   8 -14  -2  -29.30   11.90
   8  14  -2   11.80    9.80
  -8  14   2    4.10   27.10
   7 -14  -2   -3.10   14.30
   7 -14  -2   12.20   12.60
   7  14  -2   18.00   10.50
  -7  14   2    4.90   24.70
   7  14  -2  -15.80   18.90
   6 -14  -2   -0.60   14.10
   6 -14  -2   13.30   14.00
   6  14  -2   24.70   10.40
   6  14  -2   36.20   29.60
  -6  14   2    4.60   23.10
   5 -14  -2    4.10   13.40
  -5  14   2   30.90   24.60
   5  14  -2   -5.10   19.50
   5  14  -2    3.00    8.90
   4 -14  -2   81.59   24.20
   4  14  -2  106.59   31.70
   4  14  -2  104.49   15.00
  -4  14   2   77.49   32.10
   3 -14  -2   15.20   14.30
   3  14  -2  -31.30   19.20
   3  14  -2    6.70    8.30
   3  14  -2   -0.50   14.00
  -3  14   2   -9.60   23.40
  -3  14   2   24.30    9.70
   2 -14  -2  113.49   21.80
  -2 -14   2   82.89   21.90
   2  14  -2  117.49   21.70
   2  14  -2   95.99   30.70
  -2  14   2  112.29   16.50
   2  14  -2  103.49   13.50
   2  14  -2  112.29   14.50
  -2  14   2  123.99   34.50
  -1 -14   2   40.70   17.60
   1 -14  -2   32.60   20.10
   1  14  -2   29.90    8.20
  -1  14   2   38.50   24.90
   1  14  -2   21.50   12.80
   1  14  -2   23.80   24.20
  -1  14   2   34.50   10.60
   0 -14  -2    2.20   16.20
   0 -14   2  -18.10   10.90
   0  14  -2    9.80   21.80
   0  14   2   13.60    8.30
   0  14  -2    7.70    7.00
   0  14   2   26.30   22.50
  -1 -14  -2   48.90   19.20
   1 -14   2   46.50   15.10
   1  14   2   15.00   14.70
  -1  14  -2   21.80    8.20
  -1  14  -2   18.20   23.40
   1  14   2   18.50    9.40
   1  14   2   38.50   23.00
  -2 -14  -2    8.70   17.70
   2 -14   2   28.00   13.00
  -2  14  -2    7.80    7.70
   2  14   2   -6.10   19.90
  -2  14  -2   10.70   22.80
   2  14   2  -10.40   13.30
   3 -14   2   35.10   13.40
  -3 -14  -2   11.80   18.70
  -3  14  -2   48.30   10.90
   3  14   2   14.80   20.30
  -3  14  -2  -18.00   20.10
   4 -14   2  -12.80   10.40
  -4 -14  -2  -16.10   16.70
   4  14   2  -13.00    9.50
   4  14   2  -11.90   17.20
  -4  14  -2    2.40    8.50
  -4  14  -2   -6.90   19.00
   5 -14   2    9.50   12.70
   5 -14   2    8.50   11.20
   5  14   2   15.10   20.80
   5  14   2    8.70   10.00
  -5  14  -2   35.40   26.00
   6 -14   2   74.39   16.20
   6 -14   2   65.69   18.10
   6  14   2   70.59   15.60
  -6  14  -2   64.69   31.20
   6  14   2  107.99   32.50
   7 -14   2   74.79   16.60
   7 -14   2   79.19   18.80
   7  14   2   53.09   15.40
   7  14   2   89.59   30.00
  -7  14  -2   56.99   29.50
   8 -14   2   11.80   14.70
   8  14   2    3.60   10.80
  -8  14  -2    1.00   23.40
   8  14   2    1.60   20.10
   9 -14   2    1.10   14.70
   9  14   2   21.90   13.90
  -9  14  -2  -34.80   22.30
   9 -15  -2   35.80   17.70
   9 -15  -2   54.69   20.40
   9  15  -2   65.19   17.70
  -9  15   2   83.29   32.70
   9  15  -2   75.29   34.50
   8 -15  -2  -15.80   11.10
   8 -15  -2    1.60   15.10
   8  15  -2  -29.10   20.90
  -8  15   2   -6.70   29.20
   8  15  -2    9.30   10.90
   7 -15  -2   -7.50   11.20
   7 -15  -2   29.40   16.30
  -7  15   2   -4.60   23.80
   7  15  -2   -6.60    8.60
   7  15  -2   11.00   23.30
   6 -15  -2   29.20   15.20
   6  15  -2  -23.70   22.00
  -6  15   2   34.60   29.70
   6  15  -2   15.90   11.00
   5 -15  -2  136.59   23.80
   5  15  -2  233.78   45.30
   5  15  -2  162.28   18.10
  -5  15   2   91.29   35.30
   4 -15  -2   24.30   15.30
   4  15  -2    4.50    8.90
   4  15  -2  -10.10   20.90
   3 -15  -2   81.49   19.60
   3  15  -2   64.59   12.00
   3  15  -2  109.79   14.50
  -3  15   2   50.29   30.20
   3  15  -2   74.99   29.50
   2 -15  -2   -4.80   14.30
  -2  15   2  -14.40    8.40
   2  15  -2    7.40    6.50
   2  15  -2  -13.40   21.30
   2  15  -2    8.90    9.20
  -2  15   2    3.40   21.80
   2  15  -2  -14.50   12.10
   1 -15  -2  -13.50   13.30
   1  15  -2   11.30   11.30
   1  15  -2   -6.00    6.20
  -1  15   2   12.40    8.50
   1  15  -2    5.90   20.10
  -1  15   2   20.00   24.80
   0 -15  -2   36.60   18.20
   0 -15   2    7.00   13.90
   0  15  -2   21.50   27.00
   0  15   2   22.80    9.80
   0  15   2   52.89   29.30
   0  15  -2   34.20    8.70
  -1 -15  -2   20.10   18.60
   1 -15   2    3.50   12.60
  -1  15  -2   26.80    8.30
   1  15   2   13.10   12.70
  -1  15  -2    7.60   25.00
   1  15   2   41.90   24.20
   1  15   2   15.30    9.60
  -2 -15  -2   62.79   22.30
   2 -15   2   75.89   17.70
   2  15   2   78.09   14.80
   2  15   2  114.99   33.00
  -2  15  -2   59.59   29.90
   2  15   2   99.19   21.70
   2  15   2   86.69   17.80
  -2  15  -2  110.79   14.90
   3 -15   2    3.70   11.40
  -3 -15  -2   13.40   18.60
  -3  15  -2  -21.90   20.50
   3  15   2   15.10   11.10
  -3  15  -2  -14.50    7.70
   3  15   2    0.10   21.80
   4 -15   2   23.60   13.10
  -4 -15  -2   26.00   21.30
   4  15   2   16.10   26.60
  -4  15  -2   38.00   13.10
   4  15   2   48.50   13.10
   5 -15   2   -6.60   10.20
  -5  15  -2  -10.30   20.60
   5  15   2   -9.10    9.60
   5  15   2   10.10   23.70
   6 -15   2   19.60   14.40
   6 -15   2   49.30   14.90
   6  15   2   94.19   18.50
  -6  15  -2   36.80   34.60
   6  15   2   40.40   28.00
   7 -15   2   -4.20   10.40
   7 -15   2   16.30   14.90
  -7  15  -2   -1.30   26.80
   7  15   2   14.90   13.00
   7  15   2   -9.00   22.60
   8 -15   2   22.40   14.30
   8 -15   2    2.10   11.50
   8  15   2    6.10   27.00
  -8  15  -2  -27.40   21.50
   8  15   2    4.30   12.20
   9 -15   2  125.49   23.10
   9 -15   2  101.79   24.30
   9  15   2   70.29   19.40
   9  15   2  142.89   39.20
  -9  15  -2   83.59   38.20
   8 -16  -2   13.30   16.40
   8 -16  -2   -6.20   13.40
  -8  16   2  -23.60   20.40
   8  16  -2   24.00   31.90
   7 -16  -2  100.19   19.80
   7  16  -2   97.29   43.70
  -7  16   2   46.40   33.10
   7  16  -2   78.69   17.80
   6 -16  -2   17.60   13.70
   6  16  -2    5.80   23.70
   6  16  -2   17.30   10.00
  -6  16   2   -8.40   26.40
   5 -16  -2    3.10   13.00
  -5  16   2   25.50   24.70
   5  16  -2    5.10   22.20
   5  16  -2    4.50    8.10
   4 -16  -2  176.48   26.40
   4  16  -2  169.48   39.30
  -4  16   2  113.59   40.00
   4  16  -2  142.19   18.50
   3 -16  -2    3.20   14.10
   3  16  -2    6.90    9.00
  -3  16   2   11.80   24.70
   3  16  -2    4.20   25.70
   3  16  -2  -12.30    6.00
   2 -16  -2   36.30   18.30
   2  16  -2   49.99    9.10
  -2  16   2   56.59   12.30
  -2  16   2    3.20   24.90
   2  16  -2   56.99   15.80
   2  16  -2   59.39   12.30
   2  16  -2   45.40   28.90
   1 -16  -2   10.60   16.30
  -1 -16   2   10.30   14.30
   1  16  -2    5.70   23.10
  -1  16   2   22.10   25.20
  -1  16   2    7.40    7.40
   1  16  -2   13.80   11.90
   1  16  -2    8.60    6.90
   0 -16   2   44.70   17.20
   0 -16  -2   25.70   18.10
   0  16  -2   28.40   26.60
   0  16   2   21.30    9.60
   0  16   2   23.80   28.70
   0  16  -2   74.59   12.20
   1 -16   2   73.49   18.70
  -1 -16  -2   71.19   22.80
   1  16   2   75.59   36.10
  -1  16  -2   76.39   33.90
   1  16   2   50.79   18.60
  -1  16  -2   96.29   14.70
  -2 -16  -2   52.49   22.70
   2 -16   2   42.90   14.90
  -2  16  -2   38.70   10.60
   2  16   2   36.30   12.70
   2  16   2  -32.40   19.80
  -2  16  -2   10.70   38.30
   3 -16   2   24.40   12.80
  -3 -16  -2    6.80   20.90
  -3  16  -2   15.30   10.10
   3  16   2    5.40   11.10
  -3  16  -2   37.10   29.30
   3  16   2   37.70   28.80
   4 -16   2   10.40   11.90
  -4 -16  -2   20.60   21.40
   4  16   2   -4.10   22.30
  -4  16  -2   19.70   29.60
   4  16   2   26.70   11.80
   5 -16   2   75.39   15.60
   5  16   2   48.60   15.00
   5  16   2   49.99   28.90
  -5  16  -2   24.50   28.00
   6 -16   2   -5.40   12.60
   6 -16   2   15.70   11.60
   6  16   2   -1.90   10.80
  -6  16  -2    9.60   28.40
   7 -16   2   58.99   18.40
   7 -16   2   88.09   21.10
   7  16   2   40.20   14.30
  -7  16  -2   26.00   31.70
   8 -16   2   -9.30   13.30
   8  16   2   18.50   27.40
  -8  16  -2   11.80   32.00
   8  16   2   20.40   16.40
   7 -17  -2    8.10   15.10
  -7  17   2   65.69   38.80
   6 -17  -2    6.20   13.20
  -6  17   2   -2.80   26.70
   6  17  -2   17.30   11.10
   5 -17  -2   23.90   15.20
  -5  17   2    1.50   25.20
   5  17  -2   21.70   29.40
   4 -17  -2   57.79   18.40
  -4  17   2   16.70   27.40
   4  17  -2   32.30   10.10
   4  17  -2   32.30   13.30
   4  17  -2   41.20   30.10
   3 -17  -2    4.10   13.50
   3  17  -2    7.10    8.30
  -3  17   2  -22.00   21.60
   3  17  -2    8.80    8.20
   3  17  -2   49.40   32.50
   2 -17  -2   28.80   17.30
   2  17  -2   20.30    8.80
   2  17  -2   20.00   10.60
   2  17  -2   18.50   13.30
   2  17  -2   20.70   30.90
  -2  17   2   20.70   26.90
   1 -17  -2   71.49   21.90
  -1 -17   2   49.50   18.90
  -1  17   2   97.19   15.00
  -1  17   2   58.49   38.60
   1  17  -2  115.19   13.20
   1  17  -2   95.59   18.10
   0 -17   2   16.20   19.30
   0 -17  -2   -4.00   15.50
   0  17   2   28.40   27.60
   0  17  -2   10.00   32.10
   0  17  -2   22.70    7.90
   0  17   2   -9.10    8.00
  -1 -17  -2   41.50   20.40
   1 -17   2   20.90   13.80
   1  17   2   95.29   34.20
  -1  17  -2   32.00   27.30
   1  17   2   26.20    9.00
  -1  17  -2   24.60    9.70
   2 -17   2   12.40   12.10
  -2 -17  -2   77.49   25.50
  -2  17  -2   36.80   32.80
  -2  17  -2   12.40    8.50
   2  17   2   54.09   15.00
   2  17   2   -2.40   28.50
   2  17   2   36.70   10.90
  -3 -17  -2    0.80   18.60
   3 -17   2   10.60   11.70
   3  17   2   20.00   10.50
  -3  17  -2   88.29   34.80
  -3  17  -2   15.10    9.10
   3  17   2   23.60   12.40
   3  17   2   11.20   27.60
   4 -17   2    6.00   11.90
   4  17   2  -26.70   20.90
   4  17   2    0.80   10.50
  -4  17  -2  -14.40   21.70
   5 -17   2  -17.20   11.90
   5  17   2   17.90   11.30
   5  17   2    5.70   20.50
  -5  17  -2    7.40   26.20
   6  17   2   -7.20   25.00
  -6  17  -2  -11.40   25.30
   6  17   2   -1.30   12.20
   7  17   2  -11.80   10.20
   7  17   2    6.80   25.20
  -7  17  -2   14.20   26.40
   6 -18  -2   50.89   17.50
   6  18  -2   18.50   11.90
   6  18  -2   31.60   32.30
  -6  18   2  -14.50   27.10
   5 -18  -2   15.60   14.30
   5  18  -2   42.80   30.60
  -5  18   2  -14.00   25.80
   4 -18  -2   25.10   15.60
   4  18  -2   -2.20   29.30
  -4  18   2   45.90   33.70
   4  18  -2   50.99   13.40
   4  18  -2   28.00    9.10
   3 -18  -2   -2.40   14.20
  -3  18   2  -19.80   23.00
   3  18  -2  -13.90    7.50
   3  18  -2    0.80    6.40
   3  18  -2    6.60   27.30
   2 -18  -2   17.00   16.20
   2  18  -2   22.30   31.30
  -2  18   2   32.60   29.60
   2  18  -2   18.20   10.00
   2  18  -2   27.40    9.60
   1 -18  -2   -3.50   14.70
  -1  18   2   -9.60   22.10
   1  18  -2   13.60    7.90
   1  18  -2  -25.20   22.20
   1  18  -2   -2.30    8.80
   0 -18   2   56.59   17.90
   0 -18  -2   26.50   19.30
   0  18   2   47.60   11.80
   0  18  -2   -2.00   23.20
   0  18  -2   30.90    9.00
   0  18   2   78.09   35.40
   1 -18   2   27.20   19.40
  -1 -18  -2   52.49   20.60
   1  18   2   53.39   12.90
  -1  18  -2   73.39   32.90
   1  18   2   -4.30   29.50
   2 -18   2   31.00   15.40
  -2 -18  -2    1.80   16.70
   2  18   2   31.40   13.40
   2  18   2   10.80    8.70
  -2  18  -2   15.00   26.70
  -2  18  -2   15.20   10.90
   3 -18   2  -13.70   10.30
  -3 -18  -2   14.60   20.60
  -3  18  -2    8.40   29.40
   3  18   2   20.30   12.00
   3  18   2   -8.20    9.10
   4  18   2    7.30   13.80
  -4  18  -2    0.90   23.80
   4  18   2   -4.20   10.20
  -5  18  -2   -4.80   23.20
   5  18   2   17.70   14.20
  -6  18  -2   -3.80   31.30
   6  18   2  -32.60   10.00
  -5  19   2   19.30   38.40
   5  19  -2  -39.10   24.80
   4 -19  -2   16.50   15.10
   4  19  -2   -1.70   31.80
  -4  19   2   -2.50   27.20
   4  19  -2   21.80   12.10
   3 -19  -2   28.60   16.10
  -3  19   2   46.40   38.10
   3  19  -2   28.30   31.80
   3  19  -2   33.40   12.60
   2 -19  -2   10.50   15.70
   2  19  -2    0.50    7.30
  -2  19   2    6.40   28.70
   2  19  -2  -12.50    7.90
   2  19  -2   18.10   31.30
   1 -19  -2   68.09   20.40
   1  19  -2   38.40   11.40
   1  19  -2   49.70   10.30
  -1  19   2   64.99   34.50
   1  19  -2   18.40   31.30
   0 -19  -2  -11.40   14.90
   0  19   2   12.00   34.80
   0  19  -2   20.40   28.70
   0  19  -2   18.00    9.90
  -1 -19  -2   14.10   18.60
  -1  19  -2    8.00   12.30
   1  19   2   70.89   35.20
  -1  19  -2    3.80   25.60
  -2 -19  -2   24.90   18.80
  -2  19  -2   36.40   31.00
  -2  19  -2   -5.80   10.10
   2  19   2   16.40   10.20
   2  19   2  -17.00   25.60
   2  19   2    6.20   11.10
  -3 -19  -2  -18.20   16.40
  -3  19  -2  -37.40   17.10
   3  19   2    1.60   10.20
   3  19   2   28.80   31.90
  -4  19  -2   50.89   31.20
   4  19   2   84.19   17.00
   4  19   2   74.39   34.40
  -5  19  -2    5.80   36.50
   5  19   2   42.80   15.20
   5  19   2   48.80   33.40
   3 -20  -2    8.80   24.70
   3  20  -2    8.40    9.80
   3  20  -2   44.40   36.40
  -3  20   2   -3.10   37.10
   2 -20  -2    3.00   15.30
  -2  20   2   40.70   32.30
   2  20  -2   -8.70    8.50
   2  20  -2   13.60   27.80
   1 -20  -2   24.90   17.30
   1  20  -2   31.30   35.80
  -1  20   2   -9.30   25.60
   0 -20  -2   27.70   20.30
   0  20   2   17.70   31.40
  -1 -20  -2   19.80   20.90
   1  20   2   51.79   41.20
  -1  20  -2   15.50   27.80
  -2 -20  -2   40.20   20.80
   2  20   2   30.90   13.00
  -2  20  -2   30.40   28.90
   2  20   2   -3.10   32.40
  -3  20  -2   11.40   28.50
   3  20   2   14.30   35.30
   3  20   2   36.20   14.00
 -13   0   3    1.30   21.10
  13   0  -3   -7.40   12.70
 -12   0   3   -8.50   19.20
  12   0  -3   -6.60   12.10
  11   0  -3   -3.60   12.80
 -11   0   3   30.30   22.90
 -10   0   3   29.10   19.80
  10   0  -3    0.40   11.30
   9   0  -3    6.00   12.70
   9   0  -3   -5.00   13.30
  -9   0   3    0.60   17.10
   8   0  -3   20.10   15.50
  -8   0   3  -18.90   14.70
   8   0  -3    8.30   10.70
   7   0  -3   -2.20    7.60
   7   0  -3    0.10   10.50
  -7   0   3   -7.60    7.30
  -7   0   3   -4.30   13.80
   6   0  -3   -7.40    7.20
  -6   0   3   11.00    7.90
   6   0  -3   -1.40   11.50
  -6   0   3    0.40   12.80
   5   0  -3   -1.60    8.00
   5   0  -3  -13.80   11.60
  -5   0   3   -3.60    8.00
  -5   0   3   18.80   15.20
  -4   0   3   16.40    7.50
  -4   0   3   15.80   13.00
   4   0  -3   24.10    8.20
   4   0  -3   24.10   11.60
   3   0  -3   14.00    8.70
  -3   0   3   16.90    9.90
   2   0  -3    2.20    4.80
  -2   0   3    3.70    4.60
  -2   0   3   -0.50    8.90
   2   0  -3    2.90    8.20
  -1   0   3    0.10    5.70
   1   0  -3    0.10    2.90
  -1   0   3    2.40    2.70
   1   0   3    3.70    3.90
   1   0   3    5.20    4.80
  -1   0  -3   -6.00    4.60
  -2   0  -3    9.40    5.70
  -2   0  -3    9.50    5.90
   2   0   3    5.40    5.80
   2   0   3    3.20    5.20
  -2   0  -3    0.10    8.50
   2   0   3   -3.70    7.70
   3   0   3   86.69   10.50
  -3   0  -3  103.79   11.30
  -4   0  -3   10.60    9.10
   4   0   3   11.10    8.70
   5   0   3    0.50    9.90
  -5   0  -3    8.60   11.50
   5   0   3    0.40    8.60
  -5   0  -3   -2.10    8.90
   5   0   3    6.10   14.30
   6   0   3   -7.10    8.20
  -6   0  -3    3.50    8.30
  -6   0  -3    5.00   10.90
   6   0   3   -6.40    8.70
   6   0   3    4.80   10.60
  -7   0  -3  -12.10    9.40
  -7   0  -3   -7.60    8.50
   7   0   3  -14.10    7.80
   7   0   3   -4.10   13.40
   7   0   3   -4.90    9.10
  -8   0  -3  -20.20   10.80
   8   0   3   13.20   11.60
   8   0   3   -5.70   11.40
   9   0   3   -0.10   12.70
  -9   0  -3   13.50   15.70
   9   0   3  -12.70   11.50
  10   0   3   12.20   14.00
  10   0   3  -28.30   15.70
 -10   0  -3   12.60   15.60
  11   0   3   17.00   22.20
  11   0   3   12.20   13.90
 -11   0  -3   36.60   19.20
  12   0   3   10.40   13.20
 -12   0  -3  -14.90   16.90
  13   0   3   -0.30   10.90
 -13   0  -3    5.20   16.30
  13  -1  -3  -13.10   12.20
  13   1  -3    1.10   11.10
 -12  -1   3  -25.60   17.60
  12  -1  -3    9.20   14.20
  12   1  -3    9.30   12.30
 -12   1   3   -5.00   20.00
  11  -1  -3   11.60   14.30
 -11  -1   3   24.50   21.50
  11   1  -3  -21.70    8.90
 -11   1   3   -6.30   17.60
  10  -1  -3   47.60   17.10
 -10  -1   3   26.10   22.50
 -10   1   3   15.20   21.80
  10   1  -3   76.59   17.90
  -9  -1   3   16.30   20.00
   9  -1  -3    6.40   15.40
   9  -1  -3    0.70   12.90
   9   1  -3   20.80   15.90
  -9   1   3   -3.30   17.60
   9   1  -3   -5.90   11.10
  -8  -1   3   25.20   19.80
   8  -1  -3   57.39   14.50
   8   1  -3   16.70   15.80
  -8   1   3   48.40   20.80
   8   1  -3   42.60   14.00
   7  -1  -3   23.30   14.60
   7  -1  -3   12.70   10.80
  -7  -1   3   37.80   16.90
  -7  -1   3   21.60    9.80
   7   1  -3    8.00   12.40
   7   1  -3   29.00   11.60
  -7   1   3   -3.90   14.10
  -7   1   3   15.10    9.30
   6  -1  -3   93.89   20.00
  -6  -1   3   76.39   19.00
  -6  -1   3   88.19   13.40
  -6   1   3  104.99   15.20
  -6   1   3   66.29   19.90
   6   1  -3   80.19   13.50
   6   1  -3   83.69   18.00
  -5  -1   3  215.08   27.00
   5  -1  -3  248.88   28.70
  -5  -1   3  163.28   16.90
   5  -1  -3  168.98   19.20
   5   1  -3  166.98   18.50
   5   1  -3  222.98   26.40
  -5   1   3  196.38   26.90
  -5   1   3  155.98   17.20
   4  -1  -3  665.63   46.50
  -4  -1   3  699.43   46.90
   4  -1  -3  636.04   39.40
  -4  -1   3  667.73   39.40
  -4   1   3  705.63   39.80
  -4   1   3  704.93   47.80
   4   1  -3  670.03   47.90
   4   1  -3  635.64   39.20
   3  -1  -3  113.79   17.40
  -3  -1   3  119.39   17.20
   3  -1  -3  177.38   13.90
   3   1  -3  204.08   13.40
  -3   1   3  130.29   18.00
  -3   1   3  177.68   13.70
   3   1  -3  137.19   17.40
  -2  -1   3  229.98   15.30
  -2  -1   3  271.27   22.70
   2  -1  -3  252.47   16.70
   2  -1  -3  257.37   21.90
   2   1  -3  251.07   21.50
   2   1  -3  247.58   15.60
  -2   1   3  225.18   15.80
  -2   1   3  256.37   22.70
   1  -1  -3  838.72   46.70
  -1  -1   3  796.62   42.60
   1  -1  -3  820.82   43.90
   1   1  -3  841.72   42.70
  -1   1   3  863.21   43.80
  -1   1   3  862.91   47.10
   1   1  -3  777.42   48.10
   0  -1  -3   62.69    7.00
   0  -1  -3   67.69    8.10
   0   1   3   68.49    7.70
   1  -1   3  128.69   10.70
  -1  -1  -3  135.19   12.80
   1  -1   3  139.79    9.70
   1   1   3  133.09   10.70
   1   1   3  135.79   13.10
  -1   1  -3  122.29   10.40
  -1   1  -3  145.29   14.10
   2  -1   3  975.00   54.09
   2  -1   3  951.60   52.59
  -2  -1  -3  991.50   56.59
  -2  -1  -3 1008.60   50.69
  -2  -1  -3 1006.40   52.89
   2  -1   3  967.90   54.49
   2   1   3  996.80   50.69
  -2   1  -3  988.10   52.69
   2   1   3  964.40   53.09
   2   1   3  944.61   56.09
  -2   1  -3 1018.60   54.49
   3  -1   3  182.98   15.40
  -3  -1  -3  134.59   14.50
   3  -1   3  130.39   15.40
   3   1   3  165.58   18.10
   3   1   3  126.99   12.40
  -3   1  -3  147.89   16.40
   3   1   3  186.88   15.50
   4  -1   3    9.10    9.70
  -4  -1  -3   31.30    9.40
   4   1   3   15.30    8.60
   4   1   3   15.50    8.50
  -4   1  -3   29.80   11.70
  -5  -1  -3  416.86   30.60
  -5  -1  -3  401.16   28.90
   5  -1   3  397.36   34.50
   5  -1   3  374.36   31.80
   5  -1   3  396.96   29.10
   5   1   3  360.66   27.70
  -5   1  -3  398.06   32.70
   5   1   3  387.86   35.20
   5   1   3  344.97   28.90
  -5   1  -3  375.66   28.40
   6  -1   3   12.20   12.00
  -6  -1  -3   23.20   10.50
   6  -1   3   21.30    9.20
   6  -1   3   11.60   10.50
  -6  -1  -3    7.40   10.80
  -6   1  -3   24.40   10.00
   6   1   3   11.90   10.60
   6   1   3   22.30   13.30
   6   1   3   17.20   11.10
  -6   1  -3    6.80   11.60
  -7  -1  -3  337.77   31.20
  -7  -1  -3  325.27   28.00
   7  -1   3  408.16   32.90
   7  -1   3  371.06   29.20
   7   1   3  315.97   30.00
   7   1   3  370.06   29.20
  -7   1  -3  348.67   33.20
   7   1   3  410.56   37.80
  -7   1  -3  400.76   30.50
  -8  -1  -3   20.30   14.10
   8  -1   3   -5.70   10.90
   8  -1   3   -2.00   14.30
   8  -1   3    7.90   11.80
  -8   1  -3    8.20   14.60
   8   1   3    4.60   11.20
   8   1   3   -5.40   10.70
   9  -1   3   81.89   22.60
   9  -1   3   62.49   16.40
  -9  -1  -3   37.00   19.20
  -9   1  -3   77.89   26.50
   9   1   3   62.19   19.00
   9   1   3   68.19   17.70
  10  -1   3    0.80   19.30
  10  -1   3  -11.90   11.80
  10   1   3  -12.20   12.00
 -10   1  -3    5.30   17.30
  10   1   3  -12.70   13.70
  11  -1   3   40.00   17.50
 -11  -1  -3    4.60   16.40
  11  -1   3   12.30   20.00
 -11   1  -3    4.20   16.30
  11   1   3   20.60   13.90
 -12  -1  -3   -8.60   14.40
  12  -1   3   13.40   11.90
  12   1   3    9.00   13.80
 -12   1  -3   20.00   16.70
  13  -1   3   10.40   14.90
 -13   1  -3   -2.80   18.60
  13   1   3   -4.00   14.20
  13  -2  -3   -2.90   12.80
  13   2  -3   10.80   15.50
 -13   2   3   49.90   25.50
  12  -2  -3   16.90   14.00
 -12   2   3   22.60   23.70
  12   2  -3  -26.10   11.10
 -11  -2   3   24.40   20.50
  11  -2  -3    6.80   11.70
  11   2  -3   12.00   13.90
 -11   2   3  -16.00   17.30
 -10  -2   3   -5.40   17.80
  10  -2  -3   34.60   14.80
  10   2  -3   19.50   13.40
  10   2  -3   26.50   18.70
 -10   2   3   18.00   20.90
   9  -2  -3  156.28   23.90
   9  -2  -3  139.49   30.10
  -9  -2   3  188.48   32.60
  -9   2   3  230.98   36.50
   9   2  -3  118.69   25.80
   9   2  -3  188.58   24.00
   8  -2  -3  251.67   25.30
  -8  -2   3  171.88   37.80
  -8  -2   3  241.68   29.50
   8  -2  -3  164.38   30.50
   8   2  -3  196.28   24.00
  -8   2   3  246.48   34.90
   8   2  -3  212.08   30.90
  -7  -2   3   52.09   17.20
   7  -2  -3   63.29   14.40
  -7  -2   3   25.50   16.10
   7  -2  -3   40.70   17.40
   7   2  -3   28.30   10.70
  -7   2   3   25.30   11.10
   7   2  -3   28.50   14.60
  -6  -2   3  108.39   21.30
   6  -2  -3  113.79   16.40
  -6  -2   3   96.99   14.50
   6  -2  -3  101.99   20.80
   6   2  -3  104.59   14.90
  -6   2   3   89.49   21.90
  -6   2   3   92.09   15.00
   6   2  -3  106.79   19.70
   5  -2  -3  347.17   33.60
  -5  -2   3  329.27   34.70
   5  -2  -3  346.57   26.50
  -5  -2   3  339.27   25.00
   5   2  -3  348.27   31.20
  -5   2   3  378.06   36.70
  -5   2   3  311.87   25.50
   5   2  -3  316.17   24.80
   4  -2  -3  280.07   22.50
  -4  -2   3  266.07   20.40
   4  -2  -3  268.87   28.50
  -4  -2   3  251.17   29.50
   4   2  -3  278.77   20.70
  -4   2   3  302.27   31.10
   4   2  -3  299.17   31.20
  -4   2   3  270.77   21.70
  -3  -2   3 1143.99   61.29
  -3  -2   3 1175.08   67.79
   3  -2  -3 1121.29   62.29
   3  -2  -3 1181.68   71.99
   3   2  -3 1129.29   66.19
   3   2  -3 1172.18   61.39
  -3   2   3 1178.28   62.59
  -3   2   3 1125.09   68.09
   2  -2  -3  727.13   40.60
  -2  -2   3  719.73   38.90
   2  -2  -3  748.73   45.60
  -2   2   3  773.82   40.60
   2   2  -3  702.93   44.60
  -2   2   3  706.73   45.70
   2   2  -3  728.43   38.90
   1  -2  -3  100.69   13.20
   1  -2  -3   67.89    8.00
  -1   2   3   84.99   13.20
   1   2  -3   67.99    5.40
  -1   2   3   75.39    7.90
   0  -2  -3 3092.99  153.88
   0  -2   3 2946.51  150.18
   0  -2  -3 2982.70  153.18
   0   2  -3 3012.80  150.18
   0   2   3 2870.81  153.78
   0   2   3 3104.29  153.08
   1  -2   3 1205.88   65.09
  -1  -2  -3 1246.58   69.19
  -1   2  -3 1310.57   65.39
   1   2   3 1269.87   68.79
  -1   2  -3 1297.57   69.39
   1   2   3 1280.27   65.99
  -2  -2  -3  977.00   60.29
   2  -2   3 1072.49   59.49
  -2  -2  -3 1069.59   56.49
   2  -2   3 1079.59   55.99
   2   2   3 1053.29   60.39
  -2   2  -3 1129.29   60.09
  -2   2  -3 1021.20   55.79
   2   2   3 1015.70   56.39
   3  -2   3    8.70    6.00
  -3  -2  -3    8.70   10.10
   3  -2   3   22.90    9.50
   3   2   3   17.80    7.30
  -3   2  -3   22.20   10.20
   3   2   3    9.90    8.90
   3   2   3   28.10    8.70
   3   2   3    4.90    5.50
   4  -2   3  501.25   37.60
  -4  -2  -3  512.55   33.80
  -4  -2  -3  527.85   33.30
   4  -2   3  553.94   33.80
  -4   2  -3  525.95   33.00
  -4   2  -3  548.95   38.50
   4   2   3  512.15   32.40
   4   2   3  492.05   41.30
   4   2   3  499.65   33.10
   5  -2   3  205.58   24.40
  -5  -2  -3  174.38   20.80
   5  -2   3  174.28   19.60
  -5  -2  -3  174.58   20.10
   5   2   3  187.48   20.20
  -5   2  -3  199.68   24.80
   5   2   3  158.08   19.40
   5   2   3  173.48   26.80
  -5   2  -3  189.78   19.30
  -6  -2  -3  174.68   21.10
   6  -2   3  153.98   18.90
   6  -2   3  171.18   22.80
  -6  -2  -3  153.58   18.50
  -6   2  -3  196.38   24.50
   6   2   3  171.68   21.40
   6   2   3  148.09   24.50
   6   2   3  154.08   19.30
  -6   2  -3  168.98   17.50
   7  -2   3   34.70   11.70
   7  -2   3   51.99   14.90
   7  -2   3   36.70   15.00
  -7  -2  -3   29.50   13.80
  -7  -2  -3   54.59   13.60
   7   2   3   38.40   12.40
  -7   2  -3   41.20   16.20
   7   2   3   63.09   18.40
   7   2   3   49.40   14.10
  -7   2  -3   35.80   11.40
  -8  -2  -3  184.38   25.80
   8  -2   3  189.98   27.70
   8  -2   3  271.47   24.60
   8  -2   3  130.69   26.60
   8   2   3  184.78   24.40
  -8   2  -3  218.18   29.50
   8   2   3  159.28   21.30
  -9  -2  -3    7.60   14.40
   9  -2   3    5.10   12.20
   9  -2   3   15.70   16.30
   9   2   3    9.60   13.60
   9   2   3  -17.90   11.70
  -9   2  -3  -26.60   14.10
 -10  -2  -3   28.40   17.40
  10  -2   3    8.40   18.70
  10  -2   3   23.20   15.30
  10   2   3   29.80   16.70
  10   2   3   62.39   18.90
 -10   2  -3   44.00   20.40
  11  -2   3   -3.80   13.40
 -11   2  -3    6.60   16.70
  11   2   3  -20.40   12.40
  11   2   3  -11.20   17.40
  12  -2   3  -12.00   12.30
  12   2   3   -4.10   13.30
 -12   2  -3  -15.50   15.50
  12   2   3  -19.40   20.90
  13  -2   3   25.00   15.20
  13   2   3   25.50   16.90
 -13   2  -3   48.70   22.10
  13  -3  -3   16.30   16.30
  13   3  -3   -9.70   12.80
 -13   3   3  -11.30   21.90
  12  -3  -3   46.80   18.60
 -12   3   3   32.40   25.90
  12   3  -3  108.99   23.00
  11  -3  -3  -12.50   11.40
 -11   3   3   -7.40   20.50
  11   3  -3    2.30   13.40
  10  -3  -3   18.00   14.10
  10   3  -3   -5.60   11.40
 -10   3   3   19.80   22.50
  10   3  -3  -39.80   13.60
   9  -3  -3  376.56   34.30
   9   3  -3  369.56   32.70
  -9   3   3  402.96   48.70
   9   3  -3  383.86   38.20
   8  -3  -3    5.20   11.20
  -8  -3   3   -1.30   10.10
   8  -3  -3   29.00   16.40
   8   3  -3   -1.40    9.70
  -8   3   3    0.20   17.10
   8   3  -3    7.30   12.70
   7  -3  -3   86.49   15.50
  -7  -3   3  106.39   23.10
   7  -3  -3  124.49   23.70
  -7   3   3   94.19   15.20
  -7   3   3  131.79   26.40
   7   3  -3  119.19   17.00
   7   3  -3   82.19   19.10
   6  -3  -3    2.90    9.20
  -6  -3   3    1.40    6.90
   6  -3  -3   26.60   13.40
  -6   3   3    8.80    8.50
   6   3  -3   -3.80   10.70
  -6   3   3    7.80   14.40
   6   3  -3   18.30    9.00
  -5  -3   3   73.79   12.10
   5  -3  -3   68.69   13.00
   5  -3  -3   95.99   21.50
   5   3  -3   98.99   18.80
   5   3  -3   96.39   13.20
  -5   3   3  107.39   23.00
  -5   3   3   71.69   13.40
   4  -3  -3   78.79   19.70
   4  -3  -3  164.58   17.10
  -4  -3   3  120.89   13.90
  -4   3   3  136.39   15.80
   4   3  -3   99.69   18.60
   4   3  -3  146.89   14.30
  -4   3   3   87.09   20.90
   3  -3  -3  245.28   18.90
  -3  -3   3  239.18   16.60
   3  -3  -3  234.68   24.80
  -3   3   3  260.57   18.20
  -3   3   3  259.37   26.60
   3   3  -3  237.48   24.20
   3   3  -3  270.57   17.10
  -2  -3   3  759.92   41.80
   2  -3  -3  769.72   44.00
   2  -3  -3  850.81   49.99
  -2   3   3  807.72   50.19
  -2   3   3  808.32   43.60
   2   3  -3  773.22   41.70
   1  -3  -3  453.25   27.60
   1  -3  -3  430.46   31.80
   1   3  -3  492.95   24.30
  -1   3   3  471.55   27.20
  -1   3   3  468.15   32.90
   0  -3  -3 5018.70  270.27
   0  -3  -3 5243.48  269.27
   0  -3   3 5205.38  265.37
   0   3  -3 5307.97  265.37
   0   3   3 5473.15  268.97
   0   3  -3 5242.58  266.57
   0   3   3 5685.63  270.87
  -1  -3  -3  534.15   31.80
   1  -3   3  528.05   29.00
  -1  -3  -3  530.85   34.70
   1   3   3  534.25   34.10
  -1   3  -3  547.35   29.10
  -1   3  -3  529.45   36.10
   1   3   3  548.55   32.50
   2  -3   3  960.00   55.19
   2  -3   3  925.61   49.90
  -2  -3  -3  880.41   55.19
   2   3   3  904.61   55.29
  -2   3  -3  942.61   55.89
   2   3   3  916.91   50.79
  -2   3  -3  960.90   49.99
   3  -3   3  385.96   25.50
  -3  -3  -3  422.56   33.60
  -3  -3  -3  413.36   26.30
   3  -3   3  412.06   31.40
   3   3   3  401.36   31.70
   3   3   3  421.76   26.70
   3   3   3  383.06   27.90
  -3   3  -3  400.06   26.90
   3   3   3  406.56   25.20
  -3   3  -3  403.76   31.30
   4  -3   3   66.49   10.90
  -4  -3  -3   85.29   13.00
   4  -3   3   60.59   16.60
   4   3   3   66.69   11.50
  -4   3  -3   66.79   11.00
  -4   3  -3   64.19   17.40
   4   3   3   45.20   10.70
   5  -3   3  604.64   45.00
   5  -3   3  611.04   38.90
  -5  -3  -3  613.94   39.70
  -5   3  -3  709.83   47.40
   5   3   3  625.04   39.30
   5   3   3  567.04   46.60
  -5   3  -3  600.34   38.90
   5   3   3  608.24   39.10
   6  -3   3   60.89   16.20
  -6  -3  -3   61.09   13.00
   6  -3   3   70.29   13.90
   6   3   3   61.29   12.60
  -6   3  -3   61.59   17.80
  -6   3  -3   79.59   13.60
   6   3   3   46.10   17.10
   6   3   3   63.99   14.00
  -7  -3  -3  190.18   20.60
   7  -3   3  237.18   22.10
   7  -3   3  190.88   27.10
   7   3   3  241.48   23.50
   7   3   3  199.68   21.30
  -7   3  -3  247.48   31.70
   7   3   3  225.58   35.00
  -7   3  -3  215.98   22.60
   8  -3   3  162.48   27.70
   8  -3   3  121.19   19.30
   8   3   3  126.89   21.50
   8   3   3  142.89   20.00
   9  -3   3  109.89   20.80
   9  -3   3  102.19   24.20
  -9   3  -3  121.59   27.40
   9   3   3  110.29   21.30
   9   3   3  112.79   21.10
  10  -3   3   -6.10   14.00
  10  -3   3   -2.10   22.10
 -10   3  -3    4.20   17.50
  10   3   3    1.20   14.10
  10   3   3    5.20   13.10
  11  -3   3   13.20   14.70
 -11   3  -3  -25.40   15.10
  11   3   3    3.00   16.50
  11   3   3    7.00   12.10
  12  -3   3   -4.20   12.50
  12   3   3  -12.20   10.90
 -12   3  -3   -9.40   17.40
  13  -3   3   -3.10   14.70
 -13   3  -3   35.00   22.40
  13   3   3   26.80   14.20
  12  -4  -3   -8.90   10.80
 -12   4   3    6.90   25.00
  12   4  -3   10.90   14.60
  11  -4  -3   34.30   16.00
  11   4  -3    9.50   12.60
 -11   4   3   19.80   23.80
 -10   4   3   25.30   24.20
  10   4  -3    1.10   12.40
  10   4  -3    8.10   15.70
   9  -4  -3   13.80   12.10
   9   4  -3  -17.30   12.60
   9   4  -3   16.90   12.30
  -9   4   3   36.60   22.80
   8  -4  -3  696.83   59.69
  -8  -4   3  741.53   49.20
   8  -4  -3  749.42   50.99
   8   4  -3  778.62   49.40
   8   4  -3  733.43   56.69
  -8   4   3  773.52   64.09
   7  -4  -3  255.87   32.90
  -7  -4   3  254.47   26.20
   7  -4  -3  245.68   23.20
  -7  -4   3  234.48   25.20
   7   4  -3  243.18   28.20
   7   4  -3  242.18   22.70
  -7   4   3  208.38   21.40
   7   4  -3  252.57   34.60
  -7   4   3  204.28   32.90
   6  -4  -3   38.20   15.80
  -6  -4   3   52.49   11.00
   6  -4  -3   62.99   13.00
   6   4  -3   68.89   12.00
   6   4  -3   56.59   15.00
  -5  -4   3   58.59   10.60
   5  -4  -3   35.90   15.00
   5  -4  -3   35.90   11.50
   5   4  -3   39.00   14.60
  -5   4   3   49.80   11.10
   5   4  -3   35.60    9.80
  -5   4   3   68.29   20.90
  -4  -4   3   26.00    9.10
   4  -4  -3    9.30   14.00
   4  -4  -3   13.50   10.50
  -4   4   3   14.50    9.60
  -4   4   3   22.90   18.40
   4   4  -3   24.20   14.60
   4   4  -3   12.20    8.20
   3  -4  -3   72.29   17.20
   3  -4  -3   80.39   11.20
  -3   4   3   45.80   15.90
  -3   4   3  116.29   12.20
   2  -4  -3  723.93   40.70
  -2  -4   3  718.03   37.90
   2  -4  -3  697.13   49.10
   2   4  -3  717.23   37.70
  -2   4   3  621.44   46.60
   2   4  -3  725.13   43.90
  -2   4   3  730.83   42.30
   1  -4  -3  119.59   17.00
   1  -4  -3   96.99   11.40
  -1   4   3  104.19   16.40
   1   4  -3   84.49    6.40
   1   4  -3   95.39   12.30
  -1   4   3  103.89   10.50
   0  -4  -3  235.78   20.70
   0  -4  -3  210.08   18.30
   0  -4   3  215.08   14.60
   0   4   3  207.58   20.50
   0   4  -3  206.58   11.90
   0   4  -3  216.98   14.30
   0   4   3  211.78   17.10
  -1  -4  -3   63.99   10.70
  -1  -4  -3   58.89   12.60
   1  -4   3   49.40    5.50
   1  -4   3   57.19    6.50
   1   4   3   59.19   11.30
  -1   4  -3   54.39   13.40
   1   4   3   86.39   12.10
  -1   4  -3   65.79    6.50
   2  -4   3  858.71   45.20
  -2  -4  -3  787.72   51.69
   2  -4   3  821.32   52.39
   2   4   3  863.61   47.90
  -2   4  -3  799.02   45.10
   2   4   3  813.32   46.10
  -2   4  -3  874.91   53.19
   3  -4   3   45.30   13.60
  -3   4  -3   10.80   12.40
   4  -4   3   -4.70    8.70
  -4  -4  -3   20.90   15.60
  -4  -4  -3    6.00    9.70
   4  -4   3   -5.00   12.60
   4   4   3   -9.20    9.10
  -4   4  -3    3.90    8.80
   4   4   3    4.00    9.40
   4   4   3   15.10   14.80
  -4   4  -3   -3.60   14.50
   5  -4   3   66.39   12.60
  -5  -4  -3   81.89   13.80
   5  -4   3   40.20   16.30
  -5   4  -3   62.49   19.20
   5   4   3   79.89   13.10
  -5   4  -3   66.59   12.20
   5   4   3   44.10   12.20
   5   4   3   34.90   17.20
   6  -4   3   -3.30   10.80
   6  -4   3   -1.00    9.30
  -6  -4  -3    2.40    7.40
   6   4   3   22.40   16.20
  -6   4  -3    9.90   10.00
  -6   4  -3    5.80   13.60
   6   4   3   -3.50    9.30
   6   4   3    0.00    8.30
  -7  -4  -3  204.38   21.20
   7  -4   3  193.28   28.80
   7  -4   3  209.18   23.90
  -7   4  -3  176.68   19.80
   7   4   3  195.88   21.50
   7   4   3  144.59   27.90
   7   4   3  203.38   22.30
  -7   4  -3  194.38   31.10
   8  -4   3  112.39   18.60
   8   4   3   74.29   16.60
  -8   4  -3  115.79   25.70
   8   4   3  118.19   20.50
   9  -4   3   65.29   18.00
   9  -4   3   68.99   20.70
   9   4   3   64.09   18.10
  -9   4  -3   24.50   21.30
   9   4   3   39.10   15.70
  10   4   3   48.20   16.30
 -10   4  -3   35.90   19.00
  10   4   3   17.10   14.90
  11  -4   3    0.10   14.20
  11   4   3   -2.70   12.80
 -11   4  -3   -9.60   16.70
  11   4   3   -3.50   15.40
  12  -4   3   -6.30   13.70
  12   4   3  -11.30   12.70
 -12   4  -3   -1.60   18.10
  12  -5  -3   -0.90   13.30
  12   5  -3   -0.20   13.00
 -12   5   3   31.00   25.90
  11  -5  -3   11.50   13.50
  11   5  -3  -17.70   12.70
 -11   5   3   21.00   25.20
  10  -5  -3    8.00   12.40
  10   5  -3   -6.50   16.50
  10   5  -3    9.10   12.40
 -10   5   3   15.60   22.90
   9  -5  -3  349.47   32.60
   9   5  -3  281.77   36.80
  -9   5   3  295.67   46.50
   9   5  -3  331.67   29.90
  -8  -5   3   16.50   11.30
   8  -5  -3   25.90   14.00
   8   5  -3   34.40   12.90
  -8   5   3   36.30   21.30
   8   5  -3   34.30   16.60
   7  -5  -3    6.50    9.90
  -7  -5   3   26.20   13.00
   7  -5  -3   22.60   15.00
  -7  -5   3   11.10   10.10
   7   5  -3   44.30   15.00
  -7   5   3   21.20   18.90
   7   5  -3   20.50   10.20
  -6  -5   3   -5.30    7.00
   6  -5  -3    9.50   11.50
   6  -5  -3   -1.10    8.20
   6   5  -3    3.90    7.90
   6   5  -3    0.10   11.60
  -6   5   3   -1.00    7.80
   6   5  -3   12.60   12.00
  -6   5   3   10.10   15.40
  -5  -5   3  188.48   17.30
   5  -5  -3  146.19   24.30
   5  -5  -3  145.89   20.00
  -5   5   3  183.58   29.30
   5   5  -3  168.98   16.60
  -5   5   3  146.89   16.70
   5   5  -3  175.88   23.60
   5   5  -3  227.48   29.30
   4  -5  -3   44.30   12.10
  -4  -5   3   38.70    9.60
   4  -5  -3   26.70   15.60
  -4   5   3   20.70   18.00
   4   5  -3   47.90   16.10
   4   5  -3   42.40   16.00
  -4   5   3   52.39   11.30
   4   5  -3   34.10    8.80
  -3  -5   3  415.46   25.50
   3  -5  -3  313.47   35.10
   3  -5  -3  424.26   28.80
  -3   5   3  326.77   37.60
   3   5  -3  484.55   35.20
   3   5  -3  423.96   25.10
  -3   5   3  420.86   27.50
   2  -5  -3  272.07   20.80
   2  -5  -3  257.37   27.50
   2   5  -3  292.87   24.30
   2   5  -3  283.07   16.90
  -2   5   3  269.17   27.70
  -2   5   3  275.67   19.70
   1  -5  -3 3562.84  182.68
  -1   5   3 3819.12  188.98
   1   5  -3 3355.46  182.98
  -1   5   3 3601.04  181.78
   1   5  -3 3453.05  178.58
   0  -5  -3 1809.92   93.59
   0  -5   3 1862.31   90.69
   0  -5  -3 1490.55   94.69
   0   5  -3 1809.52   87.99
   0   5  -3 1737.03   89.79
   0   5   3 1784.92   92.49
   0   5   3 1600.94   95.89
   1  -5   3  615.14   31.80
  -1  -5  -3  523.25   37.70
   1  -5   3  568.94   31.20
  -1   5  -3  549.05   40.70
   1   5   3  547.65   37.70
   1   5   3  572.34   37.20
  -1   5  -3  607.94   31.60
   2  -5   3  147.99   21.10
   2  -5   3  161.18   13.00
  -2  -5  -3  171.98   21.00
   2   5   3  154.88   19.10
  -2   5  -3  151.58   22.10
  -2   5  -3  171.68   12.90
   2   5   3  153.38   14.50
   2   5   3  166.88   18.90
   3  -5   3   59.79   17.30
  -3  -5  -3   95.89   20.20
   3  -5   3   99.59   12.20
  -3   5  -3   94.69   12.00
   3   5   3   92.59   12.90
  -3   5  -3   55.69   18.30
   3   5   3  113.89   19.40
   3   5   3   93.29   15.60
  -4  -5  -3   44.70   11.30
  -4  -5  -3   22.60   16.30
   4  -5   3   22.70   16.00
   4  -5   3   28.50    9.90
  -4   5  -3   33.40   17.20
   4   5   3   57.99   18.20
   4   5   3   35.40   10.90
  -4   5  -3   45.90   10.80
   5  -5   3   51.79   11.80
   5  -5   3   52.79   16.60
  -5  -5  -3   62.99   12.70
   5   5   3   49.99   11.70
   5   5   3   50.79   18.70
  -5   5  -3   94.09   14.30
   5   5   3   74.99   13.30
  -5   5  -3   64.39   20.10
  -6  -5  -3   94.29   15.80
   6  -5   3   83.89   19.30
   6  -5   3   94.09   15.60
   6   5   3   73.99   14.00
  -6   5  -3   57.09   19.90
   6   5   3   91.19   15.40
   6   5   3  129.89   23.50
  -6   5  -3  128.69   18.90
   7  -5   3  263.67   35.50
   7  -5   3  275.57   25.40
  -7  -5  -3  278.87   25.40
  -7   5  -3  287.77   37.70
  -7   5  -3  280.37   27.40
   7   5   3  269.57   25.90
   7   5   3  276.57   26.30
   8  -5   3    6.30   16.10
   8  -5   3    0.60   11.80
   8   5   3    9.00   11.80
   8   5   3   18.20   12.20
  -8   5  -3   18.80   19.20
   9  -5   3   27.40   13.60
   9   5   3   17.10   13.70
  -9   5  -3    7.00   17.90
   9   5   3    4.50   12.70
  10  -5   3   -1.50   14.00
 -10   5  -3   57.59   23.50
  10   5   3  -37.00   12.30
  10   5   3  -10.10   11.20
  11  -5   3    0.50   11.40
  11   5   3    6.10   13.50
  11   5   3    3.10   19.10
 -11   5  -3   71.59   26.00
  12  -5   3  -17.70   13.80
  12   5   3    2.20   13.50
 -12   5  -3   37.60   22.00
  12  -6  -3   38.00   18.10
  12   6  -3   31.00   13.90
 -12   6   3  -10.50   22.10
  11  -6  -3   17.50   14.00
  11   6  -3    6.70   14.90
  10  -6  -3  105.19   21.70
 -10   6   3  240.48   41.80
  10   6  -3  136.69   22.50
  10   6  -3  162.98   29.70
   9  -6  -3   24.40   13.00
  -9   6   3    2.20   23.00
   9   6  -3    2.80   16.50
   9   6  -3   25.70   13.30
  -8  -6   3  228.38   25.20
   8  -6  -3  209.98   25.20
   8   6  -3  274.17   34.70
   8   6  -3  289.47   25.40
  -8   6   3  273.37   41.90
   7  -6  -3   49.40   19.80
  -7  -6   3   63.19   13.50
   7  -6  -3   89.89   16.80
   7   6  -3   80.29   14.50
   7   6  -3   91.09   19.60
  -7   6   3   95.49   26.10
   6  -6  -3   68.39   14.10
  -6  -6   3  122.59   19.00
  -6  -6   3   87.99   13.90
   6  -6  -3   58.09   19.20
  -6   6   3   71.99   24.10
   6   6  -3  106.79   19.60
   6   6  -3  103.19   14.20
   6   6  -3   65.99   21.40
  -6   6   3   77.49   13.40
   5  -6  -3   38.70   11.80
   5  -6  -3   36.60   17.40
  -5  -6   3   38.50    9.60
   5   6  -3   45.30    9.50
   5   6  -3   29.00   14.10
   5   6  -3   41.20   15.10
  -5   6   3   37.30   20.00
  -5   6   3   67.19   12.70
   4  -6  -3   53.89   12.20
   4  -6  -3   38.70   16.50
  -4  -6   3   24.70    8.70
   4   6  -3   55.99    9.20
   4   6  -3   24.60   15.30
  -4   6   3   20.20   18.10
  -4   6   3   38.60    9.80
   3  -6  -3  343.47   26.90
  -3  -6   3  372.36   23.10
   3  -6  -3  316.27   36.00
   3   6  -3  346.97   22.70
  -3   6   3  347.67   25.50
   3   6  -3  356.06   32.40
  -3   6   3  434.76   38.50
   2  -6  -3    5.40    8.60
   2  -6  -3    3.70   12.90
  -2   6   3  -10.30   14.20
   2   6  -3    8.40    5.20
   1  -6  -3    4.40   10.90
  -1   6   3   11.90   13.00
   0  -6  -3 2577.54  133.19
   0  -6   3 2341.87  126.19
   0  -6  -3 2445.86  129.49
   0   6   3 2551.14  133.89
   0   6  -3 2413.96  125.39
   0   6  -3 2394.16  134.49
   0   6  -3 2346.27  123.29
   0   6   3 2437.56  128.59
   1  -6   3  225.58   16.00
   1  -6   3  228.18   15.20
  -1   6  -3  193.48   27.00
   1   6   3  191.08   23.20
  -1   6  -3  217.88   14.60
   2  -6   3   10.10   13.70
  -2  -6  -3   14.70   15.60
   2   6   3    2.40   11.00
  -2   6  -3   18.30    6.80
  -2   6  -3   11.00   15.20
   2   6   3   32.10    9.50
   3  -6   3    7.90   13.70
   3  -6   3    5.00    8.10
  -3  -6  -3   -2.60   13.70
   3   6   3   11.60    9.70
   3   6   3  -12.40    9.90
  -3   6  -3   19.50   17.20
   3   6   3    5.30   15.30
  -3   6  -3    7.20    7.30
   4  -6   3 1369.06   74.19
  -4  -6  -3 1327.17   84.89
   4  -6   3 1349.16   84.09
  -4   6  -3 1305.17   84.29
  -4   6  -3 1342.77   74.09
   4   6   3 1339.37   74.59
  -5  -6  -3    9.90    8.20
   5  -6   3    2.80   11.60
   5  -6   3   13.10    8.60
  -5   6  -3   -3.60   13.10
   5   6   3    5.70    9.00
  -5   6  -3    4.90    8.10
   5   6   3   10.80    9.50
   5   6   3   21.70   15.20
   6  -6   3    3.90   13.10
   6  -6   3    7.60   10.10
  -6  -6  -3   12.60    8.90
   6   6   3   -3.90    9.00
  -6   6  -3   27.60   18.10
  -6   6  -3   -3.40    7.60
   6   6   3  -21.60   13.30
   6   6   3    6.30   15.90
   7  -6   3   38.90   13.50
   7  -6   3   35.50   16.90
  -7  -6  -3   63.59   13.10
  -7   6  -3   55.19   21.90
   7   6   3   64.69   15.30
   7   6   3   31.20   12.50
   8  -6   3   29.20   16.70
   8  -6   3    2.40   10.20
   8   6   3   -3.30   11.40
  -8   6  -3  -18.70   17.70
   8   6   3    5.70   11.60
   9  -6   3  -11.60   11.20
   9   6   3   23.20   13.50
   9   6   3    0.10   12.30
  -9   6  -3  -18.90   16.40
  10  -6   3    4.40   12.50
  10   6   3   20.20   14.40
 -10   6  -3    0.30   21.90
  10   6   3   32.30   14.60
  11  -6   3   67.09   19.70
  11   6   3   52.69   17.60
  11   6   3   46.00   22.30
 -11   6  -3   54.19   25.50
  12  -6   3  -16.20   12.50
  12   6   3   44.60   17.80
 -12   6  -3  -14.10   27.80
  12  -7  -3   -4.70   14.90
  12   7  -3   -2.90   15.90
 -12   7   3   -3.60   22.00
  11  -7  -3    4.40   12.40
  11   7  -3  -14.10   10.50
 -11   7   3   12.60   23.80
  10  -7  -3    7.30   13.70
  10   7  -3   10.60   11.60
 -10   7   3  -20.20   23.30
   9  -7  -3  467.45   38.00
   9   7  -3  303.67   40.60
  -9   7   3  422.66   56.49
   9   7  -3  424.86   34.20
   8  -7  -3   55.19   16.90
  -8  -7   3   66.89   15.00
  -8   7   3   87.49   29.20
   8   7  -3   76.19   14.80
   7  -7  -3   12.00   12.70
  -7  -7   3    9.10   10.90
  -7   7   3   36.40   22.40
   7   7  -3    9.10   10.10
   7   7  -3   23.20   15.00
  -6  -7   3   28.40   10.50
   6  -7  -3   35.20   16.40
   6  -7  -3   63.69   15.00
  -6  -7   3   37.30   14.50
   6   7  -3   55.09   16.20
   6   7  -3   73.79   18.30
  -6   7   3   31.30   11.50
  -6   7   3   26.90   20.10
   6   7  -3   65.39   12.10
  -5  -7   3  103.49   17.70
   5  -7  -3  106.09   30.80
  -5  -7   3  108.99   13.80
   5  -7  -3   95.09   14.90
  -5   7   3   96.09   17.00
   5   7  -3   83.79   19.40
  -5   7   3   85.09   23.10
   5   7  -3  135.99   14.30
   5   7  -3   89.59   20.30
   4  -7  -3  369.66   27.40
  -4  -7   3  313.47   26.10
  -4  -7   3  330.07   23.30
   4  -7  -3  331.87   35.90
   4   7  -3  350.86   22.90
   4   7  -3  303.97   30.80
  -4   7   3  374.56   25.90
   3  -7  -3   52.19   12.50
   3  -7  -3   -1.60   13.30
  -3   7   3   47.10   10.30
   3   7  -3   35.90    7.70
  -3   7   3   37.20   20.80
   3   7  -3   28.30   15.10
   2  -7  -3  149.69   18.80
   2  -7  -3  172.78   18.70
   2  -7  -3  172.58   25.70
  -2   7   3  134.09   25.60
   2   7  -3  137.79   12.60
   2   7  -3  134.79   20.60
  -2   7   3  147.49   15.80
   1  -7  -3  617.44   39.10
  -1  -7   3  587.34   33.70
  -1  -7   3  620.24   39.50
   1  -7  -3  625.24   47.00
   1   7  -3  561.74   38.20
  -1   7   3  549.65   35.50
  -1   7   3  536.35   46.50
   0  -7   3  247.98   20.60
   0  -7  -3  246.38   24.30
   0   7   3  178.08   27.50
   0   7  -3  124.49   26.10
   0   7   3  224.18   21.30
   0   7  -3  233.78   18.10
   1  -7   3   15.10    7.30
   1  -7   3    9.50    8.30
  -1  -7  -3   15.10   14.20
   1   7   3    0.60   12.70
  -1   7  -3   25.10   17.10
   1   7   3   19.10   15.70
  -1   7  -3    7.80    5.90
   2  -7   3  561.04   34.80
   2  -7   3  620.54   34.20
  -2  -7  -3  562.94   45.00
   2  -7   3  614.04   48.00
   2   7   3  650.03   44.60
  -2   7  -3  561.74   36.70
   2   7   3  562.64   43.20
  -2   7  -3  580.74   49.10
   3  -7   3  152.48   16.50
  -3  -7  -3  187.98   28.40
   3  -7   3  160.88   26.60
   3   7   3  174.48   18.50
   3   7   3  176.68   19.70
  -3   7  -3  150.88   26.80
  -3   7  -3  150.98   15.50
   3   7   3  140.09   22.40
   3   7   3  198.18   24.30
  -4  -7  -3    7.20   16.40
   4  -7   3   30.00   15.50
   4  -7   3   37.80    9.90
   4   7   3   33.30   16.10
   4   7   3   34.40   10.40
  -4   7  -3   39.50    9.40
  -4   7  -3   64.79   20.50
   5  -7   3   38.20   16.80
   5  -7   3   51.29   19.00
  -5   7  -3   49.40   11.40
   5   7   3   16.10   15.20
  -5   7  -3   36.40   18.30
   5   7   3   41.70   11.70
   6  -7   3   79.89   21.00
   6  -7   3   67.29   14.30
  -6  -7  -3   70.69   13.60
  -6   7  -3   88.59   23.90
  -6   7  -3   70.09   13.30
   6   7   3   83.19   15.20
   6   7   3   76.29   15.10
   6   7   3   48.90   19.90
   7  -7   3  125.49   19.00
  -7  -7  -3   95.29   17.10
   7  -7   3  133.49   26.70
  -7   7  -3  143.39   30.10
   7   7   3  131.29   18.80
   7   7   3  148.99   20.40
   8  -7   3  115.79   18.70
  -8   7  -3  110.99   29.90
   8   7   3  112.79   19.40
   8   7   3  105.49   18.40
   9  -7   3   51.89   16.90
   9   7   3   26.00   14.90
  -9   7  -3   41.30   22.90
  10  -7   3   -7.80   11.70
 -10   7  -3   47.10   24.30
  10   7   3  -24.30   11.30
  10   7   3    7.00   12.70
  11  -7   3   -4.80   13.20
  11   7   3   -3.40   12.30
 -11   7  -3   -7.30   21.30
  11   7   3   14.40   17.00
  12  -7   3   18.10   12.90
 -12   7  -3   56.59   25.40
  12   7   3   68.59   18.90
  12  -8  -3  -12.20   12.80
 -12   8   3    9.30   25.30
  12   8  -3  -29.20    9.60
  11  -8  -3   23.10   14.30
  11   8  -3  -17.20    9.90
 -11   8   3   -7.00   27.30
  10  -8  -3  187.38   28.50
  10   8  -3  194.28   25.60
   9  -8  -3   28.20   14.60
   9   8  -3   39.80   13.90
  -9   8   3   28.60   24.60
   9   8  -3   -6.00   16.10
   8  -8  -3   52.39   17.30
  -8  -8   3   35.00   12.70
  -8   8   3   28.70   12.80
   8   8  -3   29.00   12.60
  -8   8   3   23.30   24.00
   8   8  -3   39.90   16.80
   7  -8  -3  266.87   28.40
  -7  -8   3  284.97   25.20
   7   8  -3  288.57   32.60
  -7   8   3  238.88   41.20
   7   8  -3  273.67   24.70
   6  -8  -3  125.99   19.20
  -6  -8   3  104.49   14.70
   6   8  -3   71.99   20.90
  -6   8   3   84.99   27.10
   6   8  -3   60.89   20.30
  -6   8   3  134.89   21.10
   6   8  -3   92.69   13.90
   5  -8  -3  354.46   37.00
  -5  -8   3  309.37   26.50
  -5  -8   3  328.27   23.40
   5  -8  -3  303.67   27.00
   5   8  -3  266.87   22.40
  -5   8   3  290.57   39.60
  -5   8   3  317.97   25.60
  -4  -8   3   -1.30    7.20
  -4   8   3    3.10   15.00
  -4   8   3    8.60    7.90
   4   8  -3   -1.10    6.00
   4   8  -3   -4.70   12.00
   3  -8  -3   40.80   15.90
   3  -8  -3   63.59   13.20
  -3  -8   3   67.69   12.70
   3   8  -3   67.39   17.20
   3   8  -3   54.19    8.70
  -3   8   3   71.79   11.50
   2  -8  -3   11.40   11.00
   2  -8  -3   16.60   15.10
  -2   8   3   20.50   17.20
  -2   8   3   24.90    8.70
   2   8  -3   18.90   12.70
   2   8  -3   28.50    6.80
  -1  -8   3   58.99   14.40
   1  -8  -3   58.79   14.40
   1  -8  -3   71.19   19.30
  -1   8   3   54.69   20.10
   1   8  -3   39.80    7.30
  -1   8   3   61.69   10.80
   1   8  -3   67.09   14.30
   0  -8  -3  410.36   37.50
   0  -8  -3  358.86   32.50
   0  -8   3  386.86   29.40
   0   8  -3  376.06   40.70
   0   8  -3  401.56   27.50
   0   8  -3  431.06   24.10
   0   8   3  414.56   39.90
   0   8   3  440.26   31.60
   0   8   3  426.66   28.40
   1  -8   3  148.69   16.00
  -1  -8  -3  118.89   20.90
  -1   8  -3  132.39   12.40
  -1   8  -3  139.69   26.80
   1   8   3  151.48   19.00
   1   8   3  137.39   24.10
  -2  -8  -3   45.10   17.90
   2  -8   3   64.59   10.30
   2  -8   3   61.59   10.10
  -2   8  -3   62.79   23.10
   2   8   3   49.90   16.20
   2   8   3   58.89   11.70
  -2   8  -3   52.79    9.20
   2   8   3   42.00   16.40
   3  -8   3  240.68   31.10
  -3  -8  -3  182.88   27.10
   3  -8   3  208.28   19.00
   3   8   3  207.98   19.50
  -3   8  -3  242.68   38.60
  -3   8  -3  240.08   18.50
   3   8   3  229.88   26.80
   3   8   3  271.57   26.90
   4  -8   3  409.66   38.60
   4  -8   3  384.06   28.30
  -4  -8  -3  330.57   36.50
  -4   8  -3  405.66   27.60
   4   8   3  414.26   29.20
   4   8   3  386.86   33.70
  -4   8  -3  395.06   41.30
   4   8   3  363.56   37.10
   5  -8   3   11.10    8.90
  -5  -8  -3  -21.60   12.80
   5   8   3   55.39   18.10
   5   8   3   15.80   10.40
  -5   8  -3   -1.90   14.30
  -5   8  -3   15.30    8.10
   6  -8   3  171.38   20.20
   6   8   3  146.29   19.50
  -6   8  -3  134.09   30.20
  -6   8  -3  126.39   18.10
   6   8   3  117.29   19.90
  -7  -8  -3   39.30   14.00
   7  -8   3   46.40   15.50
   7   8   3   81.09   16.40
   7   8   3   62.99   15.30
  -7   8  -3   27.30   22.80
   8  -8   3    7.30   13.00
  -8   8  -3  -40.50   15.40
   8   8   3  -15.80   11.30
   8   8   3   17.10   12.70
   9  -8   3    8.60   13.70
   9   8   3   14.10   13.40
   9   8   3   37.10   13.90
  -9   8  -3    3.10   20.30
  10  -8   3  150.28   24.30
 -10   8  -3  176.18   37.50
  10   8   3  155.98   24.60
  10   8   3  154.98   25.70
  11  -8   3   14.20   13.40
 -11   8  -3   -4.80   25.60
  11   8   3   30.50   16.70
  11   8   3   21.90   16.10
  12  -8   3   79.19   21.20
 -12   8  -3   10.80   24.70
  12   8   3   34.10   16.80
  11  -9  -3   23.40   15.60
  11   9  -3   17.20   14.00
 -11   9   3    5.00   25.00
  10  -9  -3   -2.70   12.50
  10   9  -3   -7.20   11.00
 -10   9   3    0.50   21.30
   9  -9  -3  -22.30   11.30
  -9   9   3  -22.50   18.40
   9   9  -3   10.30   11.80
   8  -9  -3   88.99   18.80
  -8  -9   3   72.59   15.70
   8   9  -3   97.19   16.30
  -8   9   3   55.69   26.40
  -8   9   3   84.09   16.30
   7  -9  -3   -0.80   12.50
  -7  -9   3   41.80   14.10
   7   9  -3   16.90   10.50
  -7   9   3   25.00   24.10
   7   9  -3   11.50   16.30
   6  -9  -3    1.00   12.00
  -6   9   3  -16.50   18.80
   6   9  -3    7.50    8.60
   6   9  -3   27.20   16.30
   5  -9  -3    6.50   10.10
   5  -9  -3   -1.80   15.70
  -5   9   3   20.00    9.40
  -5   9   3    7.50   17.80
   5   9  -3    6.10   12.90
   5   9  -3    4.30    7.40
   4  -9  -3  220.18   32.80
   4  -9  -3  190.28   21.80
  -4   9   3  226.18   34.70
   4   9  -3  157.38   15.60
  -4   9   3  186.88   18.50
   4   9  -3  187.68   27.40
   3  -9  -3  102.99   16.20
   3  -9  -3   71.99   15.20
  -3   9   3   97.99   13.50
   3   9  -3  102.09   20.20
  -3   9   3  128.59   27.60
   3   9  -3   90.29   10.80
   2  -9  -3   95.79   22.10
   2  -9  -3   92.39   16.10
   2   9  -3   98.89   10.60
   2   9  -3  105.09   18.20
  -2   9   3   89.69   37.20
  -2   9   3  112.59   14.10
   1  -9  -3   52.69   18.50
   1  -9  -3   46.70   13.70
  -1  -9   3   43.70   13.70
   1   9  -3   44.00   19.50
   1   9  -3   67.39    8.20
   1   9  -3   66.69   13.90
  -1   9   3   59.59   10.90
  -1   9   3   50.79   19.80
   0  -9   3  361.46   28.00
   0  -9  -3  362.46   31.90
   0  -9  -3  349.07   35.60
   0   9  -3  366.96   39.50
   0   9   3  427.66   39.90
   0   9  -3  363.76   26.10
   0   9   3  371.26   29.00
   0   9   3  368.46   26.70
   0   9  -3  392.16   22.70
  -1  -9  -3   70.09   17.80
   1  -9   3   55.09   11.50
  -1   9  -3   43.30   22.30
  -1   9  -3   89.89   10.00
   1   9   3   72.39   20.60
   1   9   3  115.09   18.20
  -2  -9  -3  141.09   24.20
   2  -9   3  125.79   14.30
   2  -9   3   97.99   13.10
   2   9   3  128.29   23.30
  -2   9  -3  109.19   12.40
   2   9   3  132.29   16.50
  -2   9  -3  126.29   26.10
   2   9   3  158.38   22.80
   3  -9   3  118.99   14.40
   3  -9   3  116.89   13.90
   3  -9   3  106.39   33.60
  -3  -9  -3   99.39   21.30
   3   9   3  115.69   22.20
   3   9   3   90.89   14.00
  -3   9  -3  115.49   25.60
   3   9   3  100.89   19.70
  -3   9  -3  119.29   14.20
   4  -9   3  308.97   26.30
  -4  -9  -3  360.16   38.30
   4  -9   3  338.17   37.70
  -4   9  -3  313.97   39.70
  -4   9  -3  346.77   25.30
   4   9   3  380.16   34.70
   4   9   3  377.36   27.10
   5  -9   3   18.40   15.60
  -5  -9  -3   14.40   17.90
   5  -9   3   38.80   12.00
  -5   9  -3   30.70   18.90
   5   9   3    4.20   13.90
  -5   9  -3   35.50   15.50
   6  -9   3   80.29   16.20
   6   9   3   66.89   14.90
   6   9   3   91.69   18.30
  -6   9  -3   62.89   25.10
  -6   9  -3   62.59   13.50
   7  -9   3    2.90   10.80
  -7   9  -3   -4.10   20.50
   7   9   3    5.70   11.80
   7   9   3    0.10   11.30
   8  -9   3    8.10   12.90
  -8   9  -3   -9.20   18.60
   8   9   3   10.40   11.80
   8   9   3    5.80   12.40
   9  -9   3   94.69   30.50
   9   9   3   79.29   18.00
  -9   9  -3  113.79   32.70
   9   9   3   49.50   16.90
  10  -9   3  117.69   22.00
 -10   9  -3  125.19   41.70
  10   9   3  113.19   22.20
  11  -9   3  -29.00   11.20
 -11   9  -3   -4.40   23.00
  11   9   3   -1.00   15.10
  11 -10  -3   28.10   16.50
  11  10  -3   17.30   13.60
 -11  10   3    6.50   21.90
  10 -10  -3   26.00   15.00
  10  10  -3    2.90   10.50
   9 -10  -3   11.60   12.90
  -9  10   3   65.29   29.20
   9  10  -3   15.40   12.40
  -8 -10   3   18.40   12.00
   8 -10  -3   22.30   14.10
   8  10  -3   13.10   16.90
  -8  10   3   20.70   27.80
   8  10  -3   45.30   13.20
   7 -10  -3   18.70   14.40
  -7  10   3   56.29   26.90
   7  10  -3   33.80   11.70
  -7  10   3   33.50   11.40
   7  10  -3   16.40   15.90
   6 -10  -3   30.40   13.70
   6  10  -3   29.00   10.20
   6  10  -3   23.60   17.90
  -6  10   3   34.50   23.70
   5 -10  -3  314.87   29.50
   5  10  -3  307.67   23.50
  -5  10   3  288.27   26.20
  -5  10   3  366.16   45.40
   4 -10  -3   76.99   15.40
   4 -10  -3   46.30   23.20
   4  10  -3   95.29   21.60
  -4  10   3   91.59   13.90
  -4  10   3   60.69   23.70
   4  10  -3   81.69   11.20
   3 -10  -3  123.99   25.00
   3 -10  -3   93.69   16.30
   3  10  -3   83.39   11.10
  -3  10   3   91.39   25.30
   3  10  -3   97.89   20.10
  -3  10   3  106.99   14.60
   2 -10  -3  242.98   36.90
   2 -10  -3  209.38   23.70
  -2  10   3  182.48   31.10
   2  10  -3  207.28   24.80
  -2  10   3  217.58   19.50
   2  10  -3  204.08   16.10
   2  10  -3  274.07   37.00
  -1 -10   3   35.40   13.60
   1 -10  -3   28.30   15.60
   1 -10  -3   35.40   14.20
  -1  10   3   41.70    9.50
  -1  10   3   39.40   18.20
   1  10  -3   33.50    6.70
   1  10  -3   46.00   12.30
   1  10  -3   35.00   18.60
   0 -10  -3   55.99   15.90
   0 -10   3   77.29   14.40
   0  10  -3   58.59    8.30
   0  10  -3   65.59   22.60
   0  10  -3   70.99   12.20
   0  10   3   66.49   20.60
   0  10   3   68.99   14.40
   0  10   3   78.49   12.40
   1 -10   3   -4.80    7.90
  -1 -10  -3    7.50   13.50
  -1  10  -3   -1.50   14.70
   1  10   3   -7.90   10.80
   1  10   3   14.80   15.60
  -1  10  -3    2.20    5.70
   1  10   3   -8.10    6.60
   2 -10   3    4.40    7.90
   2 -10   3    4.30    8.40
  -2 -10  -3   10.10   14.80
   2  10   3    7.50   14.10
  -2  10  -3   14.30   16.80
  -2  10  -3   -6.50    5.30
   2  10   3    7.20   12.50
   3 -10   3  276.67   33.80
  -3 -10  -3  249.28   33.50
   3 -10   3  197.28   19.70
   3 -10   3  202.08   19.10
   3  10   3  208.98   29.00
  -3  10  -3  202.38   18.30
  -3  10  -3  220.08   33.50
   3  10   3  207.98   20.30
   3  10   3  255.47   31.00
   4 -10   3   42.10   19.00
   4 -10   3   63.39   13.10
  -4 -10  -3   89.79   23.60
   4 -10   3  103.69   13.90
   4  10   3   97.89   21.30
   4  10   3   87.49   14.40
  -4  10  -3   75.29   12.70
  -4  10  -3   70.09   24.40
   4  10   3  118.59   22.20
  -5 -10  -3   -6.50   15.50
   5 -10   3    6.10    9.70
   5  10   3    6.30   10.30
  -5  10  -3    5.50   19.00
   5  10   3    8.10   14.70
  -5  10  -3   15.80    9.60
   6 -10   3   38.50   13.50
   6  10   3   25.50   12.40
  -6  10  -3   33.50   22.90
   7 -10   3  324.37   30.80
   7  10   3  387.76   31.10
  -7  10  -3  301.87   47.10
   7  10   3  313.07   32.80
   8 -10   3   21.10   14.10
   8  10   3   20.10   13.50
  -8  10  -3    1.90   19.90
   8  10   3   12.20   13.50
   9 -10   3   46.70   16.50
  -9  10  -3   72.29   29.20
   9  10   3   45.40   17.30
   9  10   3   41.80   17.50
  10 -10   3   -2.80   12.60
  10  10   3   34.20   14.60
  10  10   3   32.30   17.10
 -10  10  -3    9.20   23.70
  11 -10   3   10.40   14.10
 -11  10  -3  -22.50   21.00
  11  10   3   -4.80   12.90
  11 -11  -3  -14.20   12.40
  11  11  -3   12.50   12.30
 -11  11   3  -27.10   19.70
  10 -11  -3   17.20   14.40
 -10  11   3  -20.80   23.00
  10  11  -3    4.80   12.30
   9 -11  -3    9.50   15.90
  -9  11   3    7.60   24.40
   9  11  -3   21.00   11.70
   8 -11  -3  318.47   35.00
   8  11  -3  349.96   29.40
   7 -11  -3   37.60   17.40
  -7  11   3   73.89   30.20
   7  11  -3   52.39   12.30
   6 -11  -3  383.66   36.40
  -6  11   3  401.46   55.69
   6  11  -3  475.55   31.10
   5 -11  -3  138.59   21.90
   5  11  -3  105.39   25.10
   5  11  -3  112.89   15.10
  -5  11   3  129.59   32.20
   4 -11  -3    2.80   11.60
   4 -11  -3    1.00   10.80
   4  11  -3   21.30    8.10
   4  11  -3  -10.80   22.90
  -4  11   3   14.50    9.20
  -4  11   3  -15.50   18.70
   3 -11  -3  344.57   30.40
  -3  11   3  351.76   26.70
  -3  11   3  231.48   38.60
   3  11  -3  379.76   23.90
   3  11  -3  371.26   33.30
   2 -11  -3   26.70   12.60
   2 -11  -3   25.40   13.80
   2  11  -3   32.50   13.90
  -2  11   3   11.80   17.90
  -2  11   3   19.80    8.80
   2  11  -3   12.70   17.20
   2  11  -3   25.00    7.20
  -1 -11   3   22.30   13.50
   1 -11  -3   14.40   13.40
   1 -11  -3   41.60   18.20
  -1  11   3   21.50   17.90
  -1  11   3   32.60    9.70
   1  11  -3   50.69   21.20
   1  11  -3   34.60    7.20
   1  11  -3   19.80   11.00
   0 -11  -3  -22.90   10.50
   0 -11   3   -0.10   10.20
   0  11   3   -8.10    7.20
   0  11   3   -3.30    9.40
   0  11   3  -17.10   13.50
   0  11  -3   11.70   17.20
   0  11  -3   -0.90    7.90
   0  11  -3   -3.10    5.30
   1 -11   3   15.30   10.90
  -1 -11  -3   18.00   15.30
  -1  11  -3   23.90    7.00
  -1  11  -3   17.60   19.30
   1  11   3   30.90   19.00
   1  11   3   33.20   14.20
   2 -11   3   30.30   10.10
  -2 -11  -3   39.50   18.90
  -2  11  -3   22.90   19.10
  -2  11  -3   37.90    8.20
   2  11   3   18.00   13.30
   3 -11   3  242.88   21.70
   3 -11   3  232.08   21.10
  -3 -11  -3  218.48   32.90
   3  11   3  257.77   22.70
   3  11   3  211.98   29.70
   3  11   3  273.87   35.80
  -3  11  -3  202.18   37.30
  -3  11  -3  233.28   19.60
  -4 -11  -3    5.20   18.90
   4 -11   3   17.70   10.00
   4 -11   3   15.50   10.40
  -4  11  -3    6.00    8.00
   4  11   3   19.30   16.10
   4  11   3   24.70   18.30
  -4  11  -3   29.80   22.90
   4  11   3   -3.30    9.20
  -5 -11  -3   -3.90   16.80
   5 -11   3    6.20   10.90
   5  11   3   -1.10   10.80
  -5  11  -3    8.90    8.50
  -5  11  -3   20.70   21.50
   5  11   3    9.90   16.50
   6 -11   3  125.09   19.60
   6  11   3  131.49   29.20
  -6  11  -3  152.98   35.00
   6  11   3  131.89   19.80
   7 -11   3   61.39   16.50
   7  11   3  136.79   28.30
  -7  11  -3   58.09   27.20
   7  11   3   80.79   18.90
   7  11   3   84.59   17.80
   8 -11   3   -5.70   12.20
   8  11   3   -4.10   10.60
   8  11   3  -22.20   12.50
  -8  11  -3   -9.60   21.00
   9 -11   3   54.19   17.60
  -9  11  -3   -0.50   22.80
   9  11   3   27.30   13.70
   9  11   3   23.60   14.70
  10 -11   3  155.28   26.10
  10  11   3   96.29   23.20
  10  11   3  137.69   30.80
 -10  11  -3  177.68   41.60
  11 -11   3   24.30   15.80
  11  11   3   -0.60   13.80
 -11  11  -3   25.50   24.60
  10 -12  -3   36.40   18.50
  10  12  -3   51.89   16.20
 -10  12   3   -3.20   27.80
   9 -12  -3   24.70   17.30
  -9  12   3   31.30   28.30
   9  12  -3   39.70   17.20
   8 -12  -3   19.60   15.70
   8  12  -3    3.20   10.00
  -8  12   3    5.50   24.10
   7 -12  -3  104.49   21.80
  -7  12   3  130.59   40.50
   7  12  -3   92.99   15.40
   6 -12  -3   20.50   14.80
   6  12  -3    4.00    8.30
  -6  12   3   -1.80   21.10
   5 -12  -3  542.85   42.50
   5 -12  -3  560.44   43.10
   5  12  -3  560.44   36.80
  -5  12   3  568.84   61.39
   4 -12  -3   -5.40   12.00
  -4  12   3    3.50   21.00
   4  12  -3   -6.30   13.60
   4  12  -3   -3.40    7.30
  -4  12   3    1.40    8.80
   3 -12  -3  261.37   28.00
   3  12  -3  313.17   42.20
   3  12  -3  239.58   19.80
  -3  12   3  312.47   44.00
  -3  12   3  256.67   22.90
   3  12  -3  244.38   31.50
   2 -12  -3   44.50   15.70
   2  12  -3   39.40   14.30
   2  12  -3   48.20    9.00
  -2  12   3   14.30   20.00
  -2  12   3   48.40   11.10
   2  12  -3   35.60   22.40
   1 -12  -3   10.40   13.50
   1 -12  -3   34.50   14.60
  -1 -12   3    8.80   12.50
   1  12  -3    8.50   19.00
  -1  12   3   10.60    7.80
   1  12  -3    7.60   10.20
  -1  12   3   21.20   19.40
   0 -12  -3   30.40   16.30
   0 -12   3   20.10   12.00
   0  12  -3   31.50   10.00
   0  12  -3   33.80   21.30
   0  12   3   30.90   13.20
   0  12   3   15.90   18.20
   0  12   3   40.40   10.10
   0  12  -3   15.70    6.50
   1 -12   3   -5.10    9.20
   1  12   3   31.60   19.50
   1  12   3   -6.30    8.00
   1  12   3   16.10   13.90
  -1  12  -3    3.70    6.00
  -1  12  -3   23.50   20.30
  -2 -12  -3   -3.50   15.30
   2 -12   3    6.00    9.50
   2  12   3  -17.20   15.30
  -2  12  -3   -3.40   18.00
   2  12   3   17.20   16.90
  -2  12  -3   -0.20    6.30
   3 -12   3   27.40   11.30
   3 -12   3   25.50   11.80
  -3 -12  -3   35.50   20.60
   3  12   3   20.20   11.70
  -3  12  -3   54.69   10.90
  -3  12  -3   37.60   23.10
   3  12   3   19.40   16.30
   3  12   3   19.70   17.60
  -4 -12  -3   81.69   26.20
   4 -12   3   84.49   14.90
   4 -12   3   97.69   16.90
  -4  12  -3  116.29   15.40
  -4  12  -3  101.49   30.60
   4  12   3   70.69   24.60
   4  12   3   76.39   17.60
  -5 -12  -3    3.60   18.70
   5 -12   3    6.20   10.80
   5 -12   3    2.20    9.50
   5  12   3   29.40   19.50
   5  12   3    8.40   11.30
  -5  12  -3   13.00    8.60
  -5  12  -3    5.90   20.30
   6 -12   3   -4.00   11.20
   6  12   3   19.00   20.70
  -6  12  -3    2.70   20.90
   6  12   3   -6.50   10.40
   7 -12   3   -0.80   11.50
   7  12   3   34.70   20.80
   7  12   3   23.50   16.20
  -7  12  -3    4.70   22.50
   7  12   3  -23.60   10.50
   8 -12   3  -13.50   11.50
   8  12   3   14.90   19.50
   8  12   3   -1.10   11.40
  -8  12  -3    2.20   20.80
   9 -12   3   18.70   13.30
   9  12   3    6.60   12.70
  -9  12  -3  -23.30   22.60
   9  12   3    3.30   20.20
  10 -12   3   -0.60   13.20
  10  12   3   18.60   13.80
 -10  12  -3   11.90   24.10
  10 -13  -3   -9.50   14.60
 -10  13   3   32.20   31.50
   9 -13  -3   12.00   15.20
   9  13  -3   21.30   14.60
  -9  13   3   44.90   29.20
   8 -13  -3   30.30   16.50
  -8  13   3    7.20   25.00
   8  13  -3    9.00   11.20
   7 -13  -3   16.70   14.90
   7  13  -3  -10.40    8.60
  -7  13   3   30.10   26.90
   6 -13  -3   85.99   20.10
   6 -13  -3   73.79   19.40
   6  13  -3  105.99   15.90
  -6  13   3   30.70   27.80
   5 -13  -3   -6.50   11.70
   5 -13  -3   -2.40   13.70
  -5  13   3   44.80   27.50
   5  13  -3    3.40    8.00
   4 -13  -3  273.07   30.40
  -4  13   3  246.78   44.40
   4  13  -3  282.67   35.90
   4  13  -3  316.07   22.80
   4  13  -3  328.77   45.90
   3 -13  -3  102.69   20.50
  -3  13   3  117.49   32.50
   3  13  -3  109.69   13.30
   3  13  -3   90.89   24.60
  -3  13   3   94.29   15.50
   3  13  -3   93.19   27.70
   2 -13  -3  410.66   37.80
   2  13  -3  429.16   27.70
  -2  13   3  417.76   50.39
   2  13  -3  409.96   35.90
   2  13  -3  328.07   48.50
   2  13  -3  430.96   27.50
  -1 -13   3   16.80   13.60
   1 -13  -3  -17.70   12.30
  -1  13   3    7.80   20.20
   1  13  -3    5.90    5.50
   1  13  -3   10.30   10.60
  -1  13   3   -3.90    7.40
   1  13  -3    2.20   20.30
   0 -13  -3   12.20   17.20
   0 -13   3   -3.30   11.50
   0  13   3    7.60    9.20
   0  13  -3   14.70   20.60
   0  13  -3    2.90    9.10
   0  13  -3    4.30    6.10
   0  13   3    4.40   20.80
  -1 -13  -3  254.67   34.70
   1 -13   3  233.58   25.10
  -1  13  -3  244.08   19.40
  -1  13  -3  229.98   41.50
   1  13   3  299.87   42.20
   1  13   3  278.27   23.80
   1  13   3  290.27   29.20
   2 -13   3   56.09   13.80
  -2 -13  -3   68.29   22.90
  -2  13  -3   51.59   25.60
   2  13   3   62.49   18.10
  -2  13  -3   37.10    9.80
   2  13   3   35.00   21.00
   3 -13   3   11.90   11.20
  -3 -13  -3  -27.40   15.10
  -3  13  -3   13.40    8.60
   3  13   3   35.00   22.10
   3  13   3    4.20   15.60
  -3  13  -3   17.20   24.90
  -4 -13  -3  -14.70   17.20
   4 -13   3    5.80   11.00
   4 -13   3   -0.60    9.50
   4  13   3   43.50   24.70
   4  13   3  -14.70    9.50
  -4  13  -3   -5.30    7.40
  -4  13  -3    9.50   21.40
   5 -13   3    5.80   11.40
  -5 -13  -3   10.10   22.60
   5 -13   3   12.40   10.60
  -5  13  -3    9.90   22.60
   5  13   3    7.30   11.60
   5  13   3   -2.90   17.70
   6 -13   3    6.00   11.00
   6 -13   3   -3.10   12.10
   6  13   3    6.30   11.90
   6  13   3  -22.30   17.60
  -6  13  -3   70.79   30.10
   7 -13   3   50.69   16.50
  -7  13  -3   42.50   27.20
   7  13   3   62.89   15.90
   7  13   3   52.89   18.20
   7  13   3   38.60   24.80
   8  13   3   16.10   12.00
  -8  13  -3  -11.90   21.60
   8  13   3    6.30   14.20
   8  13   3   -3.30   21.30
   9 -13   3   63.09   18.00
  -9  13  -3   59.69   32.50
   9  13   3   61.19   18.30
   9  13   3   22.90   17.80
  10 -13   3    1.50   13.70
 -10  13  -3   -8.10   22.30
  10  13   3   -9.40   11.50
   9 -14  -3   -5.80   13.90
  -9  14   3  -11.40   24.00
   9  14  -3    0.00   11.30
   8 -14  -3   11.50   16.10
  -8  14   3   44.20   26.30
   7 -14  -3    4.20   13.30
  -7  14   3    4.40   23.40
   7  14  -3   13.70    8.90
   6 -14  -3    5.40   14.20
   6 -14  -3    4.90   13.70
   6  14  -3    0.40   10.60
  -6  14   3    6.00   24.00
   5 -14  -3    5.00   14.00
   5  14  -3   54.79   26.40
  -5  14   3   37.90   25.70
   4 -14  -3   57.09   17.70
   4  14  -3   56.39   11.90
  -4  14   3   55.49   28.60
   4  14  -3   68.19   29.40
   3 -14  -3  834.02   56.89
   3  14  -3  812.62   58.09
  -3  14   3  904.51   77.29
   3  14  -3  818.52   76.39
   3  14  -3  751.02   46.90
  -3  14   3  815.62   51.59
   2 -14  -3    6.70   15.00
   2  14  -3   -1.40   12.10
  -2  14   3   -7.20    6.90
   2  14  -3   17.30    8.40
   2  14  -3    1.50   18.80
   2  14  -3    4.80    6.40
  -2  14   3    5.50   22.10
   1 -14  -3   -6.00   14.50
  -1 -14   3    3.80   12.70
  -1  14   3   24.20   24.30
   1  14  -3   19.00   12.00
   1  14  -3   15.00   24.10
   0 -14   3    1.40   11.30
   0 -14  -3   18.50   16.50
   0  14  -3    0.00    6.10
   0  14   3   -5.40   20.70
   0  14  -3  -10.40   20.40
   0  14   3   -8.10    7.90
  -1 -14  -3  113.99   25.30
   1 -14   3  111.79   19.00
   1  14   3  104.39   15.90
  -1  14  -3   78.29   28.70
  -1  14  -3  122.59   14.00
   1  14   3   84.19   19.50
   1  14   3  113.69   30.50
  -2 -14  -3  271.37   37.00
   2 -14   3  230.38   24.70
  -2  14  -3  285.17   21.70
  -2  14  -3  244.38   42.30
   2  14   3  278.77   42.50
   2  14   3  195.58   28.60
   3 -14   3   22.40   12.40
  -3 -14  -3   28.90   21.30
  -3  14  -3   63.89   27.60
   3  14   3   33.40   24.60
   3  14   3   41.40   13.70
  -3  14  -3   43.30   10.30
  -4 -14  -3  248.78   39.60
   4 -14   3  214.48   22.60
   4  14   3  191.88   23.70
  -4  14  -3  162.18   21.70
  -4  14  -3  189.78   42.20
   4  14   3  182.38   35.10
   5 -14   3    7.70   10.80
   5 -14   3   -3.70   10.50
  -5  14  -3    9.90   22.90
   5  14   3   -6.20   19.60
   5  14   3   -0.80   10.40
   6 -14   3  298.07   27.70
   6 -14   3  260.77   31.20
   6  14   3  369.06   56.39
   6  14   3  320.37   30.00
  -6  14  -3  443.26   56.09
   7 -14   3    7.40   13.70
   7 -14   3    2.90   11.20
  -7  14  -3   21.80   27.60
   7  14   3   16.50   21.50
   7  14   3   17.10   12.60
   8 -14   3   30.20   16.60
   8  14   3    5.40   12.20
  -8  14  -3    2.50   23.00
   8  14   3   39.90   25.40
   8  14   3    8.70   23.10
   9 -14   3   10.00   14.00
  -9  14  -3  -15.20   22.50
   9  14   3   21.20   24.00
   9  14   3    9.40   13.00
   9 -15  -3  -19.10   12.50
   9 -15  -3   -3.00   14.80
   9  15  -3   -0.90   12.10
  -9  15   3  -19.10   26.00
   8 -15  -3   29.00   15.80
   8 -15  -3   60.59   20.20
   8  15  -3   44.90   30.80
   8  15  -3   47.60   13.20
  -8  15   3   49.70   30.20
   7 -15  -3   -1.20   12.90
   7 -15  -3  -10.20   12.90
  -7  15   3   23.90   28.90
   7  15  -3    6.00   11.30
   7  15  -3   30.20   23.70
   6 -15  -3   42.30   16.80
   6  15  -3   94.49   31.40
  -6  15   3   13.10   25.90
   5 -15  -3    3.10   13.70
   5  15  -3  -10.90   22.10
  -5  15   3   34.50   28.30
   5  15  -3   14.70    9.50
   4 -15  -3   83.59   19.50
   4  15  -3   44.00   29.00
   4  15  -3   66.19   12.80
   3 -15  -3    0.10   14.50
   3  15  -3    9.20    8.70
   3  15  -3   -1.90   23.20
  -3  15   3   61.89   32.00
   3  15  -3   11.20    7.40
   3  15  -3   18.50   16.40
   2 -15  -3   98.09   22.80
   2  15  -3  122.39   13.10
  -2  15   3  123.29   17.30
  -2  15   3   54.79   31.10
   2  15  -3  115.59   14.10
   2  15  -3  125.79   34.60
   2  15  -3   82.29   19.10
   1 -15  -3   88.19   22.30
  -1 -15   3   86.49   19.10
  -1  15   3   54.99   13.00
   1  15  -3  104.39   36.20
  -1  15   3  114.79   33.00
   1  15  -3   93.69   11.30
   1  15  -3   87.79   17.80
   0 -15   3   44.20   15.00
   0 -15  -3   -8.30   15.90
   0  15   3   56.99   12.60
   0  15  -3   53.69    9.90
   0  15  -3   30.70   27.90
   0  15   3   33.50   28.90
  -1 -15  -3  535.15   50.59
   1 -15   3  569.44   42.40
  -1  15  -3  583.04   36.30
   1  15   3  624.44   45.60
   1  15   3  559.74   43.60
   1  15   3  556.14   67.19
  -1  15  -3  702.23   68.79
  -2 -15  -3   65.49   23.30
   2 -15   3  105.19   18.40
  -2  15  -3   88.29   34.70
   2  15   3   91.89   32.60
  -2  15  -3  122.99   15.20
  -3 -15  -3  117.99   29.70
   3 -15   3  114.09   18.00
  -3  15  -3   56.49   30.20
   3  15   3   85.89   16.60
   3  15   3  178.28   37.80
  -4 -15  -3   19.60   22.00
   4 -15   3   25.00   11.70
  -4  15  -3    4.80    9.20
   4  15   3    0.70   20.70
   4  15   3   16.60   11.10
   5 -15   3   14.00   12.30
   5 -15   3   21.90   11.50
   5  15   3   -0.50   19.50
   5  15   3   -0.30   10.30
  -5  15  -3  -31.30   21.70
   6 -15   3   47.60   16.20
   6 -15   3   63.99   14.50
   6  15   3   34.10   14.20
   6  15   3   33.50   26.10
  -6  15  -3   59.29   30.90
   7 -15   3   18.70   11.30
   7 -15   3   -7.80   12.80
   7  15   3   -5.30   20.10
   7  15   3    0.90   12.30
  -7  15  -3   33.80   27.10
   8 -15   3  114.79   20.50
   8 -15   3  116.89   22.80
   8  15   3   90.39   19.80
  -8  15  -3  128.59   40.20
   8  15   3   91.79   34.70
   9 -15   3   89.99   21.70
   9  15   3  112.19   36.50
  -9  15  -3  204.08   43.30
   8 -16  -3   17.60   15.20
   8 -16  -3   30.80   18.00
   8  16  -3   17.50   12.40
  -8  16   3   98.59   41.50
   7 -16  -3   46.40   18.20
   7  16  -3  126.49   44.10
  -7  16   3   59.49   34.50
   7  16  -3   59.19   14.30
   6 -16  -3    7.10   12.80
  -6  16   3    0.20   24.30
   6  16  -3   47.60   27.80
   5 -16  -3  134.99   24.30
   5  16  -3   72.59   31.90
  -5  16   3  128.89   41.50
   5  16  -3  188.28   18.80
   4 -16  -3    2.80   14.40
  -4  16   3   10.60   24.70
   4  16  -3   32.10   26.80
   4  16  -3   -7.90    8.60
   3 -16  -3   72.99   19.70
   3  16  -3   48.60   10.60
   3  16  -3   36.50    8.50
   3  16  -3   12.20   25.50
  -3  16   3   77.59   33.90
   2 -16  -3    4.60   15.80
   2  16  -3   -4.80   23.90
   2  16  -3  -19.70   11.00
   2  16  -3    3.40    8.20
  -2  16   3   25.60   27.40
   2  16  -3   12.60    6.80
   1 -16  -3   -4.60   16.60
  -1  16   3   18.80   28.40
   1  16  -3    6.90    7.00
  -1  16   3    3.30    9.20
   1  16  -3    5.10   11.60
   1  16  -3  -15.80   24.20
   0 -16   3   80.19   18.90
   0 -16  -3   76.09   23.40
   0  16  -3   86.09   11.40
   0  16   3   77.69   14.60
   0  16   3  105.09   36.90
   0  16  -3  121.79   37.00
  -1 -16  -3  -12.20   16.00
   1 -16   3   -3.00   11.30
  -1  16  -3    2.70   23.00
   1  16   3    5.40   26.90
  -1  16  -3    0.10    7.30
   1  16   3    5.90    9.80
  -2 -16  -3   31.30   22.20
   2 -16   3   56.19   15.20
   2  16   3   66.19   14.90
  -2  16  -3   69.19   12.20
   2  16   3  123.89   33.40
   2  16   3   74.39   15.00
  -3 -16  -3   21.00   21.40
   3 -16   3    0.50   10.30
  -3  16  -3    3.50   23.40
   3  16   3  -39.60   19.20
  -3  16  -3    1.90    8.80
   3  16   3  -15.50   10.50
   4 -16   3   22.10   12.10
  -4 -16  -3   65.29   25.40
  -4  16  -3   45.50   29.50
   4  16   3   17.30   11.60
   4  16   3   11.70   24.10
   5 -16   3   44.60   13.20
   5  16   3    4.70   11.10
  -5  16  -3   27.10   26.20
   5  16   3    0.10   20.40
   6 -16   3   30.80   15.00
   6 -16   3   -4.90   12.90
   6  16   3    7.00   12.30
  -6  16  -3  -11.90   27.10
   6  16   3   -5.60   23.80
   7 -16   3   15.90   22.20
   7  16   3   17.10   12.90
  -7  16  -3  -31.90   26.20
   8 -16   3   -6.50   13.30
   8  16   3  -17.50   10.80
   8  16   3   -2.70   23.30
  -8  16  -3   26.70   29.20
   7 -17  -3   10.70   15.90
   7  17  -3    5.30   25.00
  -7  17   3   -3.30   27.50
   7  17  -3    8.20   12.10
   6 -17  -3  116.99   22.10
  -6  17   3  134.39   48.80
   6  17  -3   58.09   30.50
   5 -17  -3    0.20   14.10
   5  17  -3    6.10    8.10
  -5  17   3  -39.70   20.10
   4 -17  -3   23.70   16.10
   4  17  -3   36.30   14.90
  -4  17   3    0.10   24.50
   4  17  -3   45.50   10.40
   3 -17  -3  -10.10   14.10
   3  17  -3   -3.90   33.60
  -3  17   3   -1.30   25.30
   3  17  -3    2.90    8.60
   3  17  -3    3.00    5.80
   2 -17  -3   24.40   17.80
   2  17  -3   43.00   10.60
   2  17  -3   60.79   16.10
  -2  17   3   32.70   35.40
   2  17  -3   38.40    9.20
   1 -17  -3   24.50   17.10
   1  17  -3   51.59   22.50
   1  17  -3   -1.00    7.90
   1  17  -3    3.60    6.80
   0 -17   3   31.60   14.60
   0 -17  -3    0.60   16.40
   0  17   3   18.30   25.30
   0  17  -3   -0.40   26.10
   0  17  -3   -4.20    6.30
   0  17   3    6.60    8.20
   1 -17   3  100.89   20.00
  -1 -17  -3   81.29   25.50
  -1  17  -3   85.69   33.20
  -1  17  -3  103.29   14.10
   1  17   3  102.99   35.50
   1  17   3   79.59   14.40
  -2 -17  -3  187.08   34.30
   2 -17   3  213.38   26.10
   2  17   3  162.08   19.80
   2  17   3  168.18   46.80
  -2  17  -3  150.08   41.00
  -2  17  -3  172.68   20.40
   2  17   3  206.88   23.60
  -3 -17  -3   19.60   21.00
   3 -17   3   25.00   12.60
   3  17   3   13.30   10.90
   3  17   3   14.40   25.30
  -3  17  -3   -9.00   25.00
   3  17   3   15.70   12.40
  -3  17  -3   19.10    9.60
  -4 -17  -3  -15.00   17.90
   4 -17   3   -1.40   10.60
  -4  17  -3  -17.10   20.90
   4  17   3    3.30   10.20
   4  17   3   52.49   30.50
   5  17   3  -18.40   26.80
   5  17   3    8.20   10.80
  -5  17  -3   18.50   25.90
   6  17   3   -7.30   26.40
  -6  17  -3    6.80   27.60
   6  17   3   21.60   13.10
   7 -17   3   23.10   16.20
   7  17   3  -52.69   18.20
   7  17   3    9.10   13.20
  -7  17  -3    9.20   28.90
   6 -18  -3    1.70   14.70
  -6  18   3  -11.60   25.20
   6  18  -3   -1.60   25.40
   5 -18  -3   10.10   13.40
  -5  18   3   11.20   34.30
   5  18  -3   27.90   29.70
   4 -18  -3   16.60   16.80
   4  18  -3   22.10   11.30
   4  18  -3   67.79   35.00
  -4  18   3   61.29   35.30
   4  18  -3   25.00    8.20
   3 -18  -3  -11.70   12.00
  -3  18   3    8.40   25.70
   3  18  -3   10.10    6.60
   3  18  -3   -2.80   24.90
   3  18  -3    9.90    9.60
   2 -18  -3    6.90   15.30
   2  18  -3    4.90    7.80
   2  18  -3   -5.70    5.90
   2  18  -3   28.50   26.40
  -2  18   3   -7.30   24.10
   1 -18  -3  -14.80   14.50
   1  18  -3  -36.60   23.20
   1  18  -3   17.40    9.80
  -1  18   3   15.10   32.50
   1  18  -3   19.30    9.40
   0 -18  -3   33.50   19.70
   0  18  -3   14.70    7.10
   0  18  -3  -13.10   22.20
   0  18   3   14.40   27.40
  -1 -18  -3    0.80   17.50
   1 -18   3   30.50   13.60
  -1  18  -3   29.20   28.30
  -1  18  -3  -10.80    9.20
   1  18   3   -6.90   28.20
   2 -18   3    2.10   11.00
  -2 -18  -3   16.60   19.40
  -2  18  -3  -39.60   19.30
   2  18   3   -0.60   11.80
  -2  18  -3  -10.80    8.20
   2  18   3    7.90   16.80
  -3 -18  -3   44.30   24.10
   3  18   3   43.70   14.30
  -3  18  -3   29.50   11.50
  -3  18  -3   22.80   29.70
   4  18   3   55.59   30.40
   4  18   3   53.49   15.60
  -4  18  -3    1.00   24.50
  -5  18  -3   54.89   29.80
   5  18   3   11.20   12.10
  -6  18  -3   58.09   31.30
   6  18   3   72.79   17.60
   5 -19  -3   -6.10   13.40
   5  19  -3   22.80   34.70
  -5  19   3   77.59   38.60
   4 -19  -3   13.50   15.00
   4  19  -3   53.99   32.90
  -4  19   3    3.20   29.10
   3 -19  -3   -5.60   14.20
  -3  19   3   -4.00   29.40
   3  19  -3  -10.70   28.00
   2 -19  -3   32.70   19.00
   2  19  -3   -0.90    8.90
  -2  19   3   49.90   28.60
   2  19  -3  -12.20   24.00
   1 -19  -3   30.90   19.50
   1  19  -3   38.40   30.40
   1  19  -3   42.00   10.90
  -1  19   3  -11.50   33.30
   1  19  -3   52.79   12.90
   0 -19  -3   -3.90   18.50
   0  19  -3   35.60   31.10
   0  19   3   59.59   33.90
   0  19  -3   34.80   10.90
  -1 -19  -3    4.40   16.90
  -1  19  -3    3.90    8.60
   1  19   3  -15.70   26.20
  -1  19  -3   34.70   30.50
  -2 -19  -3  -33.00   14.10
   2  19   3   -3.60   10.70
  -2  19  -3   25.70   29.90
   2  19   3   25.30   29.90
  -2  19  -3  -12.70    8.90
  -3 -19  -3   -5.20   17.40
  -3  19  -3   17.30   26.60
   3  19   3  -12.50   27.80
   3  19   3    5.90   11.00
  -4  19  -3  -33.80   24.70
   4  19   3    9.30   12.20
   4  19   3   31.20   33.70
  -5  19  -3   94.59   40.90
   5  19   3   56.99   16.60
   5  19   3   39.70   30.80
   3 -20  -3   37.40   19.90
  -3  20   3   53.99   41.00
   3  20  -3   54.99   34.20
   2 -20  -3  138.69   28.00
  -2  20   3  177.88   48.90
   2  20  -3  142.89   20.00
   2  20  -3   50.99   34.90
   1 -20  -3   -4.10   16.80
  -1  20   3  -29.90   26.90
   1  20  -3  -28.00   21.20
   1  20  -3    4.10    9.20
   0 -20  -3   -5.70   18.20
   0  20   3    7.30   29.40
   0  20  -3   32.60   31.40
  -1 -20  -3   -4.80   19.60
   1  20   3  -20.50   30.50
  -1  20  -3  -15.20   26.20
  -2 -20  -3   -4.10   18.30
   2  20   3   33.60   37.80
   2  20   3   -5.00   11.40
  -2  20  -3   -1.10   29.00
  -3 -20  -3    7.60   22.60
  -3  20  -3   15.10   25.20
   3  20   3    4.50   11.50
   3  20   3  -65.49   24.80
 -13   0   4    3.10   26.80
  13   0  -4    2.40   14.30
  12   0  -4   51.29   16.30
 -12   0   4   51.79   27.70
  11   0  -4   11.40   13.90
 -11   0   4    6.90   22.00
 -10   0   4   -3.60   19.40
  10   0  -4    4.70   12.40
  -9   0   4  -17.10   16.70
   9   0  -4  -13.20   10.30
   9   0  -4   -5.00   14.70
  -8   0   4   27.00   20.00
   8   0  -4   64.09   15.30
  -7   0   4   83.79   13.90
   7   0  -4   90.19   21.00
   7   0  -4   87.39   15.80
  -7   0   4   75.09   21.80
  -6   0   4   42.50   10.90
   6   0  -4   38.80   11.30
   6   0  -4   47.80   15.60
  -6   0   4   68.99   19.80
  -5   0   4 1547.95   84.49
   5   0  -4 1508.95   91.29
  -5   0   4 1578.84   92.89
   5   0  -4 1561.44   84.79
   4   0  -4  557.74   33.50
  -4   0   4  542.85   33.10
  -4   0   4  522.35   40.80
   4   0  -4  513.75   39.30
   3   0  -4   63.69   13.50
  -3   0   4   89.29   15.40
   3   0  -4  120.09   10.40
  -3   0   4  105.79   10.40
  -2   0   4  119.09   15.60
  -2   0   4  120.99   10.20
   2   0  -4  111.89   10.50
   2   0  -4  131.39   15.80
  -1   0   4  204.58   13.30
   1   0  -4  226.98   18.10
  -1   0   4  220.28   18.20
   1   0  -4  206.88   13.60
   0   0  -4 2938.21  152.28
   0   0   4 3029.10  154.18
   1   0   4 1632.84   85.09
   1   0   4 1646.04   83.99
  -1   0  -4 1619.34   83.79
  -1   0  -4 1619.74   85.29
   2   0   4  123.19   14.80
   2   0   4  104.89   10.50
  -2   0  -4  103.89   10.60
   2   0   4   88.69   10.40
  -2   0  -4  107.89   10.40
  -2   0  -4  132.89   15.40
   3   0   4 1147.49   62.09
   3   0   4 1129.39   62.59
  -3   0  -4 1202.78   62.29
   3   0   4 1129.69   66.49
   4   0   4    7.20    9.40
   4   0   4   17.00    8.80
  -4   0  -4    3.60    8.90
   4   0   4   -5.50   10.40
   4   0   4   -2.50   13.10
  -4   0  -4   21.40    9.70
  -5   0  -4   68.09   13.20
   5   0   4   36.00   11.70
  -5   0  -4   46.10   13.20
   5   0   4   47.70   11.70
   5   0   4   40.50   16.50
   6   0   4  -11.60   11.20
   6   0   4    2.60    8.50
  -6   0  -4    5.00    8.90
  -6   0  -4    6.70    9.80
   7   0   4   28.80   15.70
  -7   0  -4   45.30   12.00
  -7   0  -4   61.99   15.20
   7   0   4   53.49   13.70
   7   0   4   41.80   13.30
  -8   0  -4   77.49   17.80
   8   0   4   34.40   14.90
   8   0   4   42.20   14.20
   9   0   4   59.99   16.30
  -9   0  -4   35.50   17.60
   9   0   4   34.10   17.60
  10   0   4   41.00   16.70
  10   0   4   56.79   21.00
  11   0   4   -7.20   13.20
 -11   0  -4   -4.80   13.00
 -12   0  -4  139.49   26.90
  12   0   4  162.68   24.60
 -13   0  -4  -23.50   14.70
  13   0   4   11.80   16.40
  13  -1  -4   11.10   15.00
  13   1  -4   -7.80   13.80
 -13   1   4   13.20   25.60
 -12  -1   4   -7.40   19.60
  12  -1  -4   -2.30   13.60
  12   1  -4    9.90   13.30
 -12   1   4   11.90   22.70
  11  -1  -4  -13.40    9.60
 -11  -1   4   24.80   23.40
  11   1  -4    4.20   12.70
 -11   1   4   -3.30   20.40
 -10  -1   4   16.40   22.10
  10  -1  -4   -1.70   12.40
  10   1  -4   11.40   13.30
 -10   1   4   17.80   21.10
   9  -1  -4   11.20   19.20
  -9  -1   4    0.60   19.10
   9  -1  -4    9.50   13.00
   9   1  -4   14.20   15.20
  -9   1   4   30.70   21.80
   9   1  -4   42.70   15.00
   8  -1  -4   91.99   22.30
  -8  -1   4  120.69   27.30
   8  -1  -4   92.59   17.40
   8   1  -4  112.99   17.80
  -8   1   4   87.99   24.50
   8   1  -4   86.59   21.00
   7  -1  -4    8.70   13.60
   7  -1  -4  -14.90    7.90
  -7  -1   4   10.70    8.80
  -7  -1   4  -20.60   13.40
   7   1  -4  -21.50    8.00
   7   1  -4   -0.60   12.00
  -7   1   4   -1.10    7.60
  -6  -1   4  325.97   24.70
  -6  -1   4  300.27   34.50
   6  -1  -4  337.57   33.30
  -6   1   4  300.47   24.20
   6   1  -4  301.37   30.20
   6   1  -4  289.87   24.50
  -6   1   4  354.46   36.40
  -5  -1   4  702.13   50.89
  -5  -1   4  685.93   41.60
   5  -1  -4  662.03   41.60
   5  -1  -4  713.63   50.99
  -5   1   4  665.93   41.60
   5   1  -4  645.34   41.40
   5   1  -4  673.83   48.20
  -5   1   4  728.83   51.99
   4  -1  -4  522.35   39.50
  -4  -1   4  531.35   32.40
   4  -1  -4  508.75   33.20
  -4  -1   4  558.54   42.10
   4   1  -4  507.05   38.70
  -4   1   4  528.55   41.40
  -4   1   4  517.55   32.50
   4   1  -4  522.85   32.20
  -3  -1   4  684.33   38.00
   3  -1  -4  660.13   44.20
   3  -1  -4  655.53   38.50
  -3  -1   4  715.23   45.50
  -3   1   4  692.83   45.00
   3   1  -4  658.63   43.30
  -3   1   4  690.73   40.80
   3   1  -4  683.53   38.00
  -2  -1   4  873.41   51.09
   2  -1  -4  830.82   45.50
  -2  -1   4  844.82   44.60
   2  -1  -4  822.72   49.50
  -2   1   4  811.32   45.20
   2   1  -4  810.52   44.50
   2   1  -4  839.42   49.90
  -2   1   4  871.11   50.79
   1  -1  -4 2277.67  114.09
  -1  -1   4 2175.18  109.69
   1  -1  -4 2080.49  111.09
   1   1  -4 2226.58  114.19
  -1   1   4 2164.48  113.99
  -1   1   4 2099.19  110.79
   0  -1  -4  857.31   47.60
   0  -1  -4  861.21   47.30
   0   1   4  899.01   49.40
   0   1   4  904.11   47.20
   1  -1   4  572.44   30.60
  -1  -1  -4  549.35   33.80
   1  -1   4  553.44   31.00
   1   1   4  590.94   33.60
  -1   1  -4  563.04   30.50
   1   1   4  574.14   29.70
   1   1   4  548.45   31.00
  -1   1  -4  499.25   32.50
  -2  -1  -4  265.47   22.80
  -2  -1  -4  279.87   18.90
   2  -1   4  268.07   18.80
   2  -1   4  283.77   20.70
   2  -1   4  304.77   20.90
  -2   1  -4  308.27   19.10
  -2   1  -4  287.27   21.00
  -2   1  -4  298.77   21.70
   2   1   4  297.97   22.80
   2   1   4  285.17   19.30
   3  -1   4  115.99   12.30
  -3  -1  -4   70.99    9.70
  -3  -1  -4  100.99   16.80
   3  -1   4   98.99   13.00
  -3  -1  -4   97.29   12.50
   3  -1   4   86.29   14.00
  -3   1  -4  121.19   13.80
   3   1   4  115.89   12.70
   3   1   4   90.19    9.40
   3   1   4   82.29   18.10
   4  -1   4  384.16   31.00
  -4  -1  -4  386.76   25.40
  -4  -1  -4  373.86   26.10
   4  -1   4  378.86   28.30
   4  -1   4  334.67   28.40
   4  -1   4  387.76   26.90
   4   1   4  367.36   29.60
   4   1   4  340.27   27.00
   4   1   4  315.87   31.10
   4   1   4  374.56   25.40
  -4   1  -4  391.56   29.30
  -4   1  -4  348.47   25.50
  -5  -1  -4  316.77   26.40
   5  -1   4  351.96   27.10
   5  -1   4  384.36   32.70
   5  -1   4  333.87   28.80
  -5  -1  -4  360.76   26.30
   5   1   4  356.66   26.60
  -5   1  -4  319.17   26.30
  -5   1  -4  320.27   29.20
   5   1   4  314.47   32.10
   5   1   4  305.27   25.70
  -6  -1  -4    2.30    9.60
   6  -1   4    1.40    9.50
   6  -1   4   13.10   10.00
   6  -1   4  -13.90   11.00
  -6  -1  -4   -6.80    7.00
   6   1   4   -2.70    7.40
  -6   1  -4   -7.10   10.20
   6   1   4  -26.90    9.20
  -6   1  -4   -3.80    7.00
   6   1   4  -13.40    7.20
  -7  -1  -4   -4.10    9.80
   7  -1   4  -10.30    9.20
  -7  -1  -4   -1.40    8.30
   7  -1   4   -3.20    9.40
   7  -1   4  -11.20   18.10
  -7   1  -4   11.10   12.00
   7   1   4    4.90    9.10
   7   1   4    6.00    9.50
  -7   1  -4    0.60    7.70
   7   1   4    0.60   12.80
  -8  -1  -4   40.20   15.40
   8  -1   4   25.50   17.70
   8  -1   4   41.50   14.60
   8  -1   4   25.70   15.10
  -8   1  -4   63.89   18.60
   8   1   4   35.00   13.60
   8   1   4   30.10   14.90
  -9  -1  -4   92.89   21.30
   9  -1   4  110.59   19.70
   9  -1   4  106.19   23.40
  -9   1  -4   81.19   21.20
   9   1   4  111.49   21.70
   9   1   4  120.79   20.50
 -10  -1  -4    3.30   14.60
  10  -1   4   20.90   14.90
  10  -1   4   23.60   18.40
 -10   1  -4  -11.50   13.70
  10   1   4   24.50   17.20
  10   1   4    6.90   13.90
 -11  -1  -4   17.00   16.00
  11  -1   4  -19.00   12.20
  11   1   4   -6.20   12.80
  11   1   4   -0.40   19.60
 -11   1  -4    1.10   15.60
  12  -1   4  -15.40   12.70
  12   1   4   14.80   16.30
 -12   1  -4  -21.80   15.30
  13  -1   4   11.00   14.40
  13   1   4  -16.20   13.30
 -13   1  -4   35.70   18.30
  13  -2  -4  -13.10   13.80
 -13   2   4  -31.10   21.80
  13   2  -4    5.70   14.70
  12  -2  -4   34.70   14.90
 -12   2   4   47.50   26.30
  12   2  -4   -7.90   12.60
  11  -2  -4   -8.70   12.00
 -11  -2   4  -18.20   17.30
 -11   2   4   19.50   23.20
  11   2  -4   -5.60   12.80
  10  -2  -4   15.90   14.10
 -10  -2   4   18.80   20.20
  10   2  -4  -13.00   11.10
 -10   2   4   22.50   22.50
   9  -2  -4    3.50   12.10
  -9  -2   4    6.90   17.60
  -9   2   4  -18.90   15.50
   9   2  -4   11.40   11.50
   9   2  -4   -4.40   14.70
   8  -2  -4   55.99   15.00
  -8  -2   4   57.29   22.20
   8  -2  -4   35.90   18.00
  -8  -2   4   62.79   16.10
  -8   2   4   58.49   23.50
   8   2  -4   65.09   14.70
   8   2  -4   45.10   17.70
   7  -2  -4  682.73   52.99
   7  -2  -4  656.53   43.60
  -7  -2   4  675.03   53.19
  -7   2   4  637.74   54.89
   7   2  -4  619.44   49.30
   7   2  -4  673.73   43.10
  -7   2   4  655.43   43.50
  -6  -2   4   97.79   14.70
   6  -2  -4  110.09   16.30
  -6  -2   4  110.89   23.20
   6  -2  -4  143.19   23.00
   6   2  -4  106.89   20.10
  -6   2   4  116.79   15.50
  -6   2   4  104.39   23.10
   6   2  -4  121.19   15.90
  -5  -2   4    1.80    7.50
   5  -2  -4   -9.40    8.20
  -5  -2   4    1.70   15.00
   5  -2  -4    2.20   12.90
   5   2  -4    7.20    8.00
  -5   2   4    9.70   15.30
   5   2  -4    3.40   12.80
  -5   2   4   -6.50    7.80
   4  -2  -4   76.19   17.40
  -4  -2   4   44.00   17.40
  -4  -2   4   55.89   10.30
   4  -2  -4   61.29   11.80
  -4   2   4   48.30   18.70
  -4   2   4   49.40   10.10
   4   2  -4   48.40   15.50
   4   2  -4   71.99   10.20
  -3  -2   4   54.39    7.50
   3  -2  -4   42.30   12.90
  -3  -2   4   40.00   14.00
   3  -2  -4   46.80    8.80
   3   2  -4   51.49   13.00
  -3   2   4   53.29    9.00
  -3   2   4   34.90   12.70
   3   2  -4   46.60    7.30
   2  -2  -4  935.91   55.29
   2  -2  -4  913.41   50.39
  -2  -2   4  926.81   48.60
   2   2  -4  916.81   48.60
   2   2  -4  978.00   55.19
  -2   2   4  913.11   50.19
  -2   2   4  906.71   55.49
   1  -2  -4 1261.37   67.89
   1  -2  -4 1245.08   70.99
  -1   2   4 1258.57   67.39
   1   2  -4 1251.47   65.09
  -1   2   4 1416.16   71.89
   0  -2   4    0.10    2.60
   0  -2  -4    2.80    6.00
   0  -2  -4    1.30    6.90
   0   2   4    5.70    6.00
   0   2   4    4.80    6.90
   1  -2   4 5261.47  272.17
  -1  -2  -4 5195.68  275.77
   1   2   4 5527.35  275.77
   1   2   4 5782.12  272.77
  -1   2  -4 5207.58  271.97
  -1   2  -4 5526.65  272.37
  -2  -2  -4  186.18   14.20
   2  -2   4  188.48   18.10
  -2  -2  -4  185.38   19.40
   2  -2   4  172.98   13.80
   2  -2   4  185.28   15.20
  -2   2  -4  196.38   13.90
   2   2   4  191.88   18.60
  -2   2  -4  186.68   18.20
   2   2   4  189.98   14.70
  -3  -2  -4  218.68   17.20
   3  -2   4  192.68   19.20
   3  -2   4  179.08   18.50
  -3  -2  -4  191.18   23.60
   3  -2   4  193.38   16.10
  -3   2  -4  237.98   18.20
   3   2   4  210.28   16.80
  -3   2  -4  207.98   20.20
   3   2   4  222.68   21.90
   3   2   4  204.08   13.60
   4  -2   4   20.50   12.20
  -4  -2  -4   19.80    9.40
   4   2   4   21.90   10.10
  -4   2  -4   32.70   14.00
   4   2   4   32.30    8.70
   4   2   4   40.50   13.00
   4   2   4   28.40   14.10
  -5  -2  -4  115.79   16.10
   5  -2   4   78.69   16.70
  -5  -2  -4  105.79   14.50
   5  -2   4  111.79   15.50
   5  -2   4  105.29   19.20
  -5   2  -4  102.69   19.30
   5   2   4   81.19   20.20
  -5   2  -4   88.09   13.60
   5   2   4   85.79   15.50
   5   2   4   97.29   13.60
  -6  -2  -4   50.99   12.30
   6  -2   4   33.50   11.40
   6  -2   4    2.20   10.80
   6  -2   4   35.20   12.70
  -6  -2  -4   21.10    9.50
  -6   2  -4   33.30   14.20
   6   2   4   27.70   15.40
  -6   2  -4   17.90    8.80
   6   2   4    9.00    9.90
   6   2   4   31.10   10.00
  -7  -2  -4    5.60   10.30
   7  -2   4  -21.60    9.40
  -7  -2  -4    3.40   10.30
   7  -2   4   18.70   12.30
   7  -2   4   -5.20    9.10
   7   2   4   10.40   15.20
  -7   2  -4  -11.80    8.10
   7   2   4   15.90   10.20
  -7   2  -4   -9.40   11.60
   8  -2   4   26.80   17.40
  -8  -2  -4   31.50   14.70
   8  -2   4   23.40   15.80
   8  -2   4   44.80   13.80
   8   2   4    1.80   10.60
  -8   2  -4   36.60   17.10
   8   2   4    0.40   10.00
   9  -2   4  161.18   24.30
  -9  -2  -4  114.59   22.40
   9  -2   4  155.18   28.50
   9   2   4  142.29   23.20
  -9   2  -4  144.99   27.20
   9   2   4  140.49   22.80
  10  -2   4   42.70   15.70
  10  -2   4   14.30   19.40
 -10   2  -4   50.79   20.20
  10   2   4   33.30   17.70
  10   2   4   39.20   16.50
  11  -2   4   14.20   14.50
  11   2   4   25.40   19.10
  11   2   4  -15.00   10.60
 -11   2  -4   12.60   16.30
  12  -2   4   17.00   14.50
 -12   2  -4   28.50   16.90
  12   2   4    2.80   12.90
  13  -2   4   17.00   15.80
 -13   2  -4   19.50   18.30
  13   2   4   18.00   15.30
  13  -3  -4   39.30   16.20
  13   3  -4   99.39   22.30
 -13   3   4   38.50   26.70
  12  -3  -4   29.60   16.80
  12   3  -4   29.00   15.40
  11  -3  -4   33.90   16.40
  11   3  -4   19.60   14.00
 -11   3   4   28.20   24.90
  10  -3  -4  -29.50   11.00
 -10   3   4   -3.10   21.00
  10   3  -4   -2.00   11.90
   9  -3  -4   63.49   17.00
   9   3  -4   52.39   18.80
   9   3  -4   42.90   15.00
  -9   3   4   42.20   23.90
   8  -3  -4  302.37   30.20
   8  -3  -4  310.47   37.20
  -8  -3   4  340.67   28.90
  -8  -3   4  335.57   40.20
  -8   3   4  330.67   42.80
   8   3  -4  341.27   29.20
   8   3  -4  345.87   35.90
  -7  -3   4  254.67   25.60
  -7  -3   4  204.98   31.20
   7  -3  -4  327.87   26.20
   7   3  -4  229.88   28.50
  -7   3   4  283.77   36.90
  -7   3   4  245.88   22.90
   7   3  -4  239.38   22.80
  -6  -3   4   37.40   16.60
  -6  -3   4   45.20   10.30
   6  -3  -4   43.10   12.50
   6  -3  -4   28.90   15.00
  -6   3   4   10.10   16.50
   6   3  -4   26.00    9.90
   6   3  -4   36.50   14.20
  -6   3   4   40.50   11.30
   5  -3  -4   -5.80    7.30
   5  -3  -4   -8.10   13.00
  -5  -3   4   -2.40    7.20
   5   3  -4    4.10   12.10
  -5   3   4    9.00    8.00
   5   3  -4    0.20    7.60
  -5   3   4    9.00   16.40
   4  -3  -4  251.57   29.10
  -4  -3   4  214.18   18.60
   4  -3  -4  247.98   21.30
  -4   3   4  219.58   19.20
  -4   3   4  214.58   28.70
   4   3  -4  252.77   18.60
   4   3  -4  195.58   26.20
  -3  -3   4  113.29   11.00
   3  -3  -4  142.19   13.20
   3  -3  -4  132.39   19.90
  -3   3   4  121.09   20.90
  -3   3   4  128.99   12.30
   3   3  -4  123.39   11.00
   2  -3  -4  142.89   12.70
  -2  -3   4  100.69    8.70
   2  -3  -4   96.59   16.50
  -2   3   4  119.89   18.00
  -2   3   4  148.39   12.10
   2   3  -4  121.09    8.90
   1  -3  -4  402.56   29.90
  -1   3   4  424.76   24.70
   1   3  -4  413.66   21.00
  -1   3   4  362.46   29.70
   0  -3  -4  310.57   23.40
   0  -3   4  317.87   16.50
   0  -3  -4  297.87   22.60
   0   3  -4  311.27   16.70
   0   3   4  325.47   24.30
   0   3   4  327.87   22.00
  -1  -3  -4 1009.20   52.99
   1  -3   4  977.70   50.49
  -1  -3  -4  906.31   55.19
   1   3   4  978.50   55.09
   1   3   4  933.31   52.99
  -1   3  -4  952.60   56.89
  -1   3  -4 1004.20   50.59
   2  -3   4  284.67   17.90
   2  -3   4  239.68   22.60
  -2  -3  -4  280.97   24.10
   2   3   4  290.47   19.60
  -2   3  -4  254.57   23.40
   2   3   4  338.17   25.10
  -2   3  -4  298.57   18.10
   2   3   4  236.68   18.80
  -3  -3  -4  577.94   43.90
   3  -3   4  612.24   36.50
   3  -3   4  623.54   41.70
  -3  -3  -4  578.04   36.70
   3  -3   4  616.04   37.10
  -3   3  -4  664.63   42.70
  -3   3  -4  643.04   37.00
   3   3   4  645.14   37.90
   3   3   4  649.64   35.20
   3   3   4  645.34   44.00
   4  -3   4  -13.70    8.30
  -4  -3  -4  -17.10    8.90
  -4  -3  -4  -22.70   13.30
   4  -3   4   12.20   12.40
  -4   3  -4   17.30   13.70
   4   3   4  -19.80    7.90
   4   3   4   -1.10    7.60
   4   3   4  -18.00    9.60
   4   3   4   -3.40   14.10
  -4   3  -4   -2.90    8.70
   5  -3   4  196.38   24.70
  -5  -3  -4  183.68   18.50
   5  -3   4  153.28   18.90
  -5   3  -4  177.08   18.70
   5   3   4  151.78   25.40
  -5   3  -4  214.08   26.90
   5   3   4  187.68   18.80
   5   3   4  184.58   17.70
  -6  -3  -4   42.50   11.10
   6  -3   4   69.99   13.30
   6  -3   4   46.90   15.10
   6   3   4   65.89   12.30
   6   3   4   44.70   17.80
   6   3   4   49.80   11.60
  -6   3  -4   39.40   10.90
  -6   3  -4   26.70   15.20
   7  -3   4   24.70   14.10
  -7  -3  -4   12.40    9.40
   7  -3   4   34.60   14.20
   7  -3   4   19.00   10.80
   7   3   4    9.40   10.70
  -7   3  -4    5.20   13.90
  -7   3  -4    6.90    8.20
   7   3   4   22.10   15.80
   7   3   4   15.20   11.20
   8  -3   4  239.38   30.80
   8  -3   4  253.77   31.70
   8  -3   4  311.07   27.40
   8   3   4  305.37   27.30
   8   3   4  214.88   25.80
  -8   3  -4  276.37   38.40
   9  -3   4  230.68   26.20
   9   3   4  244.58   29.00
  -9   3  -4  209.08   33.40
   9   3   4  208.18   27.00
  10  -3   4    8.10   19.30
  10  -3   4   12.30   22.20
  10   3   4   41.20   16.20
  10   3   4   15.80   14.40
 -10   3  -4   16.00   18.40
  11  -3   4    0.10   12.70
  11   3   4   14.50   15.40
  11   3   4   60.09   24.10
 -11   3  -4   -9.20   16.10
  12  -3   4   11.10   16.00
 -12   3  -4   52.79   22.90
  12   3   4   42.00   18.50
  13  -3   4   42.20   19.40
  13   3   4   26.90   17.70
 -13   3  -4   13.50   19.10
  12  -4  -4  -12.40   12.40
  12   4  -4   28.90   14.90
 -12   4   4    9.60   22.70
  11  -4  -4   -5.20   12.80
  11   4  -4  -25.60   13.10
 -11   4   4   10.20   23.00
 -10   4   4   28.70   24.40
  10   4  -4   30.70   14.60
   9  -4  -4   90.99   18.70
  -9   4   4   89.39   29.50
   9   4  -4   83.89   21.00
   9   4  -4   95.39   18.60
   8  -4  -4  318.87   27.60
  -8  -4   4  277.57   25.90
   8  -4  -4  228.78   37.50
  -8   4   4  277.07   40.90
   8   4  -4  280.07   26.00
   8   4  -4  212.68   31.90
  -7  -4   4    9.10    8.50
   7  -4  -4  -16.10    8.40
   7  -4  -4   20.40   14.80
   7   4  -4    8.20    9.50
   7   4  -4   -4.90   11.70
  -7   4   4    9.50    7.50
  -7   4   4    2.20   17.00
  -6  -4   4   36.50   10.30
   6  -4  -4   14.10   13.60
   6  -4  -4   63.19   13.60
  -6   4   4   47.70   11.60
  -6   4   4   52.29   20.20
   6   4  -4   40.40   10.60
   6   4  -4   39.80   14.70
   5  -4  -4  128.19   23.80
   5  -4  -4  113.09   16.80
  -5  -4   4   98.49   13.50
  -5   4   4  127.39   16.30
   5   4  -4  114.39   13.90
   5   4  -4   94.19   19.50
  -5   4   4  128.59   25.10
   4  -4  -4  470.45   31.60
   4  -4  -4  429.86   40.10
  -4  -4   4  442.96   31.20
   4   4  -4  468.35   29.30
  -4   4   4  545.65   44.00
  -4   4   4  444.16   31.30
   4   4  -4  496.45   39.80
  -3  -4   4  200.18   15.10
   3  -4  -4  275.57   18.90
   3  -4  -4  173.78   23.80
   3   4  -4  216.08   14.80
  -3   4   4  164.38   26.20
  -3   4   4  221.28   17.80
   3   4  -4  160.18   22.70
   2  -4  -4  498.95   35.90
  -2  -4   4  509.35   26.90
   2  -4  -4  478.25   30.50
   2   4  -4  479.25   26.60
  -2   4   4  491.55   29.70
  -2   4   4  480.85   37.00
   1  -4  -4 4043.50  200.08
   1  -4  -4 3945.11  204.18
   1   4  -4 3822.92  199.78
  -1   4   4 3846.52  199.08
  -1   4   4 3862.31  204.38
   0  -4   4 1300.97   68.39
   0  -4  -4 1366.36   73.79
   0  -4  -4 1419.16   75.79
   0   4   4 1390.66   73.39
   0   4  -4 1331.27   70.09
   0   4   4 1390.06   75.99
   0   4  -4 1316.27   68.39
  -1  -4  -4   51.09   10.00
   1  -4   4   73.69    6.80
  -1   4  -4   61.89   14.40
   1   4   4   47.30   10.20
   2  -4   4   80.89   17.60
  -2  -4  -4   69.89   16.20
   2  -4   4   66.49    8.10
   2   4   4   70.29   10.30
  -2   4  -4   61.09   14.10
  -2   4  -4   70.79    8.30
   2   4   4   57.09   13.30
   2   4   4   66.59   10.30
   3  -4   4   65.39   15.40
   3  -4   4   72.79   10.10
  -3   4  -4   57.49   16.40
  -3   4  -4   72.29   10.80
   3   4   4   72.09   11.90
  -4  -4  -4  753.72   53.69
   4  -4   4  748.23   51.99
  -4  -4  -4  752.92   45.00
   4  -4   4  679.23   43.80
   4   4   4  771.12   54.19
   4   4   4  704.23   45.10
  -4   4  -4  728.33   44.20
   4   4   4  759.32   43.50
  -4   4  -4  806.62   52.79
   4   4   4  697.03   48.30
   5  -4   4   -7.80    7.10
  -5  -4  -4    1.90    7.70
   5  -4   4   -8.20   10.40
   5   4   4    0.80    7.80
  -5   4  -4    5.00   13.60
  -5   4  -4    5.90    8.90
   5   4   4   23.50   15.60
   5   4   4  -13.30    7.50
   6  -4   4   -3.10    7.70
   6  -4   4   -5.60   10.70
  -6  -4  -4   -3.10    8.70
   6   4   4   -5.60    9.20
  -6   4  -4   -5.20   12.00
   6   4   4   -5.10    7.40
   6   4   4   -5.30   14.80
  -6   4  -4   22.30   15.70
   7  -4   4   64.79   15.20
   7  -4   4   63.79   18.60
  -7  -4  -4   48.80   13.10
  -7   4  -4   76.19   20.60
   7   4   4   66.89   14.00
   7   4   4   41.90   21.20
   7   4   4   61.89   15.60
  -7   4  -4   48.60   13.00
   8  -4   4  121.49   24.10
   8  -4   4  120.09   22.80
   8  -4   4  125.49   19.90
  -8   4  -4  126.59   26.70
   8   4   4  141.29   20.00
   8   4   4  125.49   19.50
   9  -4   4   41.50   16.20
   9  -4   4   33.20   19.90
   9   4   4   29.80   13.60
   9   4   4   31.80   15.60
  -9   4  -4   50.09   21.80
  10  -4   4  162.48   38.20
 -10   4  -4  102.09   25.90
  10   4   4  118.69   22.60
  10   4   4  145.59   24.00
  11  -4   4   -5.40   12.50
  11   4   4   33.90   19.50
 -11   4  -4   30.90   20.20
  11   4   4   15.70   14.00
  12  -4   4    1.50   13.50
  12   4   4   36.50   16.90
 -12   4  -4   21.50   19.50
  12  -5  -4  -25.50   11.30
 -12   5   4   -1.00   23.70
  12   5  -4    6.50   13.10
  11  -5  -4   67.09   19.20
 -11   5   4   54.19   27.30
  11   5  -4   50.59   21.80
  10  -5  -4    5.40   12.10
 -10   5   4  -31.90   18.30
  10   5  -4   32.20   14.50
   9  -5  -4   48.80   16.10
   9   5  -4   42.80   14.30
   9   5  -4   35.60   16.80
  -9   5   4   25.00   22.00
  -8  -5   4  528.65   37.70
   8  -5  -4  498.15   39.20
   8   5  -4  515.85   37.70
  -8   5   4  450.85   53.69
   8   5  -4  513.85   48.90
   7  -5  -4  334.07   38.90
   7  -5  -4  366.16   29.70
  -7  -5   4  344.87   28.00
  -7   5   4  384.56   44.70
   7   5  -4  364.76   28.00
   7   5  -4  341.17   34.80
   6  -5  -4  611.94   40.70
  -6  -5   4  545.35   37.30
   6   5  -4  654.03   49.70
   6   5  -4  578.04   45.10
   6   5  -4  570.94   37.60
  -6   5   4  613.34   39.90
  -6   5   4  566.34   50.69
  -5  -5   4  273.27   21.40
   5  -5  -4  289.47   32.30
  -5   5   4  301.67   23.70
   5   5  -4  260.37   29.10
  -5   5   4  300.17   36.30
   5   5  -4  279.57   20.80
   5   5  -4  253.77   28.40
   4  -5  -4  188.98   18.80
   4  -5  -4  224.48   30.20
   4   5  -4  202.48   26.40
   4   5  -4  175.98   24.80
  -4   5   4  155.28   18.30
  -4   5   4  181.88   28.00
   4   5  -4  194.98   16.20
   3  -5  -4  223.78   30.20
   3  -5  -4  337.77   23.70
  -3  -5   4  300.17   19.90
  -3   5   4  283.77   21.90
  -3   5   4  264.47   33.70
   3   5  -4  332.07   29.30
   3   5  -4  303.37   19.40
   2  -5  -4    1.50   10.60
   2  -5  -4    5.50    7.30
  -2  -5   4    1.10    3.90
   2   5  -4   -1.40    3.50
  -2   5   4    6.70    6.50
  -2   5   4    8.90   13.10
   2   5  -4  -12.50    8.00
   1  -5  -4 1673.83   90.09
   1  -5  -4 1547.65   82.99
   1   5  -4 1489.05   77.49
   1   5  -4 1490.65   82.69
  -1   5   4 1520.85   88.39
   0  -5  -4    4.10    8.80
   0  -5  -4    8.40    8.90
   0   5  -4   -9.00    3.90
   0   5   4  -14.30    5.90
   0   5   4   -2.40    9.00
   0   5  -4   -1.40    2.20
   1  -5   4   26.10    4.90
   1  -5   4   31.90    4.30
  -1  -5  -4   29.30   11.80
  -1  -5  -4   13.70    9.30
  -1   5  -4   37.10   13.90
  -1   5  -4   36.40    5.30
   1   5   4   18.30    9.70
   1   5   4   29.20   10.60
   2  -5   4  182.98   14.20
  -2  -5  -4  161.68   22.30
   2  -5   4  171.78   23.30
  -2   5  -4  144.89   21.90
   2   5   4  149.39   18.00
   2   5   4  198.38   16.60
   2   5   4  194.98   20.90
  -2   5  -4  187.38   14.00
  -3  -5  -4  236.88   27.90
   3  -5   4  195.18   26.70
   3  -5   4  203.88   17.50
  -3   5  -4  176.68   16.90
   3   5   4  297.77   29.80
   3   5   4  200.28   21.30
   3   5   4  233.58   20.60
  -3   5  -4  181.18   27.30
   4  -5   4  185.18   26.30
   4  -5   4  214.88   18.90
  -4  -5  -4  176.68   27.10
  -4  -5  -4  189.18   19.00
   4   5   4  188.28   27.10
   4   5   4  204.68   20.50
  -4   5  -4  179.38   17.90
  -4   5  -4  168.08   27.00
   4   5   4  206.18   23.60
   5  -5   4  129.79   21.90
   5  -5   4  107.59   15.30
  -5  -5  -4  110.29   15.10
   5   5   4  120.39   15.10
  -5   5  -4  124.09   24.10
  -5   5  -4   86.59   13.50
   5   5   4  104.69   16.10
   5   5   4  127.89   24.90
   6  -5   4  193.68   27.90
  -6  -5  -4  223.78   22.00
   6  -5   4  220.88   20.80
   6   5   4  207.18   20.20
  -6   5  -4  222.88   23.80
  -6   5  -4  177.28   29.40
   6   5   4  218.58   31.40
   6   5   4  236.98   22.60
   7  -5   4  113.29   17.40
  -7  -5  -4  104.99   17.30
   7  -5   4   95.69   21.80
   7   5   4  112.19   18.50
  -7   5  -4   91.39   24.20
  -7   5  -4  130.89   28.30
   7   5   4   99.79   19.80
   8  -5   4  112.49   19.00
   8  -5   4  135.99   28.60
  -8   5  -4   98.29   25.10
   8   5   4  141.09   20.10
   8   5   4  100.09   18.40
   9  -5   4  -11.20   14.60
   9  -5   4    7.50   14.20
   9   5   4   -7.80   11.70
  -9   5  -4  -22.40   14.00
   9   5   4   25.70   14.80
  10  -5   4   14.50   12.60
  10   5   4  -15.50   11.70
  10   5   4    4.80   12.80
 -10   5  -4  -25.70   17.10
  11  -5   4  -18.50   11.10
 -11   5  -4   -8.90   17.20
  11   5   4   10.30   14.40
  11   5   4   -9.30   14.50
  12  -5   4    2.20   13.80
  12   5   4   14.20   15.10
 -12   5  -4    9.70   19.80
  12  -6  -4    4.50   12.70
 -12   6   4  -17.50   21.00
  12   6  -4    5.60   12.80
  11  -6  -4   20.10   15.90
 -11   6   4    8.10   25.80
  10  -6  -4   32.50   16.30
  10   6  -4   40.30   15.40
 -10   6   4   71.09   29.70
   9  -6  -4   91.29   20.20
  -9   6   4   75.29   28.90
   9   6  -4   54.19   14.90
   9   6  -4   35.10   19.90
  -8  -6   4   40.00   13.50
   8  -6  -4   46.90   14.90
   8   6  -4   49.60   13.80
   8   6  -4   14.70   18.00
  -8   6   4   69.69   27.10
   7  -6  -4   58.49   14.40
  -7  -6   4   60.39   13.20
   7  -6  -4   42.60   21.20
  -7   6   4   53.39   24.10
   7   6  -4   73.09   13.70
   7   6  -4   55.19   18.60
  -6  -6   4  137.19   16.20
   6  -6  -4  171.08   28.00
   6  -6  -4  148.69   20.70
  -6   6   4  141.59   29.80
   6   6  -4  135.69   23.30
   6   6  -4  167.08   27.80
   6   6  -4  169.28   17.40
  -6   6   4  172.08   20.10
   5  -6  -4   28.40   13.20
  -5  -6   4   -5.90    6.30
   5  -6  -4   15.10    9.90
  -5   6   4    1.60    6.70
   5   6  -4   -4.90   10.50
   5   6  -4    7.70    7.00
   5   6  -4   -4.10   12.30
  -5   6   4   -1.10   15.20
   4  -6  -4   39.30   17.30
   4  -6  -4   17.70   10.40
   4   6  -4   39.40   15.20
  -4   6   4   25.70    8.80
  -4   6   4   27.10   18.80
   4   6  -4   26.50    7.40
   3  -6  -4  769.42   46.70
  -3  -6   4  761.22   41.70
   3  -6  -4  734.93   54.99
   3   6  -4  716.63   50.79
  -3   6   4  763.62   45.20
   3   6  -4  747.83   41.50
  -3   6   4  773.62   57.69
   2  -6  -4  667.03   42.00
   2  -6  -4  675.63   50.09
   2   6  -4  684.13   36.30
  -2   6   4  678.33   40.40
   2   6  -4  685.83   46.10
  -2   6   4  657.53   51.49
   1   6  -4   66.79   11.70
  -1   6   4   45.60    9.10
  -1   6   4   11.30   13.40
   0  -6  -4   85.59   16.50
   0   6  -4   92.69    7.40
   0   6   4   67.89   16.80
   0   6   4  152.48   16.70
   1  -6   4  336.87   19.80
  -1  -6  -4  296.57   27.60
  -1   6  -4  256.87   31.70
  -1   6  -4  338.97   19.80
   1   6   4  290.37   28.80
   1   6   4  376.16   27.10
  -2  -6  -4   96.39   19.60
   2   6   4   12.00   11.70
  -2   6  -4   -3.70   14.90
  -3  -6  -4   16.00   15.80
   3  -6   4    7.00   15.30
   3  -6   4   24.30    8.70
   3   6   4   21.00   17.00
  -3   6  -4   27.30    8.50
   3   6   4   27.10   10.50
   3   6   4   29.10   13.10
  -3   6  -4   43.50   19.50
   4  -6   4  143.69   15.80
   4  -6   4  155.28   24.60
  -4  -6  -4   94.09   22.30
   4   6   4  144.99   17.40
   4   6   4  160.68   21.20
   4   6   4   90.49   20.80
  -4   6  -4  129.49   24.30
  -4   6  -4  129.99   15.40
   5  -6   4   58.49   12.30
  -5  -6  -4   28.40   20.20
  -5  -6  -4   52.29   12.20
   5  -6   4   56.29   18.30
   5   6   4   62.39   12.20
  -5   6  -4   62.69   12.20
   5   6   4   63.39   12.80
   5   6   4   45.70   19.40
  -5   6  -4   74.99   20.30
   6  -6   4   -3.60   12.30
   6  -6   4   -5.40    7.50
   6   6   4  -14.10    8.90
   6   6   4   -6.60   12.40
  -6   6  -4    0.50   15.60
  -6   6  -4  -22.40    6.70
   6   6   4   -2.10    8.00
  -7  -6  -4    9.00    9.90
   7  -6   4  -16.00    8.80
   7  -6   4   -1.20   14.70
  -7   6  -4   -0.80   15.90
   7   6   4    9.80   12.00
   8  -6   4   11.00   12.30
   8  -6   4  -18.40   16.30
   8   6   4   -0.20   11.80
   8   6   4  -16.50    9.60
  -8   6  -4   -5.00   17.20
   9  -6   4   55.49   17.00
   9   6   4   41.90   14.30
   9   6   4   48.50   14.80
  -9   6  -4   31.20   22.40
  10  -6   4   34.00   16.10
 -10   6  -4   11.70   20.00
  10   6   4   22.10   14.70
  10   6   4   16.20   12.40
  11  -6   4   20.50   13.80
  11   6   4   24.00   16.40
  11   6   4   28.60   16.40
 -11   6  -4   27.20   24.00
  12  -6   4   15.10   15.70
  12   6   4   -9.70   12.80
 -12   6  -4   27.70   23.30
  12  -7  -4   26.70   14.50
  12   7  -4    4.00   17.00
 -12   7   4   35.80   27.60
  11  -7  -4    1.00   14.00
 -11   7   4   -5.20   23.10
  11   7  -4   21.40   20.20
  10  -7  -4   29.30   13.90
  10   7  -4   44.60   14.50
 -10   7   4   -5.80   22.80
   9  -7  -4  121.89   21.40
  -9   7   4   53.79   29.50
   9   7  -4  139.89   20.10
  -8  -7   4  137.29   18.90
   8  -7  -4  153.08   23.60
  -8   7   4  101.19   31.00
   8   7  -4  135.89   18.90
   8   7  -4   70.49   19.90
   7  -7  -4  842.22   54.39
  -7  -7   4  811.52   50.99
   7   7  -4  779.92   58.89
  -7   7   4  848.62   70.39
   7   7  -4  778.72   49.99
   6  -7  -4   -0.80   10.00
  -6  -7   4   23.90   11.30
   6  -7  -4   16.10   15.10
  -6  -7   4   27.70    9.40
  -6   7   4   25.40   21.00
  -6   7   4   39.90   12.60
   6   7  -4    3.50    7.60
   6   7  -4   30.50   14.20
   6   7  -4   19.50   14.10
   5  -7  -4   51.89   14.00
   5  -7  -4   83.89   21.40
  -5  -7   4   67.29   11.00
   5   7  -4   39.90   18.80
   5   7  -4   81.19   11.40
  -5   7   4   67.69   21.80
   5   7  -4   76.59   18.50
   4  -7  -4  122.19   16.40
   4  -7  -4   94.89   20.50
   4   7  -4  122.39   12.40
  -4   7   4  105.29   26.70
   4   7  -4  120.29   21.10
  -4   7   4  116.09   14.70
   3  -7  -4  151.58   18.70
   3  -7  -4  207.88   30.00
   3   7  -4  189.18   24.90
  -3   7   4  159.48   16.10
  -3   7   4  195.98   31.80
   3   7  -4  169.18   13.60
   2  -7  -4  363.26   38.20
   2  -7  -4  430.86   30.50
   2   7  -4  400.56   22.80
   2   7  -4  341.07   32.20
  -2   7   4  383.46   40.10
  -2   7   4  393.16   26.70
   1  -7  -4    7.90   12.20
   1  -7  -4    9.40   14.30
   1   7  -4   -5.50   10.00
   1   7  -4    2.10    4.30
  -1   7   4   -0.50    8.20
  -1   7   4    8.70   15.90
   0  -7   4 1604.04   85.49
   0  -7  -4 1505.45   89.89
   0  -7  -4 1486.45   92.79
   0   7   4 1657.53   88.69
   0   7  -4 1651.13   84.49
   0   7  -4 1522.15   81.79
   0   7  -4 1740.23   97.69
   0   7   4 1653.43   95.29
  -1  -7  -4  344.17   32.10
   1  -7   4  313.27   22.40
   1  -7   4  369.36   22.10
  -1   7  -4  313.37   21.10
  -1   7  -4  339.87   37.30
   1   7   4  381.56   29.10
   1   7   4  399.06   35.20
   2  -7   4   68.79   10.10
   2  -7   4   56.79    8.60
  -2  -7  -4   49.00   18.30
  -2   7  -4   75.79   10.10
   2   7   4   69.19   18.30
  -2   7  -4   46.80   20.30
   2   7   4   49.80   16.80
   3  -7   4  118.89   14.10
   3  -7   4  129.69   24.60
  -3  -7  -4   83.29   22.10
  -3   7  -4  117.39   24.50
   3   7   4  105.39   15.10
   3   7   4  109.49   18.00
  -3   7  -4  117.69   13.80
   3   7   4  129.89   17.10
   3   7   4  143.59   24.50
   4  -7   4    8.70   12.70
   4  -7   4    2.00    7.50
   4   7   4  -12.30   10.60
  -4   7  -4  -10.30   13.70
   4   7   4   -3.70    8.40
  -4   7  -4   15.80    8.10
   4   7   4    3.50   11.00
   5  -7   4  241.08   29.70
  -5  -7  -4  348.17   37.50
   5   7   4  239.48   28.60
  -5   7  -4  198.18   31.00
  -5   7  -4  208.58   20.80
   5   7   4  244.08   23.60
  -6  -7  -4   -1.00   10.20
   6  -7   4   -1.10    9.10
   6  -7   4   19.00   14.50
  -6   7  -4   20.70   18.60
   6   7   4   13.20   10.80
   6   7   4   16.70   20.10
   6   7   4    5.20   12.20
  -6   7  -4    9.40    8.90
   7  -7   4   10.50   10.40
   7  -7   4    4.70   17.70
  -7  -7  -4   26.80   11.50
   7   7   4   34.20   12.50
  -7   7  -4   -2.40   17.70
   7   7   4   16.20   12.10
   8  -7   4    5.80   11.90
  -8   7  -4   -1.10   19.10
   8   7   4  -10.60   11.10
   8   7   4   10.70   11.50
   9  -7   4   17.50   13.90
   9   7   4   20.80   13.90
   9   7   4   25.60   13.90
  -9   7  -4   42.20   23.80
  10  -7   4   18.40   15.20
  10   7   4   32.00   15.70
  10   7   4   -8.70   12.80
 -10   7  -4    1.70   21.00
  11  -7   4   13.60   14.80
  11   7   4   21.80   15.90
  11   7   4   27.10   16.60
 -11   7  -4    2.10   19.70
  12  -7   4   13.80   14.30
  12   7   4    8.40   15.50
 -12   7  -4  -14.90   18.80
  12  -8  -4   63.49   17.20
 -12   8   4   43.80   28.90
  12   8  -4   60.09   17.60
  11  -8  -4   21.50   15.40
  11   8  -4  -18.90   11.90
 -11   8   4   47.60   23.80
  10  -8  -4    9.40   14.50
  10   8  -4   22.20   13.60
 -10   8   4    0.30   24.10
   9  -8  -4   48.80   25.60
   9   8  -4   65.09   15.80
  -9   8   4   61.89   28.70
  -8  -8   4    4.60   10.60
   8  -8  -4   -5.00   11.90
   8   8  -4   -5.10    9.80
  -8   8   4  -23.70   18.90
   8   8  -4   15.00   14.20
   7  -8  -4   12.00   13.40
  -7  -8   4   -4.90    9.00
   7   8  -4   -3.00   14.00
  -7   8   4   -1.10   20.90
   7   8  -4   -8.70    8.80
  -6  -8   4   62.19   15.60
   6  -8  -4   50.09   15.10
  -6  -8   4   68.49   12.80
   6   8  -4   48.30   11.00
  -6   8   4   41.10   23.40
   6   8  -4   40.50   18.30
   6   8  -4   27.20   16.50
  -5  -8   4  109.99   13.70
   5  -8  -4  119.39   17.70
  -5  -8   4  134.39   19.00
   5  -8  -4   91.09   21.20
  -5   8   4   63.29   23.80
  -5   8   4   99.19   14.70
   5   8  -4  122.79   13.70
   5   8  -4   87.49   21.70
  -4  -8   4   18.20   10.00
   4  -8  -4    1.30   19.10
   4  -8  -4    2.10    9.70
  -4   8   4    7.70   16.80
   4   8  -4    9.60   12.10
  -4   8   4   18.60    8.50
   4   8  -4    8.00    6.20
   3  -8  -4  179.78   29.40
   3  -8  -4  173.58   20.00
   3   8  -4  147.19   12.80
   3   8  -4  113.79   21.00
  -3   8   4  166.48   16.40
  -3   8   4  140.29   37.90
   2  -8  -4   24.90   11.50
   2  -8  -4   -4.20   12.70
  -2   8   4   15.00   17.90
   2   8  -4   15.90    5.40
  -2   8   4   10.90    8.40
   2   8  -4    3.60   11.20
   1  -8  -4   97.09   20.40
   1  -8  -4   90.89   17.40
  -1   8   4   72.29   20.90
  -1   8   4   79.99   12.80
   1   8  -4   90.99    8.70
   1   8  -4   94.49   15.40
   0  -8  -4  599.64   45.80
   0  -8   4  672.93   41.60
   0  -8  -4  726.23   50.99
   0   8   4  721.63   44.60
   0   8  -4  738.03   54.99
   0   8   4  712.93   52.29
   0   8  -4  661.43   39.80
   0   8  -4  678.63   36.90
  -1  -8  -4  779.22   52.49
   1  -8   4  723.23   43.20
   1  -8   4  732.43   42.50
  -1   8  -4  760.32   41.90
   1   8   4  820.92   55.59
  -1   8  -4  785.42   58.79
   1   8   4  789.32   49.50
   2  -8   4    8.20    7.10
   2  -8   4   13.00    6.70
  -2  -8  -4    8.00   13.70
  -2   8  -4   11.00   16.70
  -2   8  -4    7.80    6.40
   2   8   4   11.30   11.70
   2   8   4   13.90   13.80
   3  -8   4  -20.30   12.20
   3  -8   4    1.70    7.10
  -3  -8  -4   -2.90   14.60
   3   8   4    6.30   13.00
   3   8   4   -0.70    9.00
   3   8   4   11.20   12.70
  -3   8  -4   10.50    6.80
   3   8   4   14.90    9.00
   4  -8   4   11.80   12.80
  -4  -8  -4   53.99   19.40
   4  -8   4   36.80    9.60
  -4   8  -4   28.70   17.50
   4   8   4   13.20    9.70
   4   8   4   20.80   12.70
   4   8   4   12.80   13.20
  -4   8  -4   37.40    9.50
   5  -8   4   15.10   10.00
  -5  -8  -4    9.80   18.20
   5  -8   4   19.30   15.30
  -5   8  -4   13.10    8.20
  -5   8  -4   21.40   17.20
   5   8   4    6.50   13.50
   6  -8   4  508.15   35.50
   6  -8   4  481.25   45.20
   6   8   4  450.25   35.30
  -6   8  -4  506.15   35.00
   6   8   4  437.66   36.00
  -6   8  -4  473.85   50.19
   7  -8   4  103.29   18.70
   7   8   4  104.49   17.50
   7   8   4   98.19   18.10
  -7   8  -4   64.99   25.70
   8  -8   4   -5.10   11.70
  -8   8  -4   44.50   24.30
   8   8   4    1.30   10.80
   8   8   4  -20.70   10.40
   9  -8   4   13.60   12.70
  -9   8  -4   22.80   20.70
   9   8   4  -12.00   10.90
   9   8   4   19.40   14.10
  10  -8   4   13.00   14.10
  10   8   4   -7.70   11.70
 -10   8  -4   22.20   23.60
  11  -8   4   32.30   15.40
  11   8   4   20.00   16.70
  12  -8   4    9.80   13.50
  12   8   4    7.10   16.10
 -12   8  -4   14.40   23.80
  11  -9  -4   48.30   18.10
  11   9  -4   20.80   18.40
 -11   9   4   18.20   27.90
  10  -9  -4    4.50   14.80
  10   9  -4    0.30   13.00
 -10   9   4   19.40   26.60
   9  -9  -4   -5.90   11.50
   9   9  -4   -8.80   10.50
  -9   9   4   15.20   23.80
  -8  -9   4   -8.60    9.20
   8  -9  -4    5.30   10.80
  -8   9   4  -11.30   21.50
   8   9  -4    9.10   10.50
   7  -9  -4   12.90   13.70
  -7   9   4   27.80   23.90
   7   9  -4    2.30    9.00
   7   9  -4   -6.20   13.90
  -6  -9   4  171.68   18.90
   6  -9  -4  199.78   25.30
   6   9  -4  210.38   19.20
  -6   9   4  203.38   38.70
   5  -9  -4  100.09   17.10
  -5  -9   4   84.49   16.30
   5   9  -4  119.19   22.40
   5   9  -4  103.39   12.90
  -5   9   4   78.59   25.70
  -5   9   4   98.89   16.00
   4  -9  -4   64.39   14.90
   4  -9  -4   35.20   16.90
  -4  -9   4   33.90   11.70
  -4   9   4   37.70   12.10
   4   9  -4   23.90   16.20
  -4   9   4   74.29   25.00
   4   9  -4   44.10    8.50
  -3  -9   4  503.25   34.20
   3  -9  -4  541.15   36.60
   3  -9  -4  529.95   36.90
  -3   9   4  483.25   46.10
  -3   9   4  513.15   33.90
   3   9  -4  479.45   40.00
   3   9  -4  495.35   29.60
   2  -9  -4  208.18   21.80
   2  -9  -4  188.28   28.40
   2   9  -4  174.58   21.80
   2   9  -4  214.98   14.00
  -2   9   4  157.98   17.10
  -2   9   4  169.28   32.80
   1  -9  -4  199.68   23.90
   1  -9  -4  161.78   26.10
  -1   9   4  198.08   18.10
  -1   9   4  190.08   29.20
   1   9  -4  193.08   13.20
   1   9  -4  254.47   35.10
   0  -9  -4  201.88   27.80
   0  -9  -4  221.88   26.50
   0  -9   4  218.98   20.00
   0   9  -4  207.08   17.60
   0   9   4  202.48   19.50
   0   9  -4  223.98   32.20
   0   9  -4  201.08   14.00
   0   9   4  165.28   27.40
   0   9   4  223.68   22.00
   1  -9   4   12.90    8.20
  -1  -9  -4   31.20   15.30
   1   9   4   29.30   16.30
   1   9   4    3.50   10.00
  -1   9  -4    6.50    5.10
  -2  -9  -4   33.80   16.00
   2  -9   4   30.10    8.20
   2  -9   4   37.50    8.50
   2   9   4   66.89   18.00
  -2   9  -4   41.30   18.80
   2   9   4   28.20   14.20
  -2   9  -4   43.70    8.10
  -3  -9  -4   43.90   27.90
   3  -9   4  114.29   12.50
   3  -9   4   77.19   11.90
   3   9   4  113.49   17.00
   3   9   4   80.99   18.30
   3   9   4   67.79   13.10
  -3   9  -4   96.39   12.30
  -3   9  -4   91.29   23.80
   3   9   4   92.29   21.20
   4  -9   4  170.98   18.40
  -4  -9  -4  135.39   28.60
   4  -9   4  180.28   30.20
  -4   9  -4  138.59   27.20
  -4   9  -4  137.19   15.30
   4   9   4  152.38   25.30
   4   9   4  154.78   22.60
   4   9   4  154.98   18.90
   5  -9   4  -15.00   13.50
   5  -9   4   17.80   10.10
  -5  -9  -4   13.00   18.50
   5   9   4    9.70   10.60
  -5   9  -4    8.90    8.50
   5   9   4  -13.40   12.40
   5   9   4   20.20   14.00
  -5   9  -4   25.10   18.80
   6  -9   4  133.19   18.80
  -6   9  -4  112.59   30.50
   6   9   4  130.89   19.60
   6   9   4  116.19   20.20
  -6   9  -4  146.79   19.00
   7  -9   4   70.09   16.90
  -7   9  -4   85.49   27.50
   7   9   4   78.89   17.30
   7   9   4   49.50   14.00
   8  -9   4    4.70   12.00
   8   9   4   -8.00   10.90
   8   9   4   19.40   13.40
  -8   9  -4   19.40   21.80
   9  -9   4    5.30   12.40
   9   9   4   34.50   15.50
  -9   9  -4    7.10   20.10
   9   9   4   -2.80   11.20
  10  -9   4   -5.40   12.10
  10   9   4   15.80   13.80
 -10   9  -4    6.00   20.80
  10   9   4  -34.00   12.50
  11  -9   4    7.20   13.80
  11   9   4  -12.90   12.80
 -11   9  -4   19.50   23.30
  11 -10  -4   -6.40   12.10
 -11  10   4   -7.80   25.10
  11  10  -4   12.20   14.20
  10 -10  -4  -29.50    8.60
 -10  10   4  -16.90   22.70
  10  10  -4    4.90   11.20
   9 -10  -4   -9.40   13.70
  -9  10   4   43.90   27.70
   9  10  -4   11.70   11.70
  -8 -10   4  192.58   22.80
   8 -10  -4  286.17   32.50
   8  10  -4  232.68   25.00
  -8  10   4  217.98   24.30
  -8  10   4  128.09   40.00
   7 -10  -4   65.79   18.40
   7  10  -4   91.09   14.60
   7  10  -4   48.20   18.70
  -7  10   4   46.80   30.30
   6 -10  -4   29.50   15.30
   6  10  -4    5.10    8.40
  -6  10   4   25.10   23.60
   6  10  -4   34.00   19.50
   5 -10  -4   -7.40   10.70
   5  10  -4   12.30   15.30
   5  10  -4    2.60    7.20
  -5  10   4    5.70    8.20
  -5  10   4   17.00   20.80
   4 -10  -4   -1.00   10.60
   4 -10  -4  -12.00   15.20
   4  10  -4   -3.30    5.70
  -4  10   4   -0.60    7.10
   4  10  -4    2.00   13.30
  -4  10   4  -17.20   15.20
   3 -10  -4  432.96   42.80
   3 -10  -4  419.36   32.50
   3  10  -4  372.36   35.70
   3  10  -4  417.46   25.80
  -3  10   4  431.36   29.90
  -3  10   4  474.35   47.30
   2 -10  -4   -3.10   10.50
   2 -10  -4   -4.00   12.20
   2  10  -4   25.30   12.00
  -2  10   4   16.30   16.60
  -2  10   4   -4.90    6.50
   2  10  -4    5.80    5.30
   1 -10  -4   15.10   12.50
   1 -10  -4    7.30   11.30
  -1  10   4   13.60    8.10
  -1  10   4   31.30   17.40
   1  10  -4    0.00    8.90
   1  10  -4   21.30   17.60
   1  10  -4    9.80    4.60
   0 -10  -4  124.39   22.70
   0 -10  -4  106.29   20.70
   0 -10   4  137.19   17.60
   0  10   4  128.09   25.40
   0  10  -4  116.29   14.50
   0  10  -4  125.79   26.40
   0  10  -4  131.79   11.00
   0  10   4  131.39   15.50
   0  10   4  158.28   19.00
  -1 -10  -4   91.19   20.70
   1 -10   4   79.19   12.50
  -1  10  -4   89.89   10.30
  -1  10  -4   78.69   22.70
   1  10   4   98.79   23.40
   1  10   4   96.79   17.80
   2 -10   4   44.60    9.70
  -2 -10  -4   48.20   18.60
   2 -10   4   40.30    9.70
  -2  10  -4   58.39    8.90
  -2  10  -4   68.29   21.50
   2  10   4   44.60   12.10
   2  10   4   58.39   16.10
   2  10   4   50.79   17.80
   3 -10   4   -6.40    7.10
   3 -10   4   -8.80    6.70
  -3 -10  -4   -8.10   13.10
  -3  10  -4    4.70   16.80
   3  10   4   -4.20    8.40
  -3  10  -4   -3.10    5.80
   3  10   4   10.80   13.30
   3  10   4   -0.20   14.10
   4 -10   4   33.80    9.50
   4 -10   4   33.70   10.90
   4 -10   4    5.30   17.40
  -4 -10  -4   40.80   21.60
   4  10   4   17.70   16.30
  -4  10  -4   52.79   22.30
   4  10   4   13.20   10.80
  -4  10  -4   34.40    9.20
   4  10   4   26.80   16.00
  -5 -10  -4  133.89   28.50
   5 -10   4  181.08   20.60
   5  10   4  172.28   21.60
   5  10   4  246.58   30.00
  -5  10  -4  185.48   19.40
  -5  10  -4  205.58   37.30
   6 -10   4  308.07   28.70
   6  10   4  392.36   30.60
  -6  10  -4  331.27   46.80
   6  10   4  289.17   36.60
   7 -10   4  249.78   27.30
  -7  10  -4  284.07   45.70
   7  10   4  277.67   30.20
   7  10   4  322.97   38.00
   7  10   4  323.17   29.00
   8 -10   4    6.60   13.20
   8  10   4   43.60   14.00
  -8  10  -4    8.50   22.20
   8  10   4    4.50   12.90
   9 -10   4   69.49   17.20
   9  10   4   36.90   16.90
   9  10   4   49.70   16.40
  -9  10  -4   13.50   25.40
  10 -10   4    9.60   13.20
  10  10   4    1.60   10.90
  10  10   4    7.20   12.80
 -10  10  -4   30.60   23.30
  11 -10   4   22.40   14.50
 -11  10  -4   69.79   30.10
  11  10   4   56.59   18.00
  11  11  -4   24.20   14.60
 -11  11   4    9.50   24.20
  10 -11  -4   41.60   17.70
 -10  11   4   10.90   24.10
  10  11  -4   14.30   13.30
   9 -11  -4   25.90   17.20
   9  11  -4    1.20   12.30
  -9  11   4   -4.10   23.50
   8 -11  -4   42.60   22.00
   8  11  -4   15.00    9.90
  -8  11   4   46.20   12.90
  -8  11   4   -4.30   28.40
   7 -11  -4   41.80   17.40
  -7  11   4   -5.30   21.50
   7  11  -4   20.40   10.50
   6 -11  -4  166.08   24.60
   6  11  -4  139.59   28.40
   6  11  -4  162.68   18.30
  -6  11   4  121.19   34.40
   5 -11  -4   69.69   17.40
   5  11  -4   59.49   11.50
  -5  11   4   55.39   27.90
   5  11  -4   89.89   22.40
   4 -11  -4   35.60   14.50
   4 -11  -4   13.20   12.70
   4  11  -4   20.10    8.00
  -4  11   4   15.00    9.20
   4  11  -4   54.89   26.70
  -4  11   4   85.89   27.00
   3 -11  -4   91.19   17.50
  -3  11   4   49.10   24.20
   3  11  -4   75.59   18.50
   3  11  -4   83.59   10.40
   2 -11  -4   82.59   21.10
   2 -11  -4   91.59   18.50
   2  11  -4  191.98   32.40
   2  11  -4  120.79   20.40
  -2  11   4   96.19   25.10
  -2  11   4  118.69   15.90
   2  11  -4  128.19   11.90
   2  11  -4  118.09   11.40
   1 -11  -4   72.89   19.90
   1 -11  -4   65.69   17.40
   1  11  -4   69.59    8.30
   1  11  -4   79.99   14.50
  -1  11   4   78.79   13.10
   1  11  -4   89.09   24.40
  -1  11   4   46.20   21.20
   0 -11   4  -15.30    8.20
   0 -11  -4  -10.90   12.30
   0  11  -4  -12.50    3.90
   0  11  -4    2.30   15.20
   0  11   4  -11.50    6.60
   0  11   4  -16.80    7.90
   0  11   4    0.60   15.00
   1 -11   4  363.66   27.90
  -1 -11  -4  351.96   36.20
   1  11   4  465.65   34.30
   1  11   4  372.06   41.40
  -1  11  -4  327.57   42.20
  -1  11  -4  415.56   24.80
   2 -11   4  208.18   20.00
  -2 -11  -4  258.67   31.90
  -2  11  -4  232.88   18.40
  -2  11  -4  316.77   39.90
   2  11   4  249.88   36.10
   2  11   4  263.97   28.20
   3 -11   4  167.08   18.50
   3 -11   4  137.29   16.90
  -3 -11  -4  238.28   34.60
   3  11   4  202.28   28.20
  -3  11  -4  202.28   16.90
   3  11   4  149.88   26.90
  -3  11  -4  231.38   37.70
   3  11   4  179.28   20.50
   4 -11   4   14.20    9.20
  -4 -11  -4  -11.30   16.70
   4  11   4   -6.50   14.40
   4  11   4  -13.10   15.00
  -4  11  -4    7.50    7.90
  -4  11  -4   14.50   20.60
   4  11   4   -1.40   10.90
  -5 -11  -4  185.78   33.60
   5 -11   4  252.27   24.70
  -5  11  -4  230.38   21.90
   5  11   4  319.87   36.50
   5  11   4  241.98   25.80
  -5  11  -4  280.97   42.60
   6 -11   4   -3.40   10.60
   6  11   4   10.70   16.70
   6  11   4   11.10   11.60
  -6  11  -4   14.90   22.20
   7 -11   4   24.70   13.20
   7  11   4   12.50   19.30
   7  11   4   13.20   13.40
   7  11   4   45.50   16.10
  -7  11  -4   13.60   21.90
   8 -11   4   15.70   14.30
   8  11   4   66.59   23.80
   8  11   4   23.40   13.60
   8  11   4   10.50   12.80
  -8  11  -4   29.10   25.30
   9 -11   4  114.19   21.90
   9  11   4  111.29   21.50
   9  11   4  128.79   29.80
  -9  11  -4   79.19   33.20
   9  11   4  100.19   19.70
  10 -11   4   21.70   14.30
  10  11   4   -1.60   12.10
 -10  11  -4  -11.20   21.60
  11 -11   4   47.70   16.70
 -11  11  -4   46.20   26.80
  11  11   4   -3.70   12.90
  10 -12  -4   15.10   16.80
 -10  12   4   35.00   27.70
  10  12  -4   30.10   13.10
   9 -12  -4   29.10   16.30
   9  12  -4   12.50   13.10
  -9  12   4   -4.00   23.40
   8 -12  -4    9.10   13.20
   8  12  -4   24.30   10.90
  -8  12   4   17.20   26.80
   7 -12  -4   32.00   15.60
   7  12  -4   79.49   18.60
  -7  12   4   93.29   15.10
  -7  12   4   26.10   42.50
   6 -12  -4   18.00   15.10
  -6  12   4    8.20   24.00
   6  12  -4   35.30    9.90
   5 -12  -4  234.78   27.70
   5 -12  -4  226.78   27.90
  -5  12   4  238.48   42.30
   5  12  -4  187.78   18.20
   4 -12  -4   69.89   17.60
  -4  12   4   50.69   13.10
   4  12  -4   50.69   18.70
   4  12  -4   49.70    9.60
  -4  12   4   78.19   27.00
   3 -12  -4   59.39   17.50
  -3  12   4   74.59   14.50
   3  12  -4   81.29   27.20
   3  12  -4   91.89   11.10
  -3  12   4  109.49   30.50
   3  12  -4   85.29   20.30
   2 -12  -4    2.80   13.40
   2  12  -4    7.50   11.40
  -2  12   4   21.50   18.10
   2  12  -4    6.50    5.60
   2  12  -4   20.40   17.80
   2  12  -4    1.60    6.20
  -2  12   4    9.40    8.60
   1 -12  -4   31.70   16.50
   1 -12  -4   15.90   15.80
   1  12  -4   11.80   10.30
  -1  12   4   17.80   19.40
   1  12  -4   16.90    5.60
  -1  12   4   26.40    9.10
   1  12  -4   24.70   20.00
   0 -12  -4   -3.80   13.60
   0 -12   4   -0.50   10.20
   0  12   4   -9.70   10.00
   0  12   4   -4.10   16.40
   0  12   4   13.90    9.00
   0  12  -4    0.30   17.00
   0  12  -4   -0.70    7.40
   0  12  -4    3.90    5.10
   1 -12   4  120.59   16.60
  -1 -12  -4   71.99   21.70
   1  12   4  103.49   26.20
   1  12   4  160.58   22.80
  -1  12  -4  118.39   12.30
  -1  12  -4  158.28   32.30
   2 -12   4   54.59   12.30
  -2 -12  -4   85.89   21.30
   2  12   4   55.19   22.90
   2  12   4   22.10   15.10
  -2  12  -4   67.89   10.40
  -2  12  -4   41.50   23.60
  -3 -12  -4   15.20   18.50
   3 -12   4   -2.20    8.50
   3 -12   4  -13.90    8.20
  -3  12  -4  -19.80    5.90
  -3  12  -4  -10.60   18.00
   3  12   4   18.40   17.80
   3  12   4   10.50   16.00
  -4 -12  -4  263.57   37.60
   4 -12   4  273.97   23.10
   4 -12   4  288.07   25.80
   4  12   4  302.97   41.00
  -4  12  -4  220.08   39.40
   4  12   4  258.47   25.30
  -4  12  -4  246.58   21.60
   5 -12   4  -13.00    9.30
  -5 -12  -4   19.90   20.90
   5 -12   4   11.70   10.00
   5  12   4   -0.30   10.60
  -5  12  -4   24.70   23.40
   5  12   4   17.10   20.90
  -5  12  -4   -8.90    7.50
   6 -12   4   14.40   12.50
   6  12   4    5.10   12.20
  -6  12  -4   21.90   23.70
   7 -12   4    7.70   11.20
   7  12   4   24.80   15.40
   7  12   4   18.40   12.50
  -7  12  -4  -17.70   19.30
   8 -12   4   -2.20   12.20
   8  12   4    5.40   13.10
   8  12   4   14.50   13.10
  -8  12  -4  -42.70   20.40
   9 -12   4    5.00   13.40
   9  12   4   -1.00   13.00
  10 -12   4   39.60   16.00
 -10  12  -4   35.60   29.90
  10  12   4   24.00   15.50
  10 -13  -4   -5.90   13.90
 -10  13   4  -11.10   23.00
  10  13  -4   -2.70   12.20
   9 -13  -4   10.50   16.70
   9  13  -4   21.90   15.20
  -9  13   4   80.29   35.30
   8 -13  -4    5.10   14.30
  -8  13   4    1.20   26.00
   7 -13  -4  -13.70   12.20
  -7  13   4   19.10   26.80
   7  13  -4    8.50   10.20
   6 -13  -4    2.00   14.20
   6 -13  -4    9.50   14.80
   6  13  -4   32.50   10.40
  -6  13   4   42.40   31.40
   5 -13  -4   38.30   15.70
   5  13  -4   27.20   10.00
  -5  13   4   22.50   26.10
   4 -13  -4  140.49   23.60
  -4  13   4  145.29   36.10
   4  13  -4  150.78   26.40
   4  13  -4  166.88   16.90
   4  13  -4  167.48   35.40
   3 -13  -4   10.30   14.40
   3  13  -4    4.20   14.70
  -3  13   4   26.10   22.90
  -3  13   4   15.90    9.90
   3  13  -4   23.90    8.00
   3  13  -4   26.70   22.60
   2 -13  -4   -3.40   16.20
  -2  13   4   17.70   21.00
   2  13  -4  -14.20   11.20
  -2  13   4   -8.80    8.00
   2  13  -4   -1.20    6.40
   2  13  -4  -25.40   19.10
   2  13  -4   -5.90    5.00
   1 -13  -4  111.49   22.90
  -1  13   4   82.79   13.60
   1  13  -4   65.19   27.50
   1  13  -4   96.89   16.20
   1  13  -4   82.49    9.90
  -1  13   4   78.69   27.00
   0 -13   4   40.10   14.20
   0 -13  -4   51.09   19.70
   0  13  -4   49.99   23.40
   0  13  -4   53.89    8.80
   0  13  -4   69.39   13.00
   0  13   4   55.99   24.50
   0  13   4   15.10   10.10
  -1 -13  -4  105.79   24.90
   1 -13   4  101.09   16.40
   1  13   4   83.29   15.00
  -1  13  -4  138.89   33.10
   1  13   4   72.89   19.00
   1  13   4   60.19   24.80
  -1  13  -4  104.19   12.00
   2 -13   4   -2.40    8.60
  -2 -13  -4  -10.20   15.30
   2  13   4  -25.50   15.10
  -2  13  -4    0.60    6.80
  -2  13  -4   18.80   21.70
   3 -13   4   10.30   10.00
  -3 -13  -4   10.70   18.60
   3  13   4   37.80   20.30
  -3  13  -4   20.80    9.20
  -3  13  -4    3.10   20.90
   3  13   4   12.10   11.60
   4 -13   4   24.60   12.40
  -4 -13  -4   12.00   20.20
   4 -13   4   20.00   10.80
   4  13   4   32.30   13.00
  -4  13  -4   33.50   11.10
   4  13   4   19.60   23.30
  -4  13  -4   44.60   28.00
   5 -13   4    3.10   11.70
   5 -13   4   11.30    9.90
  -5 -13  -4   -4.50   19.20
   5  13   4   25.70   12.50
  -5  13  -4   16.70    9.90
  -5  13  -4   51.59   29.20
   5  13   4  -13.90   15.00
   6 -13   4    4.60   10.30
   6 -13   4   25.50   12.80
  -6  13  -4    2.80   21.80
   6  13   4   -0.50   20.80
   6  13   4  -11.90   11.40
   7 -13   4   30.80   15.00
  -7  13  -4   53.49   27.80
   7  13   4   21.80   21.10
   7  13   4   28.40   14.30
   7  13   4   51.59   22.80
   8  13   4   44.20   14.80
   8  13   4   82.39   32.70
  -8  13  -4   89.69   32.80
   9 -13   4   48.00   16.80
  -9  13  -4   28.20   29.30
   9  13   4   30.70   16.70
  10 -13   4    1.60   13.50
 -10  13  -4  -19.80   24.00
  10  13   4   -3.10   14.40
   9 -14  -4  -21.80   13.10
  -9  14   4    8.30   26.60
   8 -14  -4   48.20   18.10
  -8  14   4   76.69   35.00
   8  14  -4   25.60   11.30
   7 -14  -4    5.90   15.10
   7 -14  -4   19.10   14.90
   7  14  -4   12.30   10.00
  -7  14   4   26.50   29.00
   6 -14  -4   79.19   21.00
   6 -14  -4   42.90   17.50
   6  14  -4   77.89   17.40
  -6  14   4   45.50   28.70
   5 -14  -4    2.40   14.20
   5  14  -4   -1.10    7.40
  -5  14   4   25.40   31.50
   5  14  -4   13.10   25.00
   4 -14  -4   16.30   15.50
   4  14  -4   46.20   20.40
   4  14  -4    5.20    7.80
   4  14  -4   16.90   22.60
  -4  14   4    6.40   23.90
   3 -14  -4  105.59   21.60
   3  14  -4  112.29   13.00
   3  14  -4  175.98   37.00
   3  14  -4   87.39   19.80
  -3  14   4   96.69   31.90
   3  14  -4  102.09   15.00
   2 -14  -4  130.59   24.50
  -2  14   4   71.79   29.80
  -2  14   4  113.69   16.30
   2  14  -4  117.89   31.90
   2  14  -4  113.49   12.80
   2  14  -4   84.89   18.70
   1 -14  -4   69.29   21.20
  -1  14   4  100.89   14.80
   1  14  -4   96.19   17.00
   1  14  -4   75.69   30.00
  -1  14   4   95.09   27.70
   0 -14  -4   12.60   16.90
   0 -14   4   39.70   13.40
   0  14   4   12.40   21.40
   0  14  -4   27.10    7.70
   0  14  -4   29.30   25.70
  -1 -14  -4    1.40   17.60
   1 -14   4    3.60   10.10
   1  14   4    7.80    9.70
   1  14   4    7.10   22.70
   1  14   4    0.20   13.70
  -1  14  -4   24.20   24.40
  -1  14  -4   -1.20    5.80
   2 -14   4   31.70   11.90
  -2 -14  -4   71.99   23.40
  -2  14  -4   51.29   10.30
  -2  14  -4   45.40   27.80
   2  14   4   40.50   24.50
   2  14   4    3.30   15.50
  -3 -14  -4   83.89   25.30
   3 -14   4   94.49   15.10
   3  14   4   91.39   17.20
   3  14   4  105.09   29.90
  -3  14  -4   97.49   14.30
  -3  14  -4   64.99   29.40
  -4 -14  -4   31.50   23.00
   4 -14   4   44.20   14.70
   4 -14   4   38.20   11.90
   4  14   4   28.70   13.40
  -4  14  -4   35.70   10.00
  -4  14  -4   72.19   30.70
   4  14   4   24.20   23.10
   5 -14   4    4.20   11.00
   5 -14   4    8.30    9.60
  -5 -14  -4  -31.70   17.60
   5  14   4   21.50   12.50
  -5  14  -4    3.00   23.70
   5  14   4   10.90   20.90
   6 -14   4    7.90   12.50
   6 -14   4   11.30   10.20
  -6  14  -4   13.30   23.60
   6  14   4   17.30   20.90
   6  14   4   -4.10   10.90
   7 -14   4  -17.00   12.50
   7 -14   4    5.70   10.00
   7  14   4   -7.60   11.40
  -7  14  -4   21.10   26.40
   7  14   4   28.60   24.40
   8 -14   4  -23.70   12.30
   8  14   4   19.90   24.40
   8  14   4   38.30   15.00
   8  14   4   26.20   13.80
  -8  14  -4   16.10   29.90
   9 -14   4   49.20   17.30
  -9  14  -4  -22.70   21.10
   9 -15  -4    3.70   13.70
   9 -15  -4  -13.60   14.30
  -9  15   4  -18.60   27.80
   8 -15  -4   19.50   15.30
   8 -15  -4   17.10   16.00
   8  15  -4  -12.00   11.00
  -8  15   4   23.30   27.20
   7 -15  -4    8.10   14.50
   7 -15  -4   16.10   16.30
   7  15  -4   14.10    9.60
  -7  15   4   28.70   28.90
   6 -15  -4   17.30   14.90
   6  15  -4   -2.80    8.10
   6  15  -4   -8.70   20.10
  -6  15   4   44.60   30.20
   5 -15  -4   -3.30   13.20
   5  15  -4   -2.20    8.30
  -5  15   4   14.10   24.50
   5  15  -4   21.20   23.20
   4 -15  -4    4.60   14.70
   4  15  -4   30.70   10.70
   4  15  -4   -1.60   22.10
   3 -15  -4   41.10   18.70
   3  15  -4   67.09   19.00
   3  15  -4   48.30    9.80
  -3  15   4   51.99   29.50
   3  15  -4   75.29   11.00
   3  15  -4   58.99   30.30
   2 -15  -4  -14.50   14.10
   2  15  -4   -3.20   12.10
  -2  15   4   -0.30   24.00
  -2  15   4    7.40   10.50
   2  15  -4    4.20    7.20
   2  15  -4  -35.60   19.00
   1 -15  -4   98.29   24.50
  -1  15   4  131.99   35.70
   1  15  -4   75.79   32.90
   1  15  -4  107.39   12.60
  -1  15   4  151.38   17.40
   1  15  -4  123.99   18.90
   0 -15   4    7.00   12.20
   0 -15  -4   47.90   19.30
   0  15   4  -20.20   21.50
   0  15   4   10.80   10.40
   0  15  -4   28.10    7.40
   0  15  -4  -23.60   22.20
  -1 -15  -4   31.60   19.70
   1 -15   4   35.70   13.00
   1  15   4   25.60   15.10
   1  15   4    1.40   24.30
   1  15   4    2.40   10.20
  -1  15  -4   11.60    7.70
  -1  15  -4   35.40   27.40
  -2 -15  -4   -2.00   16.80
   2 -15   4   10.60   11.50
   2  15   4    0.00    9.40
   2  15   4   -4.10   20.40
  -2  15  -4    9.70   23.60
  -2  15  -4   18.30    8.50
  -3 -15  -4   68.79   25.70
   3 -15   4   25.20   12.00
  -3  15  -4   25.70    9.80
   3  15   4   31.20   13.20
  -3  15  -4    4.80   23.90
   3  15   4   31.20   25.30
   4 -15   4   13.10   10.10
  -4 -15  -4   14.20   21.10
  -4  15  -4    8.30    8.00
   4  15   4   -0.30   10.80
   4  15   4   28.50   28.50
  -5 -15  -4   38.30   22.60
   5 -15   4   29.50   11.70
   5 -15   4   51.49   15.90
  -5  15  -4   34.90   29.10
   5  15   4    3.20   23.10
   5  15   4   52.19   14.80
   6 -15   4    5.20   11.30
   6 -15   4    2.00    9.60
  -6  15  -4   16.80   27.10
   6  15   4   -7.90   18.90
   6  15   4    5.10   12.40
   7 -15   4  145.29   20.40
   7 -15   4  149.79   23.90
   7  15   4  150.68   23.90
  -7  15  -4   43.50   30.40
   8 -15   4  -10.70   12.00
   8  15   4  -23.20   11.00
   8  15   4   -9.10   21.80
  -8  15  -4  -27.10   26.00
   9 -15   4   -8.00   13.20
  -9  15  -4   48.20   26.90
   9  15   4    0.40   13.20
   8 -16  -4   15.80   15.70
  -8  16   4   61.89   32.60
   8  16  -4   -1.80   24.40
   8  16  -4   -3.20   11.80
   7 -16  -4   28.30   15.70
   7  16  -4   17.20    9.80
  -7  16   4   21.60   28.80
   6 -16  -4   25.10   16.60
   6  16  -4   31.10   29.80
  -6  16   4   46.70   31.20
   5 -16  -4   10.90   14.20
   5  16  -4    2.30   25.20
   5  16  -4   -2.80    7.90
  -5  16   4    2.10   22.00
   4 -16  -4    9.50   15.10
   4  16  -4   -1.40    8.20
  -4  16   4  -28.70   20.30
   4  16  -4   -8.90    6.20
   4  16  -4   20.20   26.20
   3 -16  -4   -1.80   14.80
   3  16  -4   -8.30   12.20
   3  16  -4    5.70    7.80
   3  16  -4  -15.10   22.30
  -3  16   4    4.50   25.80
   3  16  -4    3.30    5.30
   2 -16  -4  114.19   24.80
  -2  16   4   58.69   34.20
   2  16  -4   93.79   32.20
   2  16  -4   85.69   11.30
   2  16  -4   85.59   11.70
   1 -16  -4    3.90   16.20
   1  16  -4    1.80    7.80
  -1  16   4    7.40   27.20
   1  16  -4    5.50    6.40
   1  16  -4   12.70   11.80
   1  16  -4   25.50   26.90
   0 -16  -4   50.79   20.00
   0  16  -4   17.80    8.90
   0  16  -4   37.00   27.70
   0  16   4   18.40   30.60
   0  16   4   11.80    9.40
   1 -16   4   12.00   12.00
  -1 -16  -4   35.10   20.80
  -1  16  -4   15.10    7.50
  -1  16  -4    5.20   24.50
   1  16   4   32.40   12.00
   1  16   4  -10.80   21.40
   2 -16   4  175.48   22.10
  -2 -16  -4  202.58   34.00
   2  16   4  147.99   20.10
   2  16   4  196.18   45.00
  -3 -16  -4   16.40   19.30
   3 -16   4   13.10   10.70
  -3  16  -4   -0.50    7.80
  -3  16  -4    4.70   23.20
   3  16   4   13.10   12.40
  -4 -16  -4   -2.80   18.20
   4 -16   4   10.60   10.10
   4  16   4   -3.30   26.30
   4  16   4    3.30   11.50
  -4  16  -4    2.30    8.20
  -4  16  -4  -29.90   21.80
   5 -16   4   -6.10    9.30
  -5 -16  -4    7.80   21.10
  -5  16  -4  -12.10   23.50
   5  16   4  -13.00   19.30
   5  16   4   24.10   13.60
   6 -16   4  161.58   25.00
  -6  16  -4   78.79   35.70
   6  16   4  204.98   48.60
   6  16   4  145.99   23.90
  -7  16  -4   -4.70   23.90
   7  16   4   16.20   13.10
   8 -16   4  -11.60   14.10
   8  16   4   -5.30   23.20
  -8  16  -4   12.80   29.10
   8  16   4  -24.90   11.00
   7 -17  -4   47.20   18.70
   7  17  -4  -39.30   18.90
  -7  17   4   53.39   28.80
   6 -17  -4    1.40   14.70
  -6  17   4   42.70   30.90
   6  17  -4    7.40   25.70
   5 -17  -4   -4.80   13.50
  -5  17   4   19.50   31.50
   5  17  -4   48.20   31.40
   4 -17  -4   -4.50   13.50
   4  17  -4    3.20    6.20
   4  17  -4    7.20    9.80
  -4  17   4    4.30   23.50
   4  17  -4   25.00   36.20
   3 -17  -4   17.30   16.70
  -3  17   4   62.29   32.00
   3  17  -4   10.20    9.30
   3  17  -4   13.00    7.60
   2 -17  -4  206.78   30.80
  -2  17   4  199.28   43.90
   2  17  -4  155.88   16.90
   2  17  -4  195.78   24.30
   2  17  -4  173.08   18.70
   2  17  -4  238.98   63.69
   1 -17  -4    8.50   17.80
   1  17  -4   -6.30    7.00
   1  17  -4    2.50   25.50
   1  17  -4    1.60    6.60
   1  17  -4   -6.20   10.90
   0 -17  -4  120.69   27.90
   0  17  -4   87.69   13.00
   0  17   4  104.89   40.50
   0  17  -4  136.19   37.70
  -1 -17  -4   68.69   24.30
  -1  17  -4   55.89   12.40
   1  17   4  105.69   34.30
  -1  17  -4   64.39   30.20
  -2 -17  -4  -20.90   17.10
   2 -17   4    3.80   11.10
  -2  17  -4   -7.90    7.00
   2  17   4    2.80   11.10
  -2  17  -4   17.00   27.00
   2  17   4   22.40   25.20
   3 -17   4   25.40   11.00
  -3 -17  -4   -9.50   19.20
   3  17   4   34.30   31.10
  -3  17  -4   20.90    8.50
   3  17   4   -2.00   10.00
  -3  17  -4   17.60   24.70
  -4 -17  -4  -16.10   18.80
   4  17   4   20.10   12.20
  -4  17  -4    4.80   22.70
   4  17   4  -24.80   21.80
   5  17   4   15.40   13.00
   5  17   4   23.20   25.20
  -5  17  -4   30.10   28.10
  -6  17  -4   29.20   29.90
   7 -17   4   72.49   18.90
   7  17   4   61.79   18.20
  -7  17  -4   66.49   38.60
   6 -18  -4   40.60   19.40
  -6  18   4   55.89   34.30
   6  18  -4    5.10   26.30
   5 -18  -4    5.90   15.50
   5  18  -4   -3.90   24.10
  -5  18   4    3.00   29.10
   4 -18  -4   50.59   17.20
   4  18  -4  -22.70   22.50
   4  18  -4    0.50    5.80
  -4  18   4   -7.60   25.00
   3 -18  -4   -6.60   14.60
   3  18  -4   12.40   26.40
  -3  18   4   41.50   34.20
   2 -18  -4   11.70   17.30
   2  18  -4   -5.30    6.90
   2  18  -4  -31.00   19.50
  -2  18   4   63.09   31.80
   2  18  -4  -14.20   11.10
   1 -18  -4    2.40   16.90
   1  18  -4   26.70   10.20
   1  18  -4   43.90   29.00
  -1  18   4   37.70   27.00
   1  18  -4   33.50   10.20
   0 -18  -4   24.20   21.30
   0  18   4   39.50   33.40
   0  18  -4   51.69   10.90
   0  18  -4   -7.20   24.90
  -1 -18  -4   18.00   21.20
   1  18   4   19.80   32.70
  -1  18  -4  -34.70   21.50
  -2 -18  -4   33.50   20.70
  -2  18  -4   52.29   12.10
   2  18   4   57.19   15.30
  -2  18  -4   77.19   33.20
  -3 -18  -4   13.90   19.90
  -3  18  -4  -16.50    8.40
   3  18   4  -15.40   10.00
  -3  18  -4   -9.40   20.50
   3  18   4   20.10   29.80
  -4 -18  -4    9.20   24.40
   4  18   4    5.90   12.50
   4  18   4  -23.00   23.80
  -4  18  -4   44.50   34.20
   5  18   4   27.40   29.50
  -5  18  -4   50.09   35.40
   5  18   4   54.39   15.50
   6  18   4   12.90   25.40
  -6  18  -4   32.80   33.30
   6  18   4   29.10   14.50
   5 -19  -4   -6.00   14.60
   5  19  -4   46.50   32.10
  -5  19   4    1.00   28.80
   4 -19  -4   79.09   22.20
  -4  19   4   35.00   34.30
   4  19  -4   12.20   36.20
   3 -19  -4   57.99   21.70
  -3  19   4   14.70   38.80
   3  19  -4   49.99   34.20
   2 -19  -4   19.70   17.60
  -2  19   4   31.10   31.00
   2  19  -4   20.00   27.70
   2  19  -4    2.80    7.60
   1 -19  -4   -2.90   15.80
   1  19  -4   18.30    9.50
  -1  19   4   27.80   26.30
   1  19  -4   -9.40   28.80
   0 -19  -4   97.29   25.70
   0  19   4   18.20   29.20
   0  19  -4   52.39   36.50
  -1 -19  -4   -1.20   17.70
  -1  19  -4    7.30    9.10
  -1  19  -4   35.90   31.30
   1  19   4   10.10   30.20
  -2 -19  -4   55.09   24.00
   2  19   4   12.60   31.00
   2  19   4  -12.20   11.50
  -2  19  -4  -31.80   20.10
   3  19   4   30.20   26.40
   3  19   4  -12.70   11.50
  -3  19  -4   -6.90   26.00
  -4 -19  -4   18.30   21.20
  -4  19  -4  -19.50   23.20
   4  19   4   36.80   32.50
   4  19   4   25.50   13.30
   5  19   4    6.50   12.20
   5  19   4   91.79   36.60
  -5  19  -4  -21.00   20.00
   3 -20  -4   12.80   20.70
   3  20  -4   33.40   31.20
  -3  20   4   -8.40   26.20
   2 -20  -4   16.40   17.50
   2  20  -4   -7.90   31.40
  -2  20   4   31.60   30.60
   1 -20  -4  108.59   28.90
   1  20  -4   78.39   35.20
  -1  20   4  129.99   53.19
   1  20  -4  125.79   15.30
   0 -20  -4   25.00   21.70
   0  20  -4  -13.30   24.30
   0  20  -4   18.20    9.70
   0  20   4   41.50   31.40
  -1 -20  -4   -9.30   15.60
   1  20   4  -16.30   22.40
  -1  20  -4  -19.20   22.20
   2  20   4    9.40   12.50
   2  20   4  -26.00   27.80
  -2  20  -4   34.80   32.00
  -3 -20  -4    8.70   19.00
  -3  20  -4    7.90   26.60
   3  20   4   -1.20   30.90
   3  20   4   16.90   13.70
 -13   0   5   27.50   25.50
  13   0  -5  -26.00    9.60
 -12   0   5   23.80   23.50
  12   0  -5   18.60   16.00
  11   0  -5    7.00   13.50
 -11   0   5  -16.90   20.30
 -10   0   5  -10.50   18.60
  10   0  -5  -19.10   10.30
   9   0  -5   -2.90   11.70
  -9   0   5    8.40   19.80
   9   0  -5    7.60   16.50
  -8   0   5   13.80   19.30
   8   0  -5  -10.10    8.70
   8   0  -5   -4.70   14.40
  -7   0   5   23.10   20.20
   7   0  -5   -3.60    9.10
  -7   0   5   -8.00    7.10
   7   0  -5  -17.30   10.20
   6   0  -5   -6.70   10.90
  -6   0   5    4.20    7.70
   6   0  -5   -8.40    7.90
  -6   0   5    1.00   14.60
  -5   0   5   22.90   16.80
  -5   0   5   11.30    7.60
   5   0  -5    4.60    8.90
   5   0  -5   13.10   14.40
   4   0  -5   -6.50    6.30
  -4   0   5    0.90    6.90
  -4   0   5  -10.90   13.40
   4   0  -5    0.60   12.00
  -3   0   5   -5.50    4.30
  -3   0   5    0.50   10.60
   3   0  -5   -8.30    3.90
   2   0  -5   -5.20    8.60
  -2   0   5  -11.20    9.10
   2   0  -5   -5.50    4.20
  -2   0   5   -5.90    3.90
  -1   0   5    3.40    4.60
  -1   0   5   -2.10    9.20
   1   0  -5    7.90    8.30
   0   0   5    2.70    7.50
   0   0  -5   -2.80    5.20
   0   0  -5   10.20    7.40
  -1   0  -5   -3.40    6.60
   1   0   5    1.60    5.50
   1   0   5    3.80    6.50
   2   0   5   -4.10    6.90
  -2   0  -5   -5.70    7.50
  -2   0  -5   -2.80    4.40
   2   0   5    0.70    6.00
  -2   0  -5   -0.60    5.60
  -3   0  -5  -10.20    7.50
   3   0   5    0.50    5.90
  -3   0  -5   -7.00    5.20
   3   0   5   -3.20    9.20
  -3   0  -5   -5.10    5.60
   3   0   5   -6.70    4.70
   4   0   5    6.60    8.80
   4   0   5    6.00   13.30
   4   0   5   14.60    8.90
  -4   0  -5   -1.90    8.90
  -4   0  -5   -6.20    8.00
   5   0   5   15.30   10.30
   5   0   5  -23.10   10.90
   5   0   5   -1.70    9.70
  -5   0  -5   -5.80    8.40
  -5   0  -5    7.10   10.50
   6   0   5   24.80   10.00
   6   0   5   -4.50    8.50
   6   0   5   -3.60   11.80
  -6   0  -5   -9.30    8.90
  -6   0  -5    5.20    8.80
   7   0   5    5.70    9.60
  -7   0  -5   -0.70    9.10
  -7   0  -5    2.20   10.40
   7   0   5   11.90   14.10
   7   0   5    4.70   10.50
   8   0   5    6.90   10.90
  -8   0  -5    7.20   12.70
   8   0   5  -12.60    9.60
   9   0   5  -14.50    9.80
  -9   0  -5   -4.90   12.90
   9   0   5   -9.20   13.00
  10   0   5   13.60   16.70
 -10   0  -5   19.10   15.90
  10   0   5   13.60   12.90
 -11   0  -5    7.40   14.60
  11   0   5   -0.10   12.00
 -12   0  -5    2.60   13.30
  12   0   5    1.00   14.50
  13   0   5   -9.90   12.70
  13  -1  -5  105.19   24.00
 -13  -1   5   54.59   28.30
  13   1  -5   50.69   18.90
 -13   1   5   41.30   27.30
 -12  -1   5   70.69   29.60
  12  -1  -5   80.69   19.90
 -12   1   5   34.80   27.80
  12   1  -5   58.49   17.50
 -11  -1   5   16.50   21.20
  11  -1  -5   15.90   14.60
  11   1  -5   -6.70   12.20
 -11   1   5    1.60   21.90
 -10  -1   5    1.60   20.70
  10  -1  -5   15.50   13.90
  10   1  -5    1.20   12.40
 -10   1   5   18.90   21.80
  -9  -1   5   56.79   24.60
   9  -1  -5   72.19   17.20
   9   1  -5   35.50   18.70
  -9   1   5   65.59   26.20
   9   1  -5   78.29   15.90
   8  -1  -5  -10.50   13.80
   8  -1  -5   -3.70    9.80
  -8  -1   5   10.50   19.30
   8   1  -5   19.90   15.70
  -8   1   5    8.30   18.40
   8   1  -5   13.00   11.00
   7  -1  -5  202.18   21.00
   7  -1  -5  175.68   27.60
  -7  -1   5  235.48   21.50
  -7   1   5  192.58   31.20
   7   1  -5  228.48   30.60
   7   1  -5  192.08   21.00
  -7   1   5  218.18   21.10
   6  -1  -5   30.10   14.70
  -6  -1   5   23.60   16.70
   6  -1  -5   22.60   12.30
  -6  -1   5   36.90   10.40
  -6   1   5   47.20   10.90
  -6   1   5    6.20   14.50
   6   1  -5   32.50   14.30
   6   1  -5   13.60    9.20
  -5  -1   5  114.19   22.90
  -5  -1   5   81.99   12.90
   5  -1  -5   57.09   12.60
   5  -1  -5   76.09   18.70
   5   1  -5  105.59   13.90
   5   1  -5   79.69   18.50
  -5   1   5   98.39   22.30
  -5   1   5   67.09   11.80
  -4  -1   5   -8.50   14.00
   4  -1  -5   -3.00   11.90
   4  -1  -5   -5.60    8.70
  -4  -1   5   13.30    7.30
  -4   1   5    4.50   15.40
   4   1  -5   13.00   13.30
   4   1  -5   14.90    7.80
  -4   1   5   18.20    8.70
  -3  -1   5   73.59    9.10
   3  -1  -5   88.39   10.60
   3  -1  -5   75.69   15.20
  -3  -1   5  110.09   17.70
  -3   1   5  114.19   13.20
   3   1  -5   87.29   10.00
  -3   1   5   72.69   16.30
  -2  -1   5  503.15   28.40
  -2  -1   5  530.35   36.20
   2  -1  -5  502.85   34.20
   2  -1  -5  507.15   29.80
  -2   1   5  517.15   35.60
  -2   1   5  495.95   29.40
   2   1  -5  493.65   28.50
   2   1  -5  545.65   35.20
   1  -1  -5 2426.66  123.29
  -1  -1   5 2296.17  118.49
  -1   1   5 2327.97  119.79
   1   1  -5 2270.07  118.79
   1   1  -5 2438.76  123.79
  -1   1   5 2280.57  123.19
   0  -1  -5   25.40    7.50
   0  -1  -5   21.30    6.70
   0   1   5   23.50    7.90
  -1  -1  -5  207.18   18.50
   1  -1   5  208.78   14.60
   1  -1   5  208.48   14.80
   1   1   5  232.88   18.00
  -1   1  -5  212.18   14.00
   1   1   5  177.08   14.50
  -1   1  -5  200.28   15.30
   2  -1   5 1757.02   92.29
  -2  -1  -5 1826.42   96.59
  -2  -1  -5 1757.92   92.59
   2  -1   5 1755.82   93.99
   2   1   5 1786.62   95.79
   2   1   5 1753.22   92.79
  -2   1  -5 1801.92   94.39
  -2   1  -5 1698.83   92.09
  -2   1  -5 1820.72   93.59
  -3  -1  -5  719.33   38.40
   3  -1   5  772.12   42.70
   3  -1   5  694.13   41.60
  -3  -1  -5  693.73   46.30
   3  -1   5  702.33   44.50
  -3  -1  -5  711.93   41.70
  -3   1  -5  711.13   41.70
  -3   1  -5  765.42   42.80
   3   1   5  739.93   38.60
   3   1   5  713.53   41.90
  -4  -1  -5  771.12   44.00
   4  -1   5  763.52   45.90
   4  -1   5  788.12   48.60
   4  -1   5  661.43   43.90
   4  -1   5  680.73   42.80
  -4  -1  -5  687.23   41.00
  -4   1  -5  637.74   44.40
   4   1   5  730.93   41.10
   4   1   5  688.43   43.60
   4   1   5  839.52   51.39
  -4   1  -5  707.33   43.40
  -5  -1  -5   53.19   11.40
  -5  -1  -5   23.40   10.30
   5  -1   5   59.39   13.80
   5  -1   5   40.40   15.90
   5  -1   5   55.99   12.50
   5   1   5   32.10   10.20
   5   1   5   42.30   13.10
   5   1   5   42.50   17.80
  -5   1  -5   55.39   14.10
  -5   1  -5   34.70   10.50
   5   1   5   61.89   15.30
   6  -1   5   -1.80   11.10
   6  -1   5    8.90   10.20
  -6  -1  -5   15.30   10.00
  -6  -1  -5    6.60    9.20
   6  -1   5   11.90   10.00
   6   1   5   12.00   10.60
   6   1   5   16.60   15.30
  -6   1  -5   22.00   12.00
  -6   1  -5    0.50    7.80
   6   1   5   13.50    8.70
  -7  -1  -5    1.20    8.80
   7  -1   5   10.10   10.70
   7  -1   5   26.30   22.50
  -7  -1  -5   -6.60    9.30
   7  -1   5   20.00   11.80
  -7   1  -5   -2.50   10.90
   7   1   5   10.70   10.50
   7   1   5   16.10   13.20
  -7   1  -5    3.40    9.20
   8  -1   5    0.50   11.70
   8  -1   5    9.90   12.10
  -8  -1  -5   11.90   12.30
   8  -1   5    6.70   15.30
  -8   1  -5    9.60   12.60
   8   1   5  -18.00   10.10
   8   1   5    2.30   12.40
   9  -1   5   93.09   19.90
   9  -1   5  125.59   23.00
  -9  -1  -5  101.69   20.40
   9   1   5  111.39   21.90
  -9   1  -5  101.39   22.60
   9   1   5  105.19   19.20
 -10  -1  -5   41.00   16.90
  10  -1   5   35.90   16.20
  10  -1   5    4.40   18.40
  10   1   5   28.10   19.30
 -10   1  -5   29.60   18.20
  10   1   5   15.60   13.90
  11  -1   5    9.50   19.20
  11  -1   5   18.70   15.30
  11   1   5   28.30   16.10
 -11   1  -5   32.50   17.10
  12  -1   5   17.70   15.20
 -12   1  -5    6.80   17.00
  12   1   5   -0.10   14.00
  13  -1   5    3.40   13.00
  13   1   5   20.40   14.90
 -13   1  -5   -6.20   17.40
  13  -2  -5   38.20   17.00
 -13   2   5   49.20   26.60
  13   2  -5   43.80   18.30
  12  -2  -5   39.30   17.90
 -12   2   5  -19.20   30.80
  12   2  -5   48.50   17.80
 -11  -2   5   43.50   25.10
  11  -2  -5   11.40   14.80
  11   2  -5    5.40   12.80
 -11   2   5  -11.80   21.40
  10  -2  -5  -14.50   12.00
 -10  -2   5   14.30   20.30
  10   2  -5   26.60   14.20
 -10   2   5   14.80   22.10
   9  -2  -5   24.10   14.30
  -9  -2   5  -13.10   17.80
   9   2  -5   28.30   16.30
   9   2  -5   25.60   13.50
  -9   2   5   24.30   21.80
  -8  -2   5    4.00   18.50
   8  -2  -5    6.50   11.50
  -8  -2   5   -0.20    9.80
   8  -2  -5   16.00   16.30
  -8   2   5    2.40   18.20
   8   2  -5   -0.10    9.80
   7  -2  -5    3.10    9.80
   7  -2  -5   17.40   16.40
  -7  -2   5    6.70   16.60
  -7   2   5    0.80    7.40
  -7   2   5   -4.90   15.20
   7   2  -5   -1.90   11.30
   7   2  -5   14.70    9.70
  -6  -2   5   48.60   10.50
   6  -2  -5   58.19   12.70
  -6  -2   5   14.40   16.40
   6  -2  -5   52.99   17.90
  -6   2   5   55.59   20.20
  -6   2   5   56.19   12.20
   6   2  -5   48.20   15.40
   6   2  -5   37.40   10.50
   5  -2  -5  193.28   27.20
   5  -2  -5  112.69   15.30
  -5  -2   5  135.49   24.20
  -5  -2   5  143.79   16.00
  -5   2   5  156.58   25.60
   5   2  -5  125.59   22.30
  -5   2   5  131.09   15.90
   5   2  -5  121.19   14.90
   4  -2  -5  271.57   31.50
   4  -2  -5  341.37   24.90
  -4  -2   5  311.77   22.50
  -4  -2   5  279.97   33.20
   4   2  -5  326.97   32.30
  -4   2   5  346.77   23.60
  -4   2   5  334.57   34.90
   4   2  -5  333.47   22.60
  -3  -2   5   45.60   14.40
   3  -2  -5   68.29   15.40
   3  -2  -5   63.29    9.60
  -3  -2   5   59.89    7.90
   3   2  -5   52.59    7.70
  -3   2   5   38.30   14.30
   3   2  -5   50.19   14.20
  -3   2   5   55.99    9.10
   2  -2  -5   -0.40    5.60
  -2  -2   5    5.20    3.40
   2  -2  -5    1.40    9.20
  -2   2   5   -2.10    4.60
  -2   2   5  -12.50    8.90
   2   2  -5    4.80    8.90
   2   2  -5   -1.70    3.30
   1  -2  -5   73.19   13.20
  -1  -2   5   48.30    5.40
   1   2  -5   59.19    6.20
  -1   2   5   58.09   12.80
  -1   2   5   56.99    7.90
   0  -2  -5  264.17   20.20
   0  -2  -5  281.67   21.20
   0  -2   5  284.87   16.00
   0   2   5  295.57   19.90
   0   2   5  287.07   21.30
  -1  -2  -5 2456.55  132.89
   1  -2   5 2595.14  128.69
  -1  -2  -5 2491.15  129.49
   1  -2   5 2539.05  128.99
   1   2   5 2648.73  132.79
  -1   2  -5 2557.74  128.99
  -1   2  -5 2403.76  128.79
   1   2   5 2606.24  129.59
   2  -2   5 1250.67   68.09
  -2  -2  -5 1227.48   71.99
   2  -2   5 1262.57   67.29
   2   2   5 1305.07   68.29
  -2   2  -5 1294.07   67.39
  -2   2  -5 1283.27   70.59
   2   2   5 1274.17   71.79
   3  -2   5  442.46   28.30
  -3  -2  -5  503.45   36.00
  -3  -2  -5  466.85   28.70
   3  -2   5  449.56   30.70
   3  -2   5  470.15   32.00
  -3   2  -5  447.46   28.40
  -3   2  -5  431.76   31.50
   3   2   5  443.66   34.60
   3   2   5  441.76   28.90
  -4  -2  -5  746.83   52.39
   4  -2   5  765.92   45.00
   4  -2   5  667.43   47.40
   4  -2   5  762.82   49.90
  -4  -2  -5  786.82   45.70
   4  -2   5  791.82   46.90
  -4   2  -5  755.62   48.90
  -4   2  -5  789.72   45.20
   4   2   5  725.13   44.90
   4   2   5  803.32   52.19
   4   2   5  674.23   41.00
  -5  -2  -5    5.90    8.40
   5  -2   5    1.50   12.40
   5  -2   5   14.30    9.00
   5  -2   5   -6.40   11.10
  -5  -2  -5   13.50   10.00
  -5   2  -5    0.50    8.50
  -5   2  -5   20.30   12.90
   5   2   5   -3.60   11.80
   5   2   5    0.30    7.50
   5   2   5   -4.70   14.20
   5   2   5    2.00    8.50
   6  -2   5   45.30   11.70
   6  -2   5   49.10   14.30
  -6  -2  -5   40.90   10.70
   6  -2   5   58.09   17.00
  -6  -2  -5   61.79   13.00
  -6   2  -5   68.59   16.50
   6   2   5   47.60   12.90
   6   2   5   28.40    9.80
  -6   2  -5   54.09   12.10
   6   2   5   16.80   14.50
   7  -2   5   57.59   18.10
   7  -2   5   57.99   13.80
   7  -2   5   85.89   18.20
  -7  -2  -5   69.59   14.40
  -7  -2  -5   69.49   14.40
   7   2   5   96.99   21.30
  -7   2  -5   71.29   16.90
   7   2   5   71.19   14.00
   7   2   5   64.59   13.10
  -7   2  -5   61.89   13.00
   8  -2   5   38.80   15.00
  -8  -2  -5    1.40   12.20
   8  -2   5   17.20   17.80
   8  -2   5   51.59   16.90
   8   2   5    4.50   12.20
  -8   2  -5    6.00   15.10
   8   2   5   19.70   11.70
   9  -2   5   35.00   14.30
   9  -2   5   64.49   20.10
   9   2   5   39.60   13.70
   9   2   5   67.59   17.20
  10  -2   5  130.09   32.80
 -10   2  -5  122.79   26.20
  10   2   5  121.29   23.30
  10   2   5  154.38   27.70
  11  -2   5   34.20   16.20
  11  -2   5  -12.80   19.80
  11   2   5    8.40   15.00
 -11   2  -5  -10.90   13.70
  12  -2   5  -19.80   10.70
 -12   2  -5   -3.50   14.10
  12   2   5   39.20   17.40
  13  -2   5   25.00   18.00
  13   2   5  -17.80   12.70
 -13   2  -5    0.70   15.70
  13  -3  -5   28.00   16.80
  13   3  -5   -4.40   18.70
 -13   3   5    1.70   23.40
  12  -3  -5   10.10   14.40
  12   3  -5   21.30   14.10
 -12   3   5   14.70   24.30
  11  -3  -5   35.80   16.00
  11   3  -5   47.40   16.10
 -11   3   5   42.00   26.20
  10  -3  -5   -1.90   12.30
 -10   3   5  -20.50   19.30
  10   3  -5   31.60   14.70
   9  -3  -5   68.59   17.70
  -9   3   5   66.59   26.50
   9   3  -5   51.09   18.90
   9   3  -5   71.39   16.80
   8  -3  -5   29.30   13.90
   8  -3  -5    1.70   16.20
  -8  -3   5   -9.00   17.00
  -8  -3   5   25.80   11.00
  -8   3   5    1.00   20.00
   8   3  -5   18.30   10.80
   7  -3  -5   -1.10    8.20
  -7  -3   5   -2.80   18.40
  -7  -3   5   15.30    9.60
   7  -3  -5    3.70   14.30
   7   3  -5   14.80   12.60
  -7   3   5    4.20    6.80
  -7   3   5   19.70   17.00
   7   3  -5   -8.10    8.00
  -6  -3   5  132.59   15.80
   6  -3  -5  108.59   21.90
   6  -3  -5  122.39   16.40
  -6  -3   5  118.59   23.80
  -6   3   5  152.88   25.60
   6   3  -5  128.59   15.90
   6   3  -5  119.39   21.90
   5  -3  -5   30.30   11.20
  -5  -3   5   47.80    9.80
   5  -3  -5   24.20   15.90
  -5   3   5  -20.00   14.90
  -5   3   5   14.90    8.30
   5   3  -5   26.10   15.10
   5   3  -5   12.20    8.60
   4  -3  -5 1732.73   98.29
   4  -3  -5 1883.41  106.79
  -4  -3   5 1763.52   96.39
  -4   3   5 1812.72   98.19
   4   3  -5 1840.42  104.49
   4   3  -5 1850.61   96.39
  -4   3   5 1981.60  108.69
   3  -3  -5  829.82   46.00
  -3  -3   5  766.42   43.20
   3  -3  -5  796.92   52.69
   3   3  -5  820.62   51.89
  -3   3   5  820.72   45.70
  -3   3   5  783.22   53.39
   3   3  -5  753.72   43.20
   2  -3  -5  802.02   45.50
   2  -3  -5  923.21   65.09
  -2  -3   5  743.93   42.20
  -2   3   5  824.62   51.39
   2   3  -5  817.52   42.40
   1  -3  -5  189.78   19.10
  -1   3   5  164.18   13.60
  -1   3   5  162.58   19.90
   0  -3  -5  148.69   16.50
   0  -3  -5  169.58   15.70
   0  -3   5  169.18    9.60
   0   3   5  172.78   14.70
   0   3   5  148.39   17.30
   1  -3   5 4044.80  202.68
  -1  -3  -5 4159.38  205.08
  -1  -3  -5 3742.03  207.38
  -1   3  -5 3982.30  202.78
   1   3   5 4081.29  207.38
   1   3   5 4105.39  205.08
   2  -3   5  902.51   49.60
   2  -3   5  945.51   49.90
  -2  -3  -5  985.50   56.29
  -2   3  -5  893.01   55.09
   2   3   5  874.51   48.90
  -2   3  -5  913.41   49.80
   2   3   5  947.51   51.19
   3  -3   5 2963.50  157.18
  -3  -3  -5 3031.90  157.88
   3  -3   5 3112.89  158.98
   3  -3   5 3023.30  162.18
  -3  -3  -5 2852.11  163.58
   3   3   5 3132.09  158.58
  -3   3  -5 3039.40  157.48
   3   3   5 3103.69  164.18
  -3   3  -5 3215.18  162.78
  -4  -3  -5    4.60   15.00
   4  -3   5   10.30    9.90
  -4  -3  -5   10.00   10.30
   4  -3   5   20.00   13.10
   4  -3   5   -0.50    8.20
   4  -3   5   13.40   11.50
  -4   3  -5   16.30   13.90
   4   3   5   -6.40   14.20
   4   3   5   12.50    9.90
  -4   3  -5   16.00    9.60
   4   3   5   11.30    6.80
   5  -3   5    5.50   11.20
   5  -3   5   18.70   10.00
  -5  -3  -5   19.20   10.50
   5  -3   5    0.00   11.10
   5   3   5   -6.80   13.20
   5   3   5   10.60   12.30
   5   3   5    6.20    7.20
  -5   3  -5    2.20    7.30
   5   3   5   -4.40    9.60
  -5   3  -5    8.50   13.50
   6  -3   5   20.20   10.50
   6  -3   5   25.50   12.40
  -6  -3  -5    1.80    8.30
   6  -3   5    7.10   10.70
   6   3   5   12.90   21.30
  -6   3  -5  -10.90   11.00
  -6   3  -5    7.00    7.90
   6   3   5   -1.40    7.10
   6   3   5    6.60    9.90
   7  -3   5   23.90   11.40
   7  -3   5   25.00   13.50
  -7  -3  -5   16.60   11.50
   7  -3   5   56.89   18.30
   7   3   5   40.10   13.10
  -7   3  -5   19.70   11.10
   7   3   5   21.00   17.20
  -7   3  -5   49.80   17.70
   7   3   5   46.30   11.70
   8  -3   5  114.29   25.10
   8  -3   5  197.68   29.50
   8  -3   5  114.09   20.50
   8   3   5  137.99   20.00
  -8   3  -5   94.69   23.20
   9  -3   5   91.19   25.20
   9  -3   5   74.89   17.80
  -9   3  -5   76.99   22.70
   9   3   5   84.29   17.50
   9   3   5   39.50   15.00
  10  -3   5   12.60   20.00
 -10   3  -5   -5.70   15.60
  10   3   5   16.00   13.10
  10   3   5   23.10   15.60
  11  -3   5  -18.00   10.50
  11   3   5    5.00   12.90
 -11   3  -5    5.40   16.40
  11   3   5   20.60   16.90
  12  -3   5    6.40   12.10
  12   3   5  -10.50   13.40
 -12   3  -5   -1.90   15.30
  12  -4  -5   47.40   15.90
  12   4  -5   53.29   20.80
 -12   4   5   33.80   27.10
  11  -4  -5   12.30   12.50
 -11   4   5  -18.00   17.50
  10  -4  -5    8.00   20.40
 -10   4   5  -24.00   20.70
  10   4  -5   -0.40   12.60
   9  -4  -5   13.50   11.50
  -9   4   5   72.79   26.80
   9   4  -5   24.30   16.50
   9   4  -5   48.60   14.60
   8  -4  -5  196.48   23.10
  -8  -4   5  191.58   23.20
   8   4  -5  182.28   33.40
   8   4  -5  229.78   23.60
  -8   4   5  182.58   34.30
  -7  -4   5    6.60    8.40
   7  -4  -5   -7.30   11.80
   7  -4  -5  -14.20    8.50
   7   4  -5    3.20    9.00
  -7   4   5    7.60   18.20
   7   4  -5   11.90   14.10
  -7   4   5    7.90   13.70
   6  -4  -5   49.40   18.20
   6  -4  -5   64.79   13.30
  -6  -4   5   75.59   12.40
  -6   4   5   77.79   13.70
  -6   4   5   40.90   18.70
   6   4  -5   76.39   17.80
   6   4  -5   67.69   11.70
   5  -4  -5   12.90   10.20
  -5  -4   5   16.90    8.00
   5  -4  -5    6.40   13.70
  -5   4   5   24.90   17.60
   5   4  -5   37.80    9.00
  -5   4   5   13.60    8.20
   5   4  -5    0.10   12.50
   4  -4  -5  108.39   16.00
   4  -4  -5  120.79   23.40
   4   4  -5  141.09   23.50
  -4   4   5  136.69   16.50
   4   4  -5  109.69   13.30
  -4   4   5  108.39   23.70
   3  -4  -5  427.36   36.20
   3  -4  -5  405.66   28.50
  -3  -4   5  418.66   24.60
  -3   4   5  383.46   37.70
   3   4  -5  397.06   34.90
  -3   4   5  392.96   27.30
   3   4  -5  411.46   24.40
   2  -4  -5   56.59   14.40
  -2  -4   5   59.59    6.30
   2  -4  -5   66.69   10.20
   2   4  -5   63.89    6.10
  -2   4   5   27.60   13.10
  -2   4   5   67.79    9.70
   1  -4  -5 1615.14   81.29
   1  -4  -5 1439.56   84.29
  -1   4   5 1420.96   79.49
  -1   4   5 1521.75   84.99
   0  -4   5 3898.61  192.98
   0  -4  -5 3880.91  200.18
   0  -4  -5 3761.72  198.78
   0   4  -5 3764.52  194.58
   0   4   5 4172.88  198.78
   0   4  -5 3802.12  193.08
   0   4   5 3714.43  200.08
  -1  -4  -5   21.90    7.80
   1   4   5    0.30    6.30
   2  -4   5   75.29    8.60
   2  -4   5   81.69    8.70
  -2  -4  -5   55.49   14.20
  -2   4  -5   66.29   14.60
   2   4   5   66.19   14.60
  -2   4  -5   65.59    8.30
   2   4   5   51.39   10.00
   2   4   5   55.79    9.60
  -3  -4  -5  508.05   45.40
   3  -4   5  635.04   36.70
   3  -4   5  611.54   43.60
   3   4   5  615.74   44.20
  -3   4  -5  618.34   45.20
   3   4   5  599.44   38.50
   3   4   5  627.54   36.10
  -3   4  -5  643.54   36.90
   4  -4   5   37.90   10.60
   4  -4   5   12.60   13.50
  -4  -4  -5   29.80   10.60
  -4  -4  -5   21.90   16.60
   4   4   5   24.20    8.30
  -4   4  -5   16.10    9.20
   4   4   5   14.40   11.10
  -4   4  -5   18.20   15.50
   4   4   5   32.50   16.30
  -5  -4  -5    1.10    8.70
   5  -4   5  -14.30    7.30
   5  -4   5   -2.00   11.00
  -5  -4  -5    0.40   14.60
   5   4   5    4.50   14.30
  -5   4  -5    5.40    7.10
   5   4   5   -2.10    9.30
  -5   4  -5  -11.10   12.10
   5   4   5    8.10    7.20
   5   4   5   15.40   12.10
   6  -4   5  117.39   21.00
  -6  -4  -5  158.28   22.20
   6  -4   5  173.08   19.30
   6  -4   5  118.09   20.90
   6   4   5  123.89   17.40
   6   4   5  134.19   24.70
  -6   4  -5  133.99   22.80
   6   4   5  125.79   15.20
   7  -4   5  -11.80    9.90
   7  -4   5   -4.50   12.20
   7  -4   5   13.70   12.80
  -7  -4  -5    5.50    8.40
  -7   4  -5    3.80    8.00
   7   4   5   -7.20    7.70
  -7   4  -5  -10.40   13.10
   7   4   5   -3.70   11.20
   8  -4   5   25.60   15.90
   8  -4   5   28.50   18.80
   8  -4   5   58.19   16.00
  -8   4  -5   70.89   21.70
   8   4   5   18.00   12.80
   9  -4   5   54.49   15.70
   9  -4   5   34.30   19.50
  -9   4  -5   50.39   21.20
   9   4   5   55.39   16.10
   9   4   5   53.59   17.50
  10  -4   5  187.58   28.80
  10   4   5  208.38   29.40
  10   4   5  238.48   27.90
 -10   4  -5  280.67   38.70
  11  -4   5   16.30   13.50
  11   4   5   19.30   15.10
 -11   4  -5    5.00   17.20
  12  -4   5   18.70   12.30
 -12   4  -5    0.70   18.20
  12   4   5    9.40   13.50
  12  -5  -5  141.69   27.00
  12   5  -5  109.69   21.80
 -12   5   5  161.28   36.60
  11  -5  -5   46.60   17.30
  10  -5  -5   19.10   14.30
 -10   5   5   47.90   27.40
  10   5  -5    1.70   11.00
   9  -5  -5   27.40   13.00
   9   5  -5   47.40   18.30
   9   5  -5   21.70   12.90
  -9   5   5   62.39   26.30
  -8  -5   5   26.50   10.40
   8  -5  -5   -9.00   11.00
  -8   5   5   36.60   23.60
   8   5  -5   13.50   10.60
   8   5  -5   -7.80   12.60
   7  -5  -5    4.20   12.60
   7  -5  -5    7.10   11.00
  -7  -5   5   -4.00    7.70
   7   5  -5    5.00   12.70
   7   5  -5   10.50    9.60
  -7   5   5    7.90   18.40
   6  -5  -5    2.10   13.00
  -6  -5   5   14.50    8.50
   6  -5  -5    0.70    9.10
   6   5  -5   22.50    9.20
  -6   5   5   21.30   17.80
  -6   5   5   29.30    9.20
   6   5  -5   12.70   12.30
   5  -5  -5   -1.20   11.90
  -5  -5   5    1.30    6.50
   5  -5  -5   -3.90    8.50
  -5   5   5    2.20    6.70
   5   5  -5    2.80    6.80
   5   5  -5    9.10   11.60
   4  -5  -5  276.87   32.70
   4  -5  -5  280.47   23.80
  -4  -5   5  317.47   23.30
  -4   5   5  323.27   23.50
  -4   5   5  375.86   38.80
   4   5  -5  284.67   31.70
   4   5  -5  294.17   20.80
   3  -5  -5   10.40   14.10
  -3  -5   5   -0.80    6.00
   3  -5  -5   12.00    9.30
  -3   5   5    3.00    7.60
   3   5  -5   -4.40    5.20
  -3   5   5   -4.30   15.30
  -2  -5   5  336.47   20.10
   2  -5  -5  398.46   26.90
  -2   5   5  325.17   24.20
   2   5  -5  443.26   28.60
  -2   5   5  334.87   33.70
   2   5  -5  350.16   19.90
   1  -5  -5  180.48   22.50
   1  -5  -5  244.78   19.80
   1   5  -5  181.58   17.60
  -1   5   5  208.48   24.50
  -1   5   5  212.48   17.20
   0  -5  -5  295.77   24.70
   0  -5  -5  307.77   26.60
   0   5  -5  301.27   16.70
   0   5   5  327.07   27.60
   0   5   5  329.87   25.70
   0   5  -5  322.47   19.30
  -1  -5  -5  422.16   30.90
  -1  -5  -5  445.16   33.00
   1  -5   5  484.75   25.70
   1   5   5  430.66   31.90
  -1   5  -5  484.25   25.80
  -1   5  -5  467.15   36.50
   1   5   5  444.46   31.60
   2  -5   5  272.17   18.30
  -2  -5  -5  245.78   27.00
   2   5   5  235.68   22.60
  -2   5  -5  293.37   18.70
  -2   5  -5  244.58   28.70
   2   5   5  295.47   26.10
   3  -5   5   13.80    8.20
   3  -5   5   27.50   15.70
   3  -5   5   27.80    8.90
  -3  -5  -5   -8.30   14.80
   3   5   5   29.00   10.60
  -3   5  -5   18.50    8.70
   3   5   5   21.30   16.90
   3   5   5   17.10   11.20
  -3   5  -5   21.40   16.50
   4  -5   5   19.20   15.00
  -4  -5  -5   21.60   19.00
   4  -5   5   19.10    9.10
   4   5   5   15.60   11.70
   4   5   5   21.70   11.00
   4   5   5   27.40   15.80
  -4   5  -5   20.10    9.00
  -4   5  -5    8.50   14.90
   5  -5   5   47.70   16.70
   5  -5   5   82.59   13.00
  -5  -5  -5   80.29   22.50
  -5  -5  -5   49.00   11.20
  -5   5  -5   64.79   12.90
  -5   5  -5   90.99   20.70
   5   5   5   74.69   19.30
   5   5   5   95.09   12.30
   5   5   5  116.59   28.40
   5   5   5   73.59   13.10
   6  -5   5    7.70    9.70
   6  -5   5   24.30   14.40
  -6   5  -5   -7.20    7.40
   6   5   5   -7.50    9.70
  -6   5  -5   -8.30   12.60
   6   5   5    0.70    7.40
   6   5   5   25.30   17.40
   7  -5   5   38.70   17.40
   7  -5   5   29.50   13.90
  -7  -5  -5   56.19   14.40
   7  -5   5   67.29   14.00
   7   5   5   50.69   11.50
   7   5   5   32.90   14.30
  -7   5  -5   48.40   19.80
   8  -5   5   45.80   17.40
   8  -5   5   82.69   18.30
   8  -5   5   51.09   24.20
  -8   5  -5  129.59   26.50
   8   5   5   54.19   16.40
   9  -5   5   46.00   16.30
   9  -5   5   56.79   25.70
  -9   5  -5   82.39   23.70
   9   5   5   53.49   17.80
   9   5   5   27.00   14.30
  10  -5   5   -1.50   12.60
  10   5   5    1.80   13.20
  10   5   5    4.50   12.50
 -10   5  -5  -21.30   15.50
  11  -5   5   -9.50   12.40
  11   5   5  -12.50   13.10
  11   5   5  -11.40   13.10
 -11   5  -5  -16.10   16.20
  12  -5   5   12.30   14.60
  12   5   5   -5.10   13.20
 -12   5  -5   15.80   19.70
  12  -6  -5    5.90   14.60
  12   6  -5    5.80   12.80
 -12   6   5  -13.10   22.20
  11  -6  -5   -2.70   11.50
 -11   6   5    0.50   22.40
  10  -6  -5   30.60   16.20
 -10   6   5   -8.30   21.70
  10   6  -5   13.00   13.50
   9  -6  -5   61.89   18.00
  -9   6   5   25.90   25.90
   9   6  -5   23.40   13.20
  -8  -6   5   -6.10   10.00
   8  -6  -5    1.30   11.20
  -8   6   5   -5.80   21.30
   8   6  -5  -23.60    7.70
   8   6  -5   27.50   14.60
  -7  -6   5    3.00    9.30
   7  -6  -5   28.80   12.60
   7   6  -5   35.40   15.20
  -7   6   5    2.20   20.00
   7   6  -5   28.40   10.80
   6  -6  -5    9.90    9.80
  -6  -6   5    8.20    8.10
   6  -6  -5    5.20   12.40
  -6   6   5    3.80    8.80
   6   6  -5  -14.50    9.70
   6   6  -5   25.30   14.70
  -6   6   5   17.80   19.00
   6   6  -5   11.30    8.30
   5  -6  -5  326.57   27.90
  -5  -6   5  342.37   24.30
   5  -6  -5  366.16   35.40
   5   6  -5  332.17   33.60
  -5   6   5  344.67   26.60
  -5   6   5  357.56   39.40
   5   6  -5  313.57   31.20
   5   6  -5  332.07   23.60
  -4  -6   5  364.26   23.60
   4  -6  -5  345.47   27.00
   4  -6  -5  322.47   35.00
   4   6  -5  356.26   34.10
   4   6  -5  350.36   22.90
   4   6  -5  366.46   32.70
  -4   6   5  338.67   26.20
  -4   6   5  375.86   37.90
  -3  -6   5  172.88   14.60
   3  -6  -5  172.98   21.00
   3  -6  -5  170.18   25.10
   3   6  -5  231.08   24.70
  -3   6   5  222.08   31.70
   3   6  -5  200.28   13.90
  -3   6   5  173.18   17.00
   2  -6  -5   17.50   14.90
   2   6  -5   -3.10    3.90
  -2   6   5   12.10    8.90
  -2   6   5   16.70   17.20
   2   6  -5   10.90   12.00
   1  -6  -5  244.78   23.50
   1  -6  -5  322.47   29.10
  -1   6   5  225.58   29.20
   1   6  -5  198.58   21.10
  -1   6   5  231.98   20.10
   0  -6  -5   -1.20   10.00
   0   6   5   -7.90   11.20
   0   6  -5   17.60    6.60
   1  -6   5 1070.69   54.99
  -1  -6  -5  964.00   62.29
  -1  -6  -5  950.20   62.99
  -1   6  -5 1052.49   54.99
   1   6   5 1100.59   64.19
  -1   6  -5 1089.59   68.19
   1   6   5 1068.19   62.69
   2  -6   5  334.57   18.40
   2  -6   5  340.77   21.50
  -2  -6  -5  311.27   31.50
  -2   6  -5  291.37   20.90
  -2   6  -5  347.07   36.00
   2   6   5  278.07   31.00
   2   6   5  303.67   28.30
   3  -6   5  129.89   23.40
   3  -6   5  129.89   14.30
  -3  -6  -5  117.69   24.70
   3   6   5  144.69   18.20
  -3   6  -5  126.99   25.30
   3   6   5  144.49   24.60
  -3   6  -5  111.89   13.90
   3   6   5  132.39   16.30
   4  -6   5    1.70   13.40
  -4  -6  -5    4.50   15.30
   4  -6   5   -6.20    7.00
  -4   6  -5  -12.80   12.70
   4   6   5    4.10   11.50
   4   6   5   -5.50    9.20
   4   6   5   -0.40   12.50
   4   6   5    7.70   10.10
  -4   6  -5   -2.40    6.60
   5  -6   5   34.10   10.70
   5  -6   5   57.29   16.20
  -5  -6  -5   27.30   17.20
   5   6   5   40.20   13.10
  -5   6  -5   36.40   10.30
   5   6   5   42.30   10.60
  -5   6  -5   43.80   17.60
   6  -6   5   15.90   10.00
   6  -6   5   43.10   16.30
  -6  -6  -5   27.30    9.60
   6   6   5   42.70   19.30
   6   6   5   31.80   12.50
  -6   6  -5   13.40    9.50
  -6   6  -5   28.40   18.00
   6   6   5   37.90   10.40
  -7  -6  -5   -7.70    9.60
   7  -6   5  -13.30   13.50
   7  -6   5  -18.20    9.50
   7   6   5    2.40   11.80
   7   6   5   -6.90    9.00
  -7   6  -5   -4.80   15.90
   8  -6   5  112.99   23.20
   8  -6   5   89.29   24.20
   8  -6   5  155.98   23.10
   8   6   5  100.89   19.10
  -8   6  -5  133.19   29.70
   9  -6   5    3.20   13.10
   9   6   5   -7.40   11.60
  -9   6  -5    0.20   18.50
   9   6   5    0.00   11.50
  10  -6   5   71.99   17.60
  10   6   5   50.29   26.80
  10   6   5   48.60   16.90
 -10   6  -5   92.39   28.50
  11  -6   5   36.40   17.80
 -11   6  -5   43.00   23.70
  11   6   5   64.59   19.20
  11   6   5   26.60   16.50
  12  -6   5   -5.20   13.30
 -12   6  -5   27.50   21.60
  12   6   5   14.10   14.90
  12  -7  -5   42.00   17.00
 -12   7   5   21.30   25.60
  12   7  -5   48.50   21.80
  11  -7  -5   10.70   15.50
 -11   7   5    3.80   25.40
  10  -7  -5   10.80   14.70
 -10   7   5   -3.20   25.30
  10   7  -5  -13.70   11.10
   9  -7  -5   -7.40   11.90
   9   7  -5   -4.40   10.10
  -9   7   5   51.49   28.10
  -8  -7   5   11.60   10.90
   8  -7  -5   -1.00   11.60
   8   7  -5   -9.70   12.40
   8   7  -5   -6.10    9.20
  -8   7   5   45.70   26.80
   7  -7  -5  269.47   26.50
  -7  -7   5  204.38   21.50
  -7   7   5  214.68   38.00
   7   7  -5  205.08   21.60
   7   7  -5  154.58   34.30
   6  -7  -5   -0.50   13.80
  -6  -7   5   11.20    7.80
   6  -7  -5    3.80   10.50
   6   7  -5    3.50    7.80
  -6   7   5   22.70   19.20
   6   7  -5    2.40   12.60
   6   7  -5   12.80   12.30
  -6   7   5   21.50   10.50
   5  -7  -5  139.99   18.90
  -5  -7   5  171.18   16.40
   5  -7  -5  119.39   25.00
   5   7  -5  245.48   30.50
  -5   7   5  164.58   18.50
   5   7  -5  176.58   15.70
  -5   7   5  161.78   30.80
   5   7  -5  133.89   24.20
   4  -7  -5  222.58   32.40
  -4  -7   5  232.48   17.30
   4   7  -5  229.48   16.80
  -4   7   5  206.28   19.80
  -4   7   5  208.08   30.90
   4   7  -5  260.87   31.40
   3  -7  -5  223.88   22.30
   3  -7  -5  191.68   28.40
   3   7  -5  221.38   25.80
  -3   7   5  213.48   19.40
   3   7  -5  209.28   14.90
  -3   7   5  300.17   35.50
   2  -7  -5  173.88   21.30
   2  -7  -5  195.18   28.20
  -2   7   5  158.58   28.60
   2   7  -5  169.58   11.60
   2   7  -5  183.18   22.40
  -2   7   5  159.88   17.40
   1  -7  -5  286.57   32.40
   1  -7  -5  277.57   26.60
  -1   7   5  269.87   33.70
  -1   7   5  263.97   22.40
   1   7  -5  253.27   23.80
   1   7  -5  282.87   15.20
   0  -7  -5  161.88   22.80
   0  -7  -5  133.79   22.60
   0   7  -5  156.48   10.90
   0   7   5  168.28   25.40
   0   7   5  194.48   21.30
   0   7  -5  163.58   15.00
   1  -7   5  131.29   11.80
  -1  -7  -5  136.69   20.90
   1  -7   5  107.99   10.90
  -1  -7  -5  143.49   23.10
  -1   7  -5  123.39   11.10
   1   7   5  164.38   22.90
  -1   7  -5  105.19   22.70
   1   7   5  116.39   19.00
  -2  -7  -5   23.50   15.70
   2  -7   5   40.40    8.30
   2  -7   5   39.00    6.40
   2   7   5   53.69   15.50
  -2   7  -5   34.80    8.00
   2   7   5   26.60   15.00
  -2   7  -5   38.30   19.20
  -3  -7  -5   45.80   17.70
   3  -7   5   57.09   10.00
   3   7   5   49.00   11.80
  -3   7  -5   59.79   10.20
   3   7   5   34.80   16.70
   3   7   5   70.59   14.60
  -3   7  -5   62.59   21.10
   4  -7   5  221.38   28.20
  -4  -7  -5  202.28   29.90
   4  -7   5  219.18   19.20
  -4   7  -5  188.68   17.90
  -4   7  -5  263.37   33.80
   4   7   5  215.28   21.00
   4   7   5  184.78   21.70
   4   7   5  248.88   31.80
   4   7   5  188.88   22.50
  -5  -7  -5   27.50   18.00
   5  -7   5   -9.90   10.50
   5   7   5    1.60   15.30
   5   7   5    1.40   10.50
  -5   7  -5   18.50   15.60
  -5   7  -5   27.00    9.50
   6  -7   5   18.90   15.90
   6  -7   5   16.80    9.60
   6   7   5   13.50   10.70
   6   7   5    3.10    9.00
  -6   7  -5   -7.40    8.10
  -6   7  -5   12.00   18.20
   7  -7   5   30.80   17.50
   7  -7   5    8.80   11.50
  -7   7  -5    1.40   17.60
   7   7   5   27.00   13.00
   8  -7   5   37.60   14.70
   8   7   5   57.39   15.80
   8   7   5   38.30   15.80
  -8   7  -5    7.30   20.30
   9  -7   5  211.68   29.10
   9   7   5  188.48   25.50
  -9   7  -5  243.28   39.40
   9   7   5  215.78   25.00
  10  -7   5  -19.50   11.80
 -10   7  -5    7.60   20.60
  10   7   5    7.20   12.10
  11  -7   5  -17.20   11.40
  11   7   5    5.60   14.20
 -11   7  -5   -0.70   19.80
  12  -7   5    8.00   16.10
 -12   7  -5   45.60   23.50
  12   7   5   15.40   14.10
  12  -8  -5   49.70   19.70
 -12   8   5   -0.70   23.70
  12   8  -5   16.90   14.60
  11  -8  -5    5.10   13.00
 -11   8   5  -13.50   23.60
  10  -8  -5    0.80   13.20
 -10   8   5  -14.20   21.90
  10   8  -5    7.70   12.80
   9   8  -5   41.10   13.50
  -9   8   5   13.30   24.80
   8  -8  -5    1.00   11.20
   8   8  -5   11.70   15.10
   8   8  -5    8.30    9.80
  -8   8   5  -20.80   19.10
  -7  -8   5   50.19   13.10
   7  -8  -5   53.99   16.70
   7   8  -5   34.70   18.40
   7   8  -5   44.70   12.30
  -7   8   5   44.60   24.70
   6  -8  -5   57.89   16.30
  -6  -8   5   74.49   12.70
  -6  -8   5   70.99   17.20
   6   8  -5  105.79   21.50
   6   8  -5   52.69   11.20
  -6   8   5   62.59   25.50
   6   8  -5   74.49   22.40
  -5  -8   5   -1.90    6.70
   5  -8  -5   -6.90    8.70
   5  -8  -5   12.40   14.30
   5   8  -5   -2.70    6.00
   5   8  -5  -21.60   17.90
  -5   8   5    7.00   16.80
  -5   8   5    8.80    8.60
   5   8  -5  -19.10   11.00
   4  -8  -5   57.79   14.30
   4  -8  -5   13.30   14.60
   4   8  -5   29.80   16.50
   4   8  -5   42.30    7.80
  -4   8   5   21.90    8.90
  -4   8   5   27.50   18.60
   3  -8  -5  296.77   26.00
   3  -8  -5  292.57   33.10
  -3   8   5  285.67   36.00
   3   8  -5  285.87   18.60
  -3   8   5  299.77   23.20
   3   8  -5  313.07   29.70
   2  -8  -5   21.90   16.20
   2  -8  -5   21.10   11.80
   2   8  -5   12.20   12.10
  -2   8   5   27.10    9.20
   2   8  -5   27.90    5.10
  -2   8   5   42.70   19.60
   1  -8  -5   27.90   16.00
   1  -8  -5   37.70   14.40
  -1   8   5   33.20   18.60
   1   8  -5   50.19    5.20
   1   8  -5   64.59   13.10
  -1   8   5   58.99   11.30
   0  -8  -5  396.86   35.30
   0  -8  -5  349.27   32.10
   0   8   5  403.86   37.30
   0   8  -5  362.16   39.90
   0   8  -5  358.36   24.00
   0   8   5  387.96   29.90
   0   8  -5  337.77   20.60
  -1  -8  -5   52.09   16.60
   1  -8   5   88.69   10.40
  -1  -8  -5  106.79   19.90
   1  -8   5   90.79   11.20
  -1   8  -5   78.49    9.20
   1   8   5   82.19   17.20
  -1   8  -5   55.69   20.60
   1   8   5   79.59   20.20
   2  -8   5  237.78   18.50
  -2  -8  -5  271.17   32.60
   2   8   5  264.17   28.50
   2   8   5  267.57   28.50
  -2   8  -5  318.47   38.30
   3  -8   5  155.78   15.50
  -3  -8  -5  144.39   24.80
   3   8   5  151.38   23.30
   3   8   5  177.48   22.50
  -3   8  -5  156.78   15.10
   3   8   5  188.58   18.50
  -4  -8  -5   70.09   22.90
   4  -8   5   44.20   18.00
   4  -8   5   59.99   11.50
  -4   8  -5   68.09   11.60
   4   8   5   62.59   14.90
  -4   8  -5   48.30   18.80
   4   8   5   59.79   13.00
   4   8   5   70.79   16.40
  -5  -8  -5  106.29   26.60
   5  -8   5   92.19   23.20
   5  -8   5   87.39   14.50
   5   8   5   94.39   22.00
   5   8   5   75.29   14.60
  -5   8  -5   92.29   23.60
   5   8   5   73.59   16.60
  -5   8  -5   91.89   14.30
   6  -8   5  115.79   17.30
   6  -8   5   70.79   21.60
  -6   8  -5   60.69   24.60
   6   8   5  130.59   19.50
   6   8   5  107.29   17.50
  -6   8  -5  126.79   17.80
   7  -8   5   56.89   14.80
   7   8   5   39.40   13.40
   7   8   5   32.00   14.50
  -7   8  -5   97.89   28.00
   8  -8   5   17.80   12.20
  -8   8  -5    0.20   18.90
   8   8   5   15.90   11.50
   8   8   5   -2.10   11.90
   9  -8   5    2.00   16.00
   9  -8   5    8.30   13.60
   9   8   5    4.40   13.90
  -9   8  -5    0.60   19.50
   9   8   5   18.50   12.10
  10  -8   5   79.99   19.80
  10   8   5   53.29   17.80
  10   8   5   33.40   16.60
 -10   8  -5   69.09   27.20
  11  -8   5   -0.70   13.50
  11   8   5   -7.90   11.30
  12  -8   5   31.50   15.10
 -12   8  -5   -6.40   20.90
  12   8   5   -2.00   13.90
  11  -9  -5   -5.50   12.00
 -11   9   5  -49.80   21.20
  10  -9  -5   83.79   19.20
 -10   9   5   98.79   34.50
  10   9  -5   49.90   15.80
   9  -9  -5  -15.30   13.20
   9   9  -5   21.60   11.90
  -8  -9   5   10.60   10.50
   8  -9  -5   22.00   15.60
  -8   9   5   12.50   24.30
   8   9  -5   26.20   11.70
  -7  -9   5   21.10   11.00
   7  -9  -5   44.50   15.40
   7   9  -5   11.30   14.60
   7   9  -5   28.60   11.00
  -7   9   5   62.39   27.10
  -6  -9   5   71.89   16.70
  -6  -9   5   35.70   10.70
   6  -9  -5   10.90   14.50
   6   9  -5   64.99   11.50
  -6   9   5   54.39   25.60
   6   9  -5   40.90   19.90
   5  -9  -5   50.79   14.00
  -5  -9   5   45.70   13.90
  -5   9   5   56.09   23.00
   5   9  -5   87.39   19.40
  -5   9   5   79.69   14.10
   5   9  -5   44.60    9.30
  -4  -9   5  447.36   32.50
   4  -9  -5  379.96   41.50
   4  -9  -5  458.55   34.00
  -4   9   5  399.36   45.30
  -4   9   5  447.16   31.90
   4   9  -5  379.86   37.00
   4   9  -5  433.16   26.40
   3  -9  -5  160.08   30.30
   3  -9  -5  230.28   24.00
  -3   9   5  232.68   35.30
  -3   9   5  238.78   20.60
   3   9  -5  271.27   27.40
   3   9  -5  237.48   15.90
   2  -9  -5  166.78   20.80
   2  -9  -5  175.28   28.50
  -2   9   5  138.29   15.90
   2   9  -5  176.98   21.80
   2   9  -5  142.49   11.10
  -2   9   5  152.18   27.80
   1  -9  -5  869.61   56.69
   1  -9  -5  904.61   63.09
   1   9  -5  860.91   53.29
  -1   9   5  863.11   63.79
  -1   9   5  947.51   53.39
   1   9  -5  916.61   46.80
   0  -9  -5  384.86   35.30
   0  -9  -5  392.66   38.60
   0   9  -5  455.85   27.80
   0   9   5  446.16   33.10
   0   9   5  449.46   41.20
   0   9  -5  445.66   24.60
   1  -9   5   90.59   11.30
  -1  -9  -5  122.79   22.20
  -1   9  -5   55.19   21.80
  -1   9  -5   97.89    9.80
   1   9   5  160.78   21.50
   1   9   5   68.49   18.40
  -2  -9  -5   91.89   20.80
   2  -9   5   66.49   10.10
   2  -9   5   63.29    8.90
  -2   9  -5   61.19   21.10
  -2   9  -5   77.79    9.90
   2   9   5   55.49   16.20
   2   9   5   71.59   18.20
   3  -9   5  464.75   29.60
   3  -9   5  463.55   31.80
  -3  -9  -5  512.15   45.30
   3   9   5  535.75   34.80
   3   9   5  536.15   43.20
   3   9   5  522.65   36.70
   3   9   5  534.85   40.90
  -3   9  -5  491.35   31.50
  -3   9  -5  525.35   48.10
   4  -9   5    3.20    8.10
   4  -9   5    2.70   13.90
[truncated: 956,434 more chars]
