# Supplementary material for: Metal‐Free Intermolecular C−H Borylation of N‐Heterocycles at B−B Multiple Bonds
Source: Angew Chem Int Ed Engl. 2022 Dec 22;62(5):e202213284. doi: 10.1002/anie.202213284 (PMC10107673; doi:10.1002/anie.202213284)
Supplement: Supplementary file 8 — Supporting Information [file ANIE-62-0-s004.cif]

data_BTR348Benz_a

# 1. Submission Details


_publ_contact_author_name         'Prof. Dr. Holger Braunschweig'
_publ_contact_author_address
;
Institut f\"ur Anorganische Chemie
Universit\"at W\"urzburg
Am Hubland
97074 W\"urzburg, Germany
;
_publ_contact_author_email        H.Braunschweig@uni-wuerzburg.de
_publ_contact_author_fax          +49-931-3184623
_publ_contact_author_phone        +49-931-3185260
_publ_requested_journal           ?
_publ_section_title               ?
_publ_section_abstract            ?

loop_
_publ_author_name
'Braunschweig, Holger'
;  Institut fuer Anorganische Chemie
   Universitaet Wuerzburg
   Am Hubland
   D-97074 Wuerzburg, Germany
;
'Nachname, Vorname'
;  Institut fuer Anorganische Chemie
   Universitaet Wuerzburg
   Am Hubland
   D-97074 Wuerzburg, Germany
;
'Radacki, Krzysztof'
;  Institut fuer Anorganische Chemie
   Universitaet Wuerzburg
   Am Hubland
   D-97074 Wuerzburg, Germany
;


_audit_creation_method            'SHELXL-2018/3'
_shelx_SHELXL_version_number      '2018/3'
_chemical_name_systematic         ?
_chemical_name_common             ?
_chemical_melting_point           ?
_chemical_formula_moiety          'C53 H75 B2 N4'
_chemical_formula_sum             'C53 H75 B2 N4'
_chemical_formula_weight          789.79

loop_
 _atom_type_symbol
 _atom_type_description
 _atom_type_scat_dispersion_real
 _atom_type_scat_dispersion_imag
 _atom_type_scat_source
 'C'  'C'   0.0033   0.0016
 'International Tables Vol C Tables 4.2.6.8 and 6.1.1.4'
 'H'  'H'   0.0000   0.0000
 'International Tables Vol C Tables 4.2.6.8 and 6.1.1.4'
 'B'  'B'   0.0013   0.0007
 'International Tables Vol C Tables 4.2.6.8 and 6.1.1.4'
 'N'  'N'   0.0061   0.0033
 'International Tables Vol C Tables 4.2.6.8 and 6.1.1.4'
 
_space_group_crystal_system       monoclinic
_space_group_IT_number            15
_space_group_name_H-M_alt         'I 2/a'
_space_group_name_Hall            '-I 2ya'

_shelx_space_group_comment
;
The symmetry employed for this shelxl refinement is uniquely defined
by the following loop, which should always be used as a source of
symmetry information in preference to the above space-group names.
They are only intended as comments.
;
 
loop_
 _space_group_symop_operation_xyz
 'x, y, z'
 '-x+1/2, y, -z'
 'x+1/2, y+1/2, z+1/2'
 '-x+1, y+1/2, -z+1/2'
 '-x, -y, -z'
 'x-1/2, -y, z'
 '-x+1/2, -y+1/2, -z+1/2'
 'x, -y+1/2, z+1/2'
 
_cell_length_a                    18.70(3)
_cell_length_b                    10.573(16)
_cell_length_c                    47.37(8)
_cell_angle_alpha                 90
_cell_angle_beta                  90.33(3)
_cell_angle_gamma                 90
_cell_volume                      9367(26)
_cell_formula_units_Z             8
_cell_measurement_temperature     100(2)
_cell_measurement_reflns_used     2964
_cell_measurement_theta_min       2.32
_cell_measurement_theta_max       20.21
 

_exptl_special_details
;
The crystal was immersed in a film of perfluoropolyether oil, mounted on a 
glass fiber and transferred to stream of cold nitrogen.
;
_exptl_crystal_description        block
_exptl_crystal_colour             red
_exptl_crystal_density_meas       ?
_exptl_crystal_density_method     ?
_exptl_crystal_density_diffrn     1.120          
_exptl_crystal_F_000              3448
_exptl_transmission_factor_min    ?
_exptl_transmission_factor_max    ?
_exptl_crystal_size_max           0.288
_exptl_crystal_size_mid           0.274
_exptl_crystal_size_min           0.273
_exptl_absorpt_coefficient_mu     0.064
_shelx_estimated_absorpt_T_min    0.982
_shelx_estimated_absorpt_T_max    0.983
_exptl_absorpt_correction_type    multi-scan
_exptl_absorpt_correction_T_min   0.4958
_exptl_absorpt_correction_T_max   0.7264
loop_
 _exptl_crystal_face_index_h
 _exptl_crystal_face_index_k
 _exptl_crystal_face_index_l
 _exptl_crystal_face_perp_dist
    0.00   -1.00   -1.00    0.1370
    1.00   -1.00    0.00    0.1400
   -1.00    1.00    0.00    0.1080
   -1.00   -1.00    1.00    0.1650
    1.00    1.00   -1.00    0.1090
   -1.00    0.00    1.00    0.1030
    1.00   -1.00   -1.00    0.1270
   -1.00    1.00    1.00    0.0860
    0.00    1.00   -1.00    0.0920
    0.00   -1.00    1.00    0.1540
    1.00   -1.00   -2.00    0.1160
   -1.00    1.00    2.00    0.0730
    0.00    0.00    1.00    0.0700
    0.00    0.00   -1.00    0.1250
    1.00    0.00    0.00    0.1440
   -1.00    0.00    0.00    0.1030
    1.00    0.00   -2.00    0.1140

_exptl_absorpt_process_details    'SadAbs 2016/2 (Bruker AXS)'
_exptl_absorpt_special_details    ?
_diffrn_ambient_temperature       100(2)
_diffrn_radiation_wavelength      0.71073
_diffrn_radiation_type            MoK\a
_diffrn_radiation_monochromator   graphite
_diffrn_source                    'sealed tube'
_diffrn_measurement_device_type   'Bruker SMART-APEX'
_diffrn_measurement_method        '\f and \w scans'
_diffrn_detector                  'CCD area detector (Apex1)'
_diffrn_detector_area_resol_mean  8.333
_diffrn_reflns_number             43615
_diffrn_reflns_av_unetI/netI      0.1323
_diffrn_reflns_av_R_equivalents   0.1573
_diffrn_reflns_limit_h_min        -22
_diffrn_reflns_limit_h_max        22
_diffrn_reflns_limit_k_min        -12
_diffrn_reflns_limit_k_max        12
_diffrn_reflns_limit_l_min        -56
_diffrn_reflns_limit_l_max        56
_diffrn_reflns_theta_min          0.860
_diffrn_reflns_theta_max          25.023
_diffrn_reflns_theta_full         25.023
_diffrn_measured_fraction_theta_max   1.000
_diffrn_measured_fraction_theta_full  1.000
_diffrn_reflns_Laue_measured_fraction_max    1.000
_diffrn_reflns_Laue_measured_fraction_full   1.000
_diffrn_reflns_point_group_measured_fraction_max   1.000
_diffrn_reflns_point_group_measured_fraction_full  1.000
_reflns_number_total              8282
_reflns_number_gt                 5050
_reflns_threshold_expression      'I > 2\s(I)'
_reflns_Friedel_coverage          0.000
_reflns_Friedel_fraction_max      .
_reflns_Friedel_fraction_full     .
 
_reflns_special_details
;
 Reflections were merged by SHELXL according to the crystal
 class for the calculation of statistics and refinement.
 
 _reflns_Friedel_fraction is defined as the number of unique
 Friedel pairs measured divided by the number that would be
 possible theoretically, ignoring centric projections and
 systematic absences.
;
 
_computing_data_collection        'Smart NT ver. 5.63 (Bruker AXS)'
_computing_cell_refinement        'Saint+ ver. V8.40A (Bruker AXS)'
_computing_data_reduction         'Saint+ ver. V8.40A (Bruker AXS)'
_computing_structure_solution     'SHELXT (Sheldrick, 2014)'
_computing_structure_refinement 'SHELXL-2018/3 (Sheldrick, 2018)'
_computing_molecular_graphics     'ShelXLe (Huebschle et all, 2011)'
_computing_publication_material   'SHELXL-2018/3 (Sheldrick, 2018)'
_refine_special_details
;

 Refinement of F^2^ against ALL reflections. The weighted R-factor wR and 
goodness of fit S are based on F^2^, conventional R-factors R are based on F, 
with F set to zero for negative F^2^. The threshold expression of F^2^ > 
2sigma(F^2^) is used only for calculating R-factors(gt) etc. and is not 
relevant to the choice of reflections for refinement. R-factors based on F^2^ 
are statistically about twice as large as those based on F, and R-factors 
based on ALL data will be even larger. The displacement parameters of atoms B1, B2, 
N1, N2 and C1-C10 of the residues 11 and 111 (Main) were restrained to the same 
value with similarity restraint SIMU. The atomic displacement parameters of atoms
B1, B2, N1, N2 and C1-C10 of the residues 11 and 111 (Main) were restraint with 
RIGU keyword in ShelXL input ('enhanced rigid bond' restraint for all bonds in 
the connectivity list. Standard values of 0.004 for both parameters s1 
and s2 were used).

;
_refine_ls_structure_factor_coef  Fsqd
_refine_ls_matrix_type            full
_refine_ls_weighting_scheme       calc
_refine_ls_weighting_details
'w=1/[\s^2^(Fo^2^)+(0.0544P)^2^] where P=(Fo^2^+2Fc^2^)/3'
_atom_sites_solution_primary      dual
_atom_sites_solution_secondary    difmap
_atom_sites_solution_hydrogens    geom
_refine_ls_hydrogen_treatment     constr
_refine_ls_extinction_method      'SHELXL-2018/3 (Sheldrick 2018)'
_refine_ls_extinction_coef        0.0019(2)
_refine_ls_extinction_expression
 'Fc^*^=kFc[1+0.001xFc^2^\l^3^/sin(2\q)]^-1/4^'
_refine_ls_number_reflns          8282
_refine_ls_number_parameters      676
_refine_ls_number_restraints      696
_refine_ls_R_factor_all           0.1137
_refine_ls_R_factor_gt            0.0631
_refine_ls_wR_factor_ref          0.1769
_refine_ls_wR_factor_gt           0.1462
_refine_ls_goodness_of_fit_ref    1.033
_refine_ls_restrained_S_all       0.991
_refine_ls_shift/su_max           0.000
_refine_ls_shift/su_mean          0.000
 
loop_
 _atom_site_label
 _atom_site_type_symbol
 _atom_site_fract_x
 _atom_site_fract_y
 _atom_site_fract_z
 _atom_site_U_iso_or_equiv
 _atom_site_adp_type
 _atom_site_occupancy
 _atom_site_site_symmetry_order  
 _atom_site_calc_flag
 _atom_site_refinement_flags_posn
 _atom_site_refinement_flags_adp
 _atom_site_refinement_flags_occupancy
 _atom_site_disorder_assembly
 _atom_site_disorder_group
N1_11 N 0.4417(9) 0.5020(16) 0.3751(2) 0.0185(8) Uani 0.610(13) 1 d . U P A 1
N2_11 N 0.5362(6) 0.6085(19) 0.4009(4) 0.0182(8) Uani 0.610(13) 1 d . U P A 1
B1_11 B 0.4612(7) 0.5638(18) 0.3999(4) 0.0178(10) Uani 0.610(13) 1 d . U P A 1
B2_11 B 0.5534(8) 0.5831(18) 0.3488(3) 0.0184(10) Uani 0.610(13) 1 d . U P A 1
C1_11 C 0.5660(4) 0.6364(11) 0.4272(2) 0.0193(10) Uani 0.610(13) 1 d . U P A 1
H1_11 H 0.535960 0.631842 0.443304 0.023 Uiso 0.610(13) 1 calc R U P A 1
C2_11 C 0.6360(4) 0.6699(9) 0.43124(19) 0.0210(11) Uani 0.610(13) 1 d . U P A 1
H2_11 H 0.653726 0.687000 0.449677 0.025 Uiso 0.610(13) 1 calc R U P A 1
C3_11 C 0.6819(5) 0.6789(9) 0.40746(16) 0.0215(11) Uani 0.610(13) 1 d . U P A 1
H3_11 H 0.730958 0.700310 0.409643 0.026 Uiso 0.610(13) 1 calc R U P A 1
C4_11 C 0.6531(7) 0.6557(9) 0.3814(2) 0.0205(10) Uani 0.610(13) 1 d . U P A 1
H4_11 H 0.682809 0.665267 0.365348 0.025 Uiso 0.610(13) 1 calc R U P A 1
C5_11 C 0.5822(9) 0.6187(14) 0.3773(3) 0.0182(9) Uani 0.610(13) 1 d . U P A 1
C6_11 C 0.4836(10) 0.516(2) 0.3489(6) 0.0187(9) Uani 0.610(13) 1 d . U P A 1
C7_11 C 0.4485(5) 0.4511(12) 0.3250(3) 0.0198(11) Uani 0.610(13) 1 d . U P A 1
H7_11 H 0.469869 0.461150 0.307017 0.024 Uiso 0.610(13) 1 calc R U P A 1
C8_11 C 0.3883(4) 0.3782(9) 0.3261(2) 0.0193(11) Uani 0.610(13) 1 d . U P A 1
H8_11 H 0.369271 0.339403 0.309605 0.023 Uiso 0.610(13) 1 calc R U P A 1
C9_11 C 0.3552(5) 0.3625(10) 0.35268(15) 0.0194(11) Uani 0.610(13) 1 d . U P A 1
H9_11 H 0.313797 0.311062 0.354350 0.023 Uiso 0.610(13) 1 calc R U P A 1
C10_11 C 0.3825(7) 0.4205(13) 0.3755(2) 0.0191(10) Uani 0.610(13) 1 d . U P A 1
H10_11 H 0.360303 0.405297 0.393147 0.023 Uiso 0.610(13) 1 calc R U P A 1
N1_111 N 0.5805(12) 0.6084(17) 0.3746(3) 0.0184(9) Uani 0.390(13) 1 d . U P A 2
N2_111 N 0.4788(13) 0.511(3) 0.3483(7) 0.0184(9) Uani 0.390(13) 1 d . U P A 2
B1_111 B 0.4686(11) 0.570(3) 0.4005(7) 0.0179(11) Uani 0.390(13) 1 d . U P A 2
B2_111 B 0.5476(13) 0.577(3) 0.3466(5) 0.0184(11) Uani 0.390(13) 1 d . U P A 2
C1_111 C 0.5805(7) 0.6416(18) 0.4262(4) 0.0194(11) Uani 0.390(13) 1 d . U P A 2
H1_111 H 0.554779 0.642367 0.443381 0.023 Uiso 0.390(13) 1 calc R U P A 2
C2_111 C 0.6504(6) 0.6697(15) 0.4269(3) 0.0195(12) Uani 0.390(13) 1 d . U P A 2
H2_111 H 0.674288 0.688379 0.444178 0.023 Uiso 0.390(13) 1 calc R U P A 2
C3_111 C 0.6869(9) 0.6702(15) 0.4010(3) 0.0206(11) Uani 0.390(13) 1 d . U P A 2
H3_111 H 0.735837 0.694034 0.400786 0.025 Uiso 0.390(13) 1 calc R U P A 2
C4_111 C 0.6555(11) 0.6388(14) 0.3773(3) 0.0199(11) Uani 0.390(13) 1 d . U P A 2
H4_111 H 0.683929 0.635905 0.360747 0.024 Uiso 0.390(13) 1 calc R U P A 2
C5_111 C 0.4425(18) 0.503(3) 0.3720(4) 0.0182(9) Uani 0.390(13) 1 d . U P A 2
C6_111 C 0.5430(12) 0.611(4) 0.4009(8) 0.0181(9) Uani 0.390(13) 1 d . U P A 2
C7_111 C 0.4585(9) 0.461(2) 0.3233(4) 0.0196(11) Uani 0.390(13) 1 d . U P A 2
H7_111 H 0.485585 0.476656 0.306752 0.024 Uiso 0.390(13) 1 calc R U P A 2
C8_111 C 0.3999(7) 0.3893(16) 0.3221(3) 0.0198(12) Uani 0.390(13) 1 d . U P A 2
H8_111 H 0.384981 0.353787 0.304655 0.024 Uiso 0.390(13) 1 calc R U P A 2
C9_111 C 0.3602(9) 0.3661(17) 0.3466(3) 0.0193(12) Uani 0.390(13) 1 d . U P A 2
H9_111 H 0.320858 0.309312 0.346194 0.023 Uiso 0.390(13) 1 calc R U P A 2
C10_111 C 0.3791(11) 0.427(2) 0.3711(3) 0.0190(11) Uani 0.390(13) 1 d . U P A 2
H10_111 H 0.350188 0.419087 0.387417 0.023 Uiso 0.390(13) 1 calc R U P A 2
C1_1 C 0.59401(13) 0.6177(2) 0.31950(5) 0.0215(6) Uani 1 1 d . . . . .
H1_1 H 0.633175 0.677452 0.324927 0.026 Uiso 1 1 calc R U . A 1
N1_1 N 0.54817(11) 0.68854(19) 0.29890(4) 0.0209(5) Uani 1 1 d . . . . .
C2_1 C 0.55572(14) 0.6431(3) 0.26932(5) 0.0249(6) Uani 1 1 d . . . . .
C3_1 C 0.58958(15) 0.5123(3) 0.27349(6) 0.0286(7) Uani 1 1 d . . . . .
H3A_1 H 0.622515 0.493618 0.257740 0.034 Uiso 1 1 calc R U . . .
H3AB_1 H 0.551896 0.446538 0.273718 0.034 Uiso 1 1 calc R U . . .
C4_1 C 0.63093(14) 0.5115(2) 0.30167(5) 0.0239(6) Uani 1 1 d . . . . .
C5_1 C 0.48270(15) 0.6306(3) 0.25464(6) 0.0362(8) Uani 1 1 d . . . . .
H5A_1 H 0.462155 0.714893 0.251715 0.054 Uiso 1 1 calc R U . . .
H5B_1 H 0.450631 0.580348 0.266480 0.054 Uiso 1 1 calc R U . . .
H5C_1 H 0.488688 0.588643 0.236365 0.054 Uiso 1 1 calc R U . . .
C6_1 C 0.60077(15) 0.7267(3) 0.24985(6) 0.0326(7) Uani 1 1 d . . . . .
H6A_1 H 0.600001 0.691656 0.230697 0.049 Uiso 1 1 calc R U . . .
H6B_1 H 0.650150 0.729491 0.256849 0.049 Uiso 1 1 calc R U . . .
H6C_1 H 0.580935 0.812520 0.249545 0.049 Uiso 1 1 calc R U . . .
C7_1 C 0.62932(15) 0.3800(3) 0.31548(6) 0.0305(7) Uani 1 1 d . . . . .
H7A_1 H 0.579605 0.354551 0.318611 0.046 Uiso 1 1 calc R U . . .
H7B_1 H 0.654816 0.382900 0.333596 0.046 Uiso 1 1 calc R U . . .
H7C_1 H 0.652516 0.318567 0.303024 0.046 Uiso 1 1 calc R U . . .
C8_1 C 0.71048(14) 0.5427(3) 0.29703(6) 0.0327(7) Uani 1 1 d . . . . .
H8A_1 H 0.731626 0.479427 0.284484 0.049 Uiso 1 1 calc R U . . .
H8B_1 H 0.735716 0.541995 0.315213 0.049 Uiso 1 1 calc R U . . .
H8C_1 H 0.714672 0.626705 0.288430 0.049 Uiso 1 1 calc R U . . .
C1_2 C 0.53104(13) 0.8189(2) 0.30565(5) 0.0219(6) Uani 1 1 d . . . . .
C2_2 C 0.45906(14) 0.8517(3) 0.31111(6) 0.0259(6) Uani 1 1 d . . . . .
C3_2 C 0.44221(15) 0.9751(3) 0.31921(6) 0.0318(7) Uani 1 1 d . . . . .
H3_2 H 0.393624 0.996948 0.322335 0.038 Uiso 1 1 calc R U . . .
C4_2 C 0.49421(16) 1.0660(3) 0.32277(6) 0.0325(7) Uani 1 1 d . . . . .
H4_2 H 0.481973 1.149003 0.328708 0.039 Uiso 1 1 calc R U . . .
C5_2 C 0.56424(15) 1.0343(3) 0.31757(5) 0.0272(7) Uani 1 1 d . . . . .
H5_2 H 0.600205 1.096783 0.320065 0.033 Uiso 1 1 calc R U . . .
C6_2 C 0.58425(13) 0.9140(2) 0.30878(5) 0.0231(6) Uani 1 1 d . . . . .
C7_2 C 0.39794(14) 0.7568(3) 0.31054(6) 0.0314(7) Uani 1 1 d . . . . .
H7_2 H 0.418301 0.672108 0.305725 0.038 Uiso 1 1 calc R U . . .
C8_2 C 0.66333(13) 0.8944(3) 0.30299(6) 0.0262(6) Uani 1 1 d . . . . .
H8_2 H 0.670112 0.804741 0.296878 0.031 Uiso 1 1 calc R U . . .
C9_2 C 0.36304(18) 0.7467(3) 0.33948(7) 0.0500(9) Uani 1 1 d . . . . .
H9A_2 H 0.335959 0.824038 0.343346 0.075 Uiso 1 1 calc R U . . .
H9B_2 H 0.400107 0.735573 0.353978 0.075 Uiso 1 1 calc R U . . .
H9C_2 H 0.330623 0.673848 0.339718 0.075 Uiso 1 1 calc R U . . .
C10_2 C 0.34099(15) 0.7896(3) 0.28817(8) 0.0471(9) Uani 1 1 d . . . . .
H10A_2 H 0.362906 0.789817 0.269426 0.071 Uiso 1 1 calc R U . . .
H10B_2 H 0.321076 0.873360 0.292153 0.071 Uiso 1 1 calc R U . . .
H10C_2 H 0.302693 0.726346 0.288666 0.071 Uiso 1 1 calc R U . . .
C11_2 C 0.68946(15) 0.9806(3) 0.27899(6) 0.0330(7) Uani 1 1 d . . . . .
H11A_2 H 0.658236 0.970204 0.262470 0.050 Uiso 1 1 calc R U . . .
H11B_2 H 0.738524 0.957538 0.273985 0.050 Uiso 1 1 calc R U . . .
H11C_2 H 0.688255 1.068936 0.285236 0.050 Uiso 1 1 calc R U . . .
C12_2 C 0.70957(15) 0.9162(3) 0.32941(6) 0.0360(8) Uani 1 1 d . . . . .
H12A_2 H 0.759096 0.892073 0.325433 0.054 Uiso 1 1 calc R U . . .
H12B_2 H 0.691331 0.864597 0.344974 0.054 Uiso 1 1 calc R U . . .
H12C_2 H 0.707818 1.005733 0.334689 0.054 Uiso 1 1 calc R U . . .
C1_3 C 0.40728(13) 0.5843(2) 0.42529(5) 0.0194(6) Uani 1 1 d . . . . .
H1_3 H 0.358319 0.575163 0.416948 0.023 Uiso 1 1 calc R U . A 1
N1_3 N 0.40899(10) 0.71291(19) 0.43863(4) 0.0196(5) Uani 1 1 d . . . . .
C2_3 C 0.40180(13) 0.7069(2) 0.46993(5) 0.0224(6) Uani 1 1 d . . . . .
C3_3 C 0.42836(14) 0.5725(2) 0.47624(5) 0.0242(6) Uani 1 1 d . . . . .
H3A_3 H 0.404679 0.539261 0.493346 0.029 Uiso 1 1 calc R U . . .
H3AB_3 H 0.480626 0.573274 0.479656 0.029 Uiso 1 1 calc R U . . .
C4_3 C 0.41062(13) 0.4883(2) 0.45076(5) 0.0240(6) Uani 1 1 d . . . . .
C5_3 C 0.44967(14) 0.8051(3) 0.48431(5) 0.0280(7) Uani 1 1 d . . . . .
H5A_3 H 0.499038 0.794285 0.477929 0.042 Uiso 1 1 calc R U . . .
H5B_3 H 0.447657 0.793862 0.504827 0.042 Uiso 1 1 calc R U . . .
H5C_3 H 0.432998 0.890251 0.479398 0.042 Uiso 1 1 calc R U . . .
C6_3 C 0.32627(13) 0.7284(3) 0.48134(6) 0.0285(7) Uani 1 1 d . . . . .
H6A_3 H 0.307971 0.809622 0.474445 0.043 Uiso 1 1 calc R U . . .
H6B_3 H 0.327736 0.729193 0.502025 0.043 Uiso 1 1 calc R U . . .
H6C_3 H 0.294807 0.660080 0.474851 0.043 Uiso 1 1 calc R U . . .
C7_3 C 0.33843(14) 0.4202(3) 0.45476(6) 0.0312(7) Uani 1 1 d . . . . .
H7A_3 H 0.299979 0.482947 0.455825 0.047 Uiso 1 1 calc R U . . .
H7B_3 H 0.339841 0.370801 0.472257 0.047 Uiso 1 1 calc R U . . .
H7C_3 H 0.329616 0.363579 0.438731 0.047 Uiso 1 1 calc R U . . .
C8_3 C 0.46696(15) 0.3836(3) 0.44709(6) 0.0307(7) Uani 1 1 d . . . . .
H8A_3 H 0.456032 0.334607 0.430033 0.046 Uiso 1 1 calc R U . . .
H8B_3 H 0.466281 0.327492 0.463559 0.046 Uiso 1 1 calc R U . . .
H8C_3 H 0.514436 0.421876 0.445337 0.046 Uiso 1 1 calc R U . . .
C1_4 C 0.37762(13) 0.8197(2) 0.42329(5) 0.0197(6) Uani 1 1 d . . . . .
C2_4 C 0.42176(13) 0.9238(2) 0.41653(5) 0.0219(6) Uani 1 1 d . . . . .
C3_4 C 0.39329(14) 1.0282(3) 0.40257(6) 0.0271(7) Uani 1 1 d . . . . .
H3_4 H 0.423366 1.097999 0.398330 0.033 Uiso 1 1 calc R U . . .
C4_4 C 0.32224(15) 1.0322(3) 0.39480(6) 0.0282(7) Uani 1 1 d . . . . .
H4_4 H 0.303362 1.104322 0.385417 0.034 Uiso 1 1 calc R U . . .
C5_4 C 0.27892(14) 0.9307(3) 0.40074(5) 0.0260(6) Uani 1 1 d . . . . .
H5_4 H 0.230163 0.933483 0.395042 0.031 Uiso 1 1 calc R U . . .
C6_4 C 0.30434(13) 0.8235(2) 0.41494(5) 0.0213(6) Uani 1 1 d . . . . .
C7_4 C 0.50165(13) 0.9273(3) 0.42264(6) 0.0239(6) Uani 1 1 d . . . . .
H7_4 H 0.514845 0.847649 0.432776 0.029 Uiso 1 1 calc R U . . .
C8_4 C 0.24961(13) 0.7184(3) 0.41944(5) 0.0237(6) Uani 1 1 d . . . . .
H8_4 H 0.272191 0.651529 0.431464 0.028 Uiso 1 1 calc R U . . .
C9_4 C 0.54465(14) 0.9329(3) 0.39516(6) 0.0301(7) Uani 1 1 d . . . . .
H9A_4 H 0.529550 0.863929 0.382659 0.045 Uiso 1 1 calc R U . . .
H9B_4 H 0.595709 0.924110 0.399500 0.045 Uiso 1 1 calc R U . . .
H9C_4 H 0.536159 1.014186 0.385790 0.045 Uiso 1 1 calc R U . . .
C10_4 C 0.52213(14) 1.0392(3) 0.44153(6) 0.0315(7) Uani 1 1 d . . . . .
H10A_4 H 0.515692 1.118328 0.431037 0.047 Uiso 1 1 calc R U . . .
H10B_4 H 0.572251 1.031074 0.447394 0.047 Uiso 1 1 calc R U . . .
H10C_4 H 0.491549 1.039929 0.458263 0.047 Uiso 1 1 calc R U . . .
C11_4 C 0.22781(14) 0.6581(3) 0.39109(6) 0.0294(7) Uani 1 1 d . . . . .
H11A_4 H 0.209532 0.723798 0.378354 0.044 Uiso 1 1 calc R U . . .
H11B_4 H 0.190494 0.594758 0.394288 0.044 Uiso 1 1 calc R U . . .
H11C_4 H 0.269541 0.617463 0.382568 0.044 Uiso 1 1 calc R U . . .
C12_4 C 0.18190(13) 0.7652(3) 0.43433(6) 0.0306(7) Uani 1 1 d . . . . .
H12A_4 H 0.155044 0.821067 0.421615 0.046 Uiso 1 1 calc R U . . .
H12B_4 H 0.195349 0.811779 0.451435 0.046 Uiso 1 1 calc R U . . .
H12C_4 H 0.152071 0.692599 0.439433 0.046 Uiso 1 1 calc R U . . .
C1_5 C 0.27591(17) 0.0849(3) 0.52734(7) 0.0387(8) Uani 1 1 d . . . . .
H1_5 H 0.293751 0.083688 0.546151 0.046 Uiso 1 1 calc R U . . .
C2_5 C 0.32259(17) 0.0864(3) 0.50502(7) 0.0415(8) Uani 1 1 d . . . . .
H2_5 H 0.372677 0.088000 0.508448 0.050 Uiso 1 1 calc R U . . .
C3_5 C 0.29679(17) 0.0854(3) 0.47761(7) 0.0405(8) Uani 1 1 d . . . . .
H3_5 H 0.329112 0.084995 0.462212 0.049 Uiso 1 1 calc R U . . .
 
loop_
 _atom_site_aniso_label
 _atom_site_aniso_U_11
 _atom_site_aniso_U_22
 _atom_site_aniso_U_33
 _atom_site_aniso_U_23
 _atom_site_aniso_U_13
 _atom_site_aniso_U_12
N1_11 0.0184(13) 0.0193(13) 0.0178(18) 0.0012(17) 0.0004(18) 0.0005(11)
N2_11 0.0191(19) 0.0178(14) 0.0176(12) -0.0006(12) -0.0005(17) 0.0017(17)
B1_11 0.018(2) 0.0176(18) 0.0179(16) 0.0015(15) -0.0013(19) 0.0011(18)
B2_11 0.019(2) 0.0174(18) 0.019(2) -0.0007(17) -0.0012(17) 0.0032(17)
C1_11 0.018(2) 0.0211(16) 0.0192(16) -0.0011(14) -0.002(2) 0.000(2)
C2_11 0.020(2) 0.0242(16) 0.019(2) -0.0006(17) -0.0012(18) 0.0006(19)
C3_11 0.0199(18) 0.0246(18) 0.020(2) -0.0014(19) -0.002(2) -0.0003(15)
C4_11 0.0210(15) 0.022(2) 0.019(2) -0.0005(17) 0.0004(18) 0.0017(17)
C5_11 0.0195(14) 0.0181(18) 0.0171(18) 0.0005(15) -0.0005(15) 0.0019(15)
C6_11 0.0198(18) 0.0188(16) 0.0175(15) 0.0000(14) -0.0007(16) 0.0016(15)
C7_11 0.020(2) 0.0205(19) 0.0186(18) -0.0006(16) 0.0019(18) -0.0005(18)
C8_11 0.020(2) 0.0202(18) 0.018(2) -0.0022(17) 0.0018(17) -0.0016(17)
C9_11 0.0202(17) 0.0206(16) 0.018(2) 0.000(2) 0.0016(19) -0.0006(14)
C10_11 0.0192(16) 0.0209(17) 0.017(2) 0.0006(19) -0.0005(18) 0.0010(14)
N1_111 0.0189(15) 0.0186(18) 0.0177(18) 0.0007(16) -0.0001(16) 0.0014(16)
N2_111 0.0190(19) 0.0184(17) 0.0180(16) 0.0007(15) -0.0002(16) 0.0014(16)
B1_111 0.019(2) 0.0176(19) 0.0173(18) 0.0011(17) -0.001(2) 0.0018(19)
B2_111 0.019(2) 0.018(2) 0.018(2) -0.0001(18) -0.0014(18) 0.0032(18)
C1_111 0.019(2) 0.0211(18) 0.0177(18) -0.0015(17) 0.000(2) 0.001(2)
C2_111 0.018(2) 0.0223(18) 0.018(2) -0.0014(19) -0.001(2) 0.001(2)
C3_111 0.0203(19) 0.0237(19) 0.018(2) -0.002(2) 0.001(2) 0.0003(18)
C4_111 0.0208(17) 0.021(2) 0.018(2) -0.0009(19) -0.001(2) 0.0007(19)
C5_111 0.0186(15) 0.0188(16) 0.0171(18) 0.0004(17) -0.0011(18) 0.0008(14)
C6_111 0.0182(19) 0.0181(16) 0.0181(15) -0.0006(15) -0.0007(18) 0.0010(18)
C7_111 0.020(2) 0.020(2) 0.0193(19) -0.0007(18) 0.001(2) -0.0008(19)
C8_111 0.021(2) 0.021(2) 0.018(2) -0.001(2) 0.001(2) -0.0024(19)
C9_111 0.0201(19) 0.0203(18) 0.018(3) -0.002(2) 0.001(2) -0.0005(17)
C10_111 0.0194(18) 0.0204(19) 0.017(2) 0.000(2) 0.001(2) 0.0001(16)
C1_1 0.0207(13) 0.0222(15) 0.0215(14) 0.0030(11) -0.0023(11) 0.0028(11)
N1_1 0.0242(12) 0.0194(12) 0.0191(12) 0.0003(9) -0.0025(9) 0.0041(9)
C2_1 0.0296(15) 0.0267(16) 0.0183(14) -0.0006(12) -0.0002(12) -0.0032(12)
C3_1 0.0357(16) 0.0276(16) 0.0226(15) -0.0050(12) 0.0075(13) -0.0012(13)
C4_1 0.0252(15) 0.0216(15) 0.0250(15) -0.0016(12) 0.0060(12) 0.0019(12)
C5_1 0.0395(17) 0.048(2) 0.0213(16) 0.0011(14) -0.0059(13) -0.0097(15)
C6_1 0.0377(17) 0.0352(18) 0.0249(16) 0.0005(13) 0.0022(13) -0.0038(14)
C7_1 0.0322(16) 0.0256(16) 0.0340(17) -0.0004(13) 0.0063(13) 0.0064(13)
C8_1 0.0265(15) 0.0346(18) 0.0370(17) 0.0002(14) 0.0048(13) 0.0031(13)
C1_2 0.0277(15) 0.0189(14) 0.0190(14) 0.0014(11) -0.0024(11) 0.0033(12)
C2_2 0.0285(15) 0.0256(16) 0.0235(15) 0.0074(12) 0.0021(12) 0.0056(12)
C3_2 0.0317(16) 0.0343(18) 0.0295(16) 0.0088(14) 0.0056(13) 0.0119(14)
C4_2 0.0454(19) 0.0254(17) 0.0267(16) 0.0006(13) 0.0038(14) 0.0100(14)
C5_2 0.0370(17) 0.0227(16) 0.0219(15) 0.0018(12) -0.0008(12) -0.0013(13)
C6_2 0.0266(14) 0.0235(15) 0.0190(14) 0.0024(12) -0.0027(11) 0.0021(12)
C7_2 0.0255(15) 0.0297(17) 0.0390(18) 0.0122(14) 0.0075(13) 0.0056(13)
C8_2 0.0248(14) 0.0217(15) 0.0321(16) 0.0030(12) -0.0031(12) -0.0028(12)
C9_2 0.049(2) 0.038(2) 0.063(2) 0.0154(17) 0.0308(18) 0.0140(16)
C10_2 0.0235(16) 0.040(2) 0.078(3) 0.0202(18) -0.0047(16) -0.0001(14)
C11_2 0.0309(16) 0.0322(17) 0.0360(17) 0.0046(14) -0.0015(14) -0.0068(13)
C12_2 0.0379(17) 0.0300(17) 0.0399(18) 0.0028(14) -0.0098(14) -0.0075(14)
C1_3 0.0188(13) 0.0189(14) 0.0206(14) -0.0018(11) -0.0034(11) 0.0011(11)
N1_3 0.0222(11) 0.0193(12) 0.0172(12) -0.0008(9) -0.0018(9) 0.0033(9)
C2_3 0.0229(14) 0.0254(16) 0.0189(14) 0.0000(12) 0.0007(11) 0.0025(12)
C3_3 0.0219(14) 0.0292(16) 0.0214(14) 0.0026(12) 0.0013(11) 0.0000(12)
C4_3 0.0252(15) 0.0232(16) 0.0236(15) 0.0045(12) -0.0009(12) -0.0001(12)
C5_3 0.0322(16) 0.0331(17) 0.0186(15) -0.0018(12) -0.0020(12) -0.0026(13)
C6_3 0.0267(15) 0.0376(18) 0.0213(15) -0.0020(13) 0.0022(12) 0.0031(13)
C7_3 0.0409(17) 0.0251(16) 0.0276(16) 0.0037(13) -0.0022(13) -0.0050(13)
C8_3 0.0407(17) 0.0250(16) 0.0263(15) 0.0045(13) -0.0024(13) 0.0080(13)
C1_4 0.0222(13) 0.0216(15) 0.0154(13) -0.0025(11) -0.0003(11) 0.0037(11)
C2_4 0.0253(14) 0.0225(15) 0.0178(14) 0.0006(12) 0.0020(11) -0.0004(12)
C3_4 0.0287(15) 0.0239(16) 0.0287(16) 0.0024(13) -0.0013(13) -0.0022(12)
C4_4 0.0330(16) 0.0238(16) 0.0278(16) 0.0043(13) -0.0061(13) 0.0037(13)
C5_4 0.0242(14) 0.0296(17) 0.0241(15) 0.0019(13) -0.0046(12) 0.0020(12)
C6_4 0.0246(14) 0.0246(15) 0.0147(13) -0.0017(11) -0.0006(11) 0.0036(12)
C7_4 0.0206(14) 0.0227(15) 0.0284(15) 0.0001(12) 0.0005(12) -0.0010(12)
C8_4 0.0201(14) 0.0280(16) 0.0231(15) 0.0012(12) 0.0009(11) 0.0014(12)
C9_4 0.0277(15) 0.0253(16) 0.0374(17) 0.0048(13) 0.0050(13) 0.0014(12)
C10_4 0.0273(15) 0.0297(17) 0.0376(17) -0.0011(14) -0.0058(13) -0.0043(13)
C11_4 0.0274(15) 0.0317(17) 0.0291(16) -0.0014(13) -0.0047(12) -0.0019(13)
C12_4 0.0224(14) 0.0365(18) 0.0330(17) 0.0020(14) 0.0005(13) 0.0023(13)
C1_5 0.053(2) 0.0276(18) 0.0358(18) -0.0003(14) -0.0102(16) -0.0028(15)
C2_5 0.0421(19) 0.0324(19) 0.050(2) -0.0030(16) -0.0099(17) 0.0032(15)
C3_5 0.052(2) 0.0289(18) 0.0407(19) 0.0045(15) 0.0055(16) 0.0057(15)
 
_geom_special_details
;
 All esds (except the esd in the dihedral angle between two l.s. planes)
 are estimated using the full covariance matrix.  The cell esds are taken
 into account individually in the estimation of esds in distances, angles
 and torsion angles; correlations between esds in cell parameters are only
 used when they are defined by crystal symmetry.  An approximate (isotropic)
 treatment of cell esds is used for estimating esds involving l.s. planes.
;
 
loop_
 _geom_bond_atom_site_label_1
 _geom_bond_atom_site_label_2
 _geom_bond_distance
 _geom_bond_site_symmetry_2
 _geom_bond_publ_flag
N1_11 B1_11 1.39(3) . ?
N1_11 C10_11 1.402(19) . ?
N1_11 C6_11 1.48(3) . ?
N2_11 C1_11 1.397(18) . ?
N2_11 C5_11 1.42(2) . ?
N2_11 B1_11 1.481(15) . ?
B1_11 C1_3 1.59(2) . ?
B2_11 C6_11 1.49(2) . ?
B2_11 C5_11 1.497(15) . ?
B2_11 C1_1 1.627(18) . ?
C1_11 C2_11 1.368(9) . ?
C1_11 H1_11 0.9500 . ?
C2_11 C3_11 1.424(9) . ?
C2_11 H2_11 0.9500 . ?
C3_11 C4_11 1.365(10) . ?
C3_11 H3_11 0.9500 . ?
C4_11 C5_11 1.396(18) . ?
C4_11 H4_11 0.9500 . ?
C6_11 C7_11 1.47(3) . ?
C7_11 C8_11 1.366(10) . ?
C7_11 H7_11 0.9500 . ?
C8_11 C9_11 1.416(9) . ?
C8_11 H8_11 0.9500 . ?
C9_11 C10_11 1.341(12) . ?
C9_11 H9_11 0.9500 . ?
C10_11 H10_11 0.9500 . ?
N1_111 C6_111 1.43(4) . ?
N1_111 C4_111 1.44(2) . ?
N1_111 B2_111 1.50(2) . ?
N2_111 C5_111 1.32(4) . ?
N2_111 C7_111 1.35(4) . ?
N2_111 B2_111 1.47(3) . ?
B1_111 C6_111 1.46(3) . ?
B1_111 C5_111 1.60(4) . ?
B1_111 C1_3 1.65(3) . ?
B2_111 C1_1 1.61(3) . ?
C1_111 C2_111 1.341(14) . ?
C1_111 C6_111 1.42(3) . ?
C1_111 H1_111 0.9500 . ?
C2_111 C3_111 1.406(14) . ?
C2_111 H2_111 0.9500 . ?
C3_111 C4_111 1.308(17) . ?
C3_111 H3_111 0.9500 . ?
C4_111 H4_111 0.9500 . ?
C5_111 C10_111 1.43(4) . ?
C7_111 C8_111 1.333(17) . ?
C7_111 H7_111 0.9500 . ?
C8_111 C9_111 1.400(14) . ?
C8_111 H8_111 0.9500 . ?
C9_111 C10_111 1.373(19) . ?
C9_111 H9_111 0.9500 . ?
C10_111 H10_111 0.9500 . ?
C1_1 N1_1 1.497(3) . ?
C1_1 C4_1 1.568(4) . ?
C1_1 H1_1 1.0000 . ?
N1_1 C1_2 1.451(4) . ?
N1_1 C2_1 1.488(4) . ?
C2_1 C3_1 1.533(4) . ?
C2_1 C6_1 1.534(4) . ?
C2_1 C5_1 1.535(4) . ?
C3_1 C4_1 1.539(4) . ?
C3_1 H3A_1 0.9900 . ?
C3_1 H3AB_1 0.9900 . ?
C4_1 C7_1 1.537(4) . ?
C4_1 C8_1 1.541(4) . ?
C5_1 H5A_1 0.9800 . ?
C5_1 H5B_1 0.9800 . ?
C5_1 H5C_1 0.9800 . ?
C6_1 H6A_1 0.9800 . ?
C6_1 H6B_1 0.9800 . ?
C6_1 H6C_1 0.9800 . ?
C7_1 H7A_1 0.9800 . ?
C7_1 H7B_1 0.9800 . ?
C7_1 H7C_1 0.9800 . ?
C8_1 H8A_1 0.9800 . ?
C8_1 H8B_1 0.9800 . ?
C8_1 H8C_1 0.9800 . ?
C1_2 C2_2 1.416(4) . ?
C1_2 C6_2 1.422(4) . ?
C2_2 C3_2 1.397(4) . ?
C2_2 C7_2 1.521(4) . ?
C3_2 C4_2 1.377(4) . ?
C3_2 H3_2 0.9500 . ?
C4_2 C5_2 1.376(4) . ?
C4_2 H4_2 0.9500 . ?
C5_2 C6_2 1.390(4) . ?
C5_2 H5_2 0.9500 . ?
C6_2 C8_2 1.520(4) . ?
C7_2 C9_2 1.526(5) . ?
C7_2 C10_2 1.538(4) . ?
C7_2 H7_2 1.0000 . ?
C8_2 C12_2 1.534(4) . ?
C8_2 C11_2 1.539(4) . ?
C8_2 H8_2 1.0000 . ?
C9_2 H9A_2 0.9800 . ?
C9_2 H9B_2 0.9800 . ?
C9_2 H9C_2 0.9800 . ?
C10_2 H10A_2 0.9800 . ?
C10_2 H10B_2 0.9800 . ?
C10_2 H10C_2 0.9800 . ?
C11_2 H11A_2 0.9800 . ?
C11_2 H11B_2 0.9800 . ?
C11_2 H11C_2 0.9800 . ?
C12_2 H12A_2 0.9800 . ?
C12_2 H12B_2 0.9800 . ?
C12_2 H12C_2 0.9800 . ?
C1_3 N1_3 1.500(4) . ?
C1_3 C4_3 1.578(4) . ?
C1_3 H1_3 1.0000 . ?
N1_3 C1_4 1.464(3) . ?
N1_3 C2_3 1.491(4) . ?
C2_3 C5_3 1.529(4) . ?
C2_3 C6_3 1.532(4) . ?
C2_3 C3_3 1.534(4) . ?
C3_3 C4_3 1.535(4) . ?
C3_3 H3A_3 0.9900 . ?
C3_3 H3AB_3 0.9900 . ?
C4_3 C8_3 1.539(4) . ?
C4_3 C7_3 1.543(4) . ?
C5_3 H5A_3 0.9800 . ?
C5_3 H5B_3 0.9800 . ?
C5_3 H5C_3 0.9800 . ?
C6_3 H6A_3 0.9800 . ?
C6_3 H6B_3 0.9800 . ?
C6_3 H6C_3 0.9800 . ?
C7_3 H7A_3 0.9800 . ?
C7_3 H7B_3 0.9800 . ?
C7_3 H7C_3 0.9800 . ?
C8_3 H8A_3 0.9800 . ?
C8_3 H8B_3 0.9800 . ?
C8_3 H8C_3 0.9800 . ?
C1_4 C2_4 1.414(4) . ?
C1_4 C6_4 1.425(4) . ?
C2_4 C3_4 1.391(4) . ?
C2_4 C7_4 1.521(4) . ?
C3_4 C4_4 1.378(4) . ?
C3_4 H3_4 0.9500 . ?
C4_4 C5_4 1.374(4) . ?
C4_4 H4_4 0.9500 . ?
C5_4 C6_4 1.400(4) . ?
C5_4 H5_4 0.9500 . ?
C6_4 C8_4 1.527(4) . ?
C7_4 C10_4 1.531(4) . ?
C7_4 C9_4 1.535(4) . ?
C7_4 H7_4 1.0000 . ?
C8_4 C12_4 1.535(4) . ?
C8_4 C11_4 1.539(4) . ?
C8_4 H8_4 1.0000 . ?
C9_4 H9A_4 0.9800 . ?
C9_4 H9B_4 0.9800 . ?
C9_4 H9C_4 0.9800 . ?
C10_4 H10A_4 0.9800 . ?
C10_4 H10B_4 0.9800 . ?
C10_4 H10C_4 0.9800 . ?
C11_4 H11A_4 0.9800 . ?
C11_4 H11B_4 0.9800 . ?
C11_4 H11C_4 0.9800 . ?
C12_4 H12A_4 0.9800 . ?
C12_4 H12B_4 0.9800 . ?
C12_4 H12C_4 0.9800 . ?
C1_5 C2_5 1.375(5) . ?
C1_5 C3_5 1.378(5) 2_556 ?
C1_5 H1_5 0.9500 . ?
C2_5 C3_5 1.383(5) . ?
C2_5 H2_5 0.9500 . ?
C3_5 H3_5 0.9500 . ?
 
loop_
 _geom_angle_atom_site_label_1
 _geom_angle_atom_site_label_2
 _geom_angle_atom_site_label_3
 _geom_angle
 _geom_angle_site_symmetry_1
 _geom_angle_site_symmetry_3
 _geom_angle_publ_flag
B1_11 N1_11 C10_11 118.7(10) . . ?
B1_11 N1_11 C6_11 121.7(14) . . ?
C10_11 N1_11 C6_11 119.6(11) . . ?
C1_11 N2_11 C5_11 116.6(11) . . ?
C1_11 N2_11 B1_11 117.8(12) . . ?
C5_11 N2_11 B1_11 125.5(16) . . ?
N1_11 B1_11 N2_11 114.7(14) . . ?
N1_11 B1_11 C1_3 122.6(11) . . ?
N2_11 B1_11 C1_3 122.6(12) . . ?
C6_11 B2_11 C5_11 115.5(14) . . ?
C6_11 B2_11 C1_1 121.5(12) . . ?
C5_11 B2_11 C1_1 123.0(10) . . ?
C2_11 C1_11 N2_11 123.7(8) . . ?
C2_11 C1_11 H1_11 118.1 . . ?
N2_11 C1_11 H1_11 118.1 . . ?
C1_11 C2_11 C3_11 119.3(8) . . ?
C1_11 C2_11 H2_11 120.4 . . ?
C3_11 C2_11 H2_11 120.4 . . ?
C4_11 C3_11 C2_11 117.8(8) . . ?
C4_11 C3_11 H3_11 121.1 . . ?
C2_11 C3_11 H3_11 121.1 . . ?
C3_11 C4_11 C5_11 123.1(9) . . ?
C3_11 C4_11 H4_11 118.4 . . ?
C5_11 C4_11 H4_11 118.4 . . ?
C4_11 C5_11 N2_11 119.4(11) . . ?
C4_11 C5_11 B2_11 122.3(11) . . ?
N2_11 C5_11 B2_11 118.3(15) . . ?
C7_11 C6_11 N1_11 111.2(16) . . ?
C7_11 C6_11 B2_11 127.5(19) . . ?
N1_11 C6_11 B2_11 121.2(16) . . ?
C8_11 C7_11 C6_11 126.7(14) . . ?
C8_11 C7_11 H7_11 116.6 . . ?
C6_11 C7_11 H7_11 116.6 . . ?
C7_11 C8_11 C9_11 117.7(8) . . ?
C7_11 C8_11 H8_11 121.2 . . ?
C9_11 C8_11 H8_11 121.2 . . ?
C10_11 C9_11 C8_11 119.8(8) . . ?
C10_11 C9_11 H9_11 120.1 . . ?
C8_11 C9_11 H9_11 120.1 . . ?
C9_11 C10_11 N1_11 124.5(8) . . ?
C9_11 C10_11 H10_11 117.7 . . ?
N1_11 C10_11 H10_11 117.7 . . ?
C6_111 N1_111 C4_111 113.5(17) . . ?
C6_111 N1_111 B2_111 125(2) . . ?
C4_111 N1_111 B2_111 121.5(15) . . ?
C5_111 N2_111 C7_111 125(3) . . ?
C5_111 N2_111 B2_111 122(2) . . ?
C7_111 N2_111 B2_111 112(2) . . ?
C6_111 B1_111 C5_111 115(2) . . ?
C6_111 B1_111 C1_3 129(2) . . ?
C5_111 B1_111 C1_3 115.5(16) . . ?
N2_111 B2_111 N1_111 114(2) . . ?
N2_111 B2_111 C1_1 130.4(17) . . ?
N1_111 B2_111 C1_1 115.2(15) . . ?
C2_111 C1_111 C6_111 123.3(15) . . ?
C2_111 C1_111 H1_111 118.3 . . ?
C6_111 C1_111 H1_111 118.3 . . ?
C1_111 C2_111 C3_111 117.1(12) . . ?
C1_111 C2_111 H2_111 121.5 . . ?
C3_111 C2_111 H2_111 121.5 . . ?
C4_111 C3_111 C2_111 122.1(13) . . ?
C4_111 C3_111 H3_111 119.0 . . ?
C2_111 C3_111 H3_111 119.0 . . ?
C3_111 C4_111 N1_111 124.3(13) . . ?
C3_111 C4_111 H4_111 117.8 . . ?
N1_111 C4_111 H4_111 117.8 . . ?
N2_111 C5_111 C10_111 116(2) . . ?
N2_111 C5_111 B1_111 122(3) . . ?
C10_111 C5_111 B1_111 121.6(17) . . ?
C1_111 C6_111 N1_111 119.6(18) . . ?
C1_111 C6_111 B1_111 123(2) . . ?
N1_111 C6_111 B1_111 117(3) . . ?
C8_111 C7_111 N2_111 119.0(19) . . ?
C8_111 C7_111 H7_111 120.5 . . ?
N2_111 C7_111 H7_111 120.5 . . ?
C7_111 C8_111 C9_111 120.4(14) . . ?
C7_111 C8_111 H8_111 119.8 . . ?
C9_111 C8_111 H8_111 119.8 . . ?
C10_111 C9_111 C8_111 118.8(14) . . ?
C10_111 C9_111 H9_111 120.6 . . ?
C8_111 C9_111 H9_111 120.6 . . ?
C9_111 C10_111 C5_111 119.9(15) . . ?
C9_111 C10_111 H10_111 120.1 . . ?
C5_111 C10_111 H10_111 120.1 . . ?
N1_1 C1_1 C4_1 105.0(2) . . ?
N1_1 C1_1 B2_111 110.0(9) . . ?
C4_1 C1_1 B2_111 118.7(11) . . ?
N1_1 C1_1 B2_11 113.6(6) . . ?
C4_1 C1_1 B2_11 120.5(7) . . ?
N1_1 C1_1 H1_1 105.5 . . ?
C4_1 C1_1 H1_1 105.5 . . ?
B2_11 C1_1 H1_1 105.5 . . ?
C1_2 N1_1 C2_1 122.4(2) . . ?
C1_2 N1_1 C1_1 117.3(2) . . ?
C2_1 N1_1 C1_1 113.3(2) . . ?
N1_1 C2_1 C3_1 102.2(2) . . ?
N1_1 C2_1 C6_1 115.8(2) . . ?
C3_1 C2_1 C6_1 111.7(2) . . ?
N1_1 C2_1 C5_1 111.4(2) . . ?
C3_1 C2_1 C5_1 110.3(2) . . ?
C6_1 C2_1 C5_1 105.5(2) . . ?
C2_1 C3_1 C4_1 108.8(2) . . ?
C2_1 C3_1 H3A_1 109.9 . . ?
C4_1 C3_1 H3A_1 109.9 . . ?
C2_1 C3_1 H3AB_1 109.9 . . ?
C4_1 C3_1 H3AB_1 109.9 . . ?
H3A_1 C3_1 H3AB_1 108.3 . . ?
C7_1 C4_1 C3_1 111.3(2) . . ?
C7_1 C4_1 C8_1 106.0(2) . . ?
C3_1 C4_1 C8_1 110.8(2) . . ?
C7_1 C4_1 C1_1 114.1(2) . . ?
C3_1 C4_1 C1_1 104.1(2) . . ?
C8_1 C4_1 C1_1 110.6(2) . . ?
C2_1 C5_1 H5A_1 109.5 . . ?
C2_1 C5_1 H5B_1 109.5 . . ?
H5A_1 C5_1 H5B_1 109.5 . . ?
C2_1 C5_1 H5C_1 109.5 . . ?
H5A_1 C5_1 H5C_1 109.5 . . ?
H5B_1 C5_1 H5C_1 109.5 . . ?
C2_1 C6_1 H6A_1 109.5 . . ?
C2_1 C6_1 H6B_1 109.5 . . ?
H6A_1 C6_1 H6B_1 109.5 . . ?
C2_1 C6_1 H6C_1 109.5 . . ?
H6A_1 C6_1 H6C_1 109.5 . . ?
H6B_1 C6_1 H6C_1 109.5 . . ?
C4_1 C7_1 H7A_1 109.5 . . ?
C4_1 C7_1 H7B_1 109.5 . . ?
H7A_1 C7_1 H7B_1 109.5 . . ?
C4_1 C7_1 H7C_1 109.5 . . ?
H7A_1 C7_1 H7C_1 109.5 . . ?
H7B_1 C7_1 H7C_1 109.5 . . ?
C4_1 C8_1 H8A_1 109.5 . . ?
C4_1 C8_1 H8B_1 109.5 . . ?
H8A_1 C8_1 H8B_1 109.5 . . ?
C4_1 C8_1 H8C_1 109.5 . . ?
H8A_1 C8_1 H8C_1 109.5 . . ?
H8B_1 C8_1 H8C_1 109.5 . . ?
C2_2 C1_2 C6_2 118.3(2) . . ?
C2_2 C1_2 N1_1 119.0(2) . . ?
C6_2 C1_2 N1_1 122.6(2) . . ?
C3_2 C2_2 C1_2 119.7(2) . . ?
C3_2 C2_2 C7_2 116.8(3) . . ?
C1_2 C2_2 C7_2 123.4(3) . . ?
C4_2 C3_2 C2_2 121.7(3) . . ?
C4_2 C3_2 H3_2 119.2 . . ?
C2_2 C3_2 H3_2 119.2 . . ?
C5_2 C4_2 C3_2 118.7(3) . . ?
C5_2 C4_2 H4_2 120.6 . . ?
C3_2 C4_2 H4_2 120.6 . . ?
C4_2 C5_2 C6_2 122.3(3) . . ?
C4_2 C5_2 H5_2 118.8 . . ?
C6_2 C5_2 H5_2 118.8 . . ?
C5_2 C6_2 C1_2 119.3(3) . . ?
C5_2 C6_2 C8_2 116.2(2) . . ?
C1_2 C6_2 C8_2 124.5(2) . . ?
C2_2 C7_2 C9_2 110.9(3) . . ?
C2_2 C7_2 C10_2 112.4(2) . . ?
C9_2 C7_2 C10_2 109.7(3) . . ?
C2_2 C7_2 H7_2 107.9 . . ?
C9_2 C7_2 H7_2 107.9 . . ?
C10_2 C7_2 H7_2 107.9 . . ?
C6_2 C8_2 C12_2 112.1(2) . . ?
C6_2 C8_2 C11_2 111.5(2) . . ?
C12_2 C8_2 C11_2 109.5(2) . . ?
C6_2 C8_2 H8_2 107.8 . . ?
C12_2 C8_2 H8_2 107.8 . . ?
C11_2 C8_2 H8_2 107.8 . . ?
C7_2 C9_2 H9A_2 109.5 . . ?
C7_2 C9_2 H9B_2 109.5 . . ?
H9A_2 C9_2 H9B_2 109.5 . . ?
C7_2 C9_2 H9C_2 109.5 . . ?
H9A_2 C9_2 H9C_2 109.5 . . ?
H9B_2 C9_2 H9C_2 109.5 . . ?
C7_2 C10_2 H10A_2 109.5 . . ?
C7_2 C10_2 H10B_2 109.5 . . ?
H10A_2 C10_2 H10B_2 109.5 . . ?
C7_2 C10_2 H10C_2 109.5 . . ?
H10A_2 C10_2 H10C_2 109.5 . . ?
H10B_2 C10_2 H10C_2 109.5 . . ?
C8_2 C11_2 H11A_2 109.5 . . ?
C8_2 C11_2 H11B_2 109.5 . . ?
H11A_2 C11_2 H11B_2 109.5 . . ?
C8_2 C11_2 H11C_2 109.5 . . ?
H11A_2 C11_2 H11C_2 109.5 . . ?
H11B_2 C11_2 H11C_2 109.5 . . ?
C8_2 C12_2 H12A_2 109.5 . . ?
C8_2 C12_2 H12B_2 109.5 . . ?
H12A_2 C12_2 H12B_2 109.5 . . ?
C8_2 C12_2 H12C_2 109.5 . . ?
H12A_2 C12_2 H12C_2 109.5 . . ?
H12B_2 C12_2 H12C_2 109.5 . . ?
N1_3 C1_3 C4_3 105.1(2) . . ?
N1_3 C1_3 B1_11 115.5(7) . . ?
C4_3 C1_3 B1_11 117.9(7) . . ?
N1_3 C1_3 B1_111 111.6(10) . . ?
C4_3 C1_3 B1_111 117.4(11) . . ?
N1_3 C1_3 H1_3 105.8 . . ?
C4_3 C1_3 H1_3 105.8 . . ?
B1_11 C1_3 H1_3 105.8 . . ?
C1_4 N1_3 C2_3 119.2(2) . . ?
C1_4 N1_3 C1_3 118.9(2) . . ?
C2_3 N1_3 C1_3 112.3(2) . . ?
N1_3 C2_3 C5_3 111.0(2) . . ?
N1_3 C2_3 C6_3 115.7(2) . . ?
C5_3 C2_3 C6_3 106.3(2) . . ?
N1_3 C2_3 C3_3 101.67(19) . . ?
C5_3 C2_3 C3_3 110.8(2) . . ?
C6_3 C2_3 C3_3 111.5(2) . . ?
C2_3 C3_3 C4_3 108.4(2) . . ?
C2_3 C3_3 H3A_3 110.0 . . ?
C4_3 C3_3 H3A_3 110.0 . . ?
C2_3 C3_3 H3AB_3 110.0 . . ?
C4_3 C3_3 H3AB_3 110.0 . . ?
H3A_3 C3_3 H3AB_3 108.4 . . ?
C3_3 C4_3 C8_3 111.2(2) . . ?
C3_3 C4_3 C7_3 111.1(2) . . ?
C8_3 C4_3 C7_3 106.2(2) . . ?
C3_3 C4_3 C1_3 103.6(2) . . ?
C8_3 C4_3 C1_3 113.6(2) . . ?
C7_3 C4_3 C1_3 111.3(2) . . ?
C2_3 C5_3 H5A_3 109.5 . . ?
C2_3 C5_3 H5B_3 109.5 . . ?
H5A_3 C5_3 H5B_3 109.5 . . ?
C2_3 C5_3 H5C_3 109.5 . . ?
H5A_3 C5_3 H5C_3 109.5 . . ?
H5B_3 C5_3 H5C_3 109.5 . . ?
C2_3 C6_3 H6A_3 109.5 . . ?
C2_3 C6_3 H6B_3 109.5 . . ?
H6A_3 C6_3 H6B_3 109.5 . . ?
C2_3 C6_3 H6C_3 109.5 . . ?
H6A_3 C6_3 H6C_3 109.5 . . ?
H6B_3 C6_3 H6C_3 109.5 . . ?
C4_3 C7_3 H7A_3 109.5 . . ?
C4_3 C7_3 H7B_3 109.5 . . ?
H7A_3 C7_3 H7B_3 109.5 . . ?
C4_3 C7_3 H7C_3 109.5 . . ?
H7A_3 C7_3 H7C_3 109.5 . . ?
H7B_3 C7_3 H7C_3 109.5 . . ?
C4_3 C8_3 H8A_3 109.5 . . ?
C4_3 C8_3 H8B_3 109.5 . . ?
H8A_3 C8_3 H8B_3 109.5 . . ?
C4_3 C8_3 H8C_3 109.5 . . ?
H8A_3 C8_3 H8C_3 109.5 . . ?
H8B_3 C8_3 H8C_3 109.5 . . ?
C2_4 C1_4 C6_4 118.5(2) . . ?
C2_4 C1_4 N1_3 118.7(2) . . ?
C6_4 C1_4 N1_3 122.8(2) . . ?
C3_4 C2_4 C1_4 120.2(2) . . ?
C3_4 C2_4 C7_4 116.3(2) . . ?
C1_4 C2_4 C7_4 123.4(2) . . ?
C4_4 C3_4 C2_4 121.1(3) . . ?
C4_4 C3_4 H3_4 119.4 . . ?
C2_4 C3_4 H3_4 119.4 . . ?
C5_4 C4_4 C3_4 119.4(3) . . ?
C5_4 C4_4 H4_4 120.3 . . ?
C3_4 C4_4 H4_4 120.3 . . ?
C4_4 C5_4 C6_4 122.1(3) . . ?
C4_4 C5_4 H5_4 119.0 . . ?
C6_4 C5_4 H5_4 119.0 . . ?
C5_4 C6_4 C1_4 118.7(2) . . ?
C5_4 C6_4 C8_4 115.5(2) . . ?
C1_4 C6_4 C8_4 125.8(2) . . ?
C2_4 C7_4 C10_4 111.9(2) . . ?
C2_4 C7_4 C9_4 111.0(2) . . ?
C10_4 C7_4 C9_4 109.6(2) . . ?
C2_4 C7_4 H7_4 108.1 . . ?
C10_4 C7_4 H7_4 108.1 . . ?
C9_4 C7_4 H7_4 108.1 . . ?
C6_4 C8_4 C12_4 112.7(2) . . ?
C6_4 C8_4 C11_4 110.7(2) . . ?
C12_4 C8_4 C11_4 108.6(2) . . ?
C6_4 C8_4 H8_4 108.2 . . ?
C12_4 C8_4 H8_4 108.2 . . ?
C11_4 C8_4 H8_4 108.2 . . ?
C7_4 C9_4 H9A_4 109.5 . . ?
C7_4 C9_4 H9B_4 109.5 . . ?
H9A_4 C9_4 H9B_4 109.5 . . ?
C7_4 C9_4 H9C_4 109.5 . . ?
H9A_4 C9_4 H9C_4 109.5 . . ?
H9B_4 C9_4 H9C_4 109.5 . . ?
C7_4 C10_4 H10A_4 109.5 . . ?
C7_4 C10_4 H10B_4 109.5 . . ?
H10A_4 C10_4 H10B_4 109.5 . . ?
C7_4 C10_4 H10C_4 109.5 . . ?
H10A_4 C10_4 H10C_4 109.5 . . ?
H10B_4 C10_4 H10C_4 109.5 . . ?
C8_4 C11_4 H11A_4 109.5 . . ?
C8_4 C11_4 H11B_4 109.5 . . ?
H11A_4 C11_4 H11B_4 109.5 . . ?
C8_4 C11_4 H11C_4 109.5 . . ?
H11A_4 C11_4 H11C_4 109.5 . . ?
H11B_4 C11_4 H11C_4 109.5 . . ?
C8_4 C12_4 H12A_4 109.5 . . ?
C8_4 C12_4 H12B_4 109.5 . . ?
H12A_4 C12_4 H12B_4 109.5 . . ?
C8_4 C12_4 H12C_4 109.5 . . ?
H12A_4 C12_4 H12C_4 109.5 . . ?
H12B_4 C12_4 H12C_4 109.5 . . ?
C2_5 C1_5 C3_5 120.0(3) . 2_556 ?
C2_5 C1_5 H1_5 120.0 . . ?
C3_5 C1_5 H1_5 120.0 2_556 . ?
C1_5 C2_5 C3_5 120.1(3) . . ?
C1_5 C2_5 H2_5 119.9 . . ?
C3_5 C2_5 H2_5 119.9 . . ?
C1_5 C3_5 C2_5 119.9(3) 2_556 . ?
C1_5 C3_5 H3_5 120.1 2_556 . ?
C2_5 C3_5 H3_5 120.1 . . ?
 
loop_
 _geom_torsion_atom_site_label_1
 _geom_torsion_atom_site_label_2
 _geom_torsion_atom_site_label_3
 _geom_torsion_atom_site_label_4
 _geom_torsion
 _geom_torsion_site_symmetry_1
 _geom_torsion_site_symmetry_2
 _geom_torsion_site_symmetry_3
 _geom_torsion_site_symmetry_4
 _geom_torsion_publ_flag
C10_11 N1_11 B1_11 N2_11 158.6(13) . . . . ?
C6_11 N1_11 B1_11 N2_11 -19(2) . . . . ?
C10_11 N1_11 B1_11 C1_3 -21(2) . . . . ?
C6_11 N1_11 B1_11 C1_3 161.6(16) . . . . ?
C1_11 N2_11 B1_11 N1_11 -161.3(16) . . . . ?
C5_11 N2_11 B1_11 N1_11 15(2) . . . . ?
C1_11 N2_11 B1_11 C1_3 19(2) . . . . ?
C5_11 N2_11 B1_11 C1_3 -165.4(17) . . . . ?
C5_11 N2_11 C1_11 C2_11 -1(2) . . . . ?
B1_11 N2_11 C1_11 C2_11 175.3(12) . . . . ?
N2_11 C1_11 C2_11 C3_11 0.7(14) . . . . ?
C1_11 C2_11 C3_11 C4_11 1.3(11) . . . . ?
C2_11 C3_11 C4_11 C5_11 -2.8(13) . . . . ?
C3_11 C4_11 C5_11 N2_11 2.4(18) . . . . ?
C3_11 C4_11 C5_11 B2_11 -174.7(12) . . . . ?
C1_11 N2_11 C5_11 C4_11 0(2) . . . . ?
B1_11 N2_11 C5_11 C4_11 -176.5(13) . . . . ?
C1_11 N2_11 C5_11 B2_11 176.9(13) . . . . ?
B1_11 N2_11 C5_11 B2_11 1(2) . . . . ?
C6_11 B2_11 C5_11 C4_11 165.2(14) . . . . ?
C1_1 B2_11 C5_11 C4_11 -16(2) . . . . ?
C6_11 B2_11 C5_11 N2_11 -12(2) . . . . ?
C1_1 B2_11 C5_11 N2_11 166.8(16) . . . . ?
B1_11 N1_11 C6_11 C7_11 -174.6(18) . . . . ?
C10_11 N1_11 C6_11 C7_11 8(3) . . . . ?
B1_11 N1_11 C6_11 B2_11 8(3) . . . . ?
C10_11 N1_11 C6_11 B2_11 -169.3(15) . . . . ?
C5_11 B2_11 C6_11 C7_11 -169(2) . . . . ?
C1_1 B2_11 C6_11 C7_11 12(3) . . . . ?
C5_11 B2_11 C6_11 N1_11 8(3) . . . . ?
C1_1 B2_11 C6_11 N1_11 -170.5(17) . . . . ?
N1_11 C6_11 C7_11 C8_11 -5(3) . . . . ?
B2_11 C6_11 C7_11 C8_11 172.3(15) . . . . ?
C6_11 C7_11 C8_11 C9_11 0(2) . . . . ?
C7_11 C8_11 C9_11 C10_11 1.3(12) . . . . ?
C8_11 C9_11 C10_11 N1_11 2.5(16) . . . . ?
B1_11 N1_11 C10_11 C9_11 175.0(14) . . . . ?
C6_11 N1_11 C10_11 C9_11 -8(2) . . . . ?
C5_111 N2_111 B2_111 N1_111 13(4) . . . . ?
C7_111 N2_111 B2_111 N1_111 -167(3) . . . . ?
C5_111 N2_111 B2_111 C1_1 -169(3) . . . . ?
C7_111 N2_111 B2_111 C1_1 11(4) . . . . ?
C6_111 N1_111 B2_111 N2_111 -18(3) . . . . ?
C4_111 N1_111 B2_111 N2_111 161.6(19) . . . . ?
C6_111 N1_111 B2_111 C1_1 164(3) . . . . ?
C4_111 N1_111 B2_111 C1_1 -17(3) . . . . ?
C6_111 C1_111 C2_111 C3_111 1(2) . . . . ?
C1_111 C2_111 C3_111 C4_111 -3.3(19) . . . . ?
C2_111 C3_111 C4_111 N1_111 4(2) . . . . ?
C6_111 N1_111 C4_111 C3_111 -2(3) . . . . ?
B2_111 N1_111 C4_111 C3_111 178.1(18) . . . . ?
C7_111 N2_111 C5_111 C10_111 4(5) . . . . ?
B2_111 N2_111 C5_111 C10_111 -175(2) . . . . ?
C7_111 N2_111 C5_111 B1_111 -177(3) . . . . ?
B2_111 N2_111 C5_111 B1_111 3(5) . . . . ?
C6_111 B1_111 C5_111 N2_111 -16(4) . . . . ?
C1_3 B1_111 C5_111 N2_111 163(3) . . . . ?
C6_111 B1_111 C5_111 C10_111 162(2) . . . . ?
C1_3 B1_111 C5_111 C10_111 -18(4) . . . . ?
C2_111 C1_111 C6_111 N1_111 0(4) . . . . ?
C2_111 C1_111 C6_111 B1_111 175(2) . . . . ?
C4_111 N1_111 C6_111 C1_111 0(4) . . . . ?
B2_111 N1_111 C6_111 C1_111 180(2) . . . . ?
C4_111 N1_111 C6_111 B1_111 -175(2) . . . . ?
B2_111 N1_111 C6_111 B1_111 5(4) . . . . ?
C5_111 B1_111 C6_111 C1_111 -163(3) . . . . ?
C1_3 B1_111 C6_111 C1_111 17(4) . . . . ?
C5_111 B1_111 C6_111 N1_111 11(4) . . . . ?
C1_3 B1_111 C6_111 N1_111 -168(3) . . . . ?
C5_111 N2_111 C7_111 C8_111 -5(5) . . . . ?
B2_111 N2_111 C7_111 C8_111 174.7(18) . . . . ?
N2_111 C7_111 C8_111 C9_111 0(3) . . . . ?
C7_111 C8_111 C9_111 C10_111 6(2) . . . . ?
C8_111 C9_111 C10_111 C5_111 -6(2) . . . . ?
N2_111 C5_111 C10_111 C9_111 1(3) . . . . ?
B1_111 C5_111 C10_111 C9_111 -177(2) . . . . ?
N2_111 B2_111 C1_1 N1_1 51(3) . . . . ?
N1_111 B2_111 C1_1 N1_1 -130.6(16) . . . . ?
N2_111 B2_111 C1_1 C4_1 -69(3) . . . . ?
N1_111 B2_111 C1_1 C4_1 108.4(17) . . . . ?
C6_11 B2_11 C1_1 N1_1 53.2(16) . . . . ?
C5_11 B2_11 C1_1 N1_1 -125.4(12) . . . . ?
C6_11 B2_11 C1_1 C4_1 -72.8(16) . . . . ?
C5_11 B2_11 C1_1 C4_1 108.7(13) . . . . ?
C4_1 C1_1 N1_1 C1_2 -155.1(2) . . . . ?
B2_111 C1_1 N1_1 C1_2 76.1(10) . . . . ?
B2_11 C1_1 N1_1 C1_2 71.2(7) . . . . ?
C4_1 C1_1 N1_1 C2_1 -3.6(3) . . . . ?
B2_111 C1_1 N1_1 C2_1 -132.4(10) . . . . ?
B2_11 C1_1 N1_1 C2_1 -137.4(6) . . . . ?
C1_2 N1_1 C2_1 C3_1 167.8(2) . . . . ?
C1_1 N1_1 C2_1 C3_1 18.0(3) . . . . ?
C1_2 N1_1 C2_1 C6_1 46.2(3) . . . . ?
C1_1 N1_1 C2_1 C6_1 -103.6(3) . . . . ?
C1_2 N1_1 C2_1 C5_1 -74.4(3) . . . . ?
C1_1 N1_1 C2_1 C5_1 135.8(2) . . . . ?
N1_1 C2_1 C3_1 C4_1 -25.9(3) . . . . ?
C6_1 C2_1 C3_1 C4_1 98.6(3) . . . . ?
C5_1 C2_1 C3_1 C4_1 -144.4(2) . . . . ?
C2_1 C3_1 C4_1 C7_1 147.6(2) . . . . ?
C2_1 C3_1 C4_1 C8_1 -94.7(3) . . . . ?
C2_1 C3_1 C4_1 C1_1 24.2(3) . . . . ?
N1_1 C1_1 C4_1 C7_1 -134.0(2) . . . . ?
B2_111 C1_1 C4_1 C7_1 -10.5(9) . . . . ?
B2_11 C1_1 C4_1 C7_1 -4.2(6) . . . . ?
N1_1 C1_1 C4_1 C3_1 -12.5(3) . . . . ?
B2_111 C1_1 C4_1 C3_1 111.0(9) . . . . ?
B2_11 C1_1 C4_1 C3_1 117.3(6) . . . . ?
N1_1 C1_1 C4_1 C8_1 106.6(2) . . . . ?
B2_111 C1_1 C4_1 C8_1 -129.9(9) . . . . ?
B2_11 C1_1 C4_1 C8_1 -123.6(6) . . . . ?
C2_1 N1_1 C1_2 C2_2 96.7(3) . . . . ?
C1_1 N1_1 C1_2 C2_2 -114.6(3) . . . . ?
C2_1 N1_1 C1_2 C6_2 -87.4(3) . . . . ?
C1_1 N1_1 C1_2 C6_2 61.3(3) . . . . ?
C6_2 C1_2 C2_2 C3_2 0.3(4) . . . . ?
N1_1 C1_2 C2_2 C3_2 176.4(2) . . . . ?
C6_2 C1_2 C2_2 C7_2 -175.5(2) . . . . ?
N1_1 C1_2 C2_2 C7_2 0.5(4) . . . . ?
C1_2 C2_2 C3_2 C4_2 -1.7(4) . . . . ?
C7_2 C2_2 C3_2 C4_2 174.4(3) . . . . ?
C2_2 C3_2 C4_2 C5_2 1.5(4) . . . . ?
C3_2 C4_2 C5_2 C6_2 0.2(4) . . . . ?
C4_2 C5_2 C6_2 C1_2 -1.5(4) . . . . ?
C4_2 C5_2 C6_2 C8_2 178.1(2) . . . . ?
C2_2 C1_2 C6_2 C5_2 1.2(4) . . . . ?
N1_1 C1_2 C6_2 C5_2 -174.7(2) . . . . ?
C2_2 C1_2 C6_2 C8_2 -178.4(2) . . . . ?
N1_1 C1_2 C6_2 C8_2 5.7(4) . . . . ?
C3_2 C2_2 C7_2 C9_2 -58.2(3) . . . . ?
C1_2 C2_2 C7_2 C9_2 117.8(3) . . . . ?
C3_2 C2_2 C7_2 C10_2 65.0(3) . . . . ?
C1_2 C2_2 C7_2 C10_2 -119.1(3) . . . . ?
C5_2 C6_2 C8_2 C12_2 61.5(3) . . . . ?
C1_2 C6_2 C8_2 C12_2 -118.9(3) . . . . ?
C5_2 C6_2 C8_2 C11_2 -61.7(3) . . . . ?
C1_2 C6_2 C8_2 C11_2 117.9(3) . . . . ?
N1_11 B1_11 C1_3 N1_3 -136.8(14) . . . . ?
N2_11 B1_11 C1_3 N1_3 43.4(17) . . . . ?
N1_11 B1_11 C1_3 C4_3 97.7(16) . . . . ?
N2_11 B1_11 C1_3 C4_3 -82.0(15) . . . . ?
C6_111 B1_111 C1_3 N1_3 43(3) . . . . ?
C5_111 B1_111 C1_3 N1_3 -136.4(19) . . . . ?
C6_111 B1_111 C1_3 C4_3 -78(3) . . . . ?
C5_111 B1_111 C1_3 C4_3 102(2) . . . . ?
C4_3 C1_3 N1_3 C1_4 -154.7(2) . . . . ?
B1_11 C1_3 N1_3 C1_4 73.5(8) . . . . ?
B1_111 C1_3 N1_3 C1_4 77.0(11) . . . . ?
C4_3 C1_3 N1_3 C2_3 -8.8(2) . . . . ?
B1_11 C1_3 N1_3 C2_3 -140.5(7) . . . . ?
B1_111 C1_3 N1_3 C2_3 -137.0(11) . . . . ?
C1_4 N1_3 C2_3 C5_3 -72.4(3) . . . . ?
C1_3 N1_3 C2_3 C5_3 141.8(2) . . . . ?
C1_4 N1_3 C2_3 C6_3 48.8(3) . . . . ?
C1_3 N1_3 C2_3 C6_3 -97.0(2) . . . . ?
C1_4 N1_3 C2_3 C3_3 169.7(2) . . . . ?
C1_3 N1_3 C2_3 C3_3 24.0(2) . . . . ?
N1_3 C2_3 C3_3 C4_3 -30.4(3) . . . . ?
C5_3 C2_3 C3_3 C4_3 -148.4(2) . . . . ?
C6_3 C2_3 C3_3 C4_3 93.4(3) . . . . ?
C2_3 C3_3 C4_3 C8_3 148.1(2) . . . . ?
C2_3 C3_3 C4_3 C7_3 -93.9(3) . . . . ?
C2_3 C3_3 C4_3 C1_3 25.7(3) . . . . ?
N1_3 C1_3 C4_3 C3_3 -10.4(2) . . . . ?
B1_11 C1_3 C4_3 C3_3 120.0(6) . . . . ?
B1_111 C1_3 C4_3 C3_3 114.3(9) . . . . ?
N1_3 C1_3 C4_3 C8_3 -131.2(2) . . . . ?
B1_11 C1_3 C4_3 C8_3 -0.8(7) . . . . ?
B1_111 C1_3 C4_3 C8_3 -6.4(10) . . . . ?
N1_3 C1_3 C4_3 C7_3 109.0(2) . . . . ?
B1_11 C1_3 C4_3 C7_3 -120.6(6) . . . . ?
B1_111 C1_3 C4_3 C7_3 -126.2(9) . . . . ?
C2_3 N1_3 C1_4 C2_4 96.0(3) . . . . ?
C1_3 N1_3 C1_4 C2_4 -120.5(2) . . . . ?
C2_3 N1_3 C1_4 C6_4 -83.8(3) . . . . ?
C1_3 N1_3 C1_4 C6_4 59.7(3) . . . . ?
C6_4 C1_4 C2_4 C3_4 1.4(4) . . . . ?
N1_3 C1_4 C2_4 C3_4 -178.4(2) . . . . ?
C6_4 C1_4 C2_4 C7_4 -176.0(2) . . . . ?
N1_3 C1_4 C2_4 C7_4 4.2(4) . . . . ?
C1_4 C2_4 C3_4 C4_4 -0.7(4) . . . . ?
C7_4 C2_4 C3_4 C4_4 176.9(2) . . . . ?
C2_4 C3_4 C4_4 C5_4 -0.5(4) . . . . ?
C3_4 C4_4 C5_4 C6_4 1.1(4) . . . . ?
C4_4 C5_4 C6_4 C1_4 -0.4(4) . . . . ?
C4_4 C5_4 C6_4 C8_4 -179.0(2) . . . . ?
C2_4 C1_4 C6_4 C5_4 -0.9(4) . . . . ?
N1_3 C1_4 C6_4 C5_4 178.9(2) . . . . ?
C2_4 C1_4 C6_4 C8_4 177.6(2) . . . . ?
N1_3 C1_4 C6_4 C8_4 -2.5(4) . . . . ?
C3_4 C2_4 C7_4 C10_4 60.7(3) . . . . ?
C1_4 C2_4 C7_4 C10_4 -121.8(3) . . . . ?
C3_4 C2_4 C7_4 C9_4 -62.1(3) . . . . ?
C1_4 C2_4 C7_4 C9_4 115.4(3) . . . . ?
C5_4 C6_4 C8_4 C12_4 -54.4(3) . . . . ?
C1_4 C6_4 C8_4 C12_4 127.1(3) . . . . ?
C5_4 C6_4 C8_4 C11_4 67.5(3) . . . . ?
C1_4 C6_4 C8_4 C11_4 -111.1(3) . . . . ?
C3_5 C1_5 C2_5 C3_5 -1.4(4) 2_556 . . . ?
C1_5 C2_5 C3_5 C1_5 1.0(4) . . . 2_556 ?
 
_refine_diff_density_max    0.298
_refine_diff_density_min   -0.278
_refine_diff_density_rms    0.070

_shelx_res_file
;
TITL BTR348Benz_a.res in I2/a
    BTR348Benz_a.res
    created by SHELXL-2018/3 at 12:39:02 on 31-Jul-2020
REM Old TITL BTR348Benz in I2/a
REM SHELXT solution in I2/a
REM R1 0.196,  Rweak 0.012,  Alpha 0.034,  Orientation as input
REM Formula found by SHELXT:  C55 N4
CELL  0.71073  18.7033  10.5733  47.3696   90.000   90.329   90.000
ZERR    8.000   0.0281   0.0156   0.0819    0.000    0.029    0.000
LATT  2
SYMM 1/2-X, Y, -Z
SFAC C H B N
UNIT 424 600 16 32
TEMP -173.15
SIZE 0.273 0.274 0.288
L.S. 10
BOND $H
LIST 4
ACTA 52
SHEL 999 0.84
CONF
FMAP 2
PLAN 20
SIMU 0.004 N1_11 > C10_111
RIGU 0.004 N1_11 > C10_111
WGHT    0.054400
EXTI    0.001885
FVAR       0.20149   0.60972
RESI 11 MAIN
PART 1 21
N1    4    0.441682    0.501964    0.375083    21.00000    0.01835    0.01930 =
         0.01779    0.00121    0.00037    0.00048
N2    4    0.536210    0.608516    0.400851    21.00000    0.01905    0.01782 =
         0.01761   -0.00064   -0.00050    0.00169
B1    3    0.461166    0.563816    0.399921    21.00000    0.01791    0.01760 =
         0.01791    0.00148   -0.00134    0.00110
B2    3    0.553437    0.583128    0.348808    21.00000    0.01865    0.01736 =
         0.01910   -0.00069   -0.00123    0.00319
C1    1    0.565996    0.636403    0.427231    21.00000    0.01769    0.02112 =
         0.01916   -0.00109   -0.00151   -0.00037
AFIX  43
H1    2    0.535960    0.631842    0.443304    21.00000   -1.20000
AFIX   0
C2    1    0.635982    0.669917    0.431236    21.00000    0.01964    0.02422 =
         0.01903   -0.00058   -0.00120    0.00055
AFIX  43
H2    2    0.653726    0.687000    0.449677    21.00000   -1.20000
AFIX   0
C3    1    0.681908    0.678900    0.407460    21.00000    0.01991    0.02461 =
         0.02004   -0.00144   -0.00175   -0.00033
AFIX  43
H3    2    0.730958    0.700310    0.409643    21.00000   -1.20000
AFIX   0
C4    1    0.653141    0.655736    0.381419    21.00000    0.02104    0.02152 =
         0.01893   -0.00049    0.00040    0.00166
AFIX  43
H4    2    0.682809    0.665267    0.365348    21.00000   -1.20000
AFIX   0
C5    1    0.582230    0.618721    0.377278    21.00000    0.01950    0.01808 =
         0.01709    0.00053   -0.00054    0.00195
C6    1    0.483593    0.515833    0.348855    21.00000    0.01978    0.01876 =
         0.01753   -0.00003   -0.00070    0.00164
C7    1    0.448466    0.451145    0.325019    21.00000    0.02022    0.02051 =
         0.01858   -0.00056    0.00187   -0.00052
AFIX  43
H7    2    0.469869    0.461150    0.307017    21.00000   -1.20000
AFIX   0
C8    1    0.388277    0.378219    0.326105    21.00000    0.01961    0.02016 =
         0.01803   -0.00221    0.00182   -0.00159
AFIX  43
H8    2    0.369271    0.339403    0.309605    21.00000   -1.20000
AFIX   0
C9    1    0.355204    0.362497    0.352680    21.00000    0.02020    0.02057 =
         0.01759    0.00007    0.00158   -0.00062
AFIX  43
H9    2    0.313797    0.311062    0.354350    21.00000   -1.20000
AFIX   0
C10   1    0.382543    0.420479    0.375489    21.00000    0.01918    0.02087 =
         0.01731    0.00058   -0.00050    0.00102
AFIX  43
H10   2    0.360303    0.405297    0.393147    21.00000   -1.20000
AFIX   0
PART 0
RESI 0
RESI 111 MAIN
PART 2 -21
N1    4    0.580498    0.608357    0.374569   -21.00000    0.01892    0.01859 =
         0.01775    0.00066   -0.00013    0.00144
N2    4    0.478754    0.510820    0.348326   -21.00000    0.01899    0.01838 =
         0.01797    0.00070   -0.00021    0.00143
B1    3    0.468554    0.570111    0.400529   -21.00000    0.01868    0.01763 =
         0.01733    0.00110   -0.00089    0.00180
B2    3    0.547557    0.577173    0.346575   -21.00000    0.01939    0.01770 =
         0.01795   -0.00015   -0.00135    0.00323
C1    1    0.580548    0.641645    0.426157   -21.00000    0.01942    0.02109 =
         0.01771   -0.00146   -0.00019    0.00135
AFIX  43
H1    2    0.554779    0.642367    0.443381   -21.00000   -1.20000
AFIX   0
C2    1    0.650437    0.669676    0.426916   -21.00000    0.01813    0.02228 =
         0.01810   -0.00142   -0.00149    0.00057
AFIX  43
H2    2    0.674288    0.688379    0.444178   -21.00000   -1.20000
AFIX   0
C3    1    0.686875    0.670174    0.401038   -21.00000    0.02035    0.02368 =
         0.01780   -0.00227    0.00067    0.00025
AFIX  43
H3    2    0.735837    0.694034    0.400786   -21.00000   -1.20000
AFIX   0
C4    1    0.655501    0.638822    0.377290   -21.00000    0.02079    0.02124 =
         0.01779   -0.00092   -0.00065    0.00070
AFIX  43
H4    2    0.683929    0.635905    0.360747   -21.00000   -1.20000
AFIX   0
C5    1    0.442536    0.502518    0.372035   -21.00000    0.01864    0.01884 =
         0.01706    0.00042   -0.00115    0.00075
C6    1    0.542988    0.610851    0.400853   -21.00000    0.01823    0.01812 =
         0.01805   -0.00061   -0.00069    0.00098
C7    1    0.458502    0.460950    0.323291   -21.00000    0.01979    0.01983 =
         0.01926   -0.00066    0.00080   -0.00080
AFIX  43
H7    2    0.485585    0.476656    0.306752   -21.00000   -1.20000
AFIX   0
C8    1    0.399890    0.389310    0.322144   -21.00000    0.02083    0.02078 =
         0.01768   -0.00100    0.00150   -0.00235
AFIX  43
H8    2    0.384981    0.353787    0.304655   -21.00000   -1.20000
AFIX   0
C9    1    0.360192    0.366146    0.346578   -21.00000    0.02009    0.02028 =
         0.01760   -0.00153    0.00103   -0.00055
AFIX  43
H9    2    0.320858    0.309312    0.346194   -21.00000   -1.20000
AFIX   0
C10   1    0.379144    0.427066    0.371102   -21.00000    0.01937    0.02041 =
         0.01735   -0.00012    0.00109    0.00014
AFIX  43
H10   2    0.350188    0.419087    0.387417   -21.00000   -1.20000
AFIX   0
PART 0
RESI 0
RESI 1 CAAC
C1    1    0.594014    0.617662    0.319502    11.00000    0.02074    0.02224 =
         0.02149    0.00300   -0.00235    0.00277
AFIX  13
H1    2    0.633175    0.677452    0.324927    11.00000   -1.20000
AFIX   0
N1    4    0.548174    0.688537    0.298895    11.00000    0.02416    0.01941 =
         0.01910    0.00028   -0.00246    0.00409
C2    1    0.555722    0.643070    0.269325    11.00000    0.02963    0.02675 =
         0.01826   -0.00062   -0.00022   -0.00317
C3    1    0.589585    0.512268    0.273490    11.00000    0.03567    0.02756 =
         0.02264   -0.00496    0.00747   -0.00122
AFIX  23
H3A   2    0.622515    0.493618    0.257740    11.00000   -1.20000
H3AB  2    0.551896    0.446538    0.273718    11.00000   -1.20000
AFIX   0
C4    1    0.630926    0.511473    0.301671    11.00000    0.02521    0.02164 =
         0.02504   -0.00157    0.00599    0.00186
C5    1    0.482701    0.630613    0.254645    11.00000    0.03953    0.04767 =
         0.02130    0.00108   -0.00593   -0.00965
AFIX 137
H5A   2    0.462155    0.714893    0.251715    11.00000   -1.50000
H5B   2    0.450631    0.580348    0.266480    11.00000   -1.50000
H5C   2    0.488688    0.588643    0.236365    11.00000   -1.50000
AFIX   0
C6    1    0.600769    0.726737    0.249845    11.00000    0.03773    0.03516 =
         0.02493    0.00052    0.00225   -0.00384
AFIX 137
H6A   2    0.600001    0.691656    0.230697    11.00000   -1.50000
H6B   2    0.650150    0.729491    0.256849    11.00000   -1.50000
H6C   2    0.580935    0.812520    0.249545    11.00000   -1.50000
AFIX   0
C7    1    0.629320    0.379958    0.315476    11.00000    0.03219    0.02557 =
         0.03395   -0.00041    0.00631    0.00643
AFIX 137
H7A   2    0.579605    0.354551    0.318611    11.00000   -1.50000
H7B   2    0.654816    0.382900    0.333596    11.00000   -1.50000
H7C   2    0.652516    0.318567    0.303024    11.00000   -1.50000
AFIX   0
C8    1    0.710476    0.542747    0.297027    11.00000    0.02648    0.03459 =
         0.03695    0.00016    0.00477    0.00311
AFIX 137
H8A   2    0.731626    0.479427    0.284484    11.00000   -1.50000
H8B   2    0.735716    0.541995    0.315213    11.00000   -1.50000
H8C   2    0.714672    0.626705    0.288430    11.00000   -1.50000
AFIX   0
RESI 0
RESI 2 DIPP
C1    1    0.531045    0.818890    0.305645    11.00000    0.02767    0.01891 =
         0.01899    0.00140   -0.00242    0.00328
C2    1    0.459059    0.851694    0.311108    11.00000    0.02855    0.02557 =
         0.02353    0.00737    0.00210    0.00565
C3    1    0.442211    0.975135    0.319206    11.00000    0.03174    0.03426 =
         0.02955    0.00885    0.00556    0.01191
AFIX  43
H3    2    0.393624    0.996948    0.322335    11.00000   -1.20000
AFIX   0
C4    1    0.494214    1.065999    0.322770    11.00000    0.04542    0.02542 =
         0.02672    0.00060    0.00377    0.01000
AFIX  43
H4    2    0.481973    1.149003    0.328708    11.00000   -1.20000
AFIX   0
C5    1    0.564240    1.034267    0.317567    11.00000    0.03703    0.02271 =
         0.02192    0.00176   -0.00077   -0.00134
AFIX  43
H5    2    0.600205    1.096783    0.320065    11.00000   -1.20000
AFIX   0
C6    1    0.584251    0.913977    0.308784    11.00000    0.02663    0.02349 =
         0.01900    0.00237   -0.00273    0.00212
C7    1    0.397940    0.756802    0.310542    11.00000    0.02546    0.02969 =
         0.03901    0.01221    0.00749    0.00562
AFIX  13
H7    2    0.418301    0.672108    0.305725    11.00000   -1.20000
AFIX   0
C8    1    0.663331    0.894449    0.302990    11.00000    0.02476    0.02172 =
         0.03215    0.00304   -0.00312   -0.00281
AFIX  13
H8    2    0.670112    0.804741    0.296878    11.00000   -1.20000
AFIX   0
C9    1    0.363037    0.746659    0.339483    11.00000    0.04902    0.03847 =
         0.06289    0.01543    0.03080    0.01396
AFIX 137
H9A   2    0.335959    0.824038    0.343346    11.00000   -1.50000
H9B   2    0.400107    0.735573    0.353978    11.00000   -1.50000
H9C   2    0.330623    0.673848    0.339718    11.00000   -1.50000
AFIX   0
C10   1    0.340990    0.789551    0.288168    11.00000    0.02346    0.03984 =
         0.07791    0.02025   -0.00467   -0.00006
AFIX 137
H10A  2    0.362906    0.789817    0.269426    11.00000   -1.50000
H10B  2    0.321076    0.873360    0.292153    11.00000   -1.50000
H10C  2    0.302693    0.726346    0.288666    11.00000   -1.50000
AFIX   0
C11   1    0.689458    0.980601    0.278992    11.00000    0.03090    0.03221 =
         0.03598    0.00456   -0.00147   -0.00683
AFIX 137
H11A  2    0.658236    0.970204    0.262470    11.00000   -1.50000
H11B  2    0.738524    0.957538    0.273985    11.00000   -1.50000
H11C  2    0.688255    1.068936    0.285236    11.00000   -1.50000
AFIX   0
C12   1    0.709570    0.916175    0.329407    11.00000    0.03788    0.03001 =
         0.03995    0.00277   -0.00981   -0.00749
AFIX 137
H12A  2    0.759096    0.892073    0.325433    11.00000   -1.50000
H12B  2    0.691331    0.864597    0.344974    11.00000   -1.50000
H12C  2    0.707818    1.005733    0.334689    11.00000   -1.50000
AFIX   0
RESI 0
RESI 3 CAAC
C1    1    0.407285    0.584335    0.425287    11.00000    0.01877    0.01885 =
         0.02060   -0.00178   -0.00336    0.00115
AFIX  13
H1    2    0.358319    0.575163    0.416948    11.00000   -1.20000
AFIX   0
N1    4    0.408989    0.712913    0.438634    11.00000    0.02216    0.01929 =
         0.01720   -0.00084   -0.00181    0.00335
C2    1    0.401804    0.706905    0.469935    11.00000    0.02291    0.02539 =
         0.01885    0.00002    0.00073    0.00245
C3    1    0.428358    0.572486    0.476242    11.00000    0.02188    0.02925 =
         0.02137    0.00259    0.00125    0.00005
AFIX  23
H3A   2    0.404679    0.539261    0.493346    11.00000   -1.20000
H3AB  2    0.480626    0.573274    0.479656    11.00000   -1.20000
AFIX   0
C4    1    0.410615    0.488296    0.450755    11.00000    0.02522    0.02321 =
         0.02359    0.00450   -0.00090   -0.00010
C5    1    0.449670    0.805142    0.484312    11.00000    0.03219    0.03313 =
         0.01862   -0.00183   -0.00204   -0.00256
AFIX 137
H5A   2    0.499038    0.794285    0.477929    11.00000   -1.50000
H5B   2    0.447657    0.793862    0.504827    11.00000   -1.50000
H5C   2    0.432998    0.890251    0.479398    11.00000   -1.50000
AFIX   0
C6    1    0.326273    0.728386    0.481342    11.00000    0.02674    0.03756 =
         0.02129   -0.00201    0.00216    0.00307
AFIX 137
H6A   2    0.307971    0.809622    0.474445    11.00000   -1.50000
H6B   2    0.327736    0.729193    0.502025    11.00000   -1.50000
H6C   2    0.294807    0.660080    0.474851    11.00000   -1.50000
AFIX   0
C7    1    0.338430    0.420195    0.454757    11.00000    0.04091    0.02506 =
         0.02758    0.00371   -0.00218   -0.00503
AFIX 137
H7A   2    0.299979    0.482947    0.455825    11.00000   -1.50000
H7B   2    0.339841    0.370801    0.472257    11.00000   -1.50000
H7C   2    0.329616    0.363579    0.438731    11.00000   -1.50000
AFIX   0
C8    1    0.466959    0.383554    0.447088    11.00000    0.04074    0.02501 =
         0.02630    0.00448   -0.00243    0.00802
AFIX 137
H8A   2    0.456032    0.334607    0.430033    11.00000   -1.50000
H8B   2    0.466281    0.327492    0.463559    11.00000   -1.50000
H8C   2    0.514436    0.421876    0.445337    11.00000   -1.50000
AFIX   0
RESI 0
RESI 4 DIPP
C1    1    0.377620    0.819720    0.423291    11.00000    0.02220    0.02157 =
         0.01538   -0.00248   -0.00033    0.00370
C2    1    0.421764    0.923786    0.416527    11.00000    0.02532    0.02255 =
         0.01776    0.00061    0.00197   -0.00042
C3    1    0.393291    1.028215    0.402572    11.00000    0.02865    0.02388 =
         0.02871    0.00238   -0.00134   -0.00219
AFIX  43
H3    2    0.423366    1.097999    0.398330    11.00000   -1.20000
AFIX   0
C4    1    0.322236    1.032160    0.394800    11.00000    0.03300    0.02385 =
         0.02781    0.00426   -0.00607    0.00365
AFIX  43
H4    2    0.303362    1.104322    0.385417    11.00000   -1.20000
AFIX   0
C5    1    0.278918    0.930747    0.400744    11.00000    0.02424    0.02958 =
         0.02415    0.00192   -0.00459    0.00201
AFIX  43
H5    2    0.230163    0.933483    0.395042    11.00000   -1.20000
AFIX   0
C6    1    0.304344    0.823531    0.414936    11.00000    0.02455    0.02457 =
         0.01469   -0.00174   -0.00059    0.00357
C7    1    0.501646    0.927336    0.422640    11.00000    0.02056    0.02266 =
         0.02844    0.00012    0.00054   -0.00103
AFIX  13
H7    2    0.514845    0.847649    0.432776    11.00000   -1.20000
AFIX   0
C8    1    0.249613    0.718405    0.419440    11.00000    0.02011    0.02801 =
         0.02310    0.00124    0.00088    0.00137
AFIX  13
H8    2    0.272191    0.651529    0.431464    11.00000   -1.20000
AFIX   0
C9    1    0.544654    0.932892    0.395163    11.00000    0.02769    0.02531 =
         0.03737    0.00477    0.00503    0.00139
AFIX 137
H9A   2    0.529550    0.863929    0.382659    11.00000   -1.50000
H9B   2    0.595709    0.924110    0.399500    11.00000   -1.50000
H9C   2    0.536159    1.014186    0.385790    11.00000   -1.50000
AFIX   0
C10   1    0.522127    1.039233    0.441533    11.00000    0.02729    0.02969 =
         0.03758   -0.00113   -0.00577   -0.00428
AFIX 137
H10A  2    0.515692    1.118328    0.431037    11.00000   -1.50000
H10B  2    0.572251    1.031074    0.447394    11.00000   -1.50000
H10C  2    0.491549    1.039929    0.458263    11.00000   -1.50000
AFIX   0
C11   1    0.227815    0.658130    0.391086    11.00000    0.02742    0.03166 =
         0.02914   -0.00141   -0.00473   -0.00185
AFIX 137
H11A  2    0.209532    0.723798    0.378354    11.00000   -1.50000
H11B  2    0.190494    0.594758    0.394288    11.00000   -1.50000
H11C  2    0.269541    0.617463    0.382568    11.00000   -1.50000
AFIX   0
C12   1    0.181898    0.765192    0.434326    11.00000    0.02243    0.03647 =
         0.03299    0.00202    0.00049    0.00232
AFIX 137
H12A  2    0.155044    0.821067    0.421615    11.00000   -1.50000
H12B  2    0.195349    0.811779    0.451435    11.00000   -1.50000
H12C  2    0.152071    0.692599    0.439433    11.00000   -1.50000
AFIX   0
RESI 0
RESI 5 BENZ
C1    1    0.275910    0.084950    0.527336    11.00000    0.05265    0.02762 =
         0.03578   -0.00030   -0.01021   -0.00277
AFIX  43
H1    2    0.293751    0.083688    0.546151    11.00000   -1.20000
AFIX   0
C2    1    0.322588    0.086354    0.505024    11.00000    0.04208    0.03237 =
         0.04997   -0.00303   -0.00994    0.00323
AFIX  43
H2    2    0.372677    0.088000    0.508448    11.00000   -1.20000
AFIX   0
C3    1    0.296791    0.085375    0.477610    11.00000    0.05200    0.02885 =
         0.04071    0.00452    0.00551    0.00573
AFIX  43
H3    2    0.329112    0.084995    0.462212    11.00000   -1.20000
RESI 0
AFIX   0
HKLF 4


REM  BTR348Benz_a.res in I2/a
REM wR2 = 0.1769, GooF = S = 1.033, Restrained GooF = 0.991 for all data
REM R1 = 0.0631 for 5050 Fo > 4sig(Fo) and 0.1137 for all 8282 data
REM 676 parameters refined using 696 restraints

END

WGHT      0.0543      0.0000

REM Highest difference peak  0.298,  deepest hole -0.278,  1-sigma level  0.070
Q1    1   0.4711  0.6704  0.4448  11.00000  0.05    0.30
Q2    1   0.6374  0.9674  0.3232  11.00000  0.05    0.30
Q3    1   0.4872  0.6727  0.3389  11.00000  0.05    0.26
Q4    1   0.5648  0.6804  0.4159  11.00000  0.05    0.26
Q5    1   0.5562  0.9128  0.3339  11.00000  0.05    0.25
Q6    1   0.4221  0.8232  0.4564  11.00000  0.05    0.25
Q7    1   0.4503  0.7770  0.3390  11.00000  0.05    0.25
Q8    1   0.4105  0.9173  0.4003  11.00000  0.05    0.24
Q9    1   0.5650  0.7377  0.3418  11.00000  0.05    0.24
Q10   1   0.5011  0.8792  0.4368  11.00000  0.05    0.24
Q11   1   0.5685  0.6746  0.3607  11.00000  0.05    0.24
Q12   1   0.5325  0.6621  0.4406  11.00000  0.05    0.24
Q13   1   0.5378  0.6584  0.2844  11.00000  0.05    0.23
Q14   1   0.4657  0.4764  0.3390  11.00000  0.05    0.23
Q15   1   0.5259  1.0338  0.3119  11.00000  0.05    0.23
Q16   1   0.5818  0.6361  0.2957  11.00000  0.05    0.23
Q17   1   0.1790  0.7650  0.3953  11.00000  0.05    0.23
Q18   1   0.1301  0.7677  0.4177  11.00000  0.05    0.23
Q19   1   0.4406  0.8995  0.2905  11.00000  0.05    0.22
Q20   1   0.7687  0.9076  0.3163  11.00000  0.05    0.22
;
_shelx_res_checksum   94123

_shelx_hkl_file
;
   0   0  -2    7.10    1.90
   0   0  -2    9.30    2.00
   0   0   4  952.10  198.98
   0   0  -4 1135.19  199.28
   0   0   4  923.61  199.18
   0   0  -4  979.60  199.08
   0   0   6  304.37   67.99
   0   0   6  389.36   68.19
   0   0  -6  312.87   68.09
   0   0  -6  362.66   68.39
   0   0   8 9789.92 1931.61
   0   0  -8 9411.66 1931.81
   0   0   8 9785.62 1931.51
   0   0  10 4435.36  830.22
   0   0  10 3875.21  830.02
   0   0  12 1116.29  212.18
   0   0  12  907.51  212.08
   0   0 -12 1177.08  212.78
   0   0 -14 2506.65  479.05
   0   0  14 1998.10  478.35
   0   0  14 2686.93  478.45
   0   0  16  767.02  182.48
   0   0  16 1058.19  182.58
   0   0  18  815.12  137.89
   0   0 -18  594.94  138.19
   0   0  18  641.44  137.49
   0   0 -20  182.48   40.30
   0   0  20  188.38   38.10
   0   0  20  176.38   38.20
   0   0  22  299.17   57.19
   0   0  22  243.18   56.79
   0   0 -22  315.47   58.99
   0   0  24 1190.08  245.38
   0   0  24 1477.95  245.48
   0   0 -24  974.80  245.78
   0   0  26   18.60    6.90
   0   0  26   20.70    7.40
   0   0 -26    8.20    9.90
   0   0  28   19.70    8.90
   0   0 -28   57.79   14.60
   0   0  28   36.10   10.10
   0   0 -30  155.78   32.40
   0   0  30   95.49   28.60
   0   0  30  186.68   30.80
   0   0 -32   21.60   15.60
   0   0  32   50.19   13.60
   0   0  32   84.09   15.60
   0   0  34   54.79   16.30
   0   0 -34  102.79   21.30
   0   0  34   60.79   17.30
   0   0  36  101.09   27.50
   0   0 -36  147.29   31.30
   0   0  36  130.19   28.70
   0   0 -38  144.49   34.50
   0   0  38  153.58   32.60
   0   0  38  128.49   32.20
   0   0 -40 1557.54  315.57
   0   0  42   70.09   19.70
   0   0 -42   73.29   23.10
   0   0  44   68.69   18.50
   0   0 -44   51.49   21.30
   0   0  46   14.70   10.10
   0   0 -46   10.90   13.70
   0   0 -48   53.29   20.30
   0   0  48   51.79   16.90
   0   0 -50   43.60   19.80
   0   0  50   28.80   14.30
   0   0  52   -6.60    9.60
   0   0 -52   -4.00   15.30
   0   0  54   92.09   25.50
   0   0  56    5.40   12.20
   0   0  58   44.70   18.40
   0  -1  -1  366.36   64.89
   0  -1  -1  274.77   64.79
   0  -1   1  378.46   64.99
   0   1  -1  273.67   64.69
   0   1   1  353.26   64.89
   0   1   1  288.17   64.79
   0   1  -1  368.36   64.89
   0  -1   3  890.71  158.58
   0  -1  -3  881.21  158.88
   0  -1   3  726.43  158.88
   0  -1  -3  747.83  158.68
   0  -1  -3  801.42  158.78
   0  -1   3  791.82  158.78
   0   1   3  763.62  158.88
   0   1   3  799.92  158.78
   0   1  -3  866.51  158.78
   0   1   3  740.63  158.68
   0   1  -3  717.03  158.58
   0  -1  -5  200.58   38.60
   0  -1   5  205.98   38.70
   0  -1  -5  232.98   40.30
   0  -1   5  216.28   38.50
   0  -1  -5  191.98   38.70
   0   1  -5  157.28   38.80
   0   1  -5  180.58   38.70
   0   1   5  217.78   38.80
   0   1  -5  183.88   38.70
   0   1   5  201.38   38.60
   0   1  -5  172.38   38.50
   0   1   5  159.58   38.70
   0  -1   7  207.18   41.30
   0  -1   7  179.28   41.40
   0  -1  -7  190.48   41.10
   0  -1  -7  196.18   42.80
   0  -1   7  235.18   41.10
   0   1  -7  224.38   41.60
   0   1   7  217.88   41.50
   0   1   7  158.58   41.10
   0   1  -7  255.47   41.60
   0   1  -7  197.78   41.10
   0  -1  -9  155.88   32.20
   0  -1   9  158.28   29.80
   0  -1   9  115.99   30.10
   0  -1  -9  179.48   29.90
   0   1  -9  151.68   30.40
   0   1   9  129.69   29.80
   0   1   9  136.29   30.10
   0   1   9  146.89   30.10
   0  -1 -11 5283.37 1072.69
   0  -1 -11 6003.60 1073.89
   0  -1  11 4673.53 1072.59
   0   1  11 5110.99 1072.59
   0   1  11 5395.46 1072.99
   0   1 -11 5147.98 1072.99
   0   1  11 6079.89 1073.09
   0  -1  13    2.50    3.40
   0  -1 -13    2.40    6.70
   0  -1  13   -0.10    2.40
   0  -1 -13    4.80    2.80
   0   1  13    2.90    3.50
   0   1  13    3.40    3.30
   0   1 -13   -2.80    3.70
   0  -1  15  392.36   79.89
   0  -1 -15  416.96   81.69
   0   1  15  438.76   80.39
   0   1 -15  417.06   80.69
   0   1  15  339.57   80.09
   0  -1  17   55.69   13.50
   0  -1  17   42.50   12.50
   0  -1 -17   65.99   16.20
   0  -1 -17   67.29   13.10
   0   1  17   72.59   14.00
   0   1 -17   62.09   14.30
   0   1  17   57.09   13.60
   0  -1  19    6.50    4.00
   0  -1 -19    9.50    4.60
   0  -1 -19   13.30    9.40
   0  -1  19    8.30    5.30
   0   1 -19    7.00    6.50
   0   1  19   14.40    5.90
   0   1  19    7.00    5.20
   0  -1 -21    2.80    9.10
   0  -1  21   16.70    5.40
   0  -1  21   17.70    6.40
   0  -1 -21    8.10    5.20
   0   1  21   18.40    6.10
   0   1 -21   -0.60    6.60
   0   1  21    8.50    6.20
   0  -1 -23   34.90   11.70
   0  -1  23    6.60    5.60
   0  -1  23    8.30    6.60
   0   1  23   27.30    7.70
   0   1 -23   21.40    9.20
   0   1  23   22.60    7.60
   0  -1  25  427.06  101.39
   0  -1  25  562.44  102.19
   0  -1 -25  379.06  104.09
   0   1  25  548.65  102.19
   0   1  25  487.55  102.09
   0   1 -25  626.14  103.29
   0  -1  27  169.38   31.40
   0  -1  27  204.48   33.40
   0  -1 -27  138.79   35.20
   0   1 -27  108.39   32.60
   0   1  27  166.08   32.80
   0   1  27  106.29   31.70
   0  -1 -29   55.99   17.10
   0  -1  29   93.49   15.60
   0  -1  29   50.19   12.90
   0   1  29   57.39   14.10
   0   1  29   26.60   12.90
   0   1 -29   58.59   15.70
   0  -1 -31   -6.50    9.60
   0  -1  31    9.90    5.90
   0  -1  31    7.50    6.10
   0   1  31    7.40    6.80
   0   1 -31   15.60    9.30
   0   1  31   -9.30    4.40
   0  -1  33   11.00    9.30
   0  -1  33   37.50   10.10
   0  -1 -33   47.60   15.90
   0   1 -33   29.80   12.50
   0   1  33   17.60   10.10
   0   1  33   53.49   11.60
   0  -1  35   40.90   11.60
   0  -1 -35   45.70   16.10
   0  -1  35   26.90    9.60
   0   1  35   26.20   10.30
   0   1  35   20.00   10.80
   0   1 -35   34.00   13.60
   0  -1  37  530.25  117.29
   0  -1  37  614.84  118.19
   0  -1 -37  512.55  121.49
   0   1  37  693.13  118.59
   0   1 -37  524.65  118.89
   0  -1  39  265.57   66.19
   0  -1 -39  219.68   67.59
   0  -1  39  335.87   65.39
   0   1 -39  382.96   69.19
   0   1  39  359.66   66.39
   0  -1  41  197.08   37.10
   0  -1  41  113.79   34.10
   0  -1 -41  167.18   40.00
   0   1  41  193.48   37.30
   0   1 -41  161.18   37.20
   0  -1 -43   15.70   14.70
   0  -1  43   -5.60    7.80
   0   1  43    3.10    8.80
   0   1 -43    5.30   10.00
   0  -1  45   46.50   14.80
   0  -1 -45    7.80   17.30
   0   1  45   63.59   16.10
   0   1 -45   34.30   16.60
   0  -1 -47   26.00   17.10
   0  -1  47   24.10   12.10
   0   1  47   24.30   12.90
   0   1 -47   19.70   15.40
   0  -1  49   19.10   11.50
   0  -1 -49    1.10   17.50
   0   1 -49   -1.30   13.30
   0   1  49   27.20   12.70
   0  -1  51   86.59   24.70
   0  -1 -51   76.59   28.40
   0   1  51   90.19   25.00
   0   1 -51   99.39   28.00
   0  -1 -53   24.40   17.60
   0  -1  53  -10.30    8.90
   0   1  53   13.30   12.30
   0  -1  55    4.40   11.10
   0  -1 -55   -9.20   17.90
   0   1  55   13.50   13.10
   0  -1  57   -0.10   11.80
   0   1  57    0.60   13.50
   0  -1  59    1.30   12.40
   0   1  59   17.20   15.10
   0  -2   0 3444.06  658.53
   0   2   0 3141.39  658.63
   0  -2  -2  304.67   77.39
   0  -2   2  361.46   77.49
   0   2  -2  408.46   77.29
   0   2   2  391.26   77.59
   0   2  -2  472.65   77.79
   0  -2  -4  989.50  217.78
   0  -2   4 1176.48  217.68
   0  -2   4 1114.79  217.68
   0   2  -4 1126.49  218.08
   0   2  -4  929.11  217.68
   0   2   4 1209.78  218.08
   0  -2  -6  338.57   63.19
   0  -2   6  302.17   63.09
   0  -2   6  252.17   62.79
   0   2  -6  326.37   63.59
   0   2  -6  350.46   62.99
   0   2   6  308.27   63.19
   0   2  -6  346.07   63.39
   0  -2   8    0.00    2.80
   0  -2  -8   -4.90    2.40
   0  -2   8    1.10    1.80
   0  -2  -8   -4.60    8.50
   0   2  -8    4.50    2.20
   0   2   8    7.00    3.10
   0   2  -8    6.30    4.10
   0   2  -8    4.70    3.20
   0  -2  10  342.97   77.99
   0  -2 -10  318.57   80.09
   0  -2 -10  395.26   77.89
   0  -2  10  402.06   77.69
   0   2  10  382.46   78.29
   0   2 -10  381.16   77.69
   0   2 -10  375.56   78.19
   0   2 -10  413.66   78.59
   0   2  10  440.16   78.29
   0  -2  12  295.07   80.29
   0  -2  12  413.36   80.09
   0  -2 -12  390.46   82.79
   0  -2 -12  469.35   80.39
   0   2 -12  406.36   80.59
   0   2  12  440.96   80.69
   0   2  12  375.46   80.69
   0  -2  14 1365.46  283.07
   0  -2 -14 1226.88  284.97
   0  -2  14 1376.26  283.47
   0  -2 -14 1436.56  283.17
   0   2 -14 1507.15  283.97
   0   2  14 1637.24  283.77
   0   2 -14 1250.97  283.47
   0   2  14 1505.45  283.87
   0  -2  16  151.08   40.00
   0  -2 -16  135.89   43.00
   0  -2  16  237.18   39.70
   0   2 -16  224.18   40.90
   0   2  16  211.38   40.40
   0   2  16  166.38   40.30
   0  -2 -18 1044.20  194.48
   0  -2 -18 1021.40  191.88
   0  -2  18 1112.69  192.48
   0   2 -18  848.32  192.58
   0   2 -18  786.72  192.28
   0   2  18  966.70  192.58
   0   2  18  956.80  192.38
   0  -2 -20   -1.00    9.60
   0  -2  20   -2.90    2.90
   0  -2  20   -3.80    4.20
   0  -2 -20   -1.20    3.70
   0   2  20  -10.20    4.30
   0   2  20   -5.50    4.60
   0   2 -20    1.70    4.90
   0   2 -20  -13.90    4.30
   0  -2 -22 1509.05  350.56
   0  -2  22 1681.03  348.87
   0  -2 -22 1759.12  348.47
   0   2  22 1888.81  349.27
   0   2 -22 1729.53  349.37
   0   2 -22 1812.02  349.27
   0  -2 -24   70.59   22.00
   0  -2  24   59.59   17.90
   0  -2  24   71.59   17.40
   0  -2 -24   64.49   17.40
   0   2  24  106.99   19.50
   0   2 -24  109.79   20.20
   0   2  24  100.99   19.50
   0  -2 -26   38.50    8.40
   0  -2  26   23.40    7.10
   0  -2 -26    0.70   11.60
   0  -2  26   41.20    9.40
   0   2  26   17.70    8.50
   0   2 -26    8.10    8.20
   0   2  26   26.80    8.60
   0  -2  28    4.70    6.90
   0  -2  28   14.70    6.60
   0  -2 -28   20.30   12.80
   0  -2 -28   40.90    8.60
   0   2  28   27.30    9.20
   0   2 -28   21.10    9.40
   0   2  28   49.90   10.00
   0  -2  30    3.40    5.70
   0  -2 -30    0.80    5.30
   0  -2 -30    4.20   10.60
   0  -2  30    0.40    4.40
   0   2  30    3.00    5.90
   0   2 -30   15.70    8.40
   0   2  30   -3.40    5.00
   0  -2  32    7.40    5.60
   0  -2 -32   14.20   12.90
   0  -2  32    6.70    6.90
   0   2 -32    5.10    8.60
   0   2  32    9.90    7.50
   0  -2  34   13.80    6.80
   0  -2 -34   28.90   14.70
   0  -2  34    4.40    7.10
   0   2  34   14.90    8.60
   0   2 -34   19.20   10.40
   0  -2  36  147.19   33.30
   0  -2 -36  206.48   40.30
   0  -2  36  159.98   34.50
   0   2 -36  156.88   35.60
   0   2  36  121.59   33.80
   0  -2  38   70.99   23.70
   0  -2  38   83.49   22.90
   0  -2 -38  110.69   29.80
   0   2  38  118.29   25.20
   0   2 -38  146.29   27.10
   0  -2 -40  787.52  161.98
   0  -2  40  764.42  158.78
   0  -2  40  820.52  158.18
   0   2  40  805.02  159.08
   0   2 -40  711.93  159.38
   0  -2 -42   29.20   17.20
   0  -2  42   12.50    9.90
   0  -2  42   13.60    9.30
   0   2  42   19.60   11.90
   0   2 -42   49.70   14.60
   0  -2 -44    8.80   17.40
   0  -2  44    5.30    8.90
   0   2  44    8.10   10.60
   0   2 -44   38.10   14.20
   0  -2  46    8.90   10.40
   0  -2 -46   19.30   17.40
   0   2 -46    9.70   13.10
   0   2  46   11.80   11.10
   0  -2  48    4.80   10.30
   0  -2 -48   36.50   20.70
   0   2 -48   13.70   12.00
   0   2  48   21.20   12.10
   0   2 -48   18.90   14.90
   0  -2  50   11.30   11.60
   0  -2 -50   38.70   23.10
   0   2 -50   23.30   13.70
   0   2  50   13.10   12.30
   0  -2  52   31.80   15.40
   0  -2 -52   38.40   22.10
   0   2  52   41.40   17.10
   0   2 -52   35.40   16.90
   0  -2  54   -4.90   11.50
   0  -2 -54   20.00   22.20
   0   2 -54  -13.10   10.70
   0   2  54    5.70   12.70
   0  -2 -56   10.20   20.70
   0  -2  56   19.80   14.80
   0   2 -56   50.19   18.60
   0   2  56   12.60   14.90
   0  -2 -58  -12.30   23.50
   0  -2  58    2.00   11.90
   0   2  58   -7.90   13.20
   0   2 -58  -13.40   15.10
   0  -3  -1 1540.15  320.27
   0  -3   1 1763.32  319.97
   0  -3   1 1594.74  320.27
   0   3   1 1469.25  320.37
   0  -3   3  203.08   36.30
   0  -3  -3  146.79   35.90
   0  -3   3  151.38   35.60
   0   3   3  203.78   36.50
   0   3  -3  206.78   36.60
   0  -3   5 1448.16  290.07
   0  -3  -5 1342.47  289.77
   0  -3   5 1731.63  289.77
   0   3   5 1252.27  289.97
   0   3  -5 1428.06  290.17
   0  -3   7  334.27   60.59
   0  -3  -7  276.87   60.99
   0  -3   7  285.47   60.69
   0   3  -7  256.67   61.19
   0   3  -7  277.27   61.09
   0   3   7  375.76   61.59
   0  -3   9   29.00    6.20
   0  -3   9   13.80    6.20
   0  -3  -9   22.10    6.90
   0   3   9   35.30    7.30
   0   3  -9   23.10    7.10
   0   3  -9   25.30    7.90
   0   3  -9   35.00    6.70
   0  -3  11  137.19   28.20
   0  -3 -11  121.39   28.70
   0  -3  11  127.09   28.70
   0  -3 -11  168.78   34.70
   0   3 -11  143.29   29.20
   0   3  11  160.38   29.00
   0   3 -11  143.09   30.00
   0  -3 -13   16.10    5.70
   0  -3 -13    6.20   12.50
   0  -3  13   17.30    4.50
   0  -3  13   25.10    6.20
   0   3 -13   15.70    4.90
   0   3  13    6.50    5.60
   0   3 -13   18.50    6.00
   0   3 -13   29.50    7.80
   0  -3 -15  826.12  178.28
   0  -3  15  928.61  174.58
   0  -3 -15  802.12  174.88
   0  -3  15  954.20  175.28
   0   3  15 1046.50  175.48
   0   3 -15  821.12  175.18
   0   3 -15  689.03  175.48
   0  -3 -17  737.53  170.58
   0   3 -17  788.22  168.48
   0   3  17  950.30  168.28
   0   3 -17  818.72  168.08
   0  -3  19   10.70    4.20
   0  -3 -19    6.70   12.10
   0  -3 -19   23.50    5.60
   0  -3  19    8.90    5.80
   0   3 -19    5.60    6.50
   0   3 -19    5.80    5.50
   0   3  19   16.30    6.40
   0  -3  21   30.50    8.10
   0  -3 -21   38.70   17.10
   0  -3 -21   23.90    6.90
   0  -3  21   20.40    6.10
   0   3 -21   27.10    8.10
   0   3 -21   37.00    9.50
   0   3  21    6.40    6.90
   0  -3 -23   77.29   12.90
   0  -3  23   52.59   11.70
   0  -3 -23   13.90   16.10
   0  -3  23   47.70   12.90
   0   3 -23   53.09   13.30
   0   3  23   42.00   13.00
   0   3 -23   42.00   13.50
   0  -3 -25  730.03  147.59
   0  -3 -25  642.44  142.99
   0  -3  25  716.63  142.89
   0  -3  25  639.14  143.49
   0   3  25  888.61  144.29
   0  -3 -27   80.19   23.20
   0  -3 -27   79.69   16.10
   0  -3  27   71.19   16.80
   0  -3  27   64.39   15.30
   0   3  27   48.10   16.40
   0   3 -27   56.09   17.50
   0   3 -27   77.79   17.60
   0  -3 -29  328.97  100.19
   0  -3 -29  557.24   95.99
   0  -3  29  470.05   95.49
   0  -3  29  449.76   96.29
   0   3 -29  535.15   97.19
   0   3 -29  563.54   97.89
   0   3  29  361.86   96.19
   0  -3 -31   -3.60    5.50
   0  -3  31   -2.70    5.50
   0  -3 -31    7.30   13.40
   0  -3  31   -2.10    4.30
   0   3 -31    2.30    7.40
   0   3 -31    4.70    7.20
   0   3  31  -10.50    6.00
   0  -3  33  282.07   58.19
   0  -3  33  240.38   59.59
   0  -3 -33  301.77   65.39
   0  -3 -33  281.97   58.49
   0   3 -33  298.37   59.99
   0   3 -33  306.27   61.69
   0   3  33  287.57   60.49
   0  -3 -35   13.30    7.50
   0  -3  35   -2.90    5.30
   0  -3  35    1.50    6.70
   0  -3 -35   17.90   15.90
   0   3  35   -2.20    7.70
   0   3 -35    2.30    8.50
   0   3 -35    1.80    8.50
   0  -3  37   12.50    8.20
   0  -3  37   15.90    7.20
   0  -3 -37    9.70   15.70
   0   3 -37    5.10    9.40
   0   3 -37    7.10    8.90
   0   3  37    9.70    9.20
   0  -3  39   19.40   10.00
   0  -3  39   15.90    8.50
   0  -3 -39   -8.10   15.10
   0   3  39   46.60   12.40
   0   3 -39   13.60   11.00
   0   3 -39   40.30   13.30
   0  -3 -41  -18.40   16.00
   0  -3  41    3.90    8.60
   0  -3  41    7.80    7.60
   0   3  41   30.60   11.60
   0   3 -41    8.80   10.00
   0   3 -41   12.70   11.20
   0  -3 -43   10.90   19.60
   0  -3  43    5.40    9.00
   0   3  43  -17.30    8.30
   0   3 -43   -2.50    9.90
   0   3 -43   21.90   12.70
   0  -3  45   -9.70    7.80
   0  -3 -45    2.30   18.80
   0   3  45   16.30   10.80
   0   3 -45   13.50   13.50
   0   3 -45   -5.70   10.00
   0  -3 -47  174.88   51.69
   0  -3  47  196.38   46.90
   0   3 -47  257.47   50.49
   0  -3  49   68.79   20.10
   0  -3 -49   68.39   29.00
   0   3 -49   35.70   19.50
   0   3  49   76.19   20.60
   0  -3  51   14.40   11.00
   0  -3 -51   -4.40   22.40
   0   3 -51   10.30   14.30
   0   3  51  -11.70   11.20
   0  -3  53   14.90   11.90
   0  -3 -53   11.70   21.80
   0   3 -53   -1.60   13.00
   0   3  53   10.70   12.80
   0  -3 -55   -5.30   24.20
   0  -3  55   63.69   16.50
   0   3  55   39.50   18.30
   0   3 -55    1.70   15.30
   0  -3  57   29.40   14.60
   0  -3 -57  -29.50   23.80
   0   3 -57   22.20   17.40
   0   3  57   33.80   17.70
   0  -4   0  470.65   95.59
   0  -4   0  533.65   95.09
   0   4   0  392.46   95.49
   0  -4   2  184.58   39.20
   0  -4   2  175.68   38.40
   0  -4  -2  156.08   39.40
   0   4  -2  208.98   39.60
   0   4   2  229.68   39.70
   0  -4  -4  482.85   91.79
   0  -4   4  499.05   91.99
   0  -4   4  389.46   90.99
   0   4   4  489.05   91.99
   0  -4   6    3.80    3.10
   0  -4  -6   -0.70    4.60
   0  -4   6    4.10    3.70
   0  -4   6   -2.40    4.80
   0   4  -6   -5.30    4.40
   0   4   6   -2.20    4.10
   0  -4   8    8.30    3.70
   0  -4   8    2.70    3.50
   0  -4  -8    1.70    5.20
   0  -4   8    5.70    5.40
   0   4  -8    5.80    5.60
   0   4   8    0.20    4.70
   0  -4  10  148.69   32.50
   0  -4 -10  153.38   33.70
   0  -4  10  151.38   32.90
   0   4 -10  169.88   33.70
   0   4 -10  192.78   34.30
   0  -4 -12  166.28   32.60
   0  -4  12  132.39   23.80
   0  -4  12   88.49   22.50
   0  -4 -12  105.59   23.80
   0   4 -12  138.09   25.60
   0   4 -12  117.09   24.20
   0  -4  14  290.87   56.99
   0  -4  14  288.57   56.19
   0  -4 -14  203.28   56.79
   0  -4 -14  233.08   62.49
   0   4 -14  293.37   57.39
   0   4  14  249.68   57.19
   0   4 -14  412.46   58.69
   0  -4 -16  132.99   31.60
   0  -4  16  152.58   30.60
   0  -4 -16  117.29   37.90
   0  -4  16  160.28   32.20
   0   4 -16  121.29   32.70
   0   4 -16  144.69   32.20
   0   4  16  205.98   33.30
   0  -4  18   91.09   18.70
   0  -4 -18  107.49   19.00
   0  -4 -18   83.49   26.00
   0  -4  18   63.09   17.00
   0   4 -18   75.69   19.60
   0   4  18   87.09   19.20
   0   4 -18  105.89   19.30
   0  -4  20   96.99   25.70
   0  -4 -20  171.38   26.00
   0  -4 -20  125.99   34.10
   0  -4  20  138.79   24.50
   0   4  20   91.99   25.90
   0   4 -20   99.79   25.90
   0   4 -20   76.99   26.40
   0  -4 -22   10.20    5.70
   0  -4 -22    7.80   14.20
   0  -4  22    4.90    5.30
   0  -4  22    7.30    3.40
   0   4 -22    5.10    6.50
   0   4  22    4.70    5.90
   0   4 -22   12.20    6.10
   0  -4 -24    5.80    4.80
   0  -4  24   -2.00    5.00
   0  -4  24   -0.80    2.90
   0  -4 -24   13.10   14.30
   0   4 -24   -2.80    6.00
   0   4  24    4.00    6.00
   0   4 -24   -2.10    4.90
   0  -4  26  104.49   22.80
   0  -4 -26  155.98   33.30
   0  -4 -26  114.89   23.80
   0  -4  26  133.29   24.90
   0   4  26   72.39   24.00
   0   4 -26  119.29   26.00
   0   4 -26   95.49   24.00
   0  -4  28   29.20    8.10
   0  -4  28   40.20   10.50
   0  -4 -28   25.30    9.40
   0  -4 -28    8.90   17.00
   0   4 -28   16.00   10.70
   0   4  28   39.80   11.50
   0   4 -28   44.50   11.10
   0  -4 -30   -1.40    5.70
   0  -4 -30   -7.60   15.60
   0  -4  30   -1.60    5.80
   0  -4  30   -1.70    3.80
   0   4 -30   -0.10    5.90
   0   4  30    6.80    8.20
   0   4 -30   -7.00    7.00
   0  -4 -32   64.79   24.40
   0  -4 -32   79.89   12.80
   0  -4  32   25.50   11.50
   0  -4  32   27.90    9.50
   0   4  32   19.60   11.70
   0   4 -32   47.50   14.30
   0   4 -32   50.09   12.90
   0  -4 -34   26.90    8.50
   0  -4  34   11.60    9.00
   0  -4  34   13.30    6.20
   0  -4 -34   21.50   17.80
   0   4  34  -10.00    7.00
   0   4 -34    2.40    7.40
   0   4 -34    2.50    8.60
   0  -4 -36   11.90   21.30
   0  -4  36   13.50    8.30
   0  -4  36   20.20   10.80
   0   4 -36   25.40   12.30
   0   4 -36   50.49   12.30
   0   4  36   27.40   11.10
   0  -4  38    2.60    8.50
   0  -4 -38   -6.30   19.40
   0   4  38   32.90   12.10
   0   4 -38   17.20   10.20
   0   4 -38   17.80   11.20
   0  -4  40    9.30    9.40
   0  -4 -40   64.49   27.50
   0   4 -40   43.90   13.10
   0   4  40   10.40   11.80
   0   4 -40   39.90   14.30
   0  -4  42  222.08   38.60
   0  -4 -42  171.48   46.50
   0   4  42  111.69   37.10
   0   4 -42  218.18   39.30
   0   4 -42  119.09   38.00
   0  -4 -44   30.00   21.50
   0  -4  44   24.20   12.00
   0   4 -44   32.30   15.00
   0   4  44   32.00   14.50
   0  -4  46   16.80   11.40
   0  -4 -46   -4.30   18.30
   0   4 -46   27.00   13.80
   0   4  46   16.30   12.50
   0  -4  48    2.50    9.60
   0  -4 -48   -7.00   21.80
   0   4  48   25.70   14.70
   0   4 -48   -0.60   11.50
   0  -4  50    4.30    9.70
   0  -4 -50   -7.90   24.30
   0   4  50    5.30   12.80
   0   4 -50   19.40   16.80
   0  -4 -52    1.40   23.10
   0  -4  52   23.80   13.10
   0   4 -52   25.00   16.10
   0   4  52   11.70   14.10
   0  -4 -54    9.60   23.40
   0  -4  54   -1.90   10.40
   0   4  54    6.90   14.50
   0   4 -54   -8.90   13.30
   0  -4 -56  -12.20   27.40
   0  -4  56  -10.90   10.20
   0   4  56   21.50   16.40
   0   4 -56    7.00   15.40
   0  -5  -1   36.10   14.70
   0  -5   1   52.69   13.60
   0  -5   1   71.19   16.10
   0   5   1   66.89   15.70
   0   5  -1   94.99   16.40
   0  -5   3  114.29   28.10
   0  -5   3  123.89   26.80
   0  -5  -3  123.59   28.10
   0   5  -3  133.09   28.70
   0   5   3  137.49   28.40
   0  -5   5  248.58   49.30
   0  -5  -5  239.48   49.99
   0  -5   5  234.78   50.39
   0   5  -5  252.47   50.59
   0   5   5  224.18   50.29
   0  -5   7   14.00    7.20
   0  -5   7   13.40    5.40
   0  -5   7   -1.90    3.80
   0  -5  -7    9.80    6.60
   0   5  -7    3.70    6.40
   0   5   7   -1.40    5.80
   0  -5   9    2.10    4.10
   0  -5   9   16.20    5.20
   0  -5  -9   -1.30    5.60
   0  -5   9   -1.80    6.00
   0   5   9    3.30    6.30
   0   5  -9    4.40    6.40
   0  -5  11   -2.90    3.40
   0  -5  11    2.80    4.30
   0  -5  11   -5.50    5.60
   0  -5 -11    7.90    6.50
   0   5 -11    4.20    6.20
   0  -5  13   24.80    8.80
   0  -5 -13    7.40    7.40
   0  -5  13   23.60    5.90
   0  -5  13   21.00    6.70
   0  -5 -13    1.10   14.70
   0   5 -13   14.60    7.60
   0  -5  15   86.09   21.10
   0  -5  15  108.79   19.90
   0  -5 -15   77.19   20.10
   0  -5  15   94.99   18.40
   0  -5 -15   15.30   23.40
   0   5 -15   79.89   20.80
   0   5 -15   91.39   20.30
   0  -5 -17  305.57   60.19
   0  -5 -17  222.38   50.39
   0  -5  17  268.07   49.30
   0  -5  17  204.68   50.09
   0   5 -17  219.08   50.59
   0   5 -17  280.97   51.69
   0  -5  19    7.60    5.70
   0  -5 -19   21.40   17.80
   0  -5 -19   -5.20    5.80
   0  -5  19   10.40    3.40
   0   5 -19    7.70    7.30
   0   5  19   14.60    6.60
   0   5 -19    3.80    5.70
   0  -5  21    6.80    5.60
   0  -5  21    1.10    2.60
   0  -5 -21   25.50   18.20
   0  -5 -21    1.50    5.70
   0   5 -21    0.70    5.20
   0   5  21    1.90    5.60
   0   5 -21   -8.00    5.70
   0  -5  23  157.88   32.40
   0  -5  23  137.29   30.10
   0  -5 -23  146.59   41.00
   0  -5 -23  214.98   32.80
   0   5 -23   85.89   32.50
   0   5  23  159.28   33.10
   0   5 -23  163.98   32.70
   0  -5  25  212.98   41.80
   0  -5  25  191.78   40.30
   0  -5 -25  238.38   41.90
   0  -5 -25  179.58   50.79
   0   5 -25  134.59   41.50
   0   5  25  240.78   43.70
   0   5 -25  238.38   45.10
   0  -5 -27   66.09   14.90
   0  -5 -27   43.00   24.00
   0  -5  27   44.20   14.50
   0  -5  27   55.19   12.70
   0   5  27   40.70   15.60
   0   5 -27   63.59   15.10
   0   5 -27   88.89   18.90
   0  -5  29    3.50    4.70
   0  -5 -29   14.60    7.60
   0  -5  29   16.20    8.50
   0  -5 -29   22.90   20.00
   0   5 -29   13.50    8.00
   0   5  29   11.60    8.50
   0   5 -29   13.40    9.40
   0  -5  31  195.68   43.80
   0  -5 -31  230.48   42.70
   0  -5 -31  171.78   50.59
   0   5 -31  188.38   43.70
   0   5 -31  186.08   45.30
   0  -5 -33   17.70   24.20
   0  -5  33   59.59   15.20
   0   5 -33   33.60   13.40
   0   5  33   48.80   16.20
   0   5 -33   60.09   16.50
   0  -5  35  499.35  102.79
   0  -5 -35  487.95  111.99
   0   5 -35  479.55  102.79
   0   5 -35  510.35  104.19
   0   5  35  517.65  103.39
   0  -5 -37   15.80   20.10
   0  -5  37   -2.10    7.20
   0   5 -37   -4.50   10.00
   0   5 -37    1.50    8.20
   0   5  37    6.70    9.70
   0  -5  39   29.10   11.00
   0  -5 -39   26.50   22.20
   0   5  39    4.20   10.70
   0   5 -39    0.50   10.30
   0   5 -39   28.80   11.40
   0  -5  41    1.70    9.30
   0  -5 -41    0.40   19.50
   0   5  41    9.40   10.70
   0   5 -41    1.80   10.30
   0  -5  43  -10.20    7.50
   0  -5 -43   27.10   23.80
   0   5 -43   26.80   13.00
   0   5  43   23.60   12.80
   0  -5  45   18.20   13.30
   0  -5 -45   33.10   27.90
   0   5  45   52.59   16.60
   0   5 -45   30.20   15.90
   0  -5  47   13.10   11.80
   0  -5 -47   44.90   29.60
   0   5  47   40.30   16.80
   0   5 -47   34.30   15.90
   0  -5  49   15.70   10.80
   0  -5 -49  -35.10   19.50
   0   5  49   -7.50   12.40
   0   5 -49    2.90   12.80
   0  -5  51  -10.70   11.00
   0  -5  51   -2.50   10.80
   0  -5 -51   11.00   25.90
   0   5 -51   13.90   13.90
   0   5  51  -23.80   13.70
   0  -5 -53   -1.00   28.80
   0  -5  53    3.40   11.90
   0  -5  53   -0.40   13.10
   0   5  53  -12.40   13.20
   0   5 -53  -19.20   11.70
   0  -5 -55  -34.30   30.40
   0  -5  55   12.80   13.90
   0   5 -55   12.60   16.50
   0   5  55   12.60   16.50
   0  -6   0  185.88   39.00
   0  -6   0  198.48   41.40
   0   6   0  184.18   41.10
   0  -6   2  566.44  114.89
   0  -6   2  539.55  113.69
   0  -6  -2  533.55  114.69
   0   6   2  582.84  114.89
   0   6  -2  612.04  115.09
   0  -6   4   15.80    6.20
   0  -6  -4   24.40    9.20
   0  -6   4    7.40    8.30
   0   6   4   18.40    8.70
   0   6  -4   22.50    8.60
   0  -6   6  184.88   39.80
   0  -6   6  181.58   41.30
   0  -6   6  211.68   39.30
   0  -6  -6  198.38   41.10
   0   6  -6  153.88   41.20
   0   6   6  184.08   41.40
   0  -6   8    6.10    5.30
   0  -6   8    2.70    3.90
   0  -6  -8   -6.50    5.10
   0  -6   8    4.70    6.70
   0   6   8   -3.30    5.20
   0   6  -8   12.80    7.40
   0  -6  10    1.40    4.70
   0  -6  10    5.80    4.20
   0  -6  10   -6.60    6.10
   0  -6 -10   13.20    7.30
   0   6  10    4.80    6.40
   0   6 -10    5.30    6.80
   0  -6  12  269.07   53.49
   0  -6  12  256.67   53.29
   0  -6  12  235.58   55.59
   0  -6 -12  273.37   54.59
   0  -6 -14  137.29   53.49
   0  -6  14  305.07   51.79
   0  -6 -14  171.08   48.90
   0  -6  14  278.77   47.80
   0  -6  14  234.48   48.20
   0   6 -14  200.48   50.19
   0  -6  16    0.50    8.30
   0  -6 -16   12.50    8.60
   0  -6  16   27.90    5.80
   0  -6 -16   18.30   16.00
   0  -6  16   16.60    6.80
   0   6 -16   17.90    9.10
   0  -6 -18    6.40    7.70
   0  -6  18   14.90    4.60
   0  -6 -18   21.00   20.20
   0  -6  18   19.60    6.90
   0  -6  18   19.20    9.30
   0   6 -18   10.60    8.60
   0  -6  20   25.10   10.60
   0  -6  20   15.40    5.20
   0  -6 -20   12.20   19.70
   0  -6 -20   17.10    8.90
   0  -6  20   28.30    8.10
   0   6 -20   18.10    8.00
   0   6 -20   52.59   12.10
   0  -6 -22   -7.30   18.00
   0  -6  22    2.70    8.40
   0  -6  22    7.30    3.60
   0  -6 -22   12.70    7.80
   0  -6  22    4.20    5.40
   0   6 -22   30.70   10.50
   0   6 -22    0.80    5.90
   0  -6  24    1.10    6.00
   0  -6 -24   -2.30   18.00
   0  -6 -24    5.50    7.50
   0  -6  24  -11.40    7.60
   0   6 -24    8.20    8.20
   0   6 -24    1.60    6.20
   0  -6  26  172.18   38.80
   0  -6 -26  159.98   46.90
   0  -6 -26  177.28   37.40
   0  -6  26  235.88   38.60
   0   6 -26  177.48   37.90
   0   6 -26  138.29   38.80
   0   6  26  133.19   37.80
   0  -6  28   53.19   14.90
   0  -6 -28   30.40   12.10
   0  -6 -28   79.09   29.30
   0  -6  28   28.10   11.80
   0   6 -28   27.40   11.80
   0   6  28   68.79   14.90
   0   6 -28   54.19   15.80
   0  -6 -30   -7.40   21.30
   0  -6 -30    8.90    9.40
   0  -6  30    6.10    6.90
   0   6 -30   -6.00    8.40
   0   6  30   14.40    9.10
   0   6 -30    4.90    7.00
   0  -6  32   12.70    7.70
   0  -6 -32    4.10   21.00
   0   6  32    5.20    9.10
   0   6 -32    9.00    8.20
   0   6 -32    0.60    9.40
   0  -6  34    8.00    8.20
   0  -6 -34    8.40   21.80
   0   6  34   36.20   12.60
   0   6 -34   39.90   13.70
   0   6 -34   -9.70    7.40
   0  -6 -36   21.50   26.00
   0  -6  36    5.10    8.50
   0   6  36  -11.30    8.60
   0   6 -36    6.60    8.40
   0   6 -36   14.90   11.10
   0  -6  38  102.59   28.60
   0  -6  38  134.39   28.80
   0  -6 -38   55.09   39.00
   0   6  38  119.99   29.20
   0   6 -38  122.79   30.80
   0  -6  40   14.20   11.00
   0  -6 -40   40.60   28.00
   0  -6  40   15.60   11.80
   0   6  40   28.90   14.60
   0   6 -40   -2.40   11.50
   0  -6  42   23.70   11.60
   0  -6  42   19.50   13.60
   0  -6 -42   33.30   24.60
   0   6 -42   14.10   13.10
   0   6  42   26.60   14.10
   0  -6  44    4.30   10.70
   0  -6 -44    0.20   24.00
   0  -6  44   19.00   13.50
   0   6 -44    1.10   13.40
   0   6  44   22.80   14.40
   0  -6  46    3.50    9.60
   0  -6  46    1.90   12.20
   0  -6 -46    0.30   25.80
   0   6 -46    3.30   13.60
   0   6  46    6.80   12.80
   0  -6  48   81.19   23.10
   0  -6 -48   20.70   34.80
   0  -6  48   62.49   23.70
   0   6 -48  108.49   27.20
   0   6  48   96.79   24.70
   0  -6  50    2.50   15.10
   0  -6 -50   -1.10   30.60
   0  -6  50   17.10   13.90
   0   6  50  110.19   21.60
   0   6 -50   63.99   21.70
   0  -6  52    9.40   15.60
   0  -6 -52   31.90   31.40
   0  -6  52   25.60   16.30
   0   6 -52   32.80   20.70
   0   6  52   88.69   24.10
   0  -7   1  399.86   72.99
   0  -7  -1  350.26   74.09
   0  -7  -1  361.66   72.99
   0  -7   1  373.56   74.39
   0   7   1  260.47   74.39
   0   7  -1  365.56   74.49
   0  -7   3  288.27   53.79
   0  -7   3  257.97   56.09
   0  -7  -3  196.98   53.49
   0  -7  -3  310.97   55.59
   0   7   3  240.38   55.99
   0   7  -3  329.97   55.79
   0  -7   5   19.80    6.10
   0  -7   5   -5.60    7.50
   0  -7   5   -1.20    6.00
   0  -7  -5   12.30    9.10
   0   7  -5    8.30    7.90
   0   7   5   28.10    9.30
   0  -7   7   10.00    8.60
   0  -7  -7   10.30    8.80
   0  -7   7   12.40    7.20
   0  -7   7   12.60    5.70
   0   7   7    9.50    8.10
   0   7  -7   10.60    8.50
   0  -7   9  117.39   19.10
   0  -7   9   95.29   21.20
   0  -7  -9   57.99   18.80
   0  -7   9   75.39   17.30
   0   7  -9   70.29   19.40
   0   7   9   48.70   18.80
   0  -7 -11   10.60    8.60
   0  -7  11    4.60    5.30
   0  -7  11   19.90    7.00
   0  -7  11   17.80    9.60
   0   7  11   16.70    8.90
   0   7 -11   14.00    9.00
   0  -7 -13   16.80    8.90
   0  -7  13   17.90    6.10
   0  -7  13   -1.60    5.20
   0  -7  13   22.00    9.30
   0   7 -13   17.50    9.80
   0  -7  15    1.40    4.40
   0  -7  15   -9.00    7.70
   0  -7 -15    0.50    7.40
   0  -7  15    9.60    5.30
   0  -7 -15    2.10   15.20
   0   7 -15   -1.40    7.40
   0  -7 -17   87.69   33.90
   0  -7  17  112.59   28.50
   0  -7 -17  129.69   27.40
   0  -7  17  123.59   25.80
   0   7 -17   99.99   27.90
   0  -7  19   -0.90    5.10
   0  -7 -19   19.80   18.40
   0  -7 -19   -4.80    7.90
   0  -7  19    3.50    9.20
   0   7 -19   19.20    9.80
   0  -7  21   14.90    7.00
   0  -7  21   11.50   10.10
   0  -7 -21   15.00    8.90
   0  -7 -21    2.80   17.80
   0   7 -21   -8.20    7.80
   0  -7 -23   11.60    9.10
   0  -7  23   -3.60    5.00
   0  -7 -23  -18.80   17.50
   0  -7  23   10.70   10.40
   0   7 -23   10.70    9.70
   0  -7  25   -4.00    6.50
   0  -7  25    9.90   10.20
   0  -7 -25   24.60   24.00
   0  -7 -25    2.90    8.60
   0   7 -25   14.80    9.30
   0  -7 -27   47.30   26.50
   0  -7  27   37.70   14.00
   0  -7  27   35.30   11.20
   0  -7 -27   21.20   11.60
   0   7 -27   20.60   12.60
   0   7 -27   32.40   11.60
   0  -7  29    0.60    9.80
   0  -7 -29   -4.80   20.40
   0  -7  29   -4.60    7.00
   0   7 -29   -5.40    7.10
   0   7 -29   14.20   10.10
   0  -7  31    7.80   11.30
   0  -7  31   30.90   10.60
   0  -7 -31   10.20   22.60
   0   7 -31    0.40   10.20
   0   7 -31   32.90   10.70
   0  -7 -33   -5.90   22.80
   0  -7  33   11.20    8.30
   0  -7  33   12.80   10.90
   0   7 -33  -12.20    9.80
   0   7 -33    8.00    8.70
   0  -7 -35   -4.30   23.40
   0  -7  35   -6.20    7.20
   0  -7  35   20.00   11.50
   0   7 -35   11.10   12.00
   0  -7 -37   31.20   28.70
   0  -7  37   16.90   10.90
   0  -7  37   23.30   13.30
   0   7  37   19.20   13.20
   0   7 -37   17.80   13.60
   0  -7 -39   20.40   30.40
   0  -7  39   28.90   13.20
   0  -7  39   16.60   13.70
   0   7 -39   28.10   15.80
   0   7  39   37.50   16.20
   0  -7 -41   28.60   28.20
   0  -7  41   18.60   13.40
   0  -7  41   16.80   11.90
   0   7 -41   52.29   16.60
   0   7  41    6.60   13.20
   0  -7 -43   46.00   29.30
   0  -7  43  -17.70   11.60
   0  -7  43   -5.10    9.00
   0   7  43   -7.90   12.00
   0   7 -43   13.80   15.10
   0  -7  45    5.40   11.40
   0  -7 -45    9.60   28.20
   0  -7  45    0.50   11.80
   0   7  45   -0.10   13.20
   0   7 -45   -0.20   12.50
   0  -7 -47   21.80   33.20
   0  -7  47    4.30   14.10
   0  -7  47    0.20   10.30
   0   7  47    7.80   16.60
   0   7 -47   13.90   14.60
   0  -7  49   19.50   14.80
   0  -7  49   23.90   17.40
   0  -7 -49   19.00   35.40
   0   7  49   52.59   21.20
   0   7 -49   29.30   18.90
   0  -7 -51   -7.50   29.10
   0  -8   0   43.30   10.30
   0  -8   0   16.20   11.30
   0   8   0   27.90   12.20
   0  -8   2  444.36   84.99
   0  -8  -2  370.46   83.99
   0   8  -2  436.06   84.79
   0   8   2  382.66   84.29
   0  -8   4    2.50    5.20
   0  -8   4   13.90    9.70
   0  -8   4   -3.00    7.50
   0  -8  -4   -3.70    8.90
   0  -8  -4    6.90    6.10
   0   8   4    5.80    8.00
   0   8  -4    6.10    8.50
   0  -8  -6  112.59   25.40
   0  -8   6  131.89   23.20
   0  -8   6   77.59   25.30
   0  -8   6  125.59   24.60
   0   8   6  101.49   25.60
   0   8  -6   50.99   23.70
   0  -8   8   52.59   11.90
   0  -8   8   29.10   14.90
   0  -8   8   49.90   13.10
   0  -8  -8   18.10   13.60
   0   8  -8   80.89   16.80
   0   8   8   34.00   14.10
   0  -8 -10  407.36   72.39
   0  -8  10  401.96   72.69
   0  -8  10  359.36   70.19
   0  -8  10  271.67   70.19
   0   8 -10  261.57   72.29
   0   8  10  439.56   72.89
   0  -8 -12   38.40   15.40
   0  -8  12   46.60   12.40
   0  -8  12   54.49   16.30
   0  -8  12   47.70   16.10
   0   8  12   39.50   14.90
   0   8 -12   46.40   15.20
   0  -8 -14   13.50   18.70
   0  -8 -14   -2.80    8.70
   0  -8  14   11.30    6.30
   0  -8  14    0.70    8.30
   0   8 -14  -14.30    7.50
   0  -8 -16  122.89   48.40
   0  -8  16  245.18   44.90
   0  -8  16  185.08   40.70
   0  -8 -16  189.08   42.40
   0   8 -16  206.08   44.30
   0  -8 -18  133.69   32.20
   0  -8  18  185.18   35.00
   0  -8  18  147.29   30.70
   0  -8 -18   74.59   39.00
   0   8 -18  127.19   33.20
   0  -8 -20   -2.40   20.10
   0  -8 -20    1.30   10.40
   0  -8  20    6.70   11.80
   0  -8  20    4.20    7.00
   0   8 -20   23.00   11.50
   0  -8  22   45.70   11.50
   0  -8  22   48.10   15.50
   0  -8 -22  -12.90   19.60
   0  -8 -22   15.30   12.00
   0   8 -22   35.40   13.40
   0  -8  24    5.50    8.10
   0  -8  24   18.60   12.30
   0  -8 -24   38.50   24.90
   0  -8 -24   15.60   11.80
   0   8 -24   26.90   12.30
   0  -8 -26   31.50   26.70
   0  -8  26    5.00   12.30
   0  -8  26   37.70   10.80
   0   8 -26   23.80   13.40
   0  -8  28   15.30   13.60
   0  -8 -28   15.60   25.00
   0  -8  28   17.60    9.70
   0   8 -28    7.40   12.10
   0  -8 -30   33.10   30.50
   0  -8  30   79.89   22.70
   0  -8  30   76.09   19.50
   0   8 -30   83.79   22.70
   0  -8  32  134.29   29.60
   0  -8 -32  146.29   43.50
   0  -8  32  126.59   32.30
   0   8 -32  103.19   31.70
   0  -8  34   -3.10    8.90
   0  -8 -34   21.70   29.60
   0  -8  34    6.00   12.60
   0   8 -34   21.10   13.30
   0  -8 -36   32.70   30.10
   0  -8  36   33.50   15.90
   0  -8  36   27.20   12.30
   0   8 -36   22.10   15.30
   0  -8  38   25.40   14.70
   0  -8  38   16.60   10.80
   0  -8 -38   26.60   31.00
   0   8 -38    0.80   13.00
   0  -8  40  -10.20    8.90
   0  -8  40   -1.20   12.90
   0  -8 -40   -6.80   26.80
   0   8 -40   -3.50   12.60
   0  -8 -42  -61.19   26.80
   0  -8  42   -0.60   10.50
   0  -8  42    0.10   13.10
   0   8 -42  -12.20   12.60
   0  -8 -44    1.60   33.70
   0  -8  44   -2.50   14.90
   0  -8  44    6.40   11.90
   0   8 -44   28.40   16.80
   0  -8  46   18.60   13.40
   0  -8  46   14.50   14.60
   0  -8 -46  -50.29   27.30
   0   8 -46    9.40   15.90
   0  -9   1  290.17   65.19
   0  -9   1  322.87   62.59
   0  -9  -1  290.67   64.99
   0  -9  -1  289.57   62.49
   0   9   1  294.67   65.79
   0   9  -1  315.97   66.09
   0  -9   3   26.90   12.00
   0  -9   3   21.40   12.00
   0  -9  -3    8.10   11.40
   0  -9  -3   10.60    8.50
   0  -9   3   53.69   10.30
   0   9   3   27.00   12.20
   0   9  -3   14.60   11.90
   0  -9   5   52.89   11.20
   0  -9   5   39.20   13.40
   0  -9   5   18.10   14.60
   0  -9  -5   30.10   14.20
   0  -9  -5   31.60   11.20
   0   9  -5   27.00   13.30
   0   9   5   24.80   13.60
   0  -9   7    5.60    6.50
   0  -9   7    8.20   11.60
   0  -9  -7   12.50    7.90
   0  -9  -7   -4.50    8.80
   0   9  -7   14.20    9.70
   0   9   7    2.20    9.00
   0  -9  -9   80.89   21.10
   0  -9   9   76.99   18.10
   0  -9   9   42.80   20.80
   0   9   9   74.89   21.60
   0   9  -9  109.69   23.10
   0  -9 -11    5.80   10.90
   0  -9  11   24.60   12.60
   0  -9  11   11.40    7.10
   0   9  11   -4.10    9.40
   0   9 -11   18.20   11.10
   0  -9 -13    8.40   20.70
   0  -9 -13    3.60   10.70
   0  -9  13    2.50   10.70
   0  -9  13    5.70    6.70
   0   9  13   11.20   10.40
   0   9 -13   15.00   11.20
   0  -9  15    1.10    6.40
   0  -9 -15   30.40   22.30
   0  -9  15   -3.80    9.60
   0  -9 -15    2.20    9.90
   0   9 -15   18.20   11.40
   0  -9 -17   20.00   13.20
   0  -9  17   23.50   10.40
   0  -9 -17   20.30   24.40
   0  -9  17   47.20   14.80
   0   9 -17   16.10   12.50
   0  -9  19   50.99   19.00
   0  -9 -19   12.30   16.20
   0  -9  19  100.79   23.40
   0  -9 -19   64.69   29.50
   0   9 -19  111.19   21.50
   0  -9 -21   10.20   13.60
   0  -9 -21   -2.30   22.20
   0  -9  21   23.80   14.60
   0   9 -21   67.39   17.30
   0  -9 -23   39.60   18.30
   0  -9 -23  -10.10   23.50
   0  -9  23   63.09   18.00
   0   9 -23   51.69   18.00
   0  -9 -25   10.50   22.90
   0  -9  25    8.80   12.50
   0   9 -25   10.80   12.40
   0  -9  27    8.60   13.00
   0  -9 -27   44.90   30.20
   0   9 -27   10.20   11.90
   0  -9 -29   26.50   33.50
   0  -9  29   88.89   26.70
   0   9 -29  123.39   27.70
   0  -9 -31    3.30   27.40
   0  -9  31   29.20   16.10
   0   9 -31   29.40   15.70
   0  -9  33    4.00   13.60
   0  -9 -33    8.20   26.70
   0   9 -33   14.20   13.10
   0  -9  35   -4.70   13.10
   0  -9 -35  -19.70   30.40
   0   9 -35  -10.00   12.20
   0  -9 -37   14.30   30.20
   0  -9  37   39.40   17.10
   0   9 -37   -6.80   13.40
   0  -9  39   88.29   27.90
   0  -9 -39   94.09   42.50
   0   9 -39   93.29   29.40
   0  -9  41  -15.50   13.70
   0  -9 -41   48.20   36.00
   0   9 -41    2.20   14.90
   0  -9 -43  112.39   49.99
   0  -9  43  141.99   31.20
   0   9 -43   59.89   28.30
   0 -10   0  125.59   29.60
   0  10   0  102.19   28.90
   0 -10   2    7.60   13.50
   0 -10  -2   15.40   13.30
   0  10  -2   22.80   13.40
   0  10   2   25.70   12.70
   0 -10  -4   61.89   18.40
   0 -10   4   47.40   17.80
   0  10   4   58.89   18.50
   0  10  -4   42.10   16.90
   0 -10   6   15.50   13.20
   0 -10  -6   11.80   13.90
   0  10  -6   14.70   12.50
   0  10   6   39.30   14.50
   0 -10  -8  -12.90    9.90
   0 -10   8   -4.40    9.90
   0  10  -8    1.10    9.70
   0  10   8   -3.20   10.30
   0 -10  10    2.60   13.20
   0 -10 -10   -7.60   12.30
   0  10 -10   -4.40   10.80
   0  10  10    7.80   10.30
   0 -10  12   37.10   18.60
   0 -10 -12   67.49   18.70
   0 -10 -12    5.20   26.10
   0  10  12   60.69   17.80
   0  10 -12   64.59   19.10
   0 -10 -14   28.80   25.50
   0 -10 -14   30.40   14.70
   0 -10  14   21.70   15.30
   0  10 -14   61.39   17.80
   0 -10 -16  -23.90   19.80
   0 -10 -16   -3.70   11.20
   0 -10  16   -5.90   11.10
   0  10 -16   -0.50   10.90
   0 -10 -18   15.80   27.60
   0 -10 -18   27.00   15.50
   0 -10  18   29.30   17.40
   0  10 -18   53.39   16.70
   0 -10 -20   -6.80   25.20
   0 -10 -20    6.50   12.20
   0 -10  20  -11.00   10.10
   0  10 -20   11.60   12.70
   0 -10 -22  -10.10   23.30
   0 -10  22    2.90   12.00
   0  10 -22  -14.50   10.50
   0 -10  24   78.99   25.30
   0 -10 -24   35.60   31.40
   0  10 -24   89.39   24.00
   0 -10  26  -11.70   12.40
   0 -10 -26   -1.60   26.20
   0  10 -26   16.60   14.60
   0 -10  28   78.39   25.00
   0 -10 -28   24.20   32.30
   0  10 -28  113.19   27.10
   0 -10 -30   -8.20   27.10
   0 -10  30    6.00   14.90
   0  10 -30   13.40   14.10
   0 -10 -32   25.90   29.80
   0 -10  32    9.60   15.00
   0  10 -32   -9.30   13.50
   0 -10 -34   13.70   33.90
   0 -10  34    4.30   14.60
   0  10 -34  -11.50   12.60
   0 -10 -36   40.60   34.80
   0 -10  36   12.50   15.40
   0  10 -36    2.30   15.60
   0 -10  38  -14.70   13.70
   0 -10 -38    9.80   33.10
   0  10 -38    0.50   17.40
   0 -11   1   29.70   17.70
   0 -11  -1    4.10   13.50
   0  11   1   21.80   13.60
   0  11  -1   22.70   13.70
   0 -11  -3   11.90   14.40
   0 -11   3    2.70   12.20
   0  11   3   10.70   12.50
   0  11  -3    5.30   11.80
   0 -11  -5   80.49   24.80
   0 -11   5   51.69   23.40
   0  11   5   93.59   24.70
   0  11  -5   83.09   23.00
   0 -11   7    1.30   12.80
   0 -11  -7  -17.20   12.50
   0  11  -7    1.30   12.10
   0  11   7   -5.70   10.90
   0 -11  -9  -10.30   13.70
   0 -11   9  -19.50   10.60
   0  11   9   -9.90    9.40
   0  11  -9  -13.20   10.00
   0 -11 -11   73.69   25.70
   0 -11 -11   45.50   34.70
   0 -11  11  127.59   28.10
   0  11  11  104.29   27.40
   0  11 -11  102.59   27.40
   0 -11  13   28.60   16.50
   0 -11 -13   29.00   16.20
   0 -11 -13   -2.60   29.30
   0  11 -13   18.40   13.90
   0 -11 -15   12.70   26.90
   0 -11  15   26.90   15.90
   0 -11 -15    9.90   13.90
   0  11 -15    5.30   12.90
   0 -11  17    2.70   13.20
   0 -11 -17   -3.30   13.70
   0 -11 -17    0.40   25.20
   0  11 -17  -16.70   10.30
   0 -11 -19   57.59   38.90
   0 -11  19   61.29   26.10
   0  11 -19  140.89   29.40
   0 -11 -21  -12.20   26.00
   0 -11  21    2.00   14.30
   0  11 -21   62.69   19.20
   0 -11 -23   21.60   31.00
   0 -11  23  -22.10   11.40
   0  11 -23   -8.00   15.00
   0 -11 -25    9.40   28.60
   0 -11  25  -15.20   13.00
   0  11 -25   27.30   15.50
   0 -11 -27   -9.50   25.60
   0 -11  27  -15.20   12.70
   0  11 -27  -33.20   11.00
   0 -11  29   25.80   18.60
   0 -11 -29  -16.60   30.50
   0  11 -29   -4.50   13.50
   0 -11 -31   55.49   35.30
   0 -11  31   75.39   24.40
   0  11 -31   19.40   18.60
   0 -11 -33   10.20   35.70
   0 -11  33    0.20   16.80
   0  11 -33   21.30   18.40
   0 -12   0   47.00   22.00
   0  12   0   98.39   26.10
   0 -12   2   -6.50   15.80
   0 -12  -2   61.69   20.30
   0  12   2   17.30   15.50
   0  12  -2   34.30   16.40
   0 -12  -4   16.60   17.60
   0 -12   4   -4.30   14.30
   0  12   4   34.10   16.40
   0  12  -4   21.40   14.60
   0 -12  -6   -4.70   15.90
   0 -12   6   39.70   18.80
   0  12   6   -2.30   12.80
   0  12  -6   -4.20   12.40
   0 -12  -8    4.90   16.50
   0 -12   8   16.20   14.70
   0 -12  -8    6.50   26.80
   0  12   8   14.20   15.80
   0  12  -8   20.30   15.00
   0 -12 -10    7.90   16.90
   0 -12  10   12.00   15.70
   0 -12 -10   34.80   29.50
   0  12  10   -3.20   12.20
   0  12 -10    5.00   13.90
   0 -12 -12    0.70   15.90
   0 -12 -12   12.60   29.00
   0 -12  12   -6.50   13.10
   0  12 -12   -3.40   12.70
   0 -12  14   -2.90   13.50
   0 -12 -14    9.80   32.90
   0 -12 -14   24.90   17.60
   0  12 -14   27.50   18.10
   0 -12 -16   19.20   30.10
   0 -12  16   17.80   18.20
   0  12 -16  106.59   22.90
   0 -12 -18  -10.10   30.60
   0 -12  18   18.90   16.80
   0  12 -18   30.10   17.30
   0 -12  20    5.90   18.10
   0 -12 -20  -20.80   27.30
   0  12 -20  -18.10   14.00
   0 -12 -22   76.59   39.60
   0 -12  22   12.80   16.30
   0  12 -22    8.20   15.10
   0 -12 -24   -8.00   32.10
   0 -12  24   23.80   19.10
   0  12 -24   34.30   18.30
   0 -12  26  134.79   47.40
   0 -12 -26  137.19   59.29
   0  12 -26  330.97   53.19
   0 -13   1   51.79   22.60
   0 -13  -1  -14.00   16.10
   0  13  -1   29.40   18.40
   0  13   1   43.00   19.10
   0 -13   3   31.30   18.50
   0 -13  -3   11.00   19.70
   0  13  -3    3.90   15.30
   0  13   3    8.60   15.70
   0 -13  -5   31.10   23.10
   0 -13  -5  -11.40   28.80
   0 -13   5   75.09   24.50
   0  13   5   44.50   19.20
   0  13  -5   37.30   19.30
   0 -13   7    9.80   19.90
   0 -13  -7  -13.90   30.80
   0 -13  -7   10.60   18.90
   0  13  -7    8.50   15.40
   0  13   7   -8.20   14.00
   0 -13  -9   25.90   20.30
   0 -13   9   13.20   18.30
   0 -13  -9  -10.00   28.10
   0  13   9   -5.90   13.80
   0  13  -9   32.70   18.30
   0 -13 -11  100.19   30.40
   0 -13 -11   12.70   38.40
   0 -13  11  128.59   30.40
   0  13 -11   82.89   27.60
   0 -13  13   14.30   17.80
   0 -13 -13    8.70   39.30
   0  13 -13   32.10   17.90
   1   0  59    0.10   12.30
   1   0  57   20.60   14.00
   1   0  55   -6.30   10.70
   1   0  53   -4.20   10.50
   1   0  51    7.70    9.90
  -1   0 -51  -22.60   14.10
  -1   0 -49   22.50   15.20
   1   0  49   -2.00    8.60
   1   0  47    4.10    9.30
  -1   0 -47  -13.30   12.50
  -1   0 -45    2.40   12.10
   1   0  45   -3.70    8.70
   1   0  45    5.30    9.00
   1   0  43    1.90    7.40
   1   0  43   16.70    9.10
  -1   0 -43   -2.80   11.80
   1   0  41   -3.20    6.90
  -1   0 -41   13.40   13.10
   1   0  41    1.50    7.90
  -1   0 -39   -5.50    9.80
   1   0  39   -6.00    7.10
   1   0  39   -3.60    7.10
   1   0  37    3.60    7.70
   1   0  37    3.50    6.30
  -1   0 -37   11.20   11.20
   1   0  35    4.80    6.40
   1   0  35   -0.40    6.90
  -1   0 -35  -10.20    9.00
  -1   0 -33   -4.90    7.90
   1   0  33   -4.50    5.80
   1   0  33   -2.20    5.50
  -1   0 -31   -5.50    8.30
   1   0  31    3.90    6.10
   1   0  31    5.10    5.30
  -1   0 -29   -4.50    8.30
   1   0  29   -1.40    4.30
   1   0  29   -2.70    4.20
  -1   0 -27    5.80    8.40
   1   0  27   -0.30    5.10
   1   0  27   -2.00    4.10
  -1   0 -25    5.00    8.60
   1   0  25    6.70    4.90
   1   0  25   -1.00    5.40
   1   0  23   -0.60    5.20
   1   0  23   -1.20    3.90
  -1   0 -23    7.80    7.90
  -1   0 -21    4.10    7.00
   1   0  21   -3.00    4.40
   1   0  21   -3.60    3.70
   1   0  19    4.90    4.90
  -1   0 -19   -4.10    5.90
   1   0  19    0.90    3.90
  -1   0 -17   -0.40    5.60
  -1   0 -17    3.30    3.80
   1   0  17    1.20    3.80
   1   0  17    4.90    3.80
  -1   0 -15   -2.20    3.20
  -1   0 -15   -1.60    5.10
   1   0  15    0.70    3.40
   1   0  15    1.80    3.50
  -1   0 -13   -2.60    4.30
   1   0  13    0.00    3.30
   1   0  13   -2.70    2.40
  -1   0 -13   -1.90    2.80
   1   0  11    0.20    2.70
  -1   0 -11    0.10    3.00
  -1   0 -11    1.50    4.60
   1   0  11    3.70    3.40
   1   0   9   -1.00    2.90
   1   0   9    1.60    2.50
  -1   0  -9    0.60    2.40
   1   0   9   -5.10    4.10
  -1   0  -9    4.50    4.00
  -1   0  -7    1.20    2.10
  -1   0  -7    0.20    3.30
   1   0   7    0.00    2.50
   1   0   7    0.30    1.90
   1   0   7    2.30    3.70
   1   0   7    1.50    2.50
   1   0   5   -0.30    1.60
   1   0   5    2.60    3.00
   1   0   5    1.40    1.70
  -1   0  -5    3.50    2.70
  -1   0  -5    1.70    1.80
  -1   0  -5   -3.00    1.30
  -1   0  -5    1.20    1.60
   1   0   5   -0.60    1.40
  -1   0  -3   -1.90    1.00
   1   0   3    0.20    1.20
   1   0   3   -1.50    0.80
  -1   0  -3   -0.10    0.90
  -1   0  -1    1.20    0.70
  -1   0  -1    0.80    0.70
  -1   0  -1    0.20    0.80
   1   0   1    0.10    0.90
  -1   0   1   -0.10    1.10
  -1   0   1    0.80    0.90
  -1   0   3    0.70    2.00
   1   0  -3   -1.00    0.90
   1   0  -3   -0.10    1.60
   1   0  -3    0.50    0.70
  -1   0   3   -0.30    0.80
   1   0  -5    5.80    1.90
   1   0  -5    0.00    2.80
  -1   0   5    0.00    1.40
  -1   0   5    3.90    3.00
  -1   0   7   -0.30    2.00
   1   0  -7    0.70    1.70
   1   0  -7   -3.50    3.90
  -1   0   9   -2.40    2.10
   1   0  -9    9.40    4.90
   1   0 -11   -5.60    4.30
  -1   0  11    1.70    2.90
   1   0 -13   -1.70    5.10
  -1   0  13   -1.40    3.00
  -1   0  13    1.70    2.80
   1   0 -15    1.30    5.50
  -1   0  15    1.10    3.00
  -1   0  15    5.50    3.30
  -1   0  17   -2.10    3.20
   1   0 -17  -13.00    5.80
  -1   0  17   -1.90    3.10
  -1   0  19    4.60    4.20
   1   0 -19    6.50    6.60
  -1   0  19    1.60    4.00
  -1   0  21    1.80    4.50
  -1   0  21   -2.10    3.90
   1   0 -21   -5.70    6.10
  -1   0  23   -0.60    4.30
   1   0 -23    7.10    8.20
  -1   0  23    3.40    4.30
   1   0 -25   -2.60    8.00
  -1   0  25   -3.20    4.20
  -1   0  25   -7.80    4.00
  -1   0  27    2.70    4.70
  -1   0  27   -1.50    3.90
   1   0 -27    2.60    8.70
  -1   0  29    3.10    5.40
   1   0 -29    2.40    8.20
  -1   0  31    3.10    4.40
   1   0 -31   -1.80    7.90
   1   0 -33   -2.20    8.60
  -1   0  33   -2.10    5.40
  -1   0  35   -0.10    6.10
   1   0 -35   -4.20    9.20
  -1   0  37   -1.70    6.30
   1   0 -37   -0.50    9.90
  -1   0  39   -8.90    5.70
   1   0 -39   -1.30    9.80
  -1   0  41   -6.40    7.20
   1   0 -41  -12.30   11.90
   1   0 -43    0.90   12.80
  -1   0  43  -13.00    6.60
   1   0 -45   16.50   15.00
  -1   0  45    7.40    9.20
  -1   0  47   -0.40    8.40
   1   0 -47    0.00   14.40
  -1   0  49   -1.40    8.90
   1   0 -49   -6.10   12.90
   1   0 -51   11.80   14.80
  -1   0  51   -8.20    9.30
   1   0 -53   -6.00   14.40
  -1   0  53  -14.30    9.20
   1   0 -55    8.30   18.20
  -1   0  55   -3.00   10.90
  -1   0  57   -3.50   11.40
  -1   0  59  -21.90   12.70
   1  -1  58    3.50   11.90
   1   1  58    1.90   14.10
   1  -1  56   32.30   16.80
   1   1  56   28.90   18.20
  -1  -1 -54   12.80   26.90
   1  -1  54   21.10   13.10
   1   1  54   19.70   14.20
  -1  -1 -52    0.10   19.00
   1  -1  52   -7.30    9.80
   1   1  52   -7.90   11.00
  -1  -1 -50   -7.40   14.80
   1  -1  50    9.30   10.40
   1   1  50   -1.40   10.70
  -1  -1 -48   14.20   17.00
   1  -1  48   -1.40    8.90
  -1   1 -48   -0.10   12.40
   1   1  48  -13.20    9.00
  -1  -1 -46    0.30   14.20
   1  -1  46   12.00   10.00
   1  -1  46   -6.30    7.80
   1   1  46    4.70   10.00
  -1   1 -46    3.30   12.20
   1  -1  44   -2.50    8.20
   1  -1  44   -1.20    8.70
  -1  -1 -44    2.20   12.10
  -1   1 -44    8.70   11.50
   1   1  44    5.70    9.90
  -1  -1 -42   -9.10   12.90
   1  -1  42    0.10    7.20
   1  -1  42    4.60    7.30
  -1   1 -42  -14.30    9.00
   1   1  42    5.60    9.10
   1   1  42   -5.90    7.40
   1  -1  40  419.56   94.79
  -1  -1 -40  386.66   97.69
   1  -1  40  479.05   94.69
  -1   1 -40  424.86   95.89
   1   1  40  586.44   95.79
   1   1  40  449.26   94.89
  -1  -1 -38  148.79   34.30
   1  -1  38  126.69   29.40
   1  -1  38  109.39   29.80
   1   1  38  116.09   30.20
  -1   1 -38  130.29   31.30
   1   1  38  166.28   31.50
   1  -1  36    8.20    7.40
  -1  -1 -36   -6.30   11.60
   1  -1  36   -2.30    6.10
  -1   1 -36   -3.30    8.30
   1   1  36   -0.30    7.40
   1   1  36    6.30    7.40
   1  -1  34   35.70   10.20
   1  -1  34   14.70    7.60
  -1  -1 -34   27.70   13.70
   1   1  34   31.70   10.30
  -1   1 -34   11.50   10.70
   1   1  34   15.50    9.00
   1  -1  32   70.19   15.60
   1  -1  32   35.50   15.10
  -1  -1 -32   61.09   19.10
   1   1  32   44.20   15.90
  -1   1 -32   99.29   19.20
   1   1  32   87.39   17.10
  -1  -1 -30  302.77   72.99
   1  -1  30  447.06   70.99
  -1   1 -30  320.37   71.29
   1   1  30  369.36   70.59
   1   1  30  275.27   70.09
   1  -1  28    3.30    4.80
  -1  -1 -28   -8.10    7.70
   1  -1  28    7.30    5.30
   1   1  28   -2.40    5.70
  -1   1 -28    0.30    6.90
   1   1  28   -0.10    4.50
   1  -1  26   69.19   14.60
  -1  -1 -26   43.80   16.40
   1  -1  26   73.39   14.10
  -1  -1 -26   57.69   13.70
   1   1  26   51.19   14.00
  -1   1 -26   35.50   14.10
   1   1  26   43.90   14.00
  -1  -1 -24 1123.79  213.18
   1  -1  24 1218.98  213.18
  -1  -1 -24 1038.80  214.68
   1  -1  24  973.90  213.28
   1   1  24  935.81  213.28
  -1   1 -24 1053.09  213.78
   1  -1  22    9.70    6.20
  -1  -1 -22   20.40   10.80
  -1  -1 -22   13.80    5.90
   1  -1  22    6.60    5.00
   1   1  22    2.80    6.10
  -1   1 -22   -0.70    6.80
   1   1  22    8.30    5.80
   1  -1  20  408.86   71.19
  -1  -1 -20  343.07   71.09
  -1  -1 -20  294.57   73.49
   1   1  20  320.97   71.29
  -1   1 -20  292.37   71.59
   1   1  20  404.46   71.59
   1  -1  18  115.99   23.10
  -1  -1 -18   84.99   24.40
   1  -1  18   82.99   22.10
  -1  -1 -18  125.89   22.80
   1   1  18   98.29   22.80
  -1   1 -18   97.99   23.20
   1   1  18  134.49   23.40
   1  -1  16  935.81  176.18
   1  -1  16  750.72  175.78
  -1  -1 -16  935.11  177.38
  -1   1 -16  953.70  176.38
   1   1  16  792.62  176.08
   1   1  16  949.90  176.18
   1  -1  14  998.80  196.88
   1   1  14  887.81  197.08
   1   1  14 1004.70  197.18
  -1   1 -14 1036.90  197.18
   1  -1  12 1528.55  326.77
   1  -1  12 1668.03  327.07
  -1   1 -12 1681.83  326.97
   1   1  12 1662.53  326.97
   1  -1  10  195.28   41.30
  -1  -1 -10  180.68   43.30
  -1  -1 -10  220.78   41.20
   1  -1  10  202.98   41.40
   1   1  10  239.68   41.50
  -1   1 -10  171.38   41.20
  -1  -1  -8 2749.12  557.94
   1  -1   8 3120.39  557.14
   1  -1   8 2570.24  556.94
  -1  -1  -8 2887.31  557.04
   1   1   8 2767.32  557.14
  -1   1  -8 2634.84  556.94
   1  -1   6  369.56   77.89
   1  -1   6  358.16   77.89
   1  -1   6  400.96   78.09
  -1  -1  -6  360.96   77.99
   1   1   6  355.46   77.99
   1   1   6  432.26   78.19
   1   1   6  466.55   78.09
  -1  -1  -4   -1.70    1.30
   1  -1   4    0.70    1.90
  -1  -1  -4    1.60    1.90
  -1  -1  -4    3.60    2.30
   1  -1   4    2.30    1.30
   1  -1   4    3.40    2.10
   1  -1   4    2.60    1.90
   1   1   4    0.70    1.60
   1   1   4   -1.50    1.80
  -1   1  -4   -1.70    1.70
  -1   1  -4    0.00    1.20
  -1   1  -4    2.40    1.80
   1   1   4   -0.20    1.90
  -1   1  -4   -0.50    2.00
   1  -1   2 8273.67 1748.53
  -1  -1  -2 8843.52 1748.63
   1  -1   2 8542.45 1748.53
  -1  -1  -2 9104.59 1748.33
   1  -1   2 8342.77 1748.53
  -1  -1  -2 8666.83 1748.63
  -1  -1  -2 8539.65 1748.53
   1   1   2 8641.74 1748.53
  -1   1  -2 8843.92 1748.53
   1   1   2 8506.05 1748.33
  -1   1  -2 9931.61 1748.53
   1  -1   0   55.69   10.40
  -1  -1   0   51.09   10.50
  -1  -1   0   49.60   10.00
  -1  -1   0   54.19   10.50
   1  -1   0   48.10   10.20
  -1  -1   0   44.20   10.40
   1   1   0   48.80   10.00
   1   1   0   49.40   10.50
   1   1   0   50.19   10.40
  -1   1   0   47.20   10.20
   1   1   0   40.00   10.30
  -1  -1   2 1917.61  368.96
  -1  -1   2 1777.32  369.36
  -1  -1   2 1680.43  368.96
   1  -1  -2 1630.84  369.16
  -1  -1   2 2081.19  369.36
   1   1  -2 1728.23  368.96
   1   1  -2 1835.62  369.06
   1   1  -2 1739.73  369.36
   1   1  -2 1990.70  369.36
   1   1  -2 2141.79  369.36
  -1  -1   4    1.50    2.40
  -1  -1   4    2.30    1.30
   1  -1  -4   -0.40    3.90
   1  -1  -4    2.10    1.30
   1  -1  -4    4.50    2.50
  -1  -1   4   -0.20    2.10
  -1  -1   4    2.60    2.50
   1   1  -4    3.60    1.60
   1   1  -4    1.80    2.10
   1   1  -4    5.60    2.40
   1   1  -4    2.10    2.20
  -1  -1   6 2977.50  553.44
  -1  -1   6 2652.03  553.24
   1  -1  -6 2684.23  553.04
  -1   1   6 3044.20  553.04
   1   1  -6 2830.62  553.54
   1   1  -6 2644.04  553.24
  -1   1   6 2454.35  553.44
   1   1  -6 2847.32  553.54
  -1  -1   8  116.29   22.10
  -1  -1   8  100.09   21.60
   1  -1  -8  112.99   23.80
   1  -1  -8   96.19   21.50
   1   1  -8  122.59   22.40
  -1   1   8  125.99   22.30
   1   1  -8  117.89   22.80
   1   1  -8  104.39   21.60
   1  -1 -10   61.09   13.50
  -1  -1  10   62.99   13.60
  -1  -1  10   62.09   14.10
   1  -1 -10   90.29   16.80
   1   1 -10   72.69   13.70
   1   1 -10   57.29   14.90
  -1   1  10   63.59   13.50
  -1   1  10   75.59   14.60
   1  -1 -12   82.39   18.30
  -1  -1  12   67.99   15.10
   1  -1 -12   69.69   15.00
  -1  -1  12   65.69   15.70
   1   1 -12  100.39   17.10
  -1   1  12   76.49   16.10
  -1  -1  14   42.90   11.30
   1  -1 -14   52.09   10.60
  -1  -1  14   45.40   10.80
   1  -1 -14   45.50   13.90
  -1   1  14   60.19   10.70
  -1   1  14   42.20   11.40
   1   1 -14   43.80   12.10
  -1  -1  16 2416.56  538.45
  -1  -1  16 2639.74  538.25
   1  -1 -16 2704.73  539.55
   1   1 -16 3051.69  539.25
   1  -1 -18  262.07   52.69
  -1  -1  18  249.68   49.70
  -1  -1  18  277.27   49.40
  -1   1  18  197.18   49.60
   1   1 -18  223.08   50.39
  -1  -1  20  127.09   33.20
   1  -1 -20  178.58   37.00
  -1  -1  20  188.98   34.00
   1   1 -20  204.38   36.20
  -1   1  20  160.48   34.50
   1  -1 -22  462.45   88.79
  -1  -1  22  373.46   86.39
  -1   1  22  417.86   86.69
   1   1 -22  489.95   87.79
   1  -1 -24  395.56   93.79
   1   1 -24  435.16   93.19
  -1   1  24  506.75   92.49
  -1  -1  26   -3.00    4.50
   1  -1 -26   -2.80    8.60
  -1  -1  26    4.30    4.70
   1   1 -26    0.70    7.10
  -1   1  26    9.10    5.80
  -1  -1  28   10.10    5.90
  -1  -1  28    0.10    4.50
   1  -1 -28   -4.50    8.20
   1   1 -28   12.40    8.50
  -1   1  28    3.00    5.50
  -1  -1  30   10.40    6.60
   1  -1 -30    0.10   10.70
  -1  -1  30    9.50    5.70
   1   1 -30   17.20    8.80
  -1   1  30   12.10    7.20
  -1  -1  32  137.79   26.80
   1  -1 -32   97.89   28.80
   1   1 -32  122.39   28.20
  -1   1  32   94.49   25.90
  -1  -1  34   12.20    7.40
   1  -1 -34   10.80   12.70
  -1   1  34    0.80    7.00
   1   1 -34   20.80   10.50
   1  -1 -36  162.38   52.89
  -1  -1  36  219.48   51.39
   1   1 -36  305.17   54.79
  -1   1  36  279.37   51.29
   1  -1 -38  253.97   50.49
  -1  -1  38  285.47   48.10
  -1   1  38  182.68   46.30
   1   1 -38  165.38   46.90
  -1  -1  40  172.78   35.50
   1  -1 -40  201.88   40.20
  -1   1  40  111.19   34.30
   1   1 -40  152.38   36.60
   1  -1 -42   68.99   24.30
  -1  -1  42   76.89   20.20
   1   1 -42  110.69   24.00
  -1   1  42   51.89   19.30
   1  -1 -44   42.00   17.50
  -1  -1  44   13.60   11.50
   1   1 -44   28.60   15.30
  -1   1  44   41.80   13.30
   1  -1 -46   64.29   21.00
  -1  -1  46   38.50   13.30
   1   1 -46   28.20   16.90
  -1   1  46   16.80   12.70
   1  -1 -48  150.88   44.70
  -1  -1  48  195.98   41.90
  -1   1  48  201.78   42.30
   1   1 -48  158.88   42.60
   1  -1 -50   38.10   18.80
  -1  -1  50   21.10   13.40
   1   1 -50   18.70   16.50
  -1   1  50   62.49   17.10
   1  -1 -52   20.10   19.50
  -1  -1  52  -16.80    9.00
   1   1 -52   -6.40   13.50
  -1   1  52  -12.10    9.70
  -1  -1  54    2.60   11.30
   1  -1 -54   18.70   19.60
  -1   1  54   -0.60   11.70
  -1  -1  56    0.60   11.50
   1  -1 -56   21.20   21.10
  -1   1  56    5.00   11.90
   1  -1 -58    5.30   25.30
  -1  -1  58    7.60   13.30
  -1   1  58    9.40   14.80
   1  -2  59    1.30   12.40
  -1   2 -59   42.20   19.00
   1   2  59   41.50   18.70
   1  -2  57    7.50   11.70
  -1   2 -57    2.80   13.50
   1   2  57   -8.20   12.70
   1  -2  55    9.90   11.60
  -1  -2 -55   -7.90   20.60
  -1   2 -55   -8.10   11.90
   1   2  55   -2.70   12.80
  -1  -2 -53   10.10   19.90
   1  -2  53   17.70   13.60
  -1   2 -53   16.70   13.80
   1   2  53   17.50   14.30
  -1  -2 -51   30.70   21.00
   1  -2  51   11.60   11.30
  -1   2 -51   10.90   12.40
   1   2  51   24.60   14.90
  -1  -2 -49   39.80   22.00
   1  -2  49   47.90   17.10
   1   2  49   54.99   18.20
   1  -2  47   -3.50    8.30
   1  -2  47   10.70   10.00
  -1  -2 -47   25.50   19.00
   1   2  47   -7.00    9.60
  -1  -2 -45  213.48   56.69
   1  -2  45  252.57   51.49
   1  -2  45  223.48   52.29
  -1   2 -45  338.37   54.89
   1   2  45  175.68   51.09
   1  -2  43   18.90   10.40
   1  -2  43   14.80    9.70
  -1  -2 -43   -5.60   16.40
  -1   2 -43   17.80   12.80
   1   2  43   34.80   12.70
   1  -2  41   35.10   11.30
  -1  -2 -41   23.80   18.40
   1  -2  41   23.60   12.30
  -1   2 -41   38.10   14.60
   1   2  41   34.40   13.40
   1  -2  39  231.58   64.69
  -1  -2 -39  310.77   70.59
   1  -2  39  337.17   65.39
   1   2  39  330.57   65.79
  -1   2 -39  340.57   67.69
   1   2  39  352.66   65.99
   1  -2  37   92.29   28.40
  -1  -2 -37  141.79   35.10
   1  -2  37  175.18   29.60
   1   2  37  117.39   29.80
  -1   2 -37  107.79   29.80
   1   2  37  134.09   30.00
   1  -2  35  826.82  141.49
   1  -2  35  642.44  140.09
  -1  -2 -35  699.13  144.09
  -1   2 -35  770.22  141.89
   1   2  35  816.32  141.49
   1   2  35  504.95  140.49
   1  -2  33   10.30    7.40
   1  -2  33    9.10    6.10
  -1  -2 -33   14.20   14.90
  -1  -2 -33   31.10    8.80
  -1   2 -33   18.30    9.30
   1   2  33   13.20    8.40
   1   2  33   -1.80    7.40
  -1  -2 -31   71.99   25.00
  -1  -2 -31  123.89   21.80
   1  -2  31   70.19   20.00
   1  -2  31   92.69   21.50
   1   2  31   74.59   21.40
  -1   2 -31  115.89   22.90
   1   2  31   90.49   21.70
  -1  -2 -29   92.39   17.10
   1  -2  29   43.50   16.00
  -1  -2 -29   68.89   21.30
   1  -2  29   70.19   16.10
   1   2  29   68.19   17.20
   1   2  29   52.09   16.70
  -1   2 -29   83.19   18.10
   1  -2  27  308.17   61.79
   1  -2  27  275.27   62.39
  -1  -2 -27  273.77   66.49
   1   2  27  287.07   62.49
  -1   2 -27  300.77   62.79
   1   2  27  356.66   62.99
  -1  -2 -25   74.49   24.90
  -1  -2 -25   98.19   21.60
   1  -2  25  107.79   21.40
   1  -2  25  121.09   22.70
   1   2  25   87.19   22.20
  -1   2 -25   64.69   21.50
   1   2  25  122.19   23.00
  -1  -2 -23  870.01  159.78
   1  -2  23  762.42  156.48
  -1  -2 -23  768.72  156.68
  -1   2 -23  759.82  157.18
   1  -2  21   -5.40    4.30
   1  -2  21    2.50    3.80
  -1  -2 -21    4.30   10.10
  -1  -2 -21    3.70    4.80
   1   2  21    0.50    5.30
  -1   2 -21    1.90    5.10
   1   2  21   -3.70    4.50
   1  -2  19   59.49   23.80
   1  -2  19  115.49   23.80
  -1  -2 -19  157.58   24.60
  -1  -2 -19   78.69   27.60
  -1   2 -19   97.39   24.20
  -1   2 -19  120.49   25.10
   1   2  19  124.49   25.10
   1   2  19  162.48   25.50
   1  -2  17   27.40    7.10
   1  -2  17    8.30    4.70
  -1  -2 -17   -4.60   10.40
  -1  -2 -17   23.10    5.90
   1   2  17   16.80    6.30
  -1   2 -17   15.80    6.80
  -1   2 -17   24.40    6.40
   1   2  17    9.80    6.00
  -1  -2 -15   28.00    9.20
   1  -2  15   37.70    9.10
   1  -2  15   50.79   10.30
  -1  -2 -15   71.89   17.00
  -1   2 -15   37.20    9.60
   1   2  15   36.30    9.70
   1   2  15   54.69   10.60
  -1   2 -15   28.10   10.10
   1  -2  13   31.60    7.20
  -1  -2 -13   21.40   12.70
  -1  -2 -13   41.90    8.00
   1  -2  13   21.00    7.60
  -1   2 -13   21.90    8.10
  -1   2 -13   32.90    7.60
   1   2  13   29.40    8.20
   1   2  13   27.40    7.70
   1  -2  11    2.80    3.20
  -1  -2 -11   -3.40    2.80
  -1  -2 -11   -3.30    8.60
   1  -2  11   -3.20    2.20
   1   2  11   -0.20    3.60
  -1   2 -11    3.30    2.80
  -1   2 -11    0.50    3.70
   1   2  11    3.30    3.10
  -1   2  -9 1012.50  186.98
   1   2   9  995.40  187.08
  -1   2  -9  851.31  187.28
   1   2   9  853.41  187.18
   1  -2   7  252.27   62.19
  -1  -2  -7  267.87   62.19
  -1   2  -7  335.07   62.19
   1   2   7  336.97   62.19
   1   2   7  338.67   62.49
  -1   2  -7  323.97   62.59
   1  -2   5 2969.50  544.75
   1   2   5 2977.10  544.85
   1   2   5 2709.53  544.55
  -1   2  -5 2232.28  544.85
  -1  -2  -3 1220.38  199.68
   1  -2   3  868.81  199.28
   1   2   3  880.61  199.28
   1   2   3 1016.90  199.18
   1   2   3 1104.59  199.68
  -1   2  -3  939.41  199.58
   1  -2   1    1.00    2.30
  -1  -2  -1    0.00    2.10
  -1  -2  -1    0.70    3.20
   1   2   1   -0.80    1.90
   1   2   1    2.50    2.50
  -1   2  -1    1.40    2.90
  -1  -2   1  309.57   63.39
  -1  -2   1  309.77   63.49
  -1  -2   1  336.87   64.09
  -1   2   1  312.87   63.89
   1   2  -1  326.67   64.09
   1  -2  -3  514.05  108.99
  -1  -2   3  617.84  108.79
  -1  -2   3  556.74  109.29
  -1  -2   3  555.74  108.69
   1   2  -3  491.35  109.29
   1   2  -3  529.55  108.79
   1   2  -3  566.74  109.39
  -1   2   3  482.75  109.19
  -1  -2   5  212.18   42.50
   1  -2  -5  188.38   42.00
  -1  -2   5  241.88   41.90
   1  -2  -5  303.97   45.30
  -1  -2   5  224.98   41.70
  -1  -2   5  201.38   41.60
   1   2  -5  212.68   42.50
   1   2  -5  177.38   42.40
  -1   2   5  184.58   42.30
   1   2  -5  218.68   41.90
  -1   2   5  172.08   41.90
  -1  -2   7 4312.67  795.32
  -1  -2   7 3390.46  794.82
  -1   2   7 3853.51  794.82
   1   2  -7 4415.66  795.42
  -1  -2   9  195.58   40.50
   1  -2  -9  240.88   45.10
  -1  -2   9  171.08   41.00
   1   2  -9  234.68   41.70
   1   2  -9  189.58   40.60
  -1   2   9  222.18   40.90
  -1   2   9  244.08   41.50
  -1  -2  11  464.05  113.89
   1  -2 -11  697.73  116.89
  -1  -2  11  668.03  114.49
  -1   2  11  592.64  114.09
   1   2 -11  592.94  114.89
   1   2 -11  589.54  114.79
   1   2 -11  541.85  113.89
  -1   2  11  583.44  114.69
   1  -2 -13  402.26   71.99
   1  -2 -13  330.37   74.69
  -1  -2  13  291.77   72.19
  -1  -2  13  348.67   71.79
   1   2 -13  436.26   71.99
   1   2 -13  302.67   72.69
   1   2 -13  371.66   72.89
  -1   2  13  315.27   72.49
  -1   2  13  354.76   71.89
  -1  -2  15  380.56   68.09
   1  -2 -15  324.77   70.29
  -1  -2  15  336.27   67.39
  -1   2  15  391.76   67.59
   1   2 -15  273.77   68.19
   1   2 -15  281.27   68.29
  -1   2  15  316.57   68.09
   1  -2 -17   49.20   18.70
   1  -2 -17   90.69   14.60
  -1  -2  17   60.99   14.20
  -1  -2  17   85.09   15.70
   1   2 -17   59.09   15.70
  -1   2  17   39.90   14.90
   1   2 -17   73.89   16.20
   1  -2 -19  109.09   21.40
   1  -2 -19   90.49   25.60
  -1  -2  19  121.59   21.50
  -1  -2  19   80.29   22.10
  -1   2  19  114.49   23.00
   1   2 -19   79.39   22.70
   1   2 -19   88.79   23.00
  -1  -2  21  179.68   37.20
   1  -2 -21  155.78   41.30
  -1  -2  21  153.38   36.40
   1   2 -21  186.48   38.60
  -1   2  21  265.57   38.20
   1   2 -21  156.88   38.00
  -1  -2  23  120.99   25.30
   1  -2 -23  111.49   30.60
  -1  -2  23  115.59   26.50
   1  -2 -23  152.18   25.80
  -1   2  23  105.69   26.40
   1   2 -23   92.99   27.10
   1   2 -23  124.09   27.40
   1  -2 -25    0.50    4.10
  -1  -2  25    2.10    5.60
   1  -2 -25   -4.20   10.80
  -1  -2  25    2.20    3.90
  -1   2  25   -0.50    4.20
   1   2 -25    3.10    7.20
   1   2 -25    7.50    6.10
  -1  -2  27  639.34  130.99
  -1  -2  27  693.03  131.79
   1  -2 -27  622.84  134.29
  -1   2  27  656.63  131.89
   1   2 -27  623.94  132.39
   1  -2 -29  337.57   83.79
  -1  -2  29  372.46   79.89
  -1  -2  29  435.86   79.49
  -1   2  29  419.66   80.39
   1   2 -29  331.17   80.89
  -1  -2  31   49.40    9.90
  -1  -2  31   11.60    9.10
   1  -2 -31   27.60   14.80
  -1   2  31   42.90   11.80
   1   2 -31   30.70   11.80
  -1  -2  33  157.38   34.30
   1  -2 -33  143.09   38.10
  -1   2  33  164.98   34.50
   1   2 -33  134.89   34.70
  -1  -2  35   48.80   15.30
   1  -2 -35   53.49   20.30
  -1   2  35   58.69   16.00
   1   2 -35   54.69   16.70
  -1  -2  37  719.43  125.59
   1  -2 -37  519.65  129.09
  -1   2  37  539.65  125.09
   1   2 -37  645.94  126.39
   1  -2 -39   50.09   22.10
  -1  -2  39   49.00   15.70
  -1   2  39   46.30   16.40
   1   2 -39   71.39   18.90
  -1  -2  41   10.90   10.60
   1  -2 -41   22.70   17.20
   1   2 -41   65.99   16.70
  -1   2  41   34.80   12.20
   1  -2 -43   18.40   18.80
  -1  -2  43    4.20    8.60
   1   2 -43   23.30   13.70
  -1   2  43    4.20    9.10
  -1  -2  45   65.69   22.90
   1  -2 -45   70.49   27.60
   1   2 -45  118.69   27.20
   1   2 -45  140.89   27.40
  -1   2  45   92.29   24.70
   1  -2 -47   51.19   25.00
  -1  -2  47   60.69   17.40
   1   2 -47   39.50   17.80
  -1   2  47   55.19   18.40
   1   2 -47   68.29   20.60
   1  -2 -49   11.70   17.30
  -1  -2  49    6.20    9.60
   1   2 -49    6.70   11.30
  -1   2  49   16.90   12.50
   1   2 -49    9.20   14.30
   1  -2 -51   -6.60   18.00
  -1  -2  51   -2.50    9.60
  -1   2  51    4.70   12.50
   1   2 -51   28.70   15.10
   1  -2 -53    3.10   18.00
  -1  -2  53    6.40   11.00
   1   2 -53  -14.40   11.00
  -1   2  53    1.40   11.20
  -1  -2  55   -9.60    9.40
   1  -2 -55   -8.10   20.90
   1   2 -55    1.30   13.20
  -1   2  55   17.40   14.20
  -1  -2  57   77.69   21.20
   1  -2 -57   92.89   31.10
   1   2 -57   57.19   22.30
  -1   2  57   32.40   20.30
  -1  -2  59   -3.70   13.80
   1  -2 -59   12.40   26.30
  -1   2  59   16.40   16.00
   1   2 -59   -0.20   16.10
  -1  -3 -58   34.50   27.60
   1  -3  58   13.30   13.70
  -1   3 -58   22.30   18.50
   1   3  58   -8.80   14.40
   1  -3  56   -6.50   12.10
  -1  -3 -56   18.50   26.80
  -1   3 -56    3.20   15.20
   1   3  56  -10.40   12.90
   1  -3  54  152.18   34.00
  -1  -3 -54  151.18   43.00
   1   3  54   97.29   33.40
  -1   3 -54  144.29   36.50
  -1  -3 -52    9.40   22.70
   1  -3  52   10.70   12.20
  -1   3 -52   56.29   17.00
   1   3  52   -5.60   12.70
   1  -3  50   21.50   13.30
  -1  -3 -50  -14.60   18.20
   1   3  50   20.30   13.60
  -1   3 -50   37.80   15.50
  -1  -3 -48   -1.10   21.20
   1  -3  48   10.40   10.50
   1   3  48   35.10   14.50
  -1   3 -48   21.50   13.90
  -1  -3 -46   53.09   33.60
   1  -3  46  127.39   29.20
  -1   3 -46  130.69   31.40
   1   3  46  128.19   29.50
  -1  -3 -44  119.89   33.30
   1  -3  44  103.39   24.60
   1   3  44  120.89   26.00
  -1   3 -44   49.90   23.90
   1  -3  42   43.70   15.40
  -1  -3 -42   24.10   22.30
   1  -3  42   70.39   15.00
  -1   3 -42   36.30   17.00
  -1   3 -42   44.20   16.80
   1   3  42   56.59   17.10
  -1  -3 -40   66.69   24.80
   1  -3  40   37.30   13.40
   1  -3  40   73.99   17.20
   1   3  40   69.29   17.30
  -1   3 -40   36.80   16.90
  -1   3 -40   45.50   16.40
   1  -3  38    9.20    6.80
  -1  -3 -38   20.70    9.40
   1  -3  38   -3.30    7.50
  -1  -3 -38   -6.60   15.40
  -1   3 -38   13.30   11.00
   1   3  38   10.80    9.00
  -1   3 -38   14.30   10.10
   1  -3  36   71.79   18.70
  -1  -3 -36   86.59   18.80
   1  -3  36   57.49   16.80
  -1  -3 -36   96.09   27.00
   1   3  36   75.39   19.40
  -1   3 -36   49.00   19.50
  -1   3 -36   86.19   19.60
  -1  -3 -34   14.30   17.90
   1  -3  34    5.50    6.90
  -1  -3 -34   17.80    8.10
   1  -3  34    3.00    5.60
   1   3  34    4.50    8.10
   1   3  34    6.60    8.00
  -1   3 -34    6.00    8.20
  -1   3 -34   -4.90    8.60
  -1  -3 -32  142.19   45.10
  -1  -3 -32  278.57   54.89
   1  -3  32  172.18   45.00
   1  -3  32  239.48   47.00
   1   3  32  245.88   47.80
   1   3  32  273.77   48.00
  -1   3 -32  287.47   47.80
  -1   3 -32  244.38   48.60
   1  -3  30   -1.60    5.80
   1  -3  30    4.60    4.70
  -1  -3 -30    5.50   13.10
  -1  -3 -30    6.80    6.50
   1   3  30   -3.30    6.30
   1   3  30    6.90    6.70
  -1   3 -30    5.30    6.40
  -1   3 -30    7.60    8.00
   1  -3  28  177.38   51.99
   1  -3  28  293.97   51.39
  -1  -3 -28  187.58   56.39
  -1  -3 -28  261.67   51.69
  -1   3 -28  229.18   52.19
  -1   3 -28  219.78   53.59
   1   3  28  303.17   52.49
   1   3  28  261.67   52.69
   1  -3  26   27.70    7.70
  -1  -3 -26    0.20   12.70
   1  -3  26   39.20    9.80
  -1  -3 -26   32.30    8.70
   1   3  26   29.70    9.90
  -1   3 -26   26.00   10.60
   1   3  26   23.00    9.00
  -1   3 -26   18.40    8.60
   1  -3  24  355.26   86.59
  -1  -3 -24  432.66   86.39
  -1  -3 -24  450.65   92.79
   1  -3  24  536.75   86.29
  -1   3 -24  411.26   86.59
  -1   3 -24  504.95   87.99
   1   3  24  302.77   86.59
   1   3  24  434.96   86.89
   1  -3  22   74.99   15.30
  -1  -3 -22   33.00   20.50
   1  -3  22   85.39   16.80
  -1  -3 -22  113.79   16.60
   1   3  22   55.39   16.50
  -1   3 -22   68.99   17.30
  -1   3 -22   39.90   15.10
   1   3  22   72.79   16.60
  -1  -3 -20   -0.20    4.50
  -1  -3 -20    2.60   11.90
   1  -3  20    0.90    3.20
   1  -3  20   -1.20    4.90
   1   3  20    7.20    5.60
  -1   3 -20   -0.70    5.70
  -1   3 -20   -5.90    3.70
   1   3  20    6.70    5.30
  -1  -3 -18   32.80   10.80
   1  -3  18   35.90   10.20
  -1  -3 -18   88.99   21.00
   1  -3  18   56.09   12.10
  -1   3 -18   40.00   10.80
   1   3  18   50.69   11.70
  -1   3 -18   52.89   12.70
   1   3  18   52.79   12.70
   1  -3  16  378.36   77.69
  -1  -3 -16  389.46   83.49
  -1  -3 -16  390.16   77.99
   1   3  16  306.37   77.99
  -1   3 -16  423.76   78.99
   1   3  16  387.16   78.69
  -1   3 -16  443.36   78.19
  -1  -3 -14  454.25  101.79
  -1  -3 -14  463.55  105.39
   1  -3  14  579.14  101.59
   1  -3  14  541.85  101.99
  -1   3 -14  533.65  102.59
  -1   3 -14  444.46  101.79
   1   3  14  484.55  102.29
   1  -3  12  269.97   58.49
   1  -3  12  271.57   58.79
  -1  -3 -12  299.07   58.99
  -1   3 -12  295.27   58.89
  -1   3 -12  320.37   59.69
   1   3  12  379.86   59.69
   1   3  12  243.98   58.79
  -1  -3 -10    0.70    3.80
   1  -3  10    3.20    2.90
   1  -3  10   -2.50    2.80
   1   3  10   -1.80    3.50
  -1   3 -10   -0.10    4.10
   1   3  10   -1.10    2.70
  -1   3 -10   -2.40    2.90
   1  -3   8  804.52  144.09
  -1  -3  -8  668.13  144.09
   1   3   8  647.24  144.09
   1   3   8  739.23  143.89
  -1  -3  -6 3154.48  695.63
   1   3   6 3796.72  695.73
   1  -3   4   53.79   15.90
   1  -3   4   83.59   16.50
  -1  -3  -4   89.69   17.00
  -1   3  -4  126.59   18.00
   1   3   4   58.39   16.50
  -1  -3  -2  105.69   21.40
   1  -3   2   97.29   20.40
   1   3   2   83.49   21.20
  -1   3  -2  109.19   21.70
   1  -3   0 7112.79 1456.35
  -1  -3   0 7459.15 1456.55
   1  -3  -2  526.45  121.79
  -1  -3   2  620.04  122.19
  -1  -3   2  648.54  121.49
   1   3  -2  616.94  122.29
  -1  -3   4  788.92  140.29
  -1  -3   4  638.94  139.39
  -1  -3   4  697.43  139.29
   1  -3  -4  746.23  139.89
  -1   3   4  789.42  140.19
   1   3  -4  594.34  139.59
  -1  -3   6   49.70    9.00
  -1  -3   6   37.00    8.90
   1  -3  -6   34.90    9.60
   1  -3  -6   35.80   14.50
  -1  -3   6   30.30   10.10
   1   3  -6   47.90   10.60
   1   3  -6   37.10   10.10
  -1   3   6   40.30   10.10
  -1  -3   8 2858.31  660.03
   1  -3  -8 3642.84  660.33
  -1  -3   8 3149.39  660.63
  -1  -3   8 3425.96  659.83
   1   3  -8 3235.78  660.63
   1   3  -8 3519.05  660.93
   1  -3 -10   49.99   10.20
  -1  -3  10   23.80    9.50
   1  -3 -10   70.49   17.30
  -1  -3  10   51.69   11.20
  -1  -3  10   46.10    8.80
   1   3 -10   36.60   10.90
   1   3 -10   46.60   11.00
  -1  -3  12  133.29   27.10
   1  -3 -12  131.99   27.00
   1  -3 -12  129.99   32.70
  -1  -3  12  154.98   28.50
  -1  -3  12  117.29   26.10
   1   3 -12  140.19   26.30
   1   3 -12  132.49   28.10
   1   3 -12  153.78   28.80
  -1   3  12  115.09   27.80
  -1  -3  14  729.63  150.08
   1  -3 -14  812.12  154.18
  -1  -3  14  729.93  150.78
   1  -3 -14  826.22  150.58
   1   3 -14  635.34  151.08
  -1   3  14  814.32  151.28
   1  -3 -16  594.94  117.69
   1  -3 -16  592.44  121.29
  -1  -3  16  617.34  118.19
  -1  -3  16  690.93  117.39
  -1   3  16  628.34  118.59
   1   3 -16  475.35  117.39
   1   3 -16  657.63  118.99
   1   3 -16  471.15  118.29
   1  -3 -18    1.90   11.30
   1  -3 -18   10.10    4.60
  -1  -3  18   12.20    3.70
  -1  -3  18    9.90    5.40
   1   3 -18    8.30    6.70
  -1   3  18    9.70    6.50
   1   3 -18   14.10    6.30
  -1  -3  20  375.36   72.29
   1  -3 -20  374.56   79.09
  -1  -3  20  326.07   72.99
   1  -3 -20  366.16   72.49
   1   3 -20  441.36   73.99
   1   3 -20  323.07   73.69
  -1   3  20  307.87   73.19
  -1  -3  22   56.79   13.20
   1  -3 -22   57.89   13.50
  -1  -3  22   42.50   14.20
   1  -3 -22   42.90   20.30
   1   3 -22   59.39   15.80
   1   3 -22   67.09   15.30
  -1   3  22  114.59   17.00
   1  -3 -24  479.05   81.79
  -1  -3  24  401.86   74.39
   1  -3 -24  338.87   73.29
  -1  -3  24  370.76   73.29
  -1   3  24  317.27   74.19
  -1  -3  26    0.00    3.40
  -1  -3  26   -3.60    4.40
   1  -3 -26    0.40   11.10
   1  -3 -26   -5.10    3.80
   1   3 -26    1.20    6.10
  -1   3  26    5.30    5.80
   1   3 -26    4.50    6.50
   1  -3 -28    4.70    4.50
  -1  -3  28   -6.80    3.90
   1  -3 -28  -11.20   10.70
  -1  -3  28   -1.00    3.60
   1   3 -28   -6.00    6.10
   1   3 -28   -1.60    6.10
  -1   3  28    5.60    6.20
  -1  -3  30   52.59   10.80
   1  -3 -30   37.10   10.50
   1  -3 -30    5.50   15.60
  -1  -3  30   37.50   11.40
   1   3 -30   40.20   13.40
  -1   3  30   26.10   11.50
   1   3 -30   58.29   14.00
  -1  -3  32  100.09   22.30
   1  -3 -32   72.99   27.70
  -1  -3  32  108.19   24.00
   1   3 -32  103.49   25.20
   1   3 -32  101.89   25.00
  -1   3  32  101.49   24.20
  -1  -3  34   22.80    9.60
   1  -3 -34   40.90   17.90
  -1   3  34   11.90    9.60
   1   3 -34   33.10   11.70
   1   3 -34   17.70   10.40
   1  -3 -36   77.29   23.80
  -1  -3  36   58.19   13.80
   1   3 -36   31.60   13.90
   1   3 -36   37.10   14.10
  -1   3  36   27.60   13.90
  -1  -3  38   38.40   14.10
   1  -3 -38   61.39   21.00
   1   3 -38   27.70   14.40
  -1   3  38   45.40   14.50
   1   3 -38   46.00   15.40
   1  -3 -40    9.10   17.40
  -1  -3  40    8.90    9.90
  -1   3  40   41.00   13.30
   1   3 -40   35.80   14.00
   1   3 -40   14.10   11.20
  -1  -3  42  132.89   26.40
   1  -3 -42  103.59   32.50
   1   3 -42   48.40   24.70
   1   3 -42  107.89   27.40
  -1   3  42  145.69   27.90
   1  -3 -44   -4.80   15.60
  -1  -3  44   21.40   10.50
   1   3 -44   15.80   12.60
   1   3 -44    0.00   11.90
  -1   3  44    8.60   10.90
   1  -3 -46   40.90   23.00
  -1  -3  46   59.99   16.00
  -1   3  46   16.70   13.90
   1   3 -46   41.40   17.00
   1   3 -46   18.10   16.00
   1  -3 -48  -18.60   18.70
  -1  -3  48   -0.50    9.80
   1   3 -48    9.70   18.10
  -1   3  48   30.50   14.70
   1   3 -48   11.60   12.80
   1  -3 -50    3.60   20.00
  -1  -3  50   14.30   11.40
   1   3 -50   15.50   14.40
  -1   3  50   -9.90   10.80
  -1  -3  52  -17.70    8.30
   1  -3 -52   22.10   23.30
   1   3 -52    0.00   11.90
  -1   3  52   -9.30   13.50
  -1  -3  54   20.50   13.70
   1  -3 -54    6.70   21.80
  -1   3  54   16.50   15.30
   1   3 -54    9.40   14.10
  -1  -3  56    5.90   11.50
   1  -3 -56  -12.80   23.60
   1   3 -56  -10.80   14.40
  -1   3  56    1.80   13.50
   1  -3 -58  -15.40   25.80
  -1  -3  58   -0.70   11.70
  -1   3  58   -8.50   13.50
   1   3 -58    0.10   15.50
  -1  -4 -57  -10.90   29.10
   1  -4  57    7.40   12.40
  -1   4 -57   -3.30   16.20
   1   4  57  -10.90   14.70
   1  -4  55   50.49   16.60
  -1  -4 -55  -18.90   26.90
   1   4  55   14.50   16.10
  -1   4 -55   23.60   16.90
   1  -4  53   46.00   16.30
  -1  -4 -53   59.09   31.70
  -1   4 -53   42.80   19.30
   1   4  53   18.80   17.40
  -1  -4 -51    2.50   24.70
   1  -4  51   33.00   14.70
   1   4  51   11.90   15.50
  -1   4 -51   23.10   16.30
  -1  -4 -49   72.79   29.90
   1  -4  49   72.19   21.10
  -1   4 -49   64.19   22.90
   1   4  49   77.19   22.60
  -1  -4 -47  -25.80   18.30
   1  -4  47   -1.80    8.50
  -1   4 -47    5.60   12.80
   1   4  47   21.50   12.30
  -1  -4 -45   35.30   24.10
   1  -4  45   24.80   11.50
  -1   4 -45   12.30   13.20
   1   4  45   17.00   12.80
  -1  -4 -43   24.20   26.50
   1  -4  43   66.79   18.00
  -1   4 -43   81.39   22.10
   1   4  43   52.19   18.30
   1  -4  41   17.90   11.10
  -1  -4 -41   18.20   24.10
   1   4  41   29.30   13.60
  -1   4 -41   25.40   14.40
  -1  -4 -39   19.20   22.30
   1  -4  39   30.30   11.70
   1   4  39   15.10   11.00
  -1   4 -39   -7.20   11.30
  -1   4 -39   27.10   10.80
   1  -4  37   74.89   17.90
   1  -4  37   66.29   15.90
  -1  -4 -37   70.99   27.20
   1   4  37   36.80   16.90
  -1   4 -37   97.59   21.50
  -1   4 -37   59.39   16.80
   1  -4  35    3.10    7.50
  -1  -4 -35   -5.40    7.10
   1  -4  35    0.40    5.20
  -1  -4 -35   25.90   19.00
   1   4  35   -4.30    7.20
  -1   4 -35    9.60   10.00
  -1   4 -35   -0.10    6.80
   1  -4  33    0.90    6.90
  -1  -4 -33   -9.90    6.00
  -1  -4 -33    0.50   15.50
   1  -4  33    1.10    4.60
  -1   4 -33    8.20    9.50
   1   4  33   -1.80    7.00
  -1   4 -33   -5.70    6.00
  -1  -4 -31   13.20    8.50
   1  -4  31   29.80    9.40
   1  -4  31   15.60    6.30
  -1  -4 -31   20.00   17.70
  -1   4 -31   22.70    8.50
  -1   4 -31   11.20    9.70
   1   4  31   21.80    9.60
  -1  -4 -29   10.30    7.30
  -1  -4 -29    8.50   16.40
   1  -4  29    5.90    7.10
   1  -4  29   11.90    5.40
   1   4  29    7.30    7.50
  -1   4 -29   17.00    7.20
  -1   4 -29    0.80    7.80
   1  -4  27   -1.80    3.50
  -1  -4 -27    0.10    5.70
   1  -4  27    3.30    5.70
  -1  -4 -27   -0.70   13.60
   1   4  27   -0.90    5.50
  -1   4 -27  -11.50    6.20
  -1   4 -27   10.50    6.10
  -1  -4 -25   96.49   30.70
   1  -4  25  134.19   23.60
  -1  -4 -25  154.38   23.40
   1  -4  25   75.39   20.90
  -1   4 -25   89.49   22.20
   1   4  25  108.19   23.30
  -1   4 -25   79.69   23.40
   1  -4  23   71.69   12.60
   1  -4  23   47.70   13.90
  -1  -4 -23   36.30   20.40
  -1  -4 -23   31.10   12.70
  -1   4 -23   51.39   15.10
  -1   4 -23   54.49   13.50
   1   4  23   62.99   14.40
   1  -4  21   -3.50    4.20
   1  -4  21    3.00    3.40
  -1  -4 -21   -5.30   12.30
  -1  -4 -21   -4.20    4.40
  -1   4 -21    9.30    6.80
   1   4  21    7.70    5.40
  -1   4 -21   -1.50    4.10
   1  -4  19  123.69   21.60
  -1  -4 -19   63.09   28.60
   1  -4  19  108.19   23.10
  -1  -4 -19  116.99   23.00
  -1   4 -19   95.79   22.30
   1   4  19   82.89   22.50
  -1   4 -19   74.09   23.20
  -1  -4 -17   96.89   19.90
   1  -4  17   90.29   18.70
   1  -4  17   75.09   19.40
  -1  -4 -17   90.39   27.00
  -1   4 -17   81.89   19.30
  -1   4 -17   74.19   20.50
   1   4  17   97.19   20.10
   1  -4  15  164.58   21.60
  -1  -4 -15   59.29   25.30
  -1  -4 -15   84.89   20.30
   1   4  15   48.80   19.30
  -1   4 -15  145.69   22.80
  -1   4 -15   96.59   20.10
  -1  -4 -13  595.24  154.58
   1  -4  13  699.13  154.48
   1  -4  13  847.32  154.28
  -1   4 -13  816.32  154.88
   1   4  13  878.61  154.78
   1  -4  11  514.65   91.29
   1  -4  11  451.35   90.89
  -1  -4 -11  360.66   91.19
  -1   4 -11  371.86   91.59
   1   4  11  535.15   91.19
  -1  -4  -9  143.09   29.50
   1  -4   9  120.09   28.00
   1  -4   9  118.09   28.30
   1   4   9  163.78   30.00
  -1   4  -9  168.68   30.20
   1  -4   7    6.90    4.00
  -1  -4  -7    2.90    5.30
   1  -4   7    8.90    4.70
  -1   4  -7    3.50    5.60
   1   4   7   11.30    6.10
   1  -4   5   86.89   21.40
  -1  -4  -5   86.69   22.20
   1  -4   5  100.09   21.90
   1   4   5   93.49   22.50
  -1   4  -5  179.38   24.30
   1  -4   3   54.79   12.20
  -1  -4  -3   35.80   11.30
   1  -4   3   52.29   10.70
   1   4   3   29.30   11.20
  -1   4  -3   57.19   12.30
   1  -4   1  358.46   74.19
  -1  -4  -1  324.97   74.19
   1  -4   1  381.86   73.89
   1   4   1  347.87   74.39
  -1   4  -1  409.86   74.59
  -1  -4   1  520.15  136.59
  -1  -4   1  664.63  135.89
   1   4  -1  798.42  137.19
  -1   4   1  772.22  136.99
  -1  -4   3   72.19   14.40
  -1  -4   3   47.90   15.50
   1  -4  -3   90.99   16.10
   1   4  -3   66.29   15.90
  -1   4   3   53.99   15.50
   1  -4  -5  233.78   50.29
  -1  -4   5  289.07   49.70
  -1  -4   5  207.18   50.49
   1   4  -5  208.38   50.69
  -1  -4   7  159.38   33.90
   1  -4  -7  146.69   33.10
  -1  -4   7  139.19   32.00
  -1  -4   7  179.98   32.20
   1   4  -7  114.59   33.40
  -1   4   7  206.88   33.70
  -1  -4   9   56.09   14.70
  -1  -4   9   67.99   12.60
  -1  -4   9   60.39   13.10
   1  -4  -9   40.90   19.00
   1  -4  -9   59.99   13.80
   1   4  -9   33.60   13.50
   1   4  -9   81.69   15.40
  -1   4   9   53.49   14.40
   1  -4 -11   29.90    7.90
  -1  -4  11   27.70    9.30
  -1  -4  11   21.30    5.60
   1  -4 -11   -1.30   13.80
  -1  -4  11   26.30    7.10
   1   4 -11   29.50    8.70
   1   4 -11   35.80    8.80
  -1  -4  13   65.59   14.60
   1  -4 -13   53.59   21.40
  -1  -4  13   67.79   16.20
   1  -4 -13   62.79   14.90
  -1  -4  13   66.89   13.10
   1   4 -13   41.70   15.10
   1   4 -13   63.69   15.50
   1  -4 -15  340.47   63.29
   1  -4 -15  220.88   67.99
  -1  -4  15  259.57   63.09
  -1  -4  15  346.97   62.19
  -1  -4  15  299.17   63.89
   1   4 -15  270.27   63.69
   1   4 -15  301.37   64.19
  -1  -4  17   71.09   15.10
  -1  -4  17   44.20   17.30
   1  -4 -17   40.90   22.70
  -1  -4  17   85.19   17.10
   1  -4 -17  127.49   17.50
  -1   4  17   75.79   17.80
   1   4 -17   48.20   17.50
   1   4 -17   82.59   15.60
   1   4 -17   62.39   17.30
   1  -4 -19    4.90   13.80
  -1  -4  19   32.50    6.20
  -1  -4  19   30.90    8.50
   1  -4 -19   24.50    7.90
   1   4 -19   31.70    9.20
  -1   4  19   20.30    8.70
   1   4 -19    9.10    8.00
   1   4 -19   26.20    6.60
  -1  -4  21  186.28   38.10
   1  -4 -21  148.19   38.90
  -1  -4  21  183.58   39.40
   1  -4 -21  191.68   46.60
   1   4 -21  187.78   40.60
  -1   4  21  241.78   40.60
   1   4 -21  245.88   42.40
   1  -4 -23  180.98   53.19
  -1  -4  23  242.28   47.70
  -1  -4  23  238.58   46.40
   1  -4 -23  168.68   46.80
   1   4 -23  262.57   48.80
  -1   4  23  299.97   48.70
   1   4 -23  226.88   48.10
   1  -4 -25   75.29   13.90
   1  -4 -25   15.80   19.50
  -1  -4  25   61.69   14.70
  -1  -4  25   72.69   13.00
   1   4 -25   43.40   14.40
   1   4 -25   56.49   16.00
  -1   4  25   27.70   14.30
   1  -4 -27   28.90   18.00
   1  -4 -27   42.30    9.60
  -1  -4  27   30.00   10.10
  -1  -4  27   27.40    8.10
   1   4 -27   24.90   10.70
  -1   4  27   49.40   12.10
   1   4 -27   42.30   12.60
   1  -4 -29   -8.50   13.60
  -1  -4  29    4.60    6.20
  -1  -4  29    3.00    3.70
   1  -4 -29   -1.70    5.20
   1   4 -29    1.90    5.90
  -1   4  29    3.10    6.90
   1   4 -29   -3.30    5.20
   1  -4 -31  173.98   28.20
  -1  -4  31   99.09   28.30
   1  -4 -31  159.88   38.30
   1   4 -31   95.79   28.80
   1   4 -31  131.79   30.60
  -1   4  31  127.79   30.30
  -1  -4  33   36.60    9.90
   1  -4 -33  -14.30   13.40
   1   4 -33    0.70    8.50
  -1   4  33   11.10    9.40
   1   4 -33   13.80    8.90
   1  -4 -35   14.60   18.00
  -1  -4  35    2.80    6.90
   1   4 -35   -4.60    8.00
   1   4 -35   -5.00    6.80
  -1   4  35   -6.20    7.60
  -1  -4  37  198.08   36.60
   1  -4 -37  159.58   43.40
   1   4 -37  187.18   37.10
   1   4 -37  150.68   37.30
  -1   4  37  105.99   35.30
   1  -4 -39  -13.40   16.30
  -1  -4  39    7.80    8.60
  -1   4  39   -0.80    8.60
   1   4 -39    7.10    9.60
   1   4 -39   -9.60    8.30
  -1  -4  41  139.69   34.90
   1  -4 -41  222.88   47.70
   1   4 -41  118.39   35.70
   1   4 -41  186.58   36.90
  -1   4  41  140.09   35.70
   1  -4 -43   24.50   21.00
  -1  -4  43   -0.90    8.90
   1   4 -43   34.50   14.50
   1   4 -43   18.90   12.00
  -1   4  43   32.90   13.30
   1  -4 -45    7.40   21.20
  -1  -4  45  -14.70    8.30
   1   4 -45    1.60   11.00
   1   4 -45   -1.80   10.30
  -1   4  45    9.90   11.30
  -1  -4  47    2.60   10.10
   1  -4 -47   32.20   25.30
   1   4 -47    4.10   12.20
  -1   4  47   25.80   12.60
  -1  -4  49    2.40   10.80
   1  -4 -49   22.20   21.70
  -1   4  49    4.20   11.80
   1   4 -49   -0.40   12.10
   1  -4 -51   44.20   27.50
  -1  -4  51   -2.20    9.40
  -1  -4  51    4.80   19.60
   1   4 -51   14.00   13.80
  -1   4  51   -0.20   12.60
  -1  -4  53    1.40   10.70
   1  -4 -53  -21.70   25.90
  -1   4  53   -8.90   12.50
   1   4 -53   -2.00   14.60
  -1  -4  55    8.20   13.50
   1  -4 -55   27.70   27.20
  -1   4  55   31.00   20.10
   1   4 -55   53.59   19.70
  -1  -4  57    6.80   12.30
   1  -4 -57  -13.70   27.80
   1   4 -57   11.00   16.00
  -1   4  57   27.70   17.90
   1  -5  54   12.00   14.50
  -1  -5 -54    8.80   25.40
  -1   5 -54   -2.30   16.50
   1   5  54   30.00   16.70
   1  -5  52   10.70   12.50
  -1  -5 -52   14.60   28.80
  -1   5 -52   33.30   18.80
   1   5  52   22.00   16.40
  -1  -5 -50   26.00   31.40
   1  -5  50   38.10   18.70
   1   5  50   67.69   20.60
  -1   5 -50   82.99   23.50
   1  -5  48  -11.00    8.70
  -1  -5 -48   15.10   25.70
  -1   5 -48    8.50   14.70
   1   5  48   15.30   13.50
   1  -5  46   52.29   18.00
  -1  -5 -46   48.50   29.50
  -1   5 -46   58.89   21.10
   1   5  46   51.69   18.60
   1  -5  44   -2.30    8.70
  -1  -5 -44  -43.70   17.90
  -1   5 -44   22.20   14.50
   1   5  44    3.90   12.50
   1  -5  42   70.89   21.20
  -1  -5 -42   89.99   33.10
  -1   5 -42   86.69   24.30
   1   5  42   76.39   22.40
  -1  -5 -40   20.40   21.90
   1  -5  40    6.20    9.70
  -1   5 -40    9.90   12.10
   1   5  40    5.70   10.70
   1  -5  38   19.90   10.00
  -1  -5 -38   17.20   21.40
   1   5  38   16.60   10.90
  -1   5 -38    6.10   12.00
   1  -5  36  164.38   43.60
  -1  -5 -36  108.49   50.59
   1   5  36  232.68   45.70
  -1   5 -36  267.87   48.40
  -1   5 -36  218.88   44.20
   1  -5  34   -2.00    7.20
  -1  -5 -34   16.20   20.10
  -1  -5 -34   -5.10   12.40
  -1   5 -34   -6.30    8.60
   1   5  34   11.00   10.50
  -1   5 -34   -1.80    6.90
  -1  -5 -32   27.60   25.20
  -1  -5 -32   53.19   13.50
   1  -5  32   39.70   13.20
  -1   5 -32   32.60   14.90
   1   5  32   40.00   14.10
  -1   5 -32   47.90   13.10
   1  -5  30    6.00    4.80
  -1  -5 -30   13.80   19.00
   1  -5  30    5.20    7.30
  -1  -5 -30    8.10    7.70
  -1   5 -30    9.90    7.10
   1   5  30    7.40    7.70
  -1   5 -30   -3.20    8.40
   1  -5  28    1.00    4.00
   1  -5  28    1.20    7.10
  -1  -5 -28  -13.50   14.50
  -1  -5 -28   14.70    7.60
  -1   5 -28    6.30    8.20
  -1   5 -28    6.10    5.90
   1   5  28   12.60    8.00
   1  -5  26   13.10    8.20
   1  -5  26   25.20    7.00
  -1  -5 -26   29.00    9.50
  -1  -5 -26    1.60   18.10
  -1   5 -26   23.90    8.40
  -1   5 -26   33.60   11.50
   1   5  26   22.70    9.60
   1  -5  24  141.29   28.90
  -1  -5 -24  117.49   30.40
  -1  -5 -24  185.58   41.70
   1  -5  24  184.08   31.80
  -1   5 -24  131.09   32.50
  -1   5 -24  121.59   30.30
   1  -5  22   -7.00    4.60
   1  -5  22   -1.60    3.20
  -1  -5 -22   -0.10    5.90
  -1  -5 -22   31.30   19.10
  -1   5 -22   -4.60    4.60
   1   5  22   11.50    6.90
  -1   5 -22  -12.30    5.40
   1  -5  20    8.50    4.50
  -1  -5 -20    3.30   16.00
   1  -5  20   24.70    6.60
  -1  -5 -20   19.30    7.60
   1   5  20    7.20    5.90
  -1   5 -20    6.00    5.70
  -1   5 -20    7.20    7.40
  -1  -5 -18  357.06   83.19
   1  -5  18  382.06   74.69
  -1  -5 -18  388.06   75.79
   1  -5  18  389.06   75.59
   1   5  18  347.37   75.49
  -1   5 -18  402.06   75.79
  -1   5 -18  291.47   76.19
   1  -5  16  312.57   51.29
  -1  -5 -16  190.68   52.09
  -1  -5 -16  147.79   56.39
   1  -5  16  279.37   51.89
   1   5  16  220.68   51.79
  -1   5 -16  241.88   53.59
  -1  -5 -14 1016.30  207.88
   1  -5  14  990.90  207.48
  -1   5 -14 1110.59  208.58
   1  -5  12  106.89   22.10
  -1  -5 -12   89.09   23.10
   1  -5  12  102.49   22.40
  -1   5 -12  100.49   23.80
  -1  -5 -10   14.60    8.00
   1  -5  10   20.10    6.00
   1  -5  10    5.30    5.10
  -1   5 -10    0.50    6.40
   1   5  10   20.70    7.70
   1  -5   8    7.40    5.00
   1  -5   8    1.50    5.90
  -1  -5  -8    3.70    6.10
   1  -5   8    1.20    4.10
  -1   5  -8   -1.40    5.70
   1   5   8   -5.00    5.50
   1  -5   6   46.40   12.10
   1  -5   6   53.69   13.40
  -1  -5  -6   49.70   13.20
   1  -5   6   47.10   11.50
   1   5   6   48.40   13.00
  -1   5  -6   33.50   12.40
   1  -5   4  161.08   30.40
  -1  -5  -4  121.29   31.40
   1  -5   4  143.89   31.80
   1  -5   4  119.09   30.90
   1   5   4  139.29   31.90
  -1   5  -4  186.98   32.80
   1  -5   2   -0.20    4.00
   1  -5   2    1.20    5.70
  -1  -5  -2    2.70    6.80
   1   5   2   16.30    7.10
  -1   5  -2   -3.60    5.20
  -1  -5   0   74.09   17.40
  -1  -5   0   65.69   15.40
   1  -5   0   71.59   17.40
   1  -5   0   51.19   15.60
  -1   5   0   78.19   17.50
   1   5   0  118.89   18.80
  -1  -5   2  133.09   30.50
  -1  -5   2  159.18   32.80
   1  -5  -2  159.88   32.40
  -1   5   2  109.99   32.00
   1   5  -2  232.28   33.30
  -1  -5   4  120.09   24.70
  -1  -5   4  132.89   27.40
   1  -5  -4  114.79   26.20
   1   5  -4   99.69   26.50
  -1   5   4  125.09   26.80
  -1  -5   6   34.80   10.90
   1  -5  -6   21.10    9.40
  -1  -5   6   30.00    7.80
   1   5  -6   32.60   10.00
  -1   5   6   33.20   10.40
  -1  -5   8  354.66   64.79
  -1  -5   8  336.57   64.69
  -1  -5   8  337.27   66.19
   1  -5  -8  296.57   65.29
   1   5  -8  359.16   66.39
  -1   5   8  223.38   65.39
  -1  -5  10  101.49   22.80
   1  -5 -10   82.69   23.90
   1  -5 -10   76.39   29.00
  -1  -5  10  128.99   25.80
  -1  -5  10  111.79   23.30
   1   5 -10  166.58   26.80
  -1   5  10  126.89   25.50
  -1  -5  12   94.19   19.10
  -1  -5  12   97.69   18.10
   1  -5 -12   61.89   19.50
   1  -5 -12   51.39   24.50
  -1  -5  12  115.89   21.80
   1   5 -12   95.59   21.30
   1   5 -12   63.89   19.70
  -1  -5  14   48.20   10.90
   1  -5 -14   19.90    7.90
   1  -5 -14   35.60   17.60
  -1  -5  14   25.40    7.20
  -1  -5  14   22.30    5.30
   1   5 -14   18.90    9.00
   1   5 -14   13.40    7.90
  -1  -5  16  115.99   21.50
  -1  -5  16   97.69   19.30
   1  -5 -16   72.69   28.30
   1  -5 -16   75.89   20.90
  -1  -5  16   77.79   22.50
   1   5 -16  100.29   22.80
   1   5 -16   87.79   22.00
   1  -5 -18  327.97   69.59
  -1  -5  18  273.67   60.89
  -1  -5  18  329.17   62.29
  -1  -5  18  309.17   59.69
   1   5 -18  294.87   61.79
   1   5 -18  237.28   62.59
   1  -5 -20  271.27   40.90
  -1  -5  20  168.68   42.00
  -1  -5  20  182.18   39.00
  -1  -5  20  183.48   41.00
   1  -5 -20  178.08   48.60
   1   5 -20  154.38   42.00
   1   5 -20  247.58   41.60
  -1  -5  22   41.50   14.90
  -1  -5  22   55.69   13.30
   1  -5 -22   47.50   12.80
   1  -5 -22   46.70   23.00
  -1  -5  22   55.49   10.90
   1   5 -22   32.10   14.20
  -1   5  22   42.20   13.80
   1   5 -22   58.89   14.20
   1  -5 -24   -4.00    5.20
  -1  -5  24    0.40    2.20
  -1  -5  24    7.20    7.80
   1  -5 -24   -9.40   14.10
  -1  -5  24    7.50    5.70
  -1   5  24    7.60    6.80
   1   5 -24    0.80    6.50
   1   5 -24   -0.10    5.60
  -1  -5  26   40.70   12.50
   1  -5 -26    6.00   18.40
  -1  -5  26   24.40   10.30
   1  -5 -26   56.29   11.10
   1   5 -26   31.60   12.20
   1   5 -26   36.70   11.40
  -1   5  26   41.20   12.30
  -1  -5  28   47.70   13.80
   1  -5 -28   27.30   21.50
  -1  -5  28   45.50   11.80
   1  -5 -28   35.00   11.00
  -1   5  28   47.40   13.90
   1   5 -28   56.59   14.40
   1   5 -28   25.00   11.80
   1  -5 -30   11.00    6.70
   1  -5 -30   -3.50   18.10
  -1  -5  30    3.10    6.30
  -1  -5  30   15.40    9.30
   1   5 -30    3.30    8.60
   1   5 -30   -0.20    7.10
  -1   5  30   28.00   10.00
  -1  -5  32   90.99   19.20
   1  -5 -32   28.50   26.40
  -1  -5  32   59.59   18.80
  -1   5  32  101.89   21.40
   1   5 -32   69.79   18.50
   1   5 -32   54.19   19.30
  -1  -5  34   49.99   17.40
   1  -5 -34  100.49   28.40
  -1   5  34   73.99   19.50
   1   5 -34   93.29   21.00
   1   5 -34   53.69   17.50
  -1  -5  36   12.00   10.20
   1  -5 -36   24.80   24.00
  -1  -5  36   15.60    9.40
  -1   5  36   16.20   12.10
   1   5 -36   26.10   11.40
   1   5 -36   16.00   10.90
   1  -5 -38   70.19   29.60
  -1  -5  38   35.40   16.10
  -1  -5  38   70.89   17.10
   1   5 -38   57.29   18.40
   1   5 -38   53.79   17.00
  -1   5  38   46.80   17.50
   1  -5 -40   22.90   23.30
  -1  -5  40   51.69   14.30
  -1  -5  40   41.80   15.10
  -1   5  40   37.40   16.20
   1   5 -40   47.00   15.80
   1   5 -40   24.30   15.00
  -1  -5  42   11.80   10.90
  -1  -5  42   20.40   13.10
   1  -5 -42   64.79   27.00
  -1   5  42   34.20   15.10
   1   5 -42    6.40   12.70
   1   5 -42   24.80   13.90
   1  -5 -44  -27.70   21.70
  -1  -5  44   -2.60    9.00
  -1  -5  44   -4.90    9.60
   1   5 -44  -13.60    9.70
  -1   5  44   13.90   12.30
  -1  -5  46   -4.10   11.10
   1  -5 -46  -14.40   25.20
  -1  -5  46   -3.20    9.20
  -1   5  46    7.60   12.70
   1   5 -46   -9.20   10.10
  -1  -5  48   16.80   13.90
  -1  -5  48   31.20   14.30
   1  -5 -48  -18.00   23.10
  -1   5  48   24.70   15.30
   1   5 -48   18.90   15.00
  -1  -5  50   -9.00    9.80
   1  -5 -50  -33.60   24.70
  -1  -5  50    7.90   12.70
   1   5 -50   16.10   14.40
  -1   5  50   -8.40   12.90
  -1  -5  52   30.40   13.40
  -1  -5  52   -2.50   13.50
   1  -5 -52   53.29   33.10
   1   5 -52   -3.40   14.00
  -1   5  52   31.10   18.30
  -1  -5  54   32.60   15.20
   1  -5 -54    7.30   28.60
   1   5 -54   26.80   19.00
  -1   5  54   63.19   21.30
  -1  -6 -53   16.60   33.20
   1  -6  53  -16.40   13.70
   1  -6  53  -19.80   10.60
   1   6  53    0.60   15.40
  -1   6 -53    1.10   16.90
  -1  -6 -51   -7.00   29.20
   1  -6  51   -1.00   12.10
   1  -6  51   10.70   11.30
   1   6  51   17.50   17.40
  -1   6 -51   -4.70   15.00
  -1  -6 -49   22.50   27.90
   1  -6  49    1.90   11.20
   1   6  49    6.20   14.00
  -1   6 -49    7.90   15.60
  -1  -6 -47   34.70   28.00
   1  -6  47   23.20   13.10
   1   6  47   23.00   15.80
  -1   6 -47   33.90   18.10
   1  -6  45   29.60   13.90
  -1  -6 -45   30.40   28.80
  -1   6 -45   10.50   14.90
   1   6  45   31.30   16.00
   1  -6  43   47.20   16.40
  -1  -6 -43   39.50   28.90
   1   6  43   83.69   20.20
  -1   6 -43   25.90   18.20
   1  -6  41   69.69   19.90
  -1  -6 -41   32.00   33.00
  -1   6 -41   82.19   23.40
   1   6  41   79.39   21.90
   1  -6  39   50.39   15.20
  -1  -6 -39   51.99   31.00
   1   6  39   22.70   14.40
  -1   6 -39   43.60   17.20
   1  -6  37  115.49   28.90
  -1  -6 -37   82.09   38.80
  -1   6 -37  139.59   32.10
   1   6  37  120.79   30.20
  -1  -6 -35   20.70   24.30
   1  -6  35   12.20    9.90
   1   6  35   21.80   11.60
  -1   6 -35    2.80   11.00
  -1  -6 -33   18.30   20.10
   1  -6  33   -1.90    8.00
   1   6  33   -6.60    9.30
  -1   6 -33   -2.00    9.70
  -1   6 -33   -3.00    7.10
  -1  -6 -31   51.69   12.90
  -1  -6 -31   29.40   23.90
   1  -6  31   36.70   11.90
  -1   6 -31   18.80   12.60
   1   6  31   38.80   13.10
  -1   6 -31   31.30   11.30
  -1  -6 -29  111.19   36.30
  -1  -6 -29  113.39   26.50
   1  -6  29  136.09   26.90
  -1   6 -29   94.29   25.80
  -1   6 -29  101.99   28.10
   1   6  29  128.29   27.60
  -1  -6 -27   15.80    9.50
  -1  -6 -27   23.80   22.00
   1  -6  27   16.60    9.20
  -1   6 -27   14.90    8.20
   1   6  27   15.00    8.80
  -1   6 -27   29.90   11.70
   1  -6  25   98.49   23.60
  -1  -6 -25   93.39   24.00
  -1  -6 -25  142.39   38.80
   1   6  25  157.08   26.00
  -1   6 -25   97.39   23.70
  -1   6 -25   70.99   24.90
   1  -6  23   41.70   13.30
  -1  -6 -23   79.19   15.60
  -1  -6 -23   39.50   23.70
   1  -6  23   60.99   11.90
   1   6  23   35.10   13.40
  -1   6 -23   33.20   13.00
  -1   6 -23   78.79   17.40
   1  -6  21   81.59   20.50
  -1  -6 -21   90.69   21.50
   1  -6  21  118.29   19.60
  -1  -6 -21   43.10   29.40
  -1   6 -21   52.29   21.00
  -1  -6 -19   51.69   29.80
   1  -6  19  123.39   23.00
  -1  -6 -19  115.99   23.50
   1  -6  19   87.19   20.90
  -1   6 -19  101.69   24.50
  -1  -6 -17   -3.00    7.20
   1  -6  17    6.10    5.40
  -1  -6 -17    6.10   16.50
   1  -6  17   -4.20    3.40
  -1   6 -17    1.70    6.90
  -1  -6 -15  260.57   39.00
   1  -6  15  161.08   36.60
   1  -6  15  150.98   37.30
   1  -6  15  194.88   39.60
   1  -6  13   -0.10    4.20
  -1  -6 -13   -7.80    6.10
   1  -6  13    5.00    7.20
   1  -6  13    3.40    4.90
  -1   6 -13    5.90    7.00
   1  -6  11   49.70   15.40
  -1  -6 -11  117.09   19.00
   1  -6  11   61.19   17.50
   1  -6  11   80.09   16.30
  -1   6 -11   57.09   17.70
   1   6  11   71.39   18.20
   1  -6   9   -1.80    6.30
  -1  -6  -9    9.90    7.80
   1  -6   9   12.30    5.40
   1  -6   9    8.50    5.60
   1   6   9    7.80    7.20
  -1   6  -9    1.70    6.60
   1  -6   7  746.43  155.48
   1  -6   7  941.51  156.78
  -1  -6  -7  867.61  156.38
   1  -6   7  649.93  155.08
   1  -6   5  112.89   22.40
  -1  -6  -5   95.49   22.40
   1  -6   5   83.69   22.80
   1  -6   5  103.59   21.30
  -1   6  -5   78.69   22.30
   1   6   5   86.99   22.60
   1  -6   3   88.89   19.20
  -1  -6  -3   56.59   20.00
   1  -6   3   91.29   20.70
  -1   6  -3   92.19   20.80
   1   6   3   89.49   21.00
  -1  -6  -1  131.89   28.10
   1  -6   1  123.29   26.30
   1  -6   1  117.29   27.40
  -1  -6  -1  159.38   25.70
   1   6   1   77.09   26.70
  -1   6  -1   89.59   26.90
  -1  -6   1   -1.00    5.80
   1  -6  -1    0.80    4.60
  -1  -6   1   -0.90    3.50
   1  -6  -1    5.50    6.80
   1   6  -1   -2.00    5.70
  -1   6   1    1.70    6.30
   1  -6  -3    4.10    6.70
  -1  -6   3    6.60    7.30
  -1  -6   3   13.20    4.60
   1   6  -3    7.00    7.00
  -1   6   3    6.10    6.60
  -1  -6   5  171.58   41.50
  -1  -6   5  229.18   44.70
   1  -6  -5  231.48   44.00
   1   6  -5  217.48   44.60
  -1   6   5  238.48   43.70
   1  -6  -7  115.59   33.50
  -1  -6   7  159.98   35.20
  -1  -6   7  154.88   33.20
  -1  -6   7  171.18   32.20
  -1   6   7  122.19   34.10
   1   6  -7  221.68   36.40
  -1  -6   9   20.70    5.70
  -1  -6   9   15.30    8.40
  -1  -6   9   12.10    6.00
   1  -6  -9    8.00    7.40
   1   6  -9   19.90    9.30
  -1   6   9   12.70    7.90
  -1  -6  11   24.40    8.10
   1  -6 -11   48.00   10.60
   1  -6 -11   11.10   15.80
  -1  -6  11   27.10    8.10
  -1  -6  11   33.20   11.50
   1   6 -11   41.30   12.00
  -1   6  11   45.20   11.80
  -1  -6  13  187.18   33.80
   1  -6 -13  190.08   36.00
  -1  -6  13  215.18   38.10
  -1  -6  13  115.69   34.20
   1  -6 -13  196.58   44.10
   1   6 -13  138.89   36.60
  -1  -6  15   18.90    4.50
   1  -6 -15   13.50   16.30
   1  -6 -15   17.20    8.30
  -1  -6  15   18.60    4.60
  -1  -6  15   -3.80    7.90
  -1  -6  15   17.20    6.40
   1   6 -15   22.00    8.40
   1  -6 -17   58.99   22.80
  -1  -6  17   57.49   12.60
   1  -6 -17   43.80   13.00
  -1  -6  17   45.10   14.50
  -1  -6  17   48.80   10.10
   1   6 -17   31.50   13.50
   1   6 -17   53.69   14.10
  -1  -6  19   53.59   15.30
   1  -6 -19    5.50   19.50
   1  -6 -19   60.29   13.30
  -1  -6  19   46.70   12.30
   1   6 -19   38.80   13.30
   1   6 -19   52.49   14.60
  -1  -6  21  365.36   87.89
   1  -6 -21  385.76   87.99
  -1  -6  21  490.35   89.69
   1  -6 -21  501.55   98.29
   1   6 -21  569.84   90.39
   1   6 -21  440.76   88.99
  -1  -6  23   62.39   14.10
   1  -6 -23   48.20   13.90
   1  -6 -23   76.19   25.80
  -1  -6  23   54.49   16.50
   1   6 -23   29.60   15.00
   1   6 -23   58.09   14.90
  -1  -6  25   -7.90    7.40
   1  -6 -25    5.80   17.50
   1  -6 -25   -2.50    6.30
  -1  -6  25   -4.80    5.10
   1   6 -25   -0.20    6.50
   1   6 -25   -5.00    6.30
  -1  -6  27  103.59   24.70
   1  -6 -27  140.39   22.70
   1  -6 -27   31.60   28.20
  -1  -6  27   99.89   22.00
   1   6 -27   91.89   23.70
   1   6 -27   67.09   21.90
   1  -6 -29    9.70   24.30
  -1  -6  29   98.89   17.70
  -1  -6  29   59.39   18.70
  -1   6  29   96.29   19.60
   1   6 -29   43.70   16.40
   1   6 -29   57.89   18.20
  -1  -6  31   85.89   23.50
  -1  -6  31  112.69   22.30
   1  -6 -31   32.30   29.40
   1   6 -31  100.29   22.90
   1   6 -31  126.49   25.70
  -1   6  31   55.49   21.90
  -1  -6  33   18.90    9.70
  -1  -6  33   30.90   12.70
   1  -6 -33   28.40   24.10
   1   6 -33   23.50   11.50
  -1   6  33   12.90   12.30
   1   6 -33   27.90   12.70
   1  -6 -35    1.00   21.50
  -1  -6  35   17.90    9.90
  -1  -6  35   14.50   10.70
  -1   6  35   16.10   11.50
   1   6 -35    1.70    9.50
   1   6 -35   12.30   10.60
  -1  -6  37   58.89   18.00
  -1  -6  37   61.39   16.60
   1  -6 -37   46.20   27.20
   1   6 -37   27.30   16.00
   1   6 -37   61.79   17.50
  -1   6  37   67.79   18.30
  -1  -6  39    9.90    8.80
   1  -6 -39   11.60   25.50
  -1  -6  39    4.40   10.10
   1   6 -39    6.50   11.40
  -1   6  39    1.40   11.00
   1   6 -39   -0.10   10.20
   1  -6 -41  -19.70   21.20
  -1  -6  41   -2.80    8.90
  -1  -6  41   -5.10   11.00
   1   6 -41  -23.80    9.00
  -1   6  41   11.50   13.90
   1  -6 -43  -15.90   22.10
  -1  -6  43   -0.30    8.70
  -1  -6  43   -2.70   11.30
  -1   6  43  -15.70   10.30
   1   6 -43   -2.20   11.60
  -1  -6  45   25.20   13.30
   1  -6 -45   56.49   32.20
  -1  -6  45   11.00   13.00
   1   6 -45    6.00   13.30
  -1   6  45   42.30   16.70
   1  -6 -47  -16.80   27.80
  -1  -6  47    9.90   11.40
  -1  -6  47   -7.70   12.30
  -1   6  47  -27.10   10.30
   1   6 -47  -13.00   12.40
   1  -6 -49   17.50   28.50
  -1  -6  49    8.90   10.90
  -1  -6  49   11.20   13.10
  -1   6  49   22.30   16.40
   1   6 -49    2.90   14.00
  -1  -6  51   12.30   13.30
  -1  -6  51    3.10   14.90
   1  -6 -51  -12.80   26.60
  -1   6  51   31.60   17.50
   1   6 -51    8.20   15.30
   1  -6 -53   23.60   32.60
  -1  -6  53  -12.00   10.40
  -1  -6  53  -33.20   13.70
   1   6 -53  -22.80   13.90
  -1   6  53   -5.60   17.40
   1  -7  50    3.30   15.30
  -1  -7 -50  -28.40   30.80
   1  -7  50    8.00   12.50
  -1   7 -50   -1.00   15.90
   1   7  50   25.40   16.40
   1  -7  48    4.50   10.90
  -1  -7 -48    1.80   27.30
   1  -7  48   21.90   15.20
  -1   7 -48   12.60   16.10
   1   7  48   24.60   16.50
   1  -7  46    5.10   14.80
   1  -7  46   13.30   12.50
  -1  -7 -46   -0.50   27.30
   1   7  46   48.90   17.80
  -1   7 -46   18.80   15.80
  -1  -7 -44   -1.10   27.80
   1  -7  44   17.80   15.90
   1  -7  44   47.20   15.90
   1   7  44   65.49   19.10
  -1   7 -44   71.39   20.70
   1  -7  42   21.90   11.50
  -1  -7 -42   13.00   27.60
   1  -7  42    4.80   14.00
   1   7  42   28.50   14.40
  -1   7 -42   10.00   14.30
  -1  -7 -40    8.50   28.30
   1  -7  40   -1.40   11.60
   1  -7  40   15.10   11.10
  -1   7 -40  -12.00   11.10
   1   7  40  -11.80   11.70
   1  -7  38    0.70   11.60
  -1  -7 -38  -21.60   25.40
   1  -7  38   -2.50    9.60
  -1   7 -38   13.80   13.50
   1   7  38   -1.90   10.40
   1  -7  36   46.90   22.00
   1  -7  36   81.69   22.10
  -1  -7 -36   81.19   37.60
   1   7  36  115.79   24.80
  -1   7 -36  108.79   26.30
   1  -7  34   -9.30    9.90
   1  -7  34    2.10    8.70
  -1  -7 -34   -4.40   23.40
  -1   7 -34  -12.30   10.20
   1   7  34    1.00    9.70
   1  -7  32   10.00    9.10
  -1  -7 -32  -24.90   21.60
   1  -7  32   -6.80    9.80
   1   7  32   -0.10   10.20
  -1   7 -32    5.80   10.00
   1  -7  30   32.80   12.20
  -1  -7 -30   69.59   29.90
   1  -7  30   26.00   14.50
  -1   7 -30   52.69   16.00
   1  -7  28    4.40   10.50
  -1  -7 -28   16.80   10.10
   1  -7  28   13.40    9.10
  -1  -7 -28   42.30   27.30
  -1   7 -28   15.40   11.80
  -1  -7 -26    0.40    9.10
   1  -7  26   -0.70    9.40
  -1  -7 -26   -4.60   21.10
   1  -7  26   16.30    8.10
  -1   7 -26    3.30   10.00
   1  -7  24    9.40    7.30
  -1  -7 -24    6.40   21.40
  -1  -7 -24   11.00    9.50
   1  -7  24  -14.40    8.00
  -1   7 -24    4.20    9.40
   1  -7  22    2.80    9.00
   1  -7  22   10.30    7.10
  -1  -7 -22    0.50    9.00
  -1  -7 -22    8.80   22.10
  -1   7 -22    4.60    8.30
  -1  -7 -20    1.20   20.10
  -1  -7 -20   27.30   10.80
   1  -7  20   32.00   11.90
   1  -7  20    4.30    6.90
  -1   7 -20   41.50   11.70
  -1  -7 -18   33.90   22.40
   1  -7  18   33.40   13.80
  -1  -7 -18   30.80   12.70
   1  -7  18   53.09   12.00
   1  -7  18   32.60    9.70
  -1   7 -18   46.70   14.30
   1  -7  16  320.47   57.59
  -1  -7 -16  329.67   55.99
   1  -7  16  234.88   53.59
   1  -7  16  232.28   54.09
  -1  -7 -16  166.48   60.49
  -1   7 -16  357.16   57.09
   1  -7  14   64.59   13.70
  -1  -7 -14   51.09   14.90
   1  -7  14   62.19   14.10
   1  -7  14   33.70   14.90
  -1   7 -14   40.40   15.50
  -1  -7 -12   -5.30    7.60
   1  -7  12    6.60    5.80
   1  -7  12    4.90    7.60
   1  -7  12    8.30    5.60
  -1   7 -12   -1.70    7.20
   1   7  12    3.80    7.30
   1  -7  10   -0.40    7.20
  -1  -7 -10    7.80    8.40
   1  -7  10   -1.70    4.70
   1  -7  10   -4.20    5.60
  -1   7 -10    1.00    7.10
   1   7  10    1.40    7.10
  -1  -7  -8    6.60    8.00
   1  -7   8    3.20    6.30
   1  -7   8   -3.60    8.20
   1  -7   8    4.70    5.30
   1   7   8   -2.50    6.50
  -1   7  -8    8.10    7.80
   1  -7   6  379.86   69.39
   1  -7   6  308.47   68.19
   1  -7   6  332.97   67.69
  -1  -7  -6  343.17   68.99
   1   7   6  373.76   69.49
  -1   7  -6  257.67   69.39
   1  -7   4   -4.00    6.80
   1  -7   4    5.30    7.20
   1  -7   4   -3.40    4.50
  -1  -7  -4    3.50    7.40
  -1   7  -4   -2.90    6.20
   1   7   4   -5.80    5.80
  -1  -7  -2   15.10    8.60
   1  -7   2   12.50    5.80
  -1  -7  -2    7.00    4.80
   1  -7   2    7.30    7.90
   1   7   2   -7.40    5.90
  -1   7  -2    7.30    7.40
   1  -7   0   -2.10    4.60
   1  -7   0   -6.10    7.80
  -1  -7   0    5.40    8.50
  -1  -7   0    8.60    4.50
  -1   7   0   -2.40    6.30
   1   7   0   -4.70    5.90
  -1  -7   2  150.38   28.80
   1  -7  -2  165.18   30.30
  -1  -7   2  124.69   31.10
   1  -7  -2  114.79   30.60
   1   7  -2  100.19   30.70
  -1   7   2  139.49   31.40
  -1  -7   4    7.30    5.00
   1  -7  -4    8.80    7.30
  -1  -7   4    6.70    8.50
   1   7  -4   15.30    8.50
  -1   7   4   17.60    8.00
  -1  -7   6   -0.40    7.60
  -1  -7   6    2.00    3.90
   1  -7  -6    3.20    6.60
  -1   7   6   -6.00    6.10
   1   7  -6   -1.60    6.70
  -1  -7   8   24.30    8.50
  -1  -7   8   28.10    7.40
   1  -7  -8   11.70    9.80
  -1  -7   8   36.90   12.10
   1   7  -8   36.10   11.30
  -1   7   8   10.90    9.50
   1  -7 -10   41.70   14.40
  -1  -7  10   58.29   13.00
  -1  -7  10   48.10   13.10
  -1  -7  10   56.29   16.70
   1   7 -10   63.19   16.50
  -1   7  10   60.59   15.70
  -1  -7  12   99.69   16.60
  -1  -7  12   67.59   16.20
   1  -7 -12   55.99   17.50
  -1  -7  12   39.20   18.10
   1  -7 -12   52.29   24.50
  -1   7  12   56.79   18.50
   1   7 -12  102.29   20.60
   1  -7 -14   -6.90   16.60
  -1  -7  14   22.50    6.40
  -1  -7  14   14.60    5.60
  -1  -7  14   14.40   10.20
   1  -7 -14   12.80    9.20
   1   7 -14   16.80   10.30
   1  -7 -16   69.79   16.60
   1  -7 -16   47.90   25.70
  -1  -7  16   51.19   14.50
  -1  -7  16   61.79   17.80
   1   7 -16   75.69   18.50
  -1  -7  18   -4.10    8.30
   1  -7 -18   -1.20    7.60
  -1  -7  18    1.60    5.30
   1  -7 -18   51.99   23.00
   1   7 -18    9.90    9.20
  -1  -7  20   43.40   16.80
   1  -7 -20   31.00   26.20
   1  -7 -20   67.59   15.90
  -1  -7  20   61.59   14.50
   1   7 -20   48.20   16.40
   1  -7 -22  -17.40   19.20
  -1  -7  22   19.10   11.60
  -1  -7  22   11.60    7.10
   1  -7 -22   -2.60    7.70
   1   7 -22   10.40    9.80
  -1  -7  24  154.38   35.90
  -1  -7  24  186.08   39.30
   1  -7 -24  161.08   47.90
   1  -7 -24  164.68   36.50
   1   7 -24  178.98   38.80
   1   7 -24  159.98   37.10
  -1  -7  26    3.40    6.60
  -1  -7  26  -14.80    8.20
   1  -7 -26   11.40    9.70
   1  -7 -26  -68.39   18.50
   1   7 -26    3.70    9.30
   1   7 -26   14.60    9.30
  -1  -7  28   -7.20   10.50
   1  -7 -28    5.80   24.30
  -1  -7  28    2.50    7.00
   1   7 -28   -9.30    7.10
   1   7 -28   15.70   10.80
   1  -7 -30   -4.60   24.10
  -1  -7  30   91.29   17.30
  -1  -7  30   59.29   18.80
   1   7 -30   33.70   17.00
   1   7 -30   74.59   18.00
  -1  -7  32    0.60    7.80
  -1  -7  32   10.00   11.60
   1  -7 -32  -15.80   22.20
   1   7 -32    4.70    9.00
   1   7 -32  -11.70    8.30
  -1  -7  34  216.28   49.90
   1  -7 -34  207.08   59.29
  -1  -7  34  229.08   48.00
   1   7 -34  201.68   49.99
   1   7 -34  222.88   48.70
  -1  -7  36   -3.00   10.80
  -1  -7  36    3.30    9.20
   1  -7 -36   -4.80   22.70
   1   7 -36  -12.30   10.10
   1   7 -36    4.70   10.40
   1  -7 -38    0.60   26.50
  -1  -7  38    4.90    8.60
  -1  -7  38   15.10   12.80
   1   7 -38   14.70   11.80
   1  -7 -40    1.20   24.20
  -1  -7  40    1.20   11.70
  -1  -7  40   19.60   10.70
   1   7 -40    2.80   10.90
   1  -7 -42   -6.20   23.60
  -1  -7  42  -11.10   10.20
  -1  -7  42   -4.30    9.60
   1   7 -42   13.20   12.20
   1  -7 -44   38.00   28.70
  -1  -7  44   -8.50    8.50
  -1  -7  44   -5.20   13.30
   1   7 -44   10.70   13.50
   1  -7 -46  -13.60   29.10
  -1  -7  46  -12.70   11.40
  -1  -7  46    1.60   11.60
   1   7 -46    5.10   14.40
  -1  -7  48    4.20   11.70
  -1  -7  48  -12.00   13.50
   1  -7 -48    0.40   29.10
   1   7 -48    5.20   14.10
   1  -7 -50  -29.80   27.60
  -1  -7  50  -12.80   13.90
  -1  -7  50  -21.80    9.60
  -1   7  50  -18.70   13.70
   1   7 -50    4.00   14.40
   1  -8  47    6.30   16.20
  -1  -8 -47   51.29   37.90
   1  -8  47   12.50   11.50
  -1   8 -47    0.70   14.90
  -1  -8 -45  -12.70   32.30
   1  -8  45   -4.20   12.70
   1  -8  45    9.60   12.60
  -1   8 -45   -2.40   14.90
   1  -8  43   -5.30   12.70
   1  -8  43   -5.70   10.80
  -1  -8 -43   11.30   29.90
  -1   8 -43   -2.40   13.90
  -1  -8 -41   43.10   32.30
   1  -8  41   23.90   12.70
   1  -8  41   30.00   17.60
  -1   8 -41    8.20   16.40
  -1  -8 -39    8.60   27.90
   1  -8  39   -0.50    8.80
   1  -8  39   -5.20   13.10
  -1   8 -39   -6.20   12.20
  -1  -8 -37    1.60   26.70
   1  -8  37   -0.70    8.80
   1  -8  37  -22.30   10.20
  -1   8 -37   -5.80   12.10
   1  -8  35  135.39   25.40
  -1  -8 -35   12.60   34.50
   1  -8  35   94.19   26.60
  -1   8 -35   84.09   26.90
   1  -8  33   -3.20    7.40
  -1  -8 -33    4.30   26.60
   1  -8  33   10.70   12.40
  -1   8 -33   -6.00   10.50
   1  -8  31   41.50   13.80
   1  -8  31   26.80   15.60
  -1  -8 -31   39.90   32.50
  -1   8 -31   47.70   18.10
   1  -8  29   -0.20    7.60
  -1  -8 -29  -18.80   25.30
   1  -8  29    0.50   11.90
  -1   8 -29  -10.00    9.30
   1  -8  27  139.19   32.50
   1  -8  27  143.79   29.60
  -1  -8 -27  155.58   32.80
  -1  -8 -27  130.19   45.00
  -1   8 -27   77.49   29.90
  -1  -8 -25   20.40   27.60
   1  -8  25   21.50   10.10
   1  -8  25   24.90   13.50
  -1  -8 -25    2.70   11.40
  -1   8 -25   36.70   13.60
   1  -8  23   44.00   16.10
   1  -8  23   51.29   13.20
  -1  -8 -23   34.30   14.40
  -1  -8 -23   35.50   29.90
  -1   8 -23   24.00   15.10
  -1  -8 -21   53.09   28.20
  -1  -8 -21   29.50   12.90
   1  -8  21   32.80   14.50
   1  -8  21   33.80   10.80
  -1   8 -21   19.80   13.00
   1  -8  19  179.18   42.60
  -1  -8 -19  231.08   45.30
   1  -8  19  222.58   46.00
  -1  -8 -19  122.79   50.49
  -1   8 -19  242.68   46.90
  -1  -8 -17  -14.50   15.10
  -1  -8 -17  -13.00    8.60
   1  -8  17    0.50    8.70
   1  -8  17    0.10    5.70
  -1   8 -17   18.30   10.50
   1  -8  15   53.39   13.50
   1  -8  15   53.89   17.30
  -1  -8 -15   21.10   14.40
  -1   8 -15   71.39   17.70
   1  -8  13   64.49   18.60
   1  -8  13   81.49   18.70
  -1  -8 -13   93.59   21.90
   1  -8  13   73.39   21.00
  -1   8 -13   96.99   22.20
   1  -8  11   30.10    8.70
  -1  -8 -11    3.20    9.60
   1  -8  11   25.70    9.40
   1  -8  11   25.30   11.60
   1   8  11   18.30   10.80
  -1   8 -11   34.20   12.10
   1  -8   9   11.70    9.50
   1  -8   9    2.10    6.20
  -1  -8  -9   -1.10    8.60
   1  -8   9    7.80    7.30
   1   8   9   24.60   11.00
  -1   8  -9   13.50    9.70
   1  -8   7    4.10    7.90
  -1  -8  -7   -2.90    8.30
   1  -8   7   23.00   10.60
   1  -8   7    4.50    5.70
  -1   8  -7    3.80    8.40
   1   8   7    9.00    9.00
  -1  -8  -5   96.49   27.80
   1  -8   5  136.19   30.20
   1  -8   5   99.19   30.40
   1  -8   5  129.19   28.50
  -1  -8  -5  146.19   31.50
   1   8   5  240.98   34.20
  -1   8  -5  156.88   31.60
   1  -8   3   29.30   10.70
   1  -8   3   28.60    8.40
  -1  -8  -3    8.60    6.30
   1  -8   3   10.20    9.70
  -1  -8  -3   -4.00    8.60
  -1   8  -3   11.50    9.40
   1   8   3   16.40    8.90
  -1  -8  -1  113.49   29.50
   1  -8   1  112.69   27.00
   1  -8   1   91.79   28.50
  -1  -8  -1  149.29   26.80
   1   8   1  131.49   29.80
  -1   8  -1  111.39   28.90
   1  -8  -1  365.06   74.29
  -1  -8   1  236.68   72.49
  -1  -8   1  432.86   71.19
   1  -8  -1  326.07   71.29
  -1   8   1  337.47   74.09
   1   8  -1  339.57   72.79
   1  -8  -3   20.20   10.90
  -1  -8   3   33.80    8.00
  -1  -8   3   29.70   12.10
   1  -8  -3   17.30    8.10
   1   8  -3   13.10   10.50
  -1   8   3   17.50   10.20
   1  -8  -5  172.98   41.20
  -1  -8   5  190.48   38.80
   1  -8  -5  218.68   40.50
  -1  -8   5  231.48   42.90
   1   8  -5  234.18   43.10
  -1   8   5  110.09   40.00
   1  -8  -7   50.79   16.20
  -1  -8   7   25.20   16.20
  -1  -8   7   69.79   15.40
  -1  -8   7   52.89   13.10
  -1   8   7   51.99   16.20
   1   8  -7   75.19   17.80
   1  -8  -9  230.18   46.00
  -1  -8   9  252.67   44.00
  -1  -8   9  161.78   45.70
  -1  -8   9  217.98   42.90
   1   8  -9  142.49   45.20
  -1   8   9  194.68   46.00
  -1  -8  11  122.09   30.60
   1  -8 -11  117.29   29.00
   1  -8 -11   75.89   35.60
  -1  -8  11  131.79   26.90
  -1   8  11  109.89   29.30
   1   8 -11  158.28   31.60
   1  -8 -13   15.90   10.80
  -1  -8  13   23.70   12.20
  -1  -8  13   20.70    7.00
   1  -8 -13    1.00   17.00
   1   8 -13   12.40   10.60
  -1  -8  15   59.59   14.00
   1  -8 -15   40.70   25.90
  -1  -8  15   97.59   19.80
   1  -8 -15   44.00   15.50
   1   8 -15   38.50   16.60
  -1  -8  17   42.10   11.40
  -1  -8  17   31.20   15.20
   1  -8 -17    4.80   21.00
   1  -8 -17   40.00   13.30
   1   8 -17   70.19   17.50
  -1  -8  19  219.48   46.70
   1  -8 -19  211.78   58.69
  -1  -8  19  201.88   49.99
   1  -8 -19  277.57   49.50
   1   8 -19  203.58   49.99
   1  -8 -21   25.60   11.60
   1  -8 -21    5.90   20.70
  -1  -8  21   17.70    8.90
  -1  -8  21   26.00   13.70
   1   8 -21   50.49   15.10
  -1  -8  23   -0.60   10.50
   1  -8 -23   14.80   22.40
   1  -8 -23   -6.50    9.00
  -1  -8  23   -0.70    6.50
   1   8 -23    8.60   10.10
  -1  -8  25   36.30   12.30
  -1  -8  25   42.60   17.00
   1  -8 -25   30.00   28.60
   1   8 -25   60.89   17.60
  -1  -8  27   33.60   17.30
   1  -8 -27   60.09   30.00
  -1  -8  27   65.79   16.00
   1   8 -27   56.59   18.80
  -1  -8  29   37.30   10.80
   1  -8 -29    6.80   24.20
  -1  -8  29    6.30   12.30
   1   8 -29   13.50   13.90
   1  -8 -31  -34.80   21.10
  -1  -8  31   26.10   10.60
  -1  -8  31   19.10   14.00
   1   8 -31   18.00   12.20
  -1  -8  33   -4.50   10.70
   1  -8 -33   14.50   26.00
  -1  -8  33   -0.40    8.30
   1   8 -33   14.80   11.90
   1   8 -33   -2.80   13.50
   1  -8 -35   21.70   39.70
  -1  -8  35   74.19   27.60
  -1  -8  35  125.09   26.60
   1   8 -35  152.88   31.00
   1  -8 -37   -7.00   27.20
  -1  -8  37    1.70    9.40
  -1  -8  37   18.20   15.30
   1   8 -37    4.60   12.20
   1  -8 -39   19.90   29.90
  -1  -8  39   13.10   12.20
  -1  -8  39   13.10   14.50
   1   8 -39    7.10   13.70
  -1  -8  41   22.40   15.10
   1  -8 -41   14.90   33.60
   1   8 -41   -6.70   11.70
  -1  -8  43   22.80   16.10
   1  -8 -43   21.00   30.90
   1   8 -43   24.20   16.00
   1  -8 -45    7.10   30.40
  -1  -8  45  -18.50   12.90
   1   8 -45    4.60   15.10
  -1  -8  47   18.20   17.10
   1  -8 -47   -1.80   33.40
   1   8 -47   -1.80   15.10
  -1  -9 -44   40.20   39.30
   1  -9  44   31.90   18.90
  -1   9 -44   32.60   19.50
  -1  -9 -42  -49.30   28.70
   1  -9  42    9.80   14.70
  -1   9 -42   11.00   17.10
   1  -9  40   50.59   22.30
  -1  -9 -40   58.39   37.60
  -1   9 -40   58.69   23.00
  -1  -9 -38   29.20   34.90
   1  -9  38  -13.60   14.70
  -1   9 -38    5.80   16.20
  -1  -9 -36  -14.80   30.80
   1  -9  36    1.30   15.00
  -1   9 -36   31.50   16.30
   1  -9  34  -21.80   13.60
  -1  -9 -34   16.20   29.00
  -1   9 -34   24.60   15.00
   1  -9  32    2.80   14.50
   1  -9  32    0.50   14.30
  -1  -9 -32    2.30   28.10
  -1   9 -32   49.30   17.10
   1  -9  30  -18.80   11.20
   1  -9  30    1.10    9.30
  -1  -9 -30    9.20   29.90
  -1   9 -30   19.50   14.00
   1  -9  28   -1.50   12.10
   1  -9  28    4.60    8.50
  -1  -9 -28   -8.20   26.50
  -1   9 -28    5.90   12.80
   1  -9  26    7.50   12.10
   1  -9  26   -6.60    8.10
  -1  -9 -26  -23.50   22.70
  -1   9 -26    5.50   10.90
  -1  -9 -24   17.70   29.40
  -1  -9 -24    2.30   11.40
   1  -9  24    7.50    8.50
   1  -9  24   16.30   13.60
  -1   9 -24   -2.30   10.80
   1  -9  22   11.40   10.20
  -1  -9 -22   71.99   16.30
   1  -9  22   23.30   14.50
  -1  -9 -22   38.90   28.70
  -1   9 -22   66.19   18.10
   1  -9  20    7.40    8.20
  -1  -9 -20    5.30   12.40
   1  -9  20   15.80   11.90
  -1  -9 -20   -1.90   21.10
  -1   9 -20    9.80   11.40
   1  -9  18   47.90   12.80
  -1  -9 -18   13.30   23.40
   1  -9  18   67.99   17.70
  -1  -9 -18   36.10   15.40
  -1   9 -18   23.60   14.40
   1  -9  16    9.90    7.30
  -1  -9 -16    1.90   10.80
   1  -9  16   24.70   13.00
  -1  -9 -16   -9.10   18.60
  -1   9 -16   19.90   11.90
  -1  -9 -14  139.59   35.60
   1  -9  14  183.48   34.60
   1  -9  14  148.19   38.00
  -1   9 -14  131.89   37.00
   1  -9  12  119.39   23.30
   1  -9  12   89.59   25.90
   1   9  12   69.09   24.70
  -1   9 -12   95.39   25.80
   1  -9  10   53.69   13.60
   1  -9  10   56.49   17.40
  -1  -9 -10   28.20   15.10
  -1   9 -10   64.39   17.60
   1   9  10   44.20   16.40
   1  -9   8  -14.30    5.30
   1  -9   8   -4.00    8.40
  -1  -9  -8    8.00   10.90
   1  -9   8    6.40   11.10
  -1   9  -8    5.30    9.90
   1   9   8    8.80    9.80
   1  -9   6  132.89   29.60
  -1  -9  -6   75.39   26.60
   1  -9   6  168.28   28.70
   1  -9   6   97.99   25.10
  -1  -9  -6  115.89   25.40
  -1   9  -6  101.19   27.30
   1   9   6  106.39   28.10
   1  -9   4   69.79   15.50
   1  -9   4   46.60   16.60
   1  -9   4   23.20   17.00
  -1  -9  -4   25.80   17.20
  -1  -9  -4   73.39   16.10
   1   9   4   78.69   19.00
  -1   9  -4   73.49   18.80
   1  -9   2  126.39   32.70
   1  -9   2  136.59   30.60
  -1  -9  -2  121.89   32.10
   1  -9   2  125.59   32.20
   1   9   2  154.38   33.70
  -1   9  -2  165.48   34.20
   1  -9   0   -3.80    8.90
   1  -9   0    2.20    7.20
  -1  -9   0    9.70   10.90
  -1   9   0    5.30    9.00
   1   9   0    9.00    9.50
  -1  -9   2  194.48   47.10
   1  -9  -2  292.07   45.40
   1  -9  -2  206.18   46.80
  -1   9   2  136.19   45.80
   1   9  -2  203.98   47.30
   1  -9  -4  332.57   60.99
  -1  -9   4  330.17   64.09
   1  -9  -4  271.27   63.09
   1   9  -4  219.18   62.69
   1  -9  -6  510.15   98.19
  -1  -9   6  500.45   98.79
   1  -9  -6  430.86   96.79
   1   9  -6  477.25   98.69
   1  -9  -8   -6.10    9.90
  -1  -9   8   13.60   11.80
   1   9  -8   11.40   10.80
  -1   9   8    7.90   10.20
  -1  -9  10  148.49   34.80
   1  -9 -10  151.08   34.00
   1  -9 -10  131.39   42.60
  -1   9  10  115.39   32.90
   1   9 -10  160.08   34.70
  -1  -9  12   70.09   19.60
   1  -9 -12  -10.70   21.70
   1  -9 -12   51.69   18.20
  -1   9  12   73.49   18.80
   1   9 -12   82.19   19.70
   1  -9 -14   21.00   12.10
  -1  -9  14    2.60   11.10
   1  -9 -14   19.70   22.50
   1   9 -14   16.60   11.40
   1  -9 -16  213.88   71.39
   1  -9 -16  330.87   66.29
  -1  -9  16  420.26   69.59
   1   9 -16  269.47   67.19
   1  -9 -18   20.40   15.90
   1  -9 -18   46.10   27.90
  -1  -9  18   86.89   20.10
   1   9 -18   69.59   19.40
   1  -9 -20   -2.90   10.70
   1  -9 -20   10.50   25.10
  -1  -9  20   18.90   14.50
   1   9 -20   28.70   13.60
  -1  -9  22   45.70   19.30
   1  -9 -22   56.29   32.30
   1   9 -22   63.19   19.20
  -1  -9  24   20.10   13.90
   1  -9 -24   22.10   25.40
   1   9 -24    2.00   10.50
  -1  -9  26   -7.80   12.20
   1  -9 -26    2.00   22.20
   1   9 -26   11.30   12.50
  -1  -9  28   46.10   18.70
   1  -9 -28   -4.00   24.60
   1   9 -28  105.39   23.10
  -1  -9  30    0.70   12.80
   1  -9 -30   -3.70   23.60
   1   9 -30   -2.80   12.70
   1  -9 -32   49.10   32.40
  -1  -9  32   10.40   14.60
   1   9 -32   36.20   17.20
  -1  -9  34   47.40   21.70
   1  -9 -34   64.09   35.60
   1   9 -34   60.79   20.80
   1  -9 -36   24.50   35.50
  -1  -9  36   14.30   16.10
   1   9 -36   14.00   13.80
  -1  -9  38   -3.70   15.70
   1  -9 -38   27.80   31.70
   1   9 -38    0.90   15.00
  -1  -9  40   12.30   17.90
   1  -9 -40  -13.30   28.10
   1   9 -40   -9.90   13.10
   1  -9 -42  225.58   58.59
  -1  -9  42  131.89   38.40
   1   9 -42  136.29   38.60
   1  -9 -44    7.90   32.30
  -1  -9  44   11.60   15.10
   1   9 -44  -15.60   13.40
  -1 -10 -39   -5.20   32.40
   1 -10  39    9.50   18.20
  -1  10 -39   11.40   17.20
  -1 -10 -37   67.69   38.50
   1 -10  37   16.70   19.00
  -1  10 -37   46.50   21.80
  -1 -10 -35   68.49   39.90
   1 -10  35   40.10   23.60
  -1  10 -35   91.29   24.80
   1 -10  33   13.00   15.90
  -1 -10 -33   40.20   36.20
  -1  10 -33   32.80   16.50
  -1 -10 -31   15.10   32.90
   1 -10  31   -7.70   13.60
  -1  10 -31   -1.50   14.70
  -1 -10 -29   19.00   33.00
   1 -10  29   26.90   17.90
  -1  10 -29   41.70   18.50
   1 -10  27   19.70   15.80
  -1 -10 -27   23.70   34.20
  -1  10 -27   17.20   14.40
  -1 -10 -25   11.80   25.50
   1 -10  25   10.60   12.70
  -1  10 -25    3.00   13.50
   1 -10  23    1.20   11.80
  -1 -10 -23   -4.80   24.20
  -1  10 -23   -2.70   11.00
  -1 -10 -21   15.10   25.30
  -1 -10 -21   21.60   14.50
   1 -10  21   23.00   14.50
  -1  10 -21   38.60   16.60
  -1 -10 -19    3.80   23.80
   1 -10  19    1.30   12.20
  -1 -10 -19  -12.30   11.00
  -1  10 -19   17.90   12.80
   1 -10  17   -1.90   10.50
  -1 -10 -17  -29.50   22.70
  -1 -10 -17    7.70   13.20
  -1  10 -17    2.90   11.20
   1 -10  15    5.00   12.00
  -1 -10 -15   17.30   13.70
  -1 -10 -15   -8.10   19.30
  -1  10 -15    6.50   11.60
  -1 -10 -13    8.80   14.20
   1 -10  13   66.49   18.30
  -1  10 -13   65.59   17.60
  -1 -10 -11   12.10   12.90
   1 -10  11   -2.40   11.70
  -1  10 -11   15.00   11.60
   1  10  11   10.10   11.30
  -1 -10  -9    7.00   13.30
   1 -10   9   -2.90   12.80
   1  10   9   10.60   11.20
  -1  10  -9   -4.00    9.60
   1 -10   7  354.76   59.89
   1  10   7  246.28   57.79
  -1  10  -7  211.68   57.09
  -1 -10  -5   20.00   16.40
   1 -10   5   39.90   17.50
  -1  10  -5   63.29   18.20
   1  10   5   71.59   19.20
   1 -10   3   97.19   24.40
  -1 -10  -3   48.10   21.10
   1  10   3  111.69   24.40
  -1  10  -3   82.29   22.70
  -1 -10  -1  143.29   31.70
   1 -10   1  129.89   31.00
   1 -10   1  153.98   32.90
  -1  10  -1  109.39   30.50
   1  10   1   91.39   30.10
  -1 -10   1    4.70   12.40
   1 -10  -1   22.10   14.40
   1  10  -1   -0.60   10.60
  -1  10   1   53.99   14.50
   1 -10  -3   12.10   13.80
  -1 -10   3   10.90   12.50
  -1  10   3   24.60   13.10
   1  10  -3   22.80   13.90
   1 -10  -5  364.36  102.09
  -1 -10   5  520.45  102.59
  -1  10   5  508.75  102.49
   1  10  -5  575.44  103.29
  -1 -10   7   17.70   14.40
   1 -10  -7   57.39   15.60
   1  10  -7   29.80   15.40
  -1  10   7   33.90   16.20
  -1 -10   9    5.40   13.00
   1 -10  -9   57.99   16.70
   1 -10  -9   10.20   24.70
  -1  10   9   61.19   16.50
   1  10  -9   29.50   14.80
   1 -10 -11    8.20   12.40
   1 -10 -11  -13.10   19.60
  -1 -10  11   11.10   12.10
  -1  10  11    5.90   11.30
   1  10 -11   -3.70    9.70
   1 -10 -13   13.70   12.20
   1 -10 -13  -12.10   20.50
  -1 -10  13   20.10   15.10
   1  10 -13    8.30   11.50
   1 -10 -15   19.10   26.60
  -1 -10  15   15.60   14.70
   1 -10 -15   13.10   12.10
   1  10 -15  -10.50   10.30
   1 -10 -17  208.38   50.49
  -1 -10  17  209.58   52.59
   1 -10 -17  165.38   60.09
   1  10 -17  322.27   54.69
   1 -10 -19   22.30   21.20
  -1 -10  19    3.90   12.10
   1 -10 -19   -2.40   22.80
   1  10 -19    5.70   13.10
   1 -10 -21   18.00   26.30
  -1 -10  21   17.00   13.70
   1  10 -21    3.10   12.40
   1 -10 -23   47.00   29.90
  -1 -10  23   61.19   19.50
   1  10 -23   14.00   15.90
   1 -10 -25   37.80   29.20
  -1 -10  25   28.80   16.20
   1  10 -25    8.10   14.10
   1 -10 -27   56.29   33.00
  -1 -10  27   19.30   16.40
   1  10 -27   26.10   16.50
   1 -10 -29    6.00   23.40
  -1 -10  29   -4.80   14.60
   1  10 -29   -1.00   12.80
   1 -10 -31    6.90   25.90
  -1 -10  31   -8.30   15.90
   1  10 -31   -5.00   15.50
  -1 -10  33   85.49   28.60
   1 -10 -33  127.69   44.30
   1  10 -33   78.39   26.80
   1 -10 -35   -3.20   29.80
  -1 -10  35    2.00   14.70
   1  10 -35    6.90   14.80
   1 -10 -37    0.20   33.70
  -1 -10  37   21.80   17.80
   1  10 -37    9.20   16.40
  -1 -10  39   -7.40   15.50
   1 -10 -39  -24.30   33.80
   1  10 -39    3.90   18.00
  -1 -11 -32  -64.59   27.70
   1 -11  32   18.60   17.70
  -1  11 -32   15.40   17.20
   1 -11  30   14.90   18.20
  -1 -11 -30   32.10   35.60
  -1  11 -30   37.20   19.20
   1 -11  28   23.10   16.80
  -1 -11 -28   -3.70   26.00
  -1  11 -28  -10.50   13.10
  -1 -11 -26   29.00   31.30
   1 -11  26    0.20   13.80
  -1  11 -26   -9.10   13.00
  -1 -11 -24    0.00   29.00
   1 -11  24   13.40   14.70
  -1  11 -24   24.20   15.70
  -1 -11 -22   30.30   28.60
   1 -11  22   10.90   15.20
  -1  11 -22   36.10   17.10
   1 -11  20   34.00   17.30
  -1 -11 -20   36.20   32.20
  -1  11 -20   21.60   17.30
   1 -11  18  -11.10   12.60
  -1 -11 -18  -37.50   26.30
  -1 -11 -18    1.20   14.30
  -1  11 -18   20.10   14.10
  -1 -11 -16   46.00   30.20
  -1 -11 -16   32.90   16.50
   1 -11  16  -11.30   12.20
  -1  11 -16    1.60   12.50
  -1 -11 -14   37.60   26.90
  -1 -11 -14   20.60   15.00
   1 -11  14    5.50   14.60
  -1  11 -14   12.10   13.50
   1 -11  12  -11.00   12.20
  -1 -11 -12   21.20   15.60
   1  11  12   -4.90   11.20
  -1  11 -12  -11.60   10.30
   1 -11  10   -8.90   11.60
  -1 -11 -10   24.40   15.90
   1  11  10    6.80   11.70
  -1  11 -10   24.00   14.00
  -1 -11  -8   37.90   16.40
   1 -11   8   14.10   14.30
  -1  11  -8   16.10   14.40
   1  11   8   53.89   17.10
   1 -11   6  -11.60   14.10
  -1 -11  -6   11.00   15.30
   1  11   6   35.80   14.50
  -1  11  -6   28.30   14.50
   1 -11   4   18.40   15.40
  -1 -11  -4   13.70   16.10
   1  11   4   16.40   14.00
  -1  11  -4   50.39   17.30
  -1 -11  -2  -12.60   10.60
   1 -11   2   -2.60   13.50
   1  11   2    7.80   12.70
  -1  11  -2   13.30   11.90
  -1 -11   0    8.70   14.20
   1 -11   0   42.90   17.40
   1  11   0   36.50   15.60
  -1  11   0   38.70   15.70
  -1 -11   2   57.19   23.00
   1 -11  -2   42.00   22.50
   1  11  -2   93.69   24.50
  -1  11   2  186.48   29.60
   1 -11  -4  173.28   37.20
  -1 -11   4  140.69   36.70
   1  11  -4  154.88   36.80
  -1  11   4  125.49   36.10
  -1 -11   6   15.30   13.90
   1 -11  -6   18.00   13.90
   1  11  -6    3.60   12.80
  -1  11   6   31.80   14.50
   1 -11  -8  -30.10   18.90
   1 -11  -8   -4.40   13.00
  -1 -11   8   14.00   14.30
  -1  11   8   -7.30   10.50
   1  11  -8   -2.20   11.70
   1 -11 -10  201.88   71.29
   1 -11 -10  279.97   62.59
  -1 -11  10  227.68   62.69
  -1  11  10  251.67   62.39
   1  11 -10  503.35   68.59
  -1 -11  12   -2.70   13.70
   1 -11 -12   -2.40   13.30
   1 -11 -12   15.20   27.60
  -1  11  12  -14.80   10.80
   1  11 -12   -8.20   10.50
  -1 -11  14   14.10   16.70
   1 -11 -14   33.70   16.80
   1 -11 -14   46.50   30.00
   1  11 -14   60.19   18.80
   1 -11 -16  -11.10   24.10
  -1 -11  16    2.90   11.90
   1 -11 -16    1.00   13.60
   1  11 -16   20.00   13.40
  -1 -11  18    8.10   13.70
   1 -11 -18   52.09   30.10
   1  11 -18    6.60   13.80
   1 -11 -20   38.20   36.40
  -1 -11  20   41.00   20.70
   1  11 -20   97.49   24.10
   1 -11 -22  -25.70   26.00
  -1 -11  22   44.80   17.40
   1  11 -22   19.40   16.00
  -1 -11  24   16.20   15.10
   1 -11 -24   40.20   32.40
   1  11 -24    1.30   14.80
  -1 -11  26   -5.80   15.10
   1 -11 -26   -5.80   26.50
   1  11 -26    8.60   15.70
   1 -11 -28   15.90   33.30
  -1 -11  28   40.80   20.00
   1  11 -28   28.90   20.10
   1 -11 -30  -24.70   25.50
  -1 -11  30    9.00   19.00
   1  11 -30    6.90   14.20
  -1 -11  32   -1.50   16.50
   1 -11 -32  -21.90   26.60
   1  11 -32   35.30   18.30
  -1 -12 -25   35.90   35.50
   1 -12  25    9.40   17.70
  -1  12 -25   27.50   16.90
  -1 -12 -23  -14.90   32.00
   1 -12  23   -7.40   17.50
  -1  12 -23  -21.30   13.20
  -1 -12 -21    7.90   31.20
   1 -12  21   18.20   17.30
  -1  12 -21    1.60   16.40
  -1 -12 -19  -28.10   31.20
   1 -12  19  -20.30   13.40
  -1  12 -19   39.80   17.20
   1 -12  17   16.20   18.90
  -1 -12 -17  -10.70   28.30
  -1  12 -17   29.60   16.40
   1 -12  15   24.50   17.40
  -1 -12 -15    7.30   28.30
  -1 -12 -15   25.70   18.30
  -1  12 -15   17.40   15.30
  -1 -12 -13    9.20   26.80
  -1 -12 -13   10.90   14.00
   1 -12  13   -4.30   14.10
  -1  12 -13   -4.60   12.70
  -1 -12 -11   -3.40   15.30
   1 -12  11    9.90   16.40
  -1 -12 -11  -19.10   23.50
   1  12  11    0.10   13.60
  -1  12 -11   -7.10   12.70
  -1 -12  -9  -12.20   15.50
   1 -12   9   43.60   19.50
  -1  12  -9   21.50   14.80
   1  12   9   -8.00   11.80
   1 -12   7    7.10   16.90
  -1 -12  -7   12.00   16.80
   1  12   7   29.30   16.10
  -1  12  -7   17.40   15.50
  -1 -12  -5   45.30   23.00
   1 -12   5   28.70   19.80
  -1  12  -5   80.49   22.50
   1  12   5   94.89   24.20
   1 -12   3   14.80   16.50
  -1 -12  -3   -7.70   16.30
  -1  12  -3  -14.50   11.70
   1  12   3   14.60   14.90
  -1 -12  -1   19.20   15.30
   1 -12   1   -2.40   14.10
   1  12   1   -1.50   12.90
  -1  12  -1   11.00   14.10
   1 -12  -1  -18.80   13.80
  -1 -12   1   -1.30   14.30
  -1  12   1    3.20   14.80
   1  12  -1    4.80   13.10
  -1 -12   3   49.80   19.50
   1 -12  -3   -2.80   17.20
   1  12  -3   33.90   18.10
  -1  12   3   87.59   21.80
   1 -12  -5   85.99   35.80
   1 -12  -5   32.80   21.80
  -1 -12   5   73.89   23.60
  -1  12   5   94.39   24.60
   1  12  -5   60.09   23.40
   1 -12  -7   37.40   19.40
  -1 -12   7    5.10   16.30
   1 -12  -7   -3.10   25.10
  -1  12   7   48.50   17.10
   1  12  -7   39.80   17.40
  -1 -12   9   15.90   17.10
   1 -12  -9    5.60   30.60
   1 -12  -9   17.00   17.90
   1  12  -9   25.30   17.00
  -1  12   9   12.90   13.50
  -1 -12  11   93.79   25.90
   1 -12 -11   99.19   26.60
   1 -12 -11   39.90   34.90
  -1  12  11   51.39   23.00
   1  12 -11   85.99   26.20
  -1 -12  13   16.30   15.40
   1 -12 -13   11.00   16.60
   1 -12 -13  -49.99   24.80
   1  12 -13    0.30   13.30
  -1 -12  15   29.30   17.20
   1 -12 -15    1.10   34.50
   1  12 -15   10.20   15.40
   1 -12 -17    8.10   30.80
  -1 -12  17   -1.60   14.50
   1  12 -17   30.10   16.80
   1 -12 -19   14.10   37.60
  -1 -12  19   29.60   19.70
   1  12 -19   77.99   23.20
  -1 -12  21    5.20   17.80
   1 -12 -21    5.30   32.00
   1  12 -21   -2.10   14.30
  -1 -12  23    8.70   15.40
   1 -12 -23   19.90   34.50
   1  12 -23   23.50   16.90
   1 -12 -25   15.10   31.50
  -1 -12  25  -28.30   12.90
   1  12 -25   -4.30   14.40
  -1 -13 -12   -6.20   18.50
   1 -13  12   30.30   19.50
  -1 -13 -12  -36.40   29.90
  -1  13 -12   46.10   18.30
  -1 -13 -10   76.69   29.70
   1 -13  10   94.39   30.90
  -1 -13 -10   43.10   40.30
  -1  13 -10  136.09   32.00
   1  13  10  134.19   31.60
  -1 -13  -8  -29.40   28.00
   1 -13   8    4.90   17.00
  -1 -13  -8    9.70   18.70
  -1  13  -8    8.70   15.30
   1  13   8   12.70   16.20
  -1 -13  -6   -5.10   17.70
   1 -13   6   12.50   18.60
   1  13   6   13.80   14.60
  -1  13  -6   -1.40   14.30
   1 -13   4  208.18   55.59
  -1 -13  -4  236.78   56.39
  -1  13  -4  272.97   56.39
   1  13   4  216.28   54.59
   1 -13   2  -15.60   15.00
  -1 -13  -2   -6.50   17.70
   1  13   2   -8.30   14.10
  -1  13  -2   -0.40   16.70
  -1 -13   0    4.60   20.90
   1 -13   0   12.80   20.10
  -1  13   0   83.09   23.20
   1  13   0   65.09   22.00
   1 -13  -2   44.80   35.10
  -1 -13   2   36.70   20.30
   1 -13  -2   -3.60   16.80
   1  13  -2   15.30   17.10
  -1  13   2   51.19   19.60
   1 -13  -4   42.60   23.60
   1 -13  -4   52.69   32.30
  -1 -13   4   13.10   21.60
   1  13  -4   49.40   19.30
  -1  13   4   65.09   22.40
   1 -13  -6   22.90   31.20
  -1 -13   6    5.00   16.20
   1 -13  -6   18.00   19.80
  -1  13   6  -19.90   11.70
   1  13  -6  -10.00   13.20
   1 -13  -8   32.00   37.90
   1 -13  -8  -16.90   17.70
  -1 -13   8    6.40   17.40
  -1  13   8  -10.00   13.30
   1  13  -8  -11.50   13.80
  -1 -13  10   14.80   16.80
   1 -13 -10  -47.40   33.30
  -1  13  10    3.50   16.00
   1  13 -10    5.70   17.50
  -1 -13  12   13.20   19.30
   1 -13 -12  -20.90   32.50
   1  13 -12    6.10   15.50
   2   0  58   15.80   14.50
   2   0  56   91.69   26.50
   2   0  54   37.40   15.90
   2   0  52   81.79   23.30
   2   0  50  -17.10    8.70
   2   0  50   10.50   11.40
  -2   0 -48   70.09   20.10
   2   0  48   18.20   13.90
   2   0  48   77.59   18.00
  -2   0 -46   -4.10   13.00
   2   0  46   33.60   12.30
   2   0  46    9.10   10.50
  -2   0 -44    6.60   12.70
   2   0  44   28.80   11.70
   2   0  44    9.50    9.00
  -2   0 -42  137.79   35.30
   2   0  42  139.59   33.40
   2   0  42  153.18   34.00
  -2   0 -40  135.89   31.40
   2   0  40   96.19   28.70
   2   0  40  143.49   29.70
   2   0  38   16.50   10.50
  -2   0 -38   37.20   13.90
   2   0  38   31.90   10.70
  -2   0 -36   42.90   16.60
   2   0  36   37.80   14.00
   2   0  36   62.49   14.60
  -2   0 -34    7.30   10.70
   2   0  34   22.70    9.00
   2   0  34   24.10    9.90
  -2   0 -32  976.30  178.08
   2   0  32  805.22  176.38
   2   0  30  183.58   32.60
   2   0  30  107.99   31.50
  -2   0 -30  152.18   33.90
   2   0  28   -4.70    5.40
  -2   0 -28   18.10    9.20
   2   0  28   -2.30    4.90
   2   0  26    2.30    4.60
  -2   0 -26   -5.70    7.20
   2   0  26    0.20    5.30
   2   0  24 1321.77  249.88
  -2   0 -24 1157.88  250.17
  -2   0 -22 1084.29  186.18
   2   0  22 1145.69  186.38
  -2   0 -22  706.63  186.08
   2   0  22  820.32  185.68
  -2   0 -20   -0.20    5.30
   2   0  20   16.90    5.70
  -2   0 -20   14.80    7.90
   2   0  20   11.80    5.90
  -2   0 -18    7.70    6.80
   2   0  18    6.60    4.40
   2   0  18    4.60    4.80
  -2   0 -18    9.50    5.20
  -2   0 -16 2382.36  500.95
   2   0  16 2529.55  500.95
   2   0  16 2555.14  501.05
  -2   0 -16 2540.75  501.25
   2   0  14 2086.49  464.35
   2   0  14 2557.04  464.45
   2   0  12  186.38   45.80
  -2   0 -12  235.28   46.40
   2   0  12  266.27   46.10
  -2   0 -12  226.98   45.90
  -2   0 -10  988.40  227.28
  -2   0 -10 1308.17  227.58
   2   0  10 1251.87  227.38
   2   0  10 1007.20  227.28
   2   0   6  165.38   35.40
  -2   0  -6  202.38   35.60
   2   0   6  162.78   35.40
  -2   0  -4 4357.66  945.31
  -2   0  -4 4812.92  945.21
   2   0   4 4693.53  945.31
  -2   0  -4 5061.29  945.51
   2   0   2 3684.33  737.63
  -2   0  -2 3802.52  737.63
   2   0   2 3752.12  737.63
  -2   0  -2 3759.32  737.53
  -2   0  -2 3450.15  737.63
  -2   0   0 5922.01 1143.39
  -2   0   0 5642.44 1143.39
  -2   0   0 5823.12 1143.39
   2   0   0 5975.30 1143.29
   2   0   0 5237.88 1143.39
   2   0  -2  117.99   25.30
   2   0  -2  139.59   24.90
  -2   0   2  130.89   25.00
   2   0  -2   99.29   25.20
   2   0  -2  118.29   25.00
  -2   0   2  105.89   25.20
  -2   0   2  140.79   25.50
   2   0  -4 4368.86  848.42
  -2   0   4 4365.26  849.52
   2   0  -4 4047.80  848.82
  -2   0   4 4239.98  848.42
   2   0  -4 4206.58  848.72
  -2   0   6    2.00    1.90
   2   0  -6    1.90    3.90
   2   0  -6   -1.50    1.70
  -2   0   6    2.30    2.30
  -2   0   8  604.94  107.39
   2   0  -8  616.54  108.09
  -2   0   8  444.86  106.99
   2   0 -10  526.85   88.19
  -2   0  10  418.36   86.79
  -2   0  10  399.16   87.09
  -2   0  12  514.15  101.69
   2   0 -12  490.65  102.49
  -2   0  14  251.37   51.29
  -2   0  16 2591.44  518.85
   2   0 -18  830.32  159.48
  -2   0  18  756.12  158.28
  -2   0  20    1.30    4.30
   2   0 -20   -3.90    6.60
   2   0 -22    0.80    8.50
  -2   0  22    2.10    4.90
   2   0 -24  114.79   27.70
  -2   0  24  115.19   25.70
  -2   0  26   55.59   13.60
   2   0 -26   44.70   16.30
   2   0 -28   82.99   22.40
  -2   0  28   84.89   20.10
   2   0 -30   52.29   16.50
  -2   0  30   47.60   13.60
   2   0 -32  196.18   40.90
  -2   0  32  158.38   37.80
  -2   0  34   50.39   13.70
   2   0 -34   42.50   17.50
  -2   0  36 1195.18  212.18
   2   0 -36  877.71  213.08
  -2   0  38    3.90    7.60
   2   0 -38    3.20   11.20
  -2   0  40  333.37   70.39
   2   0 -40  339.07   74.09
   2   0 -42   39.30   17.20
  -2   0  42   41.80   14.10
  -2   0  44  108.69   26.30
   2   0 -44   95.89   28.40
  -2   0  46  417.26   89.29
   2   0 -46  443.86   93.19
   2   0 -48    2.30   13.10
  -2   0  48   -8.20   10.00
  -2   0  50    8.20   10.30
   2   0 -50   15.10   15.90
  -2   0  52   68.79   23.40
   2   0 -52  115.79   30.30
  -2   0  54   34.90   15.10
   2   0 -54    6.60   19.60
   2   0 -56   14.80   18.80
  -2   0  56   -8.80   12.40
   2   0 -58  -23.30   28.30
  -2   0  58   -1.90   12.20
   2  -1  59   -1.10   12.10
   2   1  59   -2.90   13.60
   2  -1  57   -9.60   10.60
   2   1  57   21.70   15.30
   2  -1  55   40.50   18.00
   2   1  55   58.49   18.90
   2  -1  53   -2.90    9.30
   2   1  53    0.40   12.00
   2  -1  51    9.00    9.80
   2  -1  51   -5.00    8.90
  -2  -1 -51    8.40   17.60
   2   1  51   21.50   12.80
  -2  -1 -49  101.89   30.40
   2  -1  49  101.69   25.90
   2  -1  49   89.19   25.70
   2   1  49   87.39   26.30
   2   1  49  110.39   26.10
  -2  -1 -47  100.79   30.20
   2  -1  47  126.89   27.80
   2  -1  47   87.79   25.50
   2   1  47   92.29   27.10
   2   1  47  120.69   27.20
   2  -1  45   61.19   19.40
  -2  -1 -45   83.49   25.60
   2  -1  45   51.29   19.50
   2   1  45   83.59   21.50
   2   1  45   87.49   21.30
  -2   1 -45   76.49   21.60
  -2  -1 -43  200.58   50.79
   2  -1  43  240.78   48.60
   2  -1  43  197.28   47.40
  -2   1 -43  299.77   50.69
   2   1  43  265.87   49.20
   2   1  43  142.09   47.00
   2  -1  41  333.07   67.09
  -2  -1 -41  340.17   70.69
   2  -1  41  328.17   66.39
  -2   1 -41  338.47   69.29
   2   1  41  281.07   67.59
   2   1  41  288.17   67.79
   2  -1  39  202.68   38.20
  -2  -1 -39  153.88   40.30
   2  -1  39  187.98   38.60
   2   1  39  155.28   37.80
  -2   1 -39  204.88   39.70
   2   1  39  118.79   37.10
  -2  -1 -37   34.80   17.90
   2  -1  37   48.60   14.30
   2  -1  37   72.19   15.70
   2   1  37   50.99   15.50
  -2   1 -37   50.59   16.40
   2   1  37   37.10   14.50
   2  -1  35   35.60   11.00
   2  -1  35   21.10    9.30
  -2  -1 -35    9.30   13.10
  -2   1 -35   30.90   12.20
   2   1  35   23.30   10.30
   2   1  35   41.10   11.70
   2  -1  33    9.70    6.30
  -2  -1 -33   24.40   11.90
   2  -1  33    6.70    7.00
   2   1  33   10.60    8.00
  -2   1 -33   16.10    8.90
   2   1  33    3.00    6.80
   2  -1  31  223.68   51.29
  -2  -1 -31  257.97   55.49
   2  -1  31  240.98   51.89
  -2  -1 -31  315.77   52.39
   2   1  31  241.48   51.99
   2   1  31  274.27   52.39
  -2   1 -31  197.58   52.79
  -2  -1 -29    7.90    6.40
   2  -1  29   14.40    6.80
  -2  -1 -29   10.10    9.60
   2  -1  29    1.00    4.90
   2   1  29    0.30    5.60
   2   1  29   13.10    7.30
  -2   1 -29    0.40    7.40
   2  -1  27  190.58   42.20
  -2  -1 -27  192.18   44.70
  -2  -1 -27  200.28   42.40
   2  -1  27  194.98   42.70
   2   1  27  203.08   42.90
  -2   1 -27  226.88   43.70
   2   1  27  187.88   42.60
  -2  -1 -25  244.78   52.29
   2  -1  25  230.08   48.60
   2  -1  25  204.58   49.00
  -2   1 -25  204.38   49.90
   2   1  25  310.57   49.70
  -2  -1 -23   13.40   10.00
   2  -1  23   -0.90    5.30
  -2  -1 -23    0.70    5.00
   2  -1  23   11.10    5.50
   2   1  23   -3.60    4.90
  -2   1 -23    9.40    7.10
   2   1  23    5.70    5.40
   2  -1  21   57.99   12.00
   2  -1  21   46.40   11.10
  -2  -1 -21   12.80   10.10
  -2  -1 -21   46.70   14.60
   2   1  21   45.90   11.40
   2   1  21   58.49   12.00
  -2   1 -21   47.50   12.20
  -2  -1 -19    1.50    7.40
   2  -1  19    0.80    4.90
   2  -1  19   14.30    4.70
  -2  -1 -19   -3.90    4.40
   2   1  19    5.20    5.20
  -2   1 -19    2.00    5.60
   2   1  19   10.00    5.20
  -2  -1 -17   43.50   13.80
   2  -1  17   44.00   12.00
  -2  -1 -17   42.60   11.70
   2  -1  17   47.50   11.70
   2   1  17   53.29   12.20
   2   1  17   47.60   12.10
  -2   1 -17   65.99   12.80
  -2  -1 -15  193.08   44.90
   2  -1  15  247.58   44.90
  -2  -1 -15  169.08   46.80
  -2   1 -15  245.18   45.10
   2   1  15  211.48   45.00
  -2  -1 -13 1658.93  308.97
   2  -1  13 1576.04  309.07
  -2  -1 -13 1812.52  310.37
   2  -1  13 1658.93  308.97
   2   1  13 1424.26  308.87
  -2   1 -13 1282.87  308.67
   2   1  13 1506.45  309.07
   2  -1  11  426.06   78.39
  -2  -1 -11  343.17   79.69
   2  -1  11  376.56   78.59
   2   1  11  413.46   78.49
   2   1  11  356.76   78.59
  -2  -1  -9  354.66   66.99
   2  -1   9  398.96   66.69
   2   1   9  308.07   66.99
  -2   1  -9  275.47   66.49
   2   1   9  335.57   66.79
   2  -1   7  454.25   83.49
   2  -1   7  380.26   82.89
   2  -1   7  411.76   83.39
  -2  -1  -7  386.96   83.39
   2   1   7  430.56   83.29
   2   1   7  393.66   83.39
  -2   1  -7  441.36   82.89
  -2  -1  -5    0.10    2.20
  -2  -1  -5    3.70    2.80
   2  -1   5   -2.20    2.80
   2  -1   5   -2.80    2.50
   2   1   5   -2.00    1.80
   2   1   5    3.40    2.70
  -2   1  -5   -1.40    2.40
  -2  -1  -3   43.10    7.90
   2  -1   3   40.60    8.60
   2  -1   3   34.30    8.10
  -2  -1  -3   51.29    8.70
   2  -1   3   37.30    8.10
   2  -1   3   25.40    8.20
   2   1   3   34.90    8.30
  -2   1  -3   36.50    8.20
   2   1   3   33.30    7.80
  -2  -1  -1 1611.84  290.27
   2  -1   1 1572.34  290.17
  -2  -1  -1 1462.75  290.07
  -2  -1  -1 1466.95  289.87
   2  -1   1 1394.16  290.17
   2  -1   1 1602.04  290.27
   2   1   1 1319.37  290.27
   2   1   1 1335.57  290.07
   2   1   1 1443.16  289.87
  -2   1  -1 1318.97  289.97
   2  -1  -1  373.96   72.89
   2  -1  -1  320.37   73.19
   2  -1  -1  414.16   73.39
   2  -1  -1  357.06   72.79
  -2  -1   1  384.06   73.09
  -2  -1   1  380.56   72.89
  -2  -1   1  363.96   72.99
   2   1  -1  311.37   72.89
   2   1  -1  347.07   73.09
   2   1  -1  365.86   72.79
  -2   1   1  391.86   73.39
   2  -1  -3  187.28   35.00
  -2  -1   3  191.28   35.00
  -2  -1   3  175.18   35.40
   2  -1  -3  190.78   35.10
  -2  -1   3  158.28   34.90
   2  -1  -3  195.28   35.90
  -2  -1   3  147.99   35.20
   2   1  -3  146.59   34.90
   2   1  -3  193.78   35.60
   2   1  -3  200.78   35.30
   2   1  -3  165.28   35.00
  -2  -1   5   77.79   17.90
   2  -1  -5   79.59   19.30
  -2  -1   5   92.59   18.40
   2  -1  -5   94.19   17.70
   2   1  -5   72.39   17.90
   2   1  -5  103.99   18.00
   2   1  -5   91.79   19.00
   2   1  -5   87.29   18.20
  -2  -1   7 4805.72  996.90
  -2  -1   7 5034.90  997.00
   2  -1  -7 5523.95  997.80
  -2   1   7 4606.04  997.10
   2   1  -7 4295.07  997.00
   2   1  -7 5749.73  997.50
  -2  -1   9 3539.55  707.23
  -2  -1   9 3267.27  707.13
   2  -1  -9 3722.33  708.13
  -2   1   9 3308.57  707.33
   2   1  -9 4071.19  707.83
   2   1  -9 3381.96  707.43
  -2  -1  11 1862.91  344.67
  -2  -1  11 1669.63  344.57
   2  -1 -11 1822.32  345.67
   2   1 -11 1479.05  344.47
   2   1 -11 1732.33  345.17
  -2   1  11 1649.33  344.77
   2   1 -11 1894.71  344.87
  -2  -1  13   20.50    6.10
   2  -1 -13    8.10    9.10
  -2   1  13   23.70    5.10
   2   1 -13   28.90    8.30
  -2   1  13   24.90    6.80
   2  -1 -15 1851.71  414.66
  -2  -1  15 2409.56  413.96
  -2   1  15 1937.61  413.16
   2   1 -15 1969.70  414.36
  -2   1  15 2160.18  413.96
   2  -1 -17   55.09   18.70
  -2  -1  17   80.69   16.80
  -2   1  17   74.39   15.50
   2   1 -17   74.99   17.80
  -2   1  17   74.79   16.80
  -2  -1  19  299.97   57.19
   2  -1 -19  262.37   59.89
   2   1 -19  259.87   57.99
   2  -1 -21   -0.70    7.90
  -2  -1  21    8.40    5.40
   2   1 -21    1.70    6.60
  -2   1  21   10.90    5.80
   2  -1 -23   11.10    9.40
  -2  -1  23   17.80    6.50
  -2   1  23    3.90    5.70
   2   1 -23   11.40    8.60
  -2  -1  25   42.00   10.30
   2  -1 -25   12.00   12.10
  -2   1  25   39.10   10.30
   2   1 -25   31.60   12.40
   2  -1 -27  123.99   27.80
  -2  -1  27  115.19   23.70
  -2   1  27   64.79   22.60
   2   1 -27  167.78   27.30
   2  -1 -29    1.60    9.90
  -2  -1  29    0.80    5.10
  -2   1  29   11.70    6.30
   2   1 -29   23.60   10.90
  -2  -1  31   94.19   20.40
   2  -1 -31   78.99   22.80
   2   1 -31   74.19   21.80
  -2   1  31   77.79   19.80
  -2  -1  33    1.40    6.40
   2  -1 -33    8.40   11.50
  -2   1  33    8.90    7.20
   2   1 -33    9.20    9.30
   2  -1 -35   48.60   17.50
  -2  -1  35   33.60   12.40
   2   1 -35   46.90   15.70
  -2   1  35   42.40   12.90
  -2  -1  37   11.70    9.10
   2  -1 -37   42.40   17.00
  -2   1  37   15.00    9.20
   2   1 -37   16.00   10.70
  -2  -1  39  129.19   32.60
   2  -1 -39  151.98   37.50
  -2   1  39  140.39   32.80
   2   1 -39  151.48   35.20
   2  -1 -41  379.86   69.69
  -2   1  41  254.87   64.89
   2   1 -41  319.77   67.39
   2  -1 -43   16.70   15.50
  -2  -1  43   17.10   10.20
  -2   1  43   21.80   11.20
   2   1 -43   -3.70   12.10
   2  -1 -45    5.40   18.00
  -2  -1  45   45.10   14.50
   2   1 -45   32.90   16.90
  -2   1  45   47.80   14.40
   2  -1 -47  124.69   35.10
  -2  -1  47  145.29   31.90
  -2   1  47  111.69   30.60
   2   1 -47  127.59   34.10
   2  -1 -49   -0.20   16.80
  -2  -1  49    4.50    9.80
  -2   1  49   15.20   11.40
   2   1 -49   19.10   16.10
   2  -1 -51    9.80   16.00
  -2  -1  51   10.90   11.40
   2   1 -51   18.30   14.20
  -2   1  51    5.90   11.00
   2  -1 -53   11.60   19.10
  -2  -1  53    1.40   11.10
   2   1 -53   35.40   17.30
  -2   1  53   -6.40   10.30
  -2  -1  55    4.70   11.40
   2  -1 -55   29.70   21.30
  -2   1  55   -1.30   11.10
   2   1 -55    1.40   15.50
   2  -1 -57   14.20   20.20
  -2  -1  57   -2.60   11.80
  -2   1  57   11.80   12.60
   2  -1 -59   58.69   24.90
  -2  -1  59   15.70   15.70
   2   1 -59   52.29   20.10
  -2   1  59   20.90   16.40
   2  -2  58   -5.10   13.10
  -2   2 -58   -5.60   15.70
   2   2  58   18.00   15.00
   2  -2  56   -4.30   10.30
  -2   2 -56   -5.50   13.70
   2   2  56   -0.10   15.10
   2  -2  54   -0.10   10.90
  -2  -2 -54   10.00   33.30
  -2   2 -54   -0.20   13.60
   2   2  54   -1.00   12.10
   2  -2  52   -9.70   10.00
  -2  -2 -52   24.10   21.10
   2   2  52   -6.80   11.00
  -2   2 -52   12.00   12.80
   2  -2  50   -1.30    9.90
  -2  -2 -50   -9.60   17.00
   2  -2  50   12.00   10.30
   2   2  50    0.10   12.20
  -2  -2 -48   17.90   19.90
   2  -2  48   12.30   11.60
   2  -2  48   20.70   11.00
   2   2  48   10.00   12.20
   2  -2  46   -0.20    9.30
   2  -2  46   15.20    9.60
  -2  -2 -46  -21.20   14.40
   2   2  46   16.10   10.60
   2   2  46  -21.20    8.20
  -2  -2 -44   27.80   18.70
   2  -2  44   21.90   11.80
   2  -2  44   42.00   13.30
   2   2  44   36.80   13.90
   2   2  44   35.80   14.40
   2  -2  42  119.59   24.40
   2  -2  42  141.59   26.00
  -2  -2 -42   91.19   29.10
   2   2  42   80.39   24.00
  -2   2 -42   56.29   23.50
   2   2  42   97.79   25.40
   2  -2  40   75.29   18.70
   2  -2  40   63.89   16.90
  -2  -2 -40   46.10   23.40
  -2   2 -40   60.69   18.60
   2   2  40   43.30   17.50
   2   2  40   92.99   20.10
  -2  -2 -38  860.31  164.78
   2  -2  38 1024.30  162.08
   2  -2  38  831.42  160.78
  -2   2 -38  751.02  161.58
   2   2  38  780.02  161.58
   2   2  38  602.14  160.78
  -2  -2 -36   31.00   23.50
   2  -2  36   80.19   20.30
  -2  -2 -36  119.19   22.20
   2  -2  36   88.49   21.50
  -2   2 -36  117.99   23.20
   2   2  36   70.69   21.00
   2   2  36   85.29   22.40
  -2  -2 -34    8.30   12.10
   2  -2  34   31.60    9.60
   2  -2  34   13.00    7.00
  -2  -2 -34    5.50    8.50
  -2   2 -34   10.80    8.70
   2   2  34    4.50    7.50
   2   2  34    3.00    7.80
   2  -2  32    7.80    6.60
   2  -2  32   -1.90    3.90
  -2  -2 -32    6.70   13.00
  -2  -2 -32    2.90    6.90
  -2   2 -32   -5.10    6.20
   2   2  32   10.50    7.50
   2   2  32   -6.40    5.60
   2  -2  30  857.41  176.28
   2  -2  30  933.21  176.98
  -2  -2 -30  622.94  178.28
  -2  -2 -30  996.20  176.78
  -2   2 -30 1048.60  177.38
   2   2  30  783.92  176.88
   2   2  30  840.72  176.78
   2  -2  28  118.79   25.10
  -2  -2 -28   91.49   29.30
  -2  -2 -28  193.78   27.40
   2  -2  28  137.69   26.60
   2   2  28  104.39   25.80
  -2   2 -28  122.39   26.20
   2   2  28   66.69   25.00
  -2  -2 -26   49.40   12.10
   2  -2  26   35.50   11.70
   2  -2  26   26.70   10.40
  -2  -2 -26   30.90   15.80
   2   2  26   48.60   12.20
  -2   2 -26   54.29   12.10
   2   2  26   60.29   12.80
  -2  -2 -24  212.38   30.00
   2  -2  24   97.59   28.60
   2  -2  24   91.49   27.90
  -2  -2 -24  143.59   33.10
  -2   2 -24  171.78   29.40
   2   2  24  135.49   29.20
   2   2  24  138.19   29.50
   2  -2  22  569.54  101.09
  -2  -2 -22  564.24  100.69
  -2  -2 -22  462.85  102.79
   2   2  22  395.86  100.39
  -2   2 -22  461.35  100.49
   2   2  22  546.55  101.09
  -2  -2 -20  168.68   23.20
  -2  -2 -20   72.39   26.10
   2  -2  20  109.29   21.50
   2  -2  20   73.09   21.80
   2   2  20   68.69   21.70
   2   2  20  114.99   22.30
  -2   2 -20   95.29   21.60
   2  -2  18   54.29   13.90
   2  -2  18   48.20   14.40
  -2  -2 -18   48.70   14.20
  -2  -2 -18   34.20   18.20
  -2   2 -18   93.79   16.20
   2   2  18   38.80   14.30
  -2   2 -18   98.49   14.70
   2   2  18   74.09   14.80
  -2  -2 -16  303.87   63.69
  -2  -2 -16  435.46   68.29
   2  -2  16  328.67   63.49
  -2   2 -16  286.47   63.39
   2   2  16  340.67   63.89
  -2   2 -16  265.57   63.99
   2   2  16  320.97   64.09
   2  -2  14  257.47   48.50
  -2  -2 -14  216.58   51.89
   2   2  14  205.48   48.20
   2   2  14  289.77   48.90
  -2   2 -14  211.98   48.60
   2  -2  12  292.87   63.89
   2  -2  12  387.86   63.89
   2  -2  12  392.66   63.79
   2   2  12  343.77   63.89
   2   2  12  275.97   63.99
  -2   2 -12  239.58   63.39
  -2   2 -12  308.07   64.19
   2  -2  10    7.10    4.10
   2  -2  10   12.40    3.60
  -2  -2 -10    4.60    4.50
   2  -2  10    9.00    4.40
  -2   2 -10    5.90    4.60
  -2   2 -10   11.90    3.30
   2   2  10   15.60    4.10
   2   2  10    7.80    4.50
   2  -2   8   78.69   16.20
  -2  -2  -8   77.69   17.00
   2  -2   8   86.59   17.00
   2  -2   8   61.69   16.70
   2   2   8   90.39   16.40
   2   2   8   71.79   17.00
  -2   2  -8   68.99   17.00
   2  -2   6  808.22  158.98
   2  -2   6  805.42  158.58
   2  -2   6  655.53  158.88
  -2  -2  -6  917.91  159.18
   2   2   6  845.32  158.98
   2   2   6  672.73  158.58
  -2   2  -6  907.31  159.18
  -2  -2  -4 8279.47 1798.02
  -2  -2  -4 9208.78 1797.62
   2  -2   4 9397.76 1798.02
   2   2   4 8776.12 1798.02
   2   2   4 9999.00 1798.02
  -2   2  -4 8288.17 1798.02
   2  -2   2  122.79   33.90
  -2  -2  -2  166.78   34.40
  -2  -2  -2  166.78   33.40
   2  -2   2  149.19   34.30
   2   2   2  195.08   34.00
   2   2   2  229.58   34.50
   2   2   2  181.78   33.50
  -2   2  -2  121.99   33.90
  -2  -2   0 2201.28  426.16
  -2  -2   0 2195.68  425.76
   2  -2   0 1862.61  426.16
  -2   2   0 2195.78  425.96
   2   2   0 2149.08  426.06
   2   2   0 2155.48  425.76
  -2  -2   2  614.94  123.69
  -2  -2   2  624.14  123.19
   2   2  -2  568.54  123.09
   2   2  -2  593.14  123.79
  -2   2   2  737.33  123.69
   2   2  -2  568.74  123.69
  -2  -2   4    3.00    4.10
   2  -2  -4    2.30    7.00
  -2  -2   4    4.00    1.80
  -2  -2   4    3.90    1.70
   2   2  -4    9.70    4.00
   2   2  -4    1.50    1.80
   2   2  -4    4.20    1.70
   2   2  -4    3.90    3.50
  -2   2   4    8.10    3.20
   2  -2  -6 2718.33  602.44
  -2  -2   6 3115.39  602.44
  -2  -2   6 3311.97  603.04
   2   2  -6 3110.79  603.14
   2   2  -6 2849.42  602.94
  -2  -2   8  368.86   72.59
  -2  -2   8  351.56   72.09
   2  -2  -8  409.86   74.39
   2  -2  -8  334.57   71.89
   2   2  -8  410.36   72.79
   2   2  -8  331.37   72.69
   2  -2 -10  402.36   84.39
  -2  -2  10  532.75   85.39
   2   2 -10  416.46   84.29
  -2   2  10  377.86   85.09
  -2  -2  12  915.71  179.88
   2  -2 -12  899.71  181.38
   2  -2 -12  876.31  179.08
  -2  -2  12 1054.89  179.78
  -2   2  12  971.50  180.08
   2   2 -12  819.42  180.08
  -2   2  12  955.70  179.08
   2   2 -12  772.12  179.08
   2   2 -12  834.72  180.08
   2  -2 -14  133.39   32.70
  -2  -2  14  147.99   29.70
  -2  -2  14  153.18   29.40
   2  -2 -14  136.89   28.60
   2   2 -14  146.49   28.80
  -2   2  14  144.59   30.40
  -2   2  14  126.19   28.60
   2   2 -14  144.19   30.60
   2   2 -14  198.78   31.10
   2  -2 -16  170.08   43.10
   2  -2 -16  191.78   38.80
  -2  -2  16  272.37   40.00
  -2  -2  16  187.58   39.70
  -2   2  16  140.79   40.00
   2   2 -16  165.68   40.60
   2   2 -16  231.18   41.00
  -2   2  16  185.18   38.80
   2  -2 -18   21.60    5.10
   2  -2 -18    4.80   10.20
  -2  -2  18   15.80    6.50
   2   2 -18   26.00    8.10
   2   2 -18    9.00    7.00
  -2   2  18   19.10    4.90
  -2   2  18   32.40    8.00
  -2  -2  20  515.55  109.99
   2  -2 -20  460.35  111.89
  -2   2  20  555.34  110.29
   2   2 -20  574.14  110.59
   2   2 -20  604.44  111.19
   2  -2 -22   46.80   15.20
  -2  -2  22   21.00    8.50
  -2   2  22   29.60    9.10
   2   2 -22   18.80    9.50
   2   2 -22   33.10    9.50
  -2  -2  24   89.29   18.80
   2  -2 -24   42.20   20.50
   2   2 -24   87.09   19.30
  -2   2  24   88.49   19.10
   2   2 -24   69.99   19.60
  -2  -2  26   64.49   14.20
   2  -2 -26   41.60   17.60
  -2   2  26   48.80   14.20
   2   2 -26   51.09   15.10
   2   2 -26   54.19   14.50
   2  -2 -28    3.20   11.80
  -2  -2  28   10.90    6.60
   2   2 -28   -1.10    5.90
   2   2 -28   32.70   10.50
  -2   2  28   19.90    7.90
   2  -2 -30   23.10   14.10
  -2  -2  30   25.20    9.20
   2   2 -30   31.90   10.40
   2   2 -30   33.70   11.60
  -2   2  30   21.60   10.00
  -2  -2  32   -0.20    5.70
   2  -2 -32   18.90   14.90
   2   2 -32   13.00    7.80
  -2   2  32    3.80    7.00
   2   2 -32   -3.90    8.20
  -2  -2  34  128.09   35.40
   2  -2 -34  160.58   40.50
   2   2 -34  188.38   37.70
  -2   2  34  196.78   37.50
   2   2 -34  156.78   37.80
   2  -2 -36  169.18   47.40
  -2  -2  36  179.08   42.60
   2   2 -36  201.88   44.20
  -2   2  36  201.78   43.70
   2   2 -36  226.48   45.90
   2  -2 -38   10.70   15.30
  -2  -2  38   18.10   10.30
   2   2 -38   35.60   11.90
   2   2 -38   54.09   15.20
  -2   2  38   15.80   10.70
   2  -2 -40   16.80   16.20
  -2  -2  40    3.60    8.10
   2   2 -40   13.90   11.70
   2   2 -40   15.10   10.40
  -2   2  40    6.80    9.20
   2  -2 -42   16.80   18.60
  -2  -2  42   -0.90    7.70
   2   2 -42    8.70   10.10
   2   2 -42   -1.00   11.20
  -2   2  42    7.80    9.40
  -2  -2  44    6.90    8.90
   2  -2 -44   -5.10   15.20
   2   2 -44    6.00    9.60
  -2   2  44   -1.90    8.90
   2   2 -44   -8.60   11.20
  -2  -2  46   58.69   17.00
   2  -2 -46   39.60   22.30
   2   2 -46   38.80   16.30
   2   2 -46   47.70   18.90
  -2   2  46   30.20   14.70
  -2  -2  48   53.29   19.70
   2  -2 -48   33.30   23.30
  -2   2  48  107.39   22.10
   2   2 -48   86.89   23.10
   2   2 -48   45.70   19.20
   2  -2 -50   15.30   18.40
  -2  -2  50   12.20   12.30
  -2   2  50    1.30   11.70
   2   2 -50   -2.00   14.80
   2   2 -50    4.60   11.40
   2  -2 -52   69.59   27.40
  -2  -2  52   53.99   16.40
  -2   2  52   14.40   15.30
   2   2 -52   34.30   17.90
   2   2 -52   66.89   20.90
   2  -2 -54   18.70   20.20
  -2  -2  54    6.40   11.40
  -2   2  54   23.70   15.50
   2   2 -54   18.30   14.60
  -2  -2  56   14.30   12.80
   2  -2 -56   -0.90   23.20
  -2   2  56   13.40   14.40
   2   2 -56  -10.90   12.40
   2  -2 -58   -2.10   23.60
  -2  -2  58  -10.20   10.80
   2   2 -58    9.20   15.30
  -2   2  58   -8.00   12.70
   2  -3  57   -8.90   10.90
  -2   3 -57    2.50   15.60
   2   3  57   -0.40   14.90
  -2  -3 -55   12.40   25.00
   2  -3  55   -5.20   11.40
   2   3  55    5.00   14.80
  -2   3 -55   29.90   17.60
   2  -3  53   73.69   25.10
  -2  -3 -53   94.69   35.10
   2   3  53  109.09   29.10
  -2   3 -53  126.99   31.20
  -2  -3 -51  -11.90   21.80
   2  -3  51   -5.40   10.40
   2   3  51    8.90   12.20
  -2   3 -51  -11.70   12.90
   2  -3  49   46.00   18.60
  -2  -3 -49   53.59   27.50
  -2   3 -49   69.09   22.50
   2   3  49   76.49   21.10
   2  -3  47  300.97   59.19
  -2  -3 -47  190.18   62.29
   2   3  47  285.47   59.49
   2  -3  45   55.99   19.60
  -2  -3 -45   64.99   28.10
   2  -3  45   90.89   21.90
  -2   3 -45   71.39   23.20
   2   3  45  105.19   23.40
   2  -3  43   37.40   11.70
   2  -3  43   20.20   12.30
  -2  -3 -43   20.70   20.60
  -2   3 -43   59.19   16.70
   2   3  43   21.10   12.80
   2  -3  41  152.78   31.40
   2  -3  41  119.69   32.00
  -2  -3 -41  107.29   36.90
   2   3  41  126.39   32.80
   2   3  41  204.48   35.30
  -2   3 -41  114.99   33.60
  -2  -3 -39   -7.50    9.00
   2  -3  39   12.30    7.90
  -2  -3 -39    5.90   17.50
   2  -3  39   16.50    9.70
  -2   3 -39   -1.80   10.30
   2   3  39   25.20   10.60
  -2   3 -39    3.20    9.10
   2   3  39   23.00   10.90
  -2  -3 -37  280.77   59.69
  -2  -3 -37  257.87   52.59
   2  -3  37  237.28   50.89
   2  -3  37  213.38   52.39
  -2   3 -37  184.58   53.29
   2   3  37  217.58   53.29
   2   3  37  340.67   53.09
  -2   3 -37  241.08   52.59
  -2  -3 -35   56.19   23.40
  -2  -3 -35  119.79   19.10
   2  -3  35   46.30   14.90
   2  -3  35   51.29   16.50
   2   3  35   87.39   18.40
  -2   3 -35   86.89   17.70
   2   3  35   28.60   16.20
  -2   3 -35   74.09   19.30
  -2  -3 -33   69.89   30.80
   2  -3  33  128.49   26.50
  -2  -3 -33   73.39   26.30
   2  -3  33  108.19   27.40
   2   3  33  145.59   29.20
   2   3  33  108.19   27.50
  -2   3 -33  182.28   28.80
  -2   3 -33  140.39   29.70
   2  -3  31  142.99   25.20
  -2  -3 -31  107.89   31.80
  -2  -3 -31  100.99   25.40
   2  -3  31   97.59   25.50
   2   3  31   88.79   25.80
  -2   3 -31  112.49   25.50
   2   3  31  140.99   26.70
  -2   3 -31   85.39   26.30
  -2  -3 -29  589.14  135.29
  -2  -3 -29  524.35  139.79
   2  -3  29  733.93  135.29
   2  -3  29  700.83  135.99
   2   3  29  843.62  136.89
  -2   3 -29  679.13  136.79
  -2   3 -29  658.33  135.59
   2   3  29  586.54  135.69
   2  -3  27    4.40    4.30
  -2  -3 -27    7.80   13.10
   2  -3  27   -2.00    5.20
  -2  -3 -27   -1.90    5.20
   2   3  27   -1.20    6.60
   2   3  27  -10.60    4.80
  -2   3 -27   -1.20    6.80
  -2   3 -27   -0.60    5.10
  -2  -3 -25  238.78   46.80
   2  -3  25  278.37   46.40
   2  -3  25  210.68   47.70
  -2  -3 -25  154.38   51.09
  -2   3 -25  226.78   48.70
   2   3  25  214.88   47.80
  -2   3 -25  224.58   46.50
   2   3  25  168.08   47.50
   2  -3  23   10.10    6.20
  -2  -3 -23  -20.90   11.80
   2  -3  23   -2.50    3.50
  -2  -3 -23    4.30    5.70
  -2   3 -23   -5.40    3.50
   2   3  23   -4.10    5.30
  -2   3 -23    3.70    6.50
   2   3  23   -1.20    5.40
   2  -3  21  157.08   38.60
  -2  -3 -21  192.08   39.80
   2  -3  21  202.98   39.70
  -2  -3 -21  235.58   47.00
   2   3  21  248.58   40.40
  -2   3 -21  186.38   41.00
   2   3  21  184.98   40.10
  -2   3 -21  176.38   39.00
  -2  -3 -19  115.29   34.00
   2  -3  19  198.88   34.90
   2  -3  19  170.78   33.60
  -2  -3 -19  170.28   40.00
  -2   3 -19  119.89   33.60
   2   3  19  161.08   35.20
  -2   3 -19  225.98   35.70
   2   3  19  196.38   34.50
   2  -3  17  188.68   48.60
  -2  -3 -17  220.58   54.29
  -2  -3 -17  286.87   49.40
   2  -3  17  265.77   49.50
  -2   3 -17  264.77   49.99
   2   3  17  260.37   49.80
   2   3  17  218.18   49.10
   2  -3  15    6.90    4.80
  -2  -3 -15    6.60   12.00
  -2  -3 -15   -1.00    4.50
   2  -3  15    2.30    4.00
   2   3  15    6.20    4.90
  -2   3 -15    5.80    5.70
  -2   3 -15    2.40    3.30
   2   3  15    6.30    5.70
   2  -3  13   42.50   12.40
   2  -3  13   63.69   12.50
  -2  -3 -13   56.49   12.90
   2   3  13   57.69   12.30
   2   3  13   36.00   12.60
  -2   3 -13   59.99   12.00
  -2   3 -13   42.80   12.90
  -2  -3 -11    5.80    4.80
   2  -3  11    5.80    4.00
   2  -3  11    8.00    4.40
   2   3  11    2.60    4.40
   2   3  11    7.80    4.00
  -2   3 -11    4.70    4.90
   2  -3   9  874.81  178.98
  -2  -3  -9  834.52  179.08
   2   3   9  966.70  179.28
   2  -3   7 1796.22  399.56
  -2  -3  -7 1788.72  399.76
   2  -3   7 2321.77  399.76
   2   3   7 2104.19  399.76
  -2   3  -7 1982.60  399.96
   2  -3   5  281.07   51.09
  -2  -3  -5  324.27   51.59
  -2   3  -5  241.58   51.19
   2   3   5  292.87   51.49
   2   3   5  203.48   50.69
   2   3   5  224.58   50.39
   2  -3   3 1274.47  233.88
  -2  -3  -3 1054.59  234.08
   2  -3   3 1305.67  234.18
  -2  -3  -3 1329.67  233.38
   2   3   3  952.60  233.58
   2   3   3 1220.28  234.18
  -2   3  -3 1014.80  233.98
  -2  -3  -1  153.98   30.40
  -2  -3  -1  166.68   31.70
   2  -3   1  140.79   31.20
   2  -3   1  134.29   31.90
  -2   3  -1  147.29   31.40
   2   3   1  153.08   30.90
  -2  -3   1 1114.69  226.18
  -2  -3   1 1041.00  225.28
   2   3  -1 1343.77  226.48
  -2   3   1 1059.99  226.08
   2   3  -1 1143.29  225.68
  -2  -3   3  160.78   31.60
  -2  -3   3  131.99   32.80
  -2  -3   3  158.18   31.40
   2   3  -3  149.19   32.40
  -2   3   3  153.18   32.40
   2   3  -3  163.58   32.80
   2  -3  -5    5.00    4.50
  -2  -3   5   17.50    3.70
   2  -3  -5    4.30   10.10
  -2  -3   5   18.60    3.90
  -2  -3   5   11.90    5.90
   2   3  -5   16.60    6.00
   2   3  -5   19.90    5.90
  -2   3   5   16.20    5.50
   2   3  -5   12.20    4.00
  -2  -3   7  281.97   54.39
   2  -3  -7  355.66   60.69
   2  -3  -7  238.18   54.89
  -2  -3   7  284.67   54.79
  -2  -3   7  253.47   55.59
  -2   3   7  257.07   55.39
   2   3  -7  274.37   55.69
   2   3  -7  263.57   55.69
   2  -3  -9  164.48   38.60
   2  -3  -9  155.88   34.20
  -2  -3   9  171.88   35.10
  -2  -3   9  171.88   34.10
   2   3  -9  174.68   35.40
  -2  -3  11    3.30    3.00
   2  -3 -11    3.70    9.70
   2  -3 -11    1.70    3.30
  -2  -3  11    5.70    4.80
   2   3 -11   -4.40    3.70
   2   3 -11   -3.20    3.80
  -2  -3  13   12.90    5.50
   2  -3 -13    8.50   11.60
   2  -3 -13    0.90    3.20
  -2  -3  13    2.60    3.30
   2   3 -13    5.20    5.10
   2   3 -13   -0.10    4.30
   2  -3 -15  201.88   50.89
  -2  -3  15  210.88   46.70
   2  -3 -15  189.48   45.60
  -2  -3  15  291.97   46.30
   2   3 -15  242.48   47.10
   2   3 -15  187.48   46.70
   2   3 -15  245.88   45.20
  -2   3  15  187.88   46.60
   2  -3 -17   80.39   23.00
  -2  -3  17   88.19   18.90
  -2  -3  17   73.39   17.70
   2  -3 -17   93.59   16.90
   2   3 -17   56.59   18.30
   2   3 -17   77.79   16.40
   2   3 -17   68.29   18.30
  -2   3  17   88.29   19.00
  -2  -3  19  512.25   93.09
   2  -3 -19  429.86   96.19
  -2  -3  19  446.46   93.19
   2  -3 -19  475.55   92.19
   2   3 -19  410.66   93.49
   2   3 -19  441.86   93.59
  -2   3  19  448.06   93.39
   2  -3 -21  431.26   83.99
  -2  -3  21  394.26   80.39
   2  -3 -21  368.06   79.29
  -2  -3  21  291.97   79.79
   2   3 -21  486.85   81.49
  -2   3  21  410.96   80.79
   2   3 -21  547.85   81.69
   2  -3 -23  159.58   38.00
   2  -3 -23  146.99   30.90
  -2  -3  23  191.88   33.10
  -2   3  23  141.69   33.10
   2   3 -23  131.79   33.30
   2   3 -23  140.29   33.50
   2  -3 -25   32.50   15.60
  -2  -3  25   25.60    8.00
   2  -3 -25   29.80    6.60
  -2   3  25   25.00    9.20
   2   3 -25    8.40    8.20
   2   3 -25   12.70    8.40
   2  -3 -27  411.26   82.59
  -2   3  27  358.36   76.49
   2   3 -27  341.17   76.79
   2   3 -27  404.86   77.49
   2  -3 -29   -2.20   12.50
  -2  -3  29    1.80    5.10
   2   3 -29   -2.60    6.90
  -2   3  29   -1.30    6.10
   2   3 -29    0.20    6.40
   2  -3 -31   -3.80   11.10
  -2  -3  31    0.40    5.60
  -2   3  31  -11.00    5.50
   2   3 -31   -3.70    6.80
   2   3 -31   -4.60    6.20
  -2  -3  33   38.70   10.70
   2  -3 -33   82.99   21.50
  -2   3  33    8.70    8.90
   2   3 -33    9.60   10.80
   2   3 -33   16.50   10.20
  -2  -3  35   63.39   16.50
   2  -3 -35   64.19   23.40
  -2   3  35   83.69   18.40
   2   3 -35   28.20   16.30
   2   3 -35   66.79   18.10
   2  -3 -37  160.88   43.00
  -2  -3  37  157.48   37.10
  -2   3  37  261.87   39.90
   2   3 -37  149.29   38.40
   2   3 -37  126.39   37.90
   2  -3 -39   78.49   23.40
  -2  -3  39   35.30   13.60
  -2   3  39   69.49   16.10
   2   3 -39   25.10   14.30
   2   3 -39   36.00   16.40
  -2  -3  41   11.00    9.30
   2  -3 -41    3.60   17.20
   2   3 -41    4.80   11.60
   2   3 -41   -2.70    9.40
  -2   3  41    7.10   10.20
   2  -3 -43   -6.30   18.00
  -2  -3  43   13.70    9.60
   2   3 -43   -5.30   10.70
   2   3 -43  -16.00    8.70
  -2   3  43    6.30   10.20
  -2  -3  45   10.10   10.90
   2  -3 -45   19.30   20.00
   2   3 -45   18.50   13.50
  -2   3  45   51.29   15.20
   2   3 -45   30.30   16.00
   2  -3 -47   24.70   25.20
  -2  -3  47   42.80   14.00
  -2  -3  47   29.70   13.20
  -2   3  47   33.50   15.40
   2   3 -47   37.40   18.40
   2   3 -47   19.20   15.90
   2  -3 -49   56.49   25.10
  -2  -3  49   10.60   12.70
  -2   3  49   57.09   17.80
   2   3 -49   58.89   17.30
   2   3 -49   26.70   18.40
  -2  -3  51  -12.80    9.10
   2  -3 -51   53.39   27.00
  -2   3  51    7.80   14.90
   2   3 -51   19.50   14.50
   2  -3 -53   12.80   22.70
  -2  -3  53  -10.60    9.40
  -2   3  53  -13.80   11.50
   2   3 -53    1.30   12.70
  -2  -3  55   -1.90   10.90
   2  -3 -55   20.70   26.50
   2   3 -55   24.40   16.10
  -2   3  55    0.30   13.80
  -2  -3  57   14.70   13.60
   2  -3 -57   -8.60   24.20
  -2   3  57  -16.70   14.00
   2   3 -57   12.50   15.20
   2  -4  56    4.10   12.30
  -2  -4 -56   12.90   26.00
  -2   4 -56  -12.90   15.70
   2   4  56  -11.50   13.70
   2  -4  54   19.20   13.40
  -2  -4 -54    9.20   28.70
  -2   4 -54    8.10   18.00
   2   4  54   23.20   18.10
   2  -4  52   16.50   13.50
  -2  -4 -52   -0.90   24.80
  -2   4 -52   47.80   19.90
   2   4  52   34.30   17.20
   2  -4  50   -1.20   11.00
  -2  -4 -50    6.90   25.00
   2   4  50    8.10   12.80
  -2   4 -50    3.80   14.60
  -2  -4 -48  -19.00   22.10
   2  -4  48   -5.60    8.70
  -2   4 -48  -18.30   11.40
   2   4  48    4.70   10.60
  -2  -4 -46   70.99   32.10
   2  -4  46   95.69   23.20
   2   4  46   77.79   23.00
  -2   4 -46   72.29   24.80
   2  -4  44   81.09   20.60
  -2  -4 -44   54.39   30.50
  -2   4 -44   54.49   22.20
   2   4  44   81.89   21.90
  -2  -4 -42   -4.10   20.70
   2  -4  42   -3.40    8.00
  -2   4 -42    6.70   11.70
   2   4  42    8.00   10.30
  -2  -4 -40    3.00   19.50
   2  -4  40   12.30    9.20
   2   4  40    0.40    9.20
  -2   4 -40   18.40   12.40
  -2  -4 -38    2.40   10.50
   2  -4  38    6.30    8.10
   2  -4  38    1.40    6.10
  -2  -4 -38    3.80   15.90
   2   4  38    6.60    8.80
  -2   4 -38   27.00   12.80
   2  -4  36   51.99   12.00
  -2  -4 -36   47.70   13.90
  -2  -4 -36    9.20   19.40
   2  -4  36   35.70   13.00
   2   4  36   75.19   15.40
   2   4  36   32.60   13.30
  -2   4 -36   25.80   12.00
  -2   4 -36   44.60   15.40
   2  -4  34   13.60    6.20
   2  -4  34   13.20    8.30
  -2  -4 -34   16.70   20.10
  -2  -4 -34   16.80    8.80
  -2   4 -34    3.00    7.10
   2   4  34    1.00    7.70
  -2   4 -34    5.30    9.90
   2   4  34    4.10    7.90
  -2  -4 -32    6.10   17.40
   2  -4  32   -2.90    4.60
  -2  -4 -32   13.40    8.00
   2  -4  32    2.70    6.70
  -2   4 -32    0.20    5.90
   2   4  32   -4.60    7.50
  -2   4 -32    0.50    8.60
   2   4  32    1.90    7.00
  -2  -4 -30   20.40   17.60
  -2  -4 -30   13.60    7.90
   2  -4  30    8.10    8.00
   2  -4  30   19.40    6.10
   2   4  30   13.10    8.10
  -2   4 -30    1.30    7.30
   2   4  30   14.60    8.80
  -2   4 -30    6.00    6.30
   2  -4  28   -3.90    4.00
  -2  -4 -28   -5.00   15.60
  -2  -4 -28    3.60    6.60
   2  -4  28    4.10    6.00
   2   4  28   -7.90    5.20
   2   4  28   -2.90    6.50
  -2   4 -28   -4.20    6.50
  -2   4 -28   11.80    5.60
  -2  -4 -26   -8.40   13.00
   2  -4  26    3.70    5.70
   2  -4  26   -5.40    3.40
  -2  -4 -26    4.50    5.90
  -2   4 -26    0.50    5.50
   2   4  26    7.80    6.70
   2   4  26   -1.20    6.30
  -2   4 -26    0.20    4.60
   2  -4  24    2.40    4.00
   2  -4  24    5.80    5.80
  -2  -4 -24    6.40   13.60
  -2  -4 -24   10.20    6.30
   2   4  24   -0.70    5.50
  -2   4 -24    4.00    7.10
  -2   4 -24    6.60    5.00
   2   4  24    0.40    6.20
  -2  -4 -22  -13.10   13.30
   2  -4  22   10.00    6.30
   2  -4  22   14.60    5.20
  -2  -4 -22    1.60    5.90
   2   4  22   16.60    7.90
   2   4  22   20.90    7.40
  -2   4 -22    9.60    5.20
  -2   4 -22   14.30    7.70
  -2  -4 -20   -6.50   12.90
   2  -4  20    1.00    4.80
  -2  -4 -20    2.70    5.30
   2  -4  20    3.20    4.00
  -2   4 -20    1.50    3.80
  -2   4 -20    2.50    5.80
   2   4  20   10.30    6.00
   2   4  20   -4.30    5.50
  -2  -4 -18   26.90   18.30
   2  -4  18   25.50   10.50
   2  -4  18   45.20   10.40
  -2  -4 -18   35.40   10.90
  -2   4 -18   39.70   10.40
   2   4  18   33.80   10.60
  -2   4 -18   85.29   14.30
   2   4  18   57.19   12.80
   2  -4  16   62.29   14.40
   2  -4  16   41.30   13.50
  -2  -4 -16   65.19   15.00
   2   4  16   71.39   15.80
  -2   4 -16   61.89   13.90
  -2   4 -16   68.09   15.80
   2   4  16   62.19   14.50
   2  -4  14    0.70    5.40
   2  -4  14   -0.60    4.10
  -2  -4 -14   -3.00    5.70
   2   4  14   -1.50    4.00
   2   4  14    0.80    5.20
  -2   4 -14    6.80    6.00
  -2  -4 -12 1134.49  196.38
   2  -4  12  919.61  195.88
   2   4  12 1053.09  195.78
   2   4  12  813.82  195.98
  -2  -4 -10   21.80    8.50
   2  -4  10   15.70    6.80
   2  -4  10   19.40    6.90
  -2   4 -10   12.90    7.40
   2   4  10   28.60    6.70
   2   4  10   28.60    8.20
  -2  -4  -8   20.10    8.10
   2  -4   8   23.00    7.00
   2  -4   8   20.40    6.90
   2   4   8   22.50    7.00
  -2   4  -8   12.30    7.10
   2   4   8   14.20    7.40
  -2  -4  -6 1284.67  266.17
   2  -4   6 1486.85  266.07
   2   4   6 1210.98  265.77
   2  -4   4   20.70    6.70
   2  -4   4   17.60    5.70
  -2  -4  -4   10.60    7.20
   2   4   4   17.10    6.80
  -2   4  -4   17.50    6.60
   2   4   4   11.00    5.20
   2  -4   2  814.32  153.08
  -2  -4  -2  697.83  152.88
   2   4   2  811.32  153.18
  -2   4  -2  713.33  152.88
  -2  -4   0   42.10   11.40
  -2  -4   0   51.39    9.10
   2  -4   0   28.80    9.70
  -2   4   0   30.40   10.30
   2   4   0   39.10   10.70
   2  -4  -2 1608.64  293.27
  -2  -4   2 1484.25  293.57
  -2  -4   2 1439.86  292.47
  -2   4   2 1373.66  293.37
   2   4  -2 1413.46  293.57
   2  -4  -4  206.28   52.09
  -2  -4   4  262.47   51.39
  -2  -4   4  250.37   52.79
   2   4  -4  270.87   52.89
  -2   4   4  290.67   52.89
   2  -4  -6  420.76   89.79
  -2  -4   6  423.66   86.99
  -2  -4   6  463.05   85.69
  -2  -4   6  438.26   85.59
  -2   4   6  346.87   86.49
   2   4  -6  421.66   86.99
   2  -4  -8  178.68   42.70
   2  -4  -8  175.48   48.00
  -2  -4   8  202.18   41.70
  -2  -4   8  243.18   44.70
  -2  -4   8  201.18   42.10
   2   4  -8  271.37   43.90
  -2   4   8  217.88   43.30
   2  -4 -10   92.49   21.30
   2  -4 -10   71.49   26.60
  -2  -4  10   99.69   22.70
  -2  -4  10  102.09   21.00
   2   4 -10   99.69   22.70
   2   4 -10  107.19   22.40
   2  -4 -12  225.78   49.70
   2  -4 -12  263.87   56.19
  -2  -4  12  254.57   50.79
  -2  -4  12  230.88   49.50
   2   4 -12  211.38   50.29
   2   4 -12  328.17   51.19
   2  -4 -14  279.27   69.29
  -2  -4  14  287.27   63.09
   2  -4 -14  348.57   63.29
  -2  -4  14  299.07   64.09
   2   4 -14  388.16   64.59
   2   4 -14  253.17   63.99
   2  -4 -16  135.59   25.50
   2  -4 -16   69.79   30.70
  -2  -4  16  123.29   25.70
  -2  -4  16   88.39   26.40
   2   4 -16  143.99   27.40
   2   4 -16  117.09   27.10
   2  -4 -18  169.68   38.10
  -2  -4  18  177.78   38.50
   2  -4 -18  165.28   44.80
  -2  -4  18  224.18   40.70
   2   4 -18  212.88   40.50
   2   4 -18  193.68   40.60
   2  -4 -20   12.90   15.00
  -2  -4  20    9.60    7.00
   2  -4 -20    7.50    4.70
  -2  -4  20   11.80    5.50
   2   4 -20    5.40    2.80
   2   4 -20   30.70    8.20
   2   4 -20    6.80    6.40
  -2   4  20    8.70    6.60
   2  -4 -22   34.90    8.40
  -2  -4  22   33.60   10.60
  -2  -4  22   27.20    9.30
   2  -4 -22   21.30   16.60
   2   4 -22   12.00    9.70
   2   4 -22   23.70   10.40
   2   4 -22   40.00    7.60
  -2   4  22   40.10   11.20
  -2  -4  24    0.60    6.10
  -2  -4  24    2.10    4.60
   2  -4 -24    3.50    4.20
   2  -4 -24   -5.60   13.20
   2   4 -24    3.40    6.50
   2   4 -24   22.70    8.10
  -2   4  24    1.30    6.40
  -2  -4  26   10.00    7.50
   2  -4 -26   16.00   16.30
  -2  -4  26    4.60    5.00
   2  -4 -26    8.70    4.50
   2   4 -26   -0.80    6.30
   2   4 -26   -3.20    5.50
  -2   4  26    7.80    6.90
  -2  -4  28    6.70    6.50
   2  -4 -28   22.90   17.30
  -2  -4  28   -0.20    5.60
   2  -4 -28   -0.20    4.30
   2   4 -28    7.80    7.30
   2   4 -28    5.60    7.10
  -2   4  28   -7.00    6.10
  -2  -4  30   99.29   20.60
   2  -4 -30  106.69   29.00
  -2  -4  30   48.40   19.40
   2  -4 -30   97.69   18.60
   2   4 -30   65.99   20.80
   2   4 -30   75.69   20.80
  -2   4  30   98.89   21.70
  -2  -4  32   46.40   14.10
  -2  -4  32   41.00   12.70
   2  -4 -32   53.59   22.50
   2   4 -32   63.89   16.00
   2   4 -32   35.20   13.70
  -2   4  32   37.60   14.10
  -2  -4  34  400.56  103.09
   2  -4 -34  495.55  110.79
  -2  -4  34  536.75  103.79
   2   4 -34  593.94  105.29
   2   4 -34  547.15  104.69
   2  -4 -36   69.39   26.00
  -2  -4  36   29.10   14.30
  -2  -4  36   71.19   15.80
   2   4 -36   76.09   17.70
  -2   4  36   67.49   17.20
   2   4 -36   22.50   14.80
  -2  -4  38   49.99   15.80
   2  -4 -38    4.70   22.00
  -2  -4  38   60.09   16.80
   2   4 -38   85.89   19.50
   2   4 -38   62.69   18.80
  -2   4  38   55.79   17.80
   2  -4 -40  -13.50   15.90
  -2  -4  40  -10.90    6.40
  -2  -4  40   -3.60    9.10
   2   4 -40    2.80    9.70
  -2   4  40  -10.40    9.00
   2   4 -40  -13.60    8.60
   2  -4 -42   27.00   24.60
  -2  -4  42   29.80   11.50
  -2  -4  42   19.80   12.40
   2   4 -42   22.80   13.80
  -2   4  42   39.40   15.20
   2   4 -42    7.80   11.80
   2  -4 -44  157.68   44.70
  -2  -4  44  133.19   36.00
  -2  -4  44  193.98   37.50
   2   4 -44  121.69   36.60
   2   4 -44  168.68   39.10
  -2   4  44  173.68   38.00
  -2  -4  46    3.70   10.30
  -2  -4  46    6.90   10.60
   2  -4 -46   17.90   23.50
   2   4 -46   12.00   12.40
   2   4 -46   -1.40   11.80
  -2   4  46  -16.60   10.30
  -2  -4  48   12.70   12.40
  -2  -4  48  -15.60    8.00
   2  -4 -48   32.10   25.30
  -2   4  48   -7.20   12.70
   2   4 -48   11.90   13.60
   2  -4 -50   -4.00   24.30
  -2  -4  50    5.10   10.30
  -2   4  50    6.50   13.60
   2   4 -50   29.40   15.50
   2  -4 -52  -24.50   20.40
  -2  -4  52    5.50   11.80
  -2   4  52    3.90   14.40
   2   4 -52   12.10   14.60
   2  -4 -54   15.90   27.00
  -2  -4  54   28.30   14.10
   2   4 -54   22.20   16.70
  -2   4  54   20.10   16.40
  -2  -4  56   20.50   12.90
   2  -4 -56  -22.30   26.60
   2   4 -56   12.80   16.00
  -2   4  56   13.10   15.80
  -2  -5 -55  -15.00   30.30
   2  -5  55   -5.50   11.90
   2   5  55   32.90   18.70
  -2   5 -55   25.10   18.30
   2  -5  53    1.80   10.60
  -2  -5 -53   -9.80   26.30
   2   5  53  -10.90   13.60
  -2   5 -53  -13.40   14.10
   2  -5  51  182.88   41.40
  -2  -5 -51  170.68   50.09
   2   5  51  165.48   43.20
  -2   5 -51  175.38   44.60
   2  -5  49    7.90   11.50
  -2  -5 -49  -10.50   21.90
  -2   5 -49   14.50   17.70
   2   5  49    1.90   12.60
   2  -5  47  117.89   27.40
  -2  -5 -47   63.29   35.60
   2   5  47  126.09   28.90
  -2   5 -47   83.69   28.70
  -2  -5 -45    6.00   23.60
   2  -5  45   50.69   15.20
   2   5  45   16.20   16.00
  -2   5 -45   58.99   19.20
   2  -5  43    2.30    8.60
  -2  -5 -43   22.80   22.90
   2   5  43   15.80   11.90
  -2   5 -43  -11.40   11.50
  -2  -5 -41   30.30   23.50
   2  -5  41    4.70   10.40
   2   5  41   32.20   13.50
  -2   5 -41   20.90   14.70
   2  -5  39  127.29   36.00
  -2  -5 -39  139.89   45.20
  -2   5 -39  177.68   39.80
   2   5  39  210.18   38.80
  -2  -5 -37   24.50   22.30
   2  -5  37   -8.20    7.40
  -2   5 -37   -0.40   10.80
   2   5  37    6.90    9.70
   2  -5  35    9.50    8.70
  -2  -5 -35    7.00    9.60
  -2  -5 -35   18.60   22.50
  -2   5 -35    2.40    9.30
   2   5  35   16.30   10.40
   2  -5  33    8.70    7.60
  -2  -5 -33   -1.20    8.10
  -2  -5 -33    8.40   19.90
   2  -5  33    5.30    5.80
  -2   5 -33   -0.90    6.20
  -2   5 -33    8.50   10.20
   2   5  33  -18.30    6.10
  -2  -5 -31  251.57   49.80
  -2  -5 -31  241.78   57.69
   2  -5  31  315.97   51.29
   2  -5  31  204.88   47.30
   2   5  31  264.07   50.29
  -2   5 -31  214.38   48.10
  -2   5 -31  195.38   50.59
   2  -5  29    0.40    6.70
  -2  -5 -29    0.30    7.50
   2  -5  29    6.80    4.70
  -2  -5 -29    0.10   18.00
   2   5  29    4.30    8.20
  -2   5 -29    3.10    5.70
  -2   5 -29    8.00    9.10
   2  -5  27  219.28   47.20
   2  -5  27  223.88   44.70
  -2  -5 -27  203.68   46.60
  -2  -5 -27  190.38   54.29
   2   5  27  203.98   46.70
  -2   5 -27  173.88   47.50
  -2   5 -27  249.88   45.70
  -2  -5 -25  252.87   51.39
   2  -5  25  201.88   39.20
  -2  -5 -25  166.78   38.60
   2  -5  25  150.18   36.70
  -2   5 -25  213.08   41.00
  -2   5 -25  193.18   37.80
   2  -5  23    2.30    5.50
   2  -5  23    0.60    4.10
  -2  -5 -23    9.30   16.30
  -2  -5 -23    2.50    6.80
   2   5  23    8.90    6.00
  -2   5 -23   -5.00    6.70
  -2   5 -23   -0.60    4.50
  -2  -5 -21   12.80    7.50
   2  -5  21    8.60    5.50
   2  -5  21   13.60    6.90
  -2  -5 -21   54.99   20.70
  -2   5 -21   21.20    6.70
   2   5  21   15.90    7.40
  -2   5 -21   11.20    8.20
  -2  -5 -19   28.40   17.30
  -2  -5 -19   31.20    8.80
   2  -5  19   13.50    6.70
   2  -5  19   22.70    6.40
  -2   5 -19    8.30    7.60
   2   5  19    6.60    6.10
  -2  -5 -17   17.80    8.60
   2  -5  17   21.80    6.80
   2  -5  17   15.10    7.50
  -2   5 -17   25.90    9.50
   2   5  17   18.70    7.40
   2  -5  15  277.57   52.99
  -2  -5 -15  326.47   53.99
   2  -5  15  249.78   52.59
   2   5  15  212.48   52.49
  -2   5 -15  260.57   53.89
   2  -5  13  249.58   37.60
   2  -5  13  176.48   37.40
  -2  -5 -13  199.78   38.70
  -2   5 -13  120.79   37.90
   2   5  13  151.78   36.90
   2  -5  11  164.78   37.10
   2  -5  11  180.08   37.10
  -2  -5 -11  199.58   38.30
  -2   5 -11  158.48   37.90
  -2  -5  -9  523.75  116.99
   2  -5   9  632.84  116.69
   2  -5   9  627.74  116.59
   2   5   9  648.14  117.49
  -2   5  -9  445.56  116.89
   2  -5   7  205.08   41.80
  -2  -5  -7  176.18   43.00
   2  -5   7  201.28   42.00
  -2   5  -7  265.57   44.50
   2   5   7  173.38   43.00
  -2  -5  -5   -0.40    7.00
   2  -5   5    3.00    5.00
   2  -5   5    3.10    5.40
  -2   5  -5   -6.30    5.10
   2   5   5    8.90    6.10
   2  -5   3  279.07   80.89
   2  -5   3  498.45   81.79
  -2  -5  -3  474.55   81.99
   2   5   3  414.86   81.59
   2  -5   1    4.80    4.50
   2  -5   1    3.10    6.00
  -2  -5  -1   -4.70    6.10
  -2  -5  -1   -2.10    2.90
   2   5   1    4.40    5.60
  -2   5  -1    0.40    5.30
  -2  -5   1 1793.52  318.17
   2  -5  -1 1570.44  317.67
  -2  -5   1 1536.05  316.67
   2   5  -1 1478.05  317.97
   2  -5  -3    0.10    5.60
  -2  -5   3    0.00    2.70
  -2  -5   3   14.70    7.20
  -2   5   3   -2.00    5.00
   2   5  -3   -2.60    4.90
  -2  -5   5  201.08   42.80
  -2  -5   5  192.88   40.30
   2  -5  -5  176.98   41.80
   2   5  -5  190.08   42.70
  -2   5   5  241.98   42.20
  -2  -5   7    4.20    7.80
  -2  -5   7   26.20    6.00
   2  -5  -7   18.30   14.80
   2  -5  -7   19.50    8.00
   2   5  -7   15.50    7.70
  -2   5   7   37.00    9.10
  -2  -5   9  208.48   52.99
   2  -5  -9  282.57   53.99
   2  -5  -9  343.27   62.99
  -2  -5   9  300.77   53.09
  -2  -5   9  250.57   52.69
  -2  -5   9  359.66   55.49
  -2   5   9  237.68   54.29
   2  -5 -11  567.94  126.79
  -2  -5  11  518.25  121.89
  -2  -5  11  680.43  121.49
   2  -5 -11  589.24  122.49
  -2  -5  11  759.92  123.89
  -2  -5  11  596.54  121.39
   2   5 -11  631.34  123.49
   2   5 -11  503.55  123.19
   2  -5 -13    1.10    5.40
  -2  -5  13   13.10    7.50
   2  -5 -13    6.90   13.90
  -2  -5  13    1.70    3.60
   2   5 -13    0.50    5.00
   2   5 -13    6.70    6.50
   2  -5 -15   16.10   14.90
  -2  -5  15    3.30    5.00
   2  -5 -15   26.60    6.90
  -2  -5  15   30.20    9.10
   2   5 -15    3.80    6.60
   2   5 -15   36.50    8.40
   2  -5 -17   24.00   22.00
   2  -5 -17   93.19   16.40
  -2  -5  17   75.79   18.20
  -2  -5  17   78.19   15.70
   2   5 -17   48.40   16.60
   2   5 -17   53.29   16.60
   2  -5 -19  202.88   50.69
  -2  -5  19  259.17   46.10
   2  -5 -19  175.28   42.80
  -2  -5  19  249.88   43.20
   2   5 -19  179.08   44.30
   2   5 -19  201.38   45.20
  -2  -5  21  115.69   23.90
  -2  -5  21  125.19   22.00
   2  -5 -21   65.79   20.60
   2  -5 -21   93.79   29.80
   2   5 -21   83.39   23.00
   2   5 -21  117.49   23.40
  -2  -5  23  163.58   29.10
   2  -5 -23   91.59   33.60
   2  -5 -23  118.69   25.30
  -2  -5  23  103.89   25.80
   2   5 -23  129.99   28.20
   2   5 -23  106.09   26.80
   2  -5 -25   61.29   26.60
  -2  -5  25   77.89   18.50
   2  -5 -25   82.09   17.60
  -2  -5  25   79.49   20.00
   2   5 -25  108.59   20.70
   2   5 -25   68.29   20.00
  -2   5  25   54.79   18.90
  -2  -5  27   36.20    9.20
   2  -5 -27   27.10    8.20
  -2  -5  27   33.00   12.10
   2  -5 -27   15.60   18.40
   2   5 -27   16.10   10.10
  -2   5  27   24.00   10.60
   2   5 -27   17.30    9.70
   2  -5 -29   20.00   19.00
  -2  -5  29   25.80    8.70
  -2  -5  29   21.20    9.90
   2   5 -29    5.50    8.70
   2   5 -29   10.70    8.90
  -2   5  29   14.10    9.90
   2  -5 -31  315.37   67.99
  -2  -5  31  257.97   56.19
  -2  -5  31  281.67   58.59
   2   5 -31  173.08   57.49
   2   5 -31  366.66   58.09
  -2   5  31  270.87   58.59
  -2  -5  33   -6.90    8.90
   2  -5 -33   -1.20   18.40
  -2  -5  33    3.70    7.70
  -2   5  33   -1.90    8.70
   2   5 -33   20.20   11.30
   2   5 -33   -0.50    8.20
  -2  -5  35  172.38   40.00
  -2  -5  35  202.28   39.10
   2  -5 -35  151.68   46.90
  -2   5  35  131.79   39.30
   2   5 -35  245.18   42.80
   2   5 -35  156.88   39.10
  -2  -5  37    6.70    8.90
   2  -5 -37  -12.30   17.80
  -2  -5  37   -4.60    9.70
   2   5 -37    5.70    9.90
   2   5 -37   22.50   12.00
  -2   5  37   10.10   10.70
  -2  -5  39   36.60   13.90
   2  -5 -39   49.80   28.40
  -2  -5  39   40.50   15.00
  -2   5  39   25.40   15.60
   2   5 -39   60.09   17.60
   2   5 -39   66.39   17.30
  -2  -5  41  194.88   42.70
  -2  -5  41  177.38   43.10
   2  -5 -41  119.99   49.30
  -2   5  41  295.07   46.90
   2   5 -41  200.98   44.40
   2   5 -41  155.98   44.00
  -2  -5  43   43.20   15.70
   2  -5 -43   26.10   24.60
  -2  -5  43   21.80   13.00
   2   5 -43   27.50   15.70
  -2   5  43   44.10   15.70
   2   5 -43   34.30   15.30
  -2  -5  45    7.90   11.60
  -2  -5  45    8.20   11.20
   2  -5 -45    7.30   25.50
  -2   5  45   10.80   13.20
   2   5 -45    5.60   12.60
  -2  -5  47    5.20    9.50
   2  -5 -47   26.90   25.70
  -2  -5  47   -7.50   11.50
   2   5 -47   -9.00   11.30
  -2   5  47   17.80   13.70
   2  -5 -49   16.60   29.60
  -2  -5  49   18.70   14.00
  -2  -5  49   -0.10    9.80
   2   5 -49   31.70   15.80
  -2   5  49    3.30   13.00
   2  -5 -51    1.90   26.70
  -2  -5  51   10.10   11.00
  -2  -5  51   -7.70   12.80
   2   5 -51    7.20   13.70
  -2   5  51   15.70   16.40
  -2  -5  53   24.80   17.80
   2  -5 -53  113.79   38.10
  -2   5  53   61.09   21.40
   2   5 -53   63.19   22.30
   2  -5 -55    9.70   32.60
  -2  -5  55   -6.30   12.70
   2   5 -55   22.40   17.40
  -2   5  55   22.30   17.40
  -2  -6 -52    0.20   25.70
   2  -6  52   26.90   14.10
  -2   6 -52    9.20   19.10
   2   6  52    6.50   14.60
  -2  -6 -50    2.30   31.10
   2  -6  50   10.70   11.70
   2   6  50    1.90   15.60
  -2   6 -50   14.40   15.80
   2  -6  48   21.50   14.40
  -2  -6 -48   16.50   30.40
  -2   6 -48   24.40   17.60
   2   6  48   45.00   18.20
   2  -6  46   23.80   13.70
  -2  -6 -46   20.70   29.10
   2   6  46   35.40   16.40
  -2   6 -46   47.30   19.50
  -2  -6 -44    6.00   27.60
   2  -6  44   -1.60    9.90
  -2   6 -44   11.50   14.40
   2   6  44    4.60   11.90
   2  -6  42    4.10    9.50
  -2  -6 -42   24.90   28.50
  -2   6 -42    5.10   14.40
   2   6  42   -8.60   10.30
   2  -6  40   19.80   11.40
  -2  -6 -40   18.70   26.40
  -2   6 -40   -6.80   12.20
   2   6  40   19.10   12.20
   2  -6  38  116.89   27.90
  -2  -6 -38  117.09   41.30
  -2   6 -38   87.49   28.70
   2   6  38  126.19   28.70
  -2  -6 -36   13.60   23.00
   2  -6  36   -1.00    8.60
   2   6  36    6.20   11.40
  -2   6 -36   13.60   12.20
   2  -6  34   44.80   15.80
  -2  -6 -34   38.70   26.90
   2   6  34   77.99   18.40
  -2   6 -34   63.79   19.50
  -2  -6 -32   -8.60   19.30
  -2  -6 -32   30.10   11.10
   2  -6  32   14.80    9.40
   2   6  32   17.20   10.60
  -2   6 -32   38.40   13.70
  -2  -6 -30  -43.70   18.80
  -2  -6 -30   -3.00    8.50
   2  -6  30   -0.50    6.90
   2   6  30   -2.00    7.40
  -2   6 -30    3.30    8.90
  -2   6 -30   -3.50    6.20
  -2  -6 -28  124.29   38.10
  -2  -6 -28  107.69   28.00
   2  -6  28  144.09   28.60
  -2   6 -28  125.69   29.80
   2   6  28  127.79   29.20
  -2   6 -28  108.49   27.20
   2  -6  26    4.80    4.70
   2  -6  26    5.30    7.90
  -2  -6 -26   22.00   21.40
  -2  -6 -26   -3.80    8.10
   2   6  26    0.60    7.30
  -2   6 -26    1.20    8.10
  -2  -6 -24   25.30   23.60
   2  -6  24   49.00    9.30
   2  -6  24   44.50   10.90
  -2  -6 -24   20.10   10.90
   2   6  24   25.20   10.50
  -2   6 -24    6.20   10.80
  -2  -6 -22  110.39   23.70
  -2  -6 -22   90.09   33.40
   2  -6  22   71.99   22.10
   2  -6  22   82.59   21.00
  -2   6 -22  142.79   25.70
   2   6  22  128.29   23.70
  -2  -6 -20  -20.10   14.20
   2  -6  20  -11.60    4.50
   2  -6  20    4.20    4.90
  -2  -6 -20    3.70    7.80
  -2   6 -20    6.50    7.80
   2   6  20   -8.40    5.00
  -2  -6 -18   -3.60   15.10
  -2  -6 -18  -12.70    6.10
   2  -6  18    4.40    4.80
   2  -6  18   -3.40    4.90
  -2   6 -18    2.90    6.50
   2  -6  16  122.79   31.30
   2  -6  16  179.38   31.60
  -2  -6 -16  160.78   33.00
  -2   6 -16  117.29   32.40
  -2  -6 -14   15.30   10.30
   2  -6  14   33.70    9.00
   2  -6  14   20.80    8.20
  -2   6 -14   33.90   10.50
  -2  -6 -12  202.38   37.70
   2  -6  12  130.19   35.30
   2  -6  12  180.48   35.20
  -2   6 -12  186.78   37.80
   2  -6  10   -1.30    4.60
  -2  -6 -10   -4.80    6.60
   2  -6  10    0.40    5.40
   2   6  10   -3.80    5.80
  -2   6 -10    0.90    6.90
   2  -6   8  113.69   28.20
   2  -6   8  133.39   27.30
   2  -6   8   80.69   26.90
  -2  -6  -8  149.39   29.30
  -2   6  -8  152.38   29.50
   2   6   8  163.68   29.60
  -2  -6  -6 1081.89  220.38
   2  -6   6  897.61  219.98
   2  -6   6 1322.47  220.08
   2   6   6  933.01  220.38
  -2   6  -6 1236.28  220.98
  -2  -6  -4  499.75   98.09
   2  -6   4  430.06   97.59
   2  -6   4  563.54   98.19
  -2   6  -4  446.66   97.99
   2  -6   2   16.10    8.50
   2  -6   2   16.50    8.80
   2  -6   2   21.90    7.30
  -2  -6  -2   13.70    9.60
  -2  -6  -2   23.60    6.30
  -2   6  -2   11.70    8.00
   2   6   2   24.50    9.00
  -2  -6   0   38.10   13.10
  -2  -6   0   40.60   10.20
   2  -6   0   42.10   12.80
   2  -6   0   53.59   12.20
  -2   6   0   57.49   13.40
   2   6   0   38.30   12.70
  -2  -6   2  118.49   23.40
   2  -6  -2  126.09   26.20
  -2  -6   2   93.59   25.40
  -2   6   2   94.59   25.60
   2   6  -2  114.79   26.20
  -2  -6   4  143.89   36.00
  -2  -6   4  178.68   39.10
   2  -6  -4  186.58   38.40
  -2   6   4  271.17   40.50
   2   6  -4  260.07   40.60
  -2  -6   6  105.29   24.40
  -2  -6   6  126.89   27.50
   2  -6  -6  122.99   26.80
   2   6  -6  168.48   28.60
  -2   6   6  109.89   26.70
  -2  -6   8   65.79   12.10
   2  -6  -8   44.20   13.50
   2  -6  -8   15.10   20.50
  -2  -6   8   52.29   14.70
  -2   6   8   46.60   14.60
   2   6  -8   42.40   14.00
   2  -6 -10  147.49   42.50
  -2  -6  10  149.79   34.20
  -2  -6  10  161.68   34.20
  -2  -6  10  190.58   37.60
   2  -6 -10  233.38   36.00
   2   6 -10  128.39   36.50
  -2   6  10  186.58   37.00
  -2  -6  12   54.39   11.90
  -2  -6  12   39.50   15.80
   2  -6 -12   41.80   13.90
   2  -6 -12   57.59   23.80
  -2  -6  12   64.19   12.30
  -2  -6  12   62.19   13.20
   2   6 -12   59.59   16.00
  -2  -6  14   25.10    9.30
  -2  -6  14    1.20    4.20
   2  -6 -14    3.50    6.00
   2  -6 -14   16.60   16.90
   2   6 -14    3.60    6.20
   2   6 -14    1.50    6.20
   2  -6 -16   42.50   21.80
  -2  -6  16   35.80   13.20
  -2  -6  16   51.19   11.20
   2  -6 -16   23.30   11.40
   2   6 -16   59.79   14.40
   2   6 -16   49.90   13.60
  -2  -6  18   65.09   18.90
   2  -6 -18   71.69   17.00
   2  -6 -18   32.50   23.70
  -2  -6  18   76.99   16.40
   2   6 -18   88.09   18.60
   2   6 -18   54.99   17.80
  -2  -6  20   21.90    6.90
   2  -6 -20   22.20    8.00
  -2  -6  20   16.40   10.00
   2  -6 -20    4.90   16.50
   2   6 -20    6.10    7.50
   2   6 -20   24.60    9.60
  -2  -6  22   26.10   11.10
   2  -6 -22   10.70    8.20
   2  -6 -22    3.70   16.30
  -2  -6  22   27.70    8.20
   2   6 -22   27.20   11.30
   2   6 -22   23.80    9.20
  -2  -6  24   36.90    9.00
   2  -6 -24   11.10    7.90
   2  -6 -24   18.40   19.40
  -2  -6  24   31.70   11.40
   2   6 -24   20.20    8.90
   2   6 -24    4.10    9.10
  -2  -6  26   -1.10    9.60
  -2  -6  26   -1.20    5.00
   2  -6 -26    5.50   18.40
   2  -6 -26   -7.00    5.90
   2   6 -26   -7.00    6.40
   2   6 -26   -9.90    5.60
  -2  -6  28   52.99   15.10
  -2  -6  28   29.70   11.40
   2  -6 -28   36.80   23.70
   2   6 -28   32.80   13.50
   2   6 -28   54.29   14.40
   2  -6 -30   82.89   34.10
  -2  -6  30  120.09   24.80
  -2  -6  30  135.29   27.20
   2   6 -30   90.39   25.00
   2   6 -30   81.09   25.30
   2  -6 -32   22.70   20.70
  -2  -6  32    9.10    8.30
  -2  -6  32   25.40   12.90
   2   6 -32   13.70    9.70
   2   6 -32    8.20    9.90
  -2  -6  34   76.69   19.50
  -2  -6  34   74.19   21.80
   2  -6 -34  103.29   35.40
   2   6 -34   62.19   20.10
   2   6 -34   76.29   21.80
  -2  -6  36   -3.50   10.20
   2  -6 -36  -16.20   18.60
  -2  -6  36   -6.10    7.90
  -2   6  36    8.30   11.20
   2   6 -36   -1.70    8.90
   2   6 -36    3.60    9.30
  -2  -6  38  -13.70    9.90
   2  -6 -38   -4.00   20.10
  -2  -6  38    3.70    8.60
   2   6 -38    4.00   10.80
  -2   6  38   -4.60   10.10
   2   6 -38   -5.10    8.80
   2  -6 -40  108.49   36.50
  -2  -6  40   53.09   19.90
  -2  -6  40   52.49   17.20
   2   6 -40   33.20   18.10
  -2   6  40  110.29   22.50
   2   6 -40   82.99   20.70
   2  -6 -42   81.19   33.90
  -2  -6  42   95.29   21.50
  -2  -6  42   82.69   22.40
   2   6 -42   29.30   19.80
  -2   6  42   84.09   22.50
  -2  -6  44   -6.70    8.90
   2  -6 -44    6.30   24.40
  -2  -6  44   -2.60   11.20
   2   6 -44    2.50   12.20
  -2   6  44   21.60   14.10
  -2  -6  46   10.50   13.30
   2  -6 -46   63.79   33.70
  -2  -6  46    9.60   10.90
  -2   6  46   20.40   14.90
   2   6 -46   -5.30   12.20
  -2  -6  48   25.80   15.90
   2  -6 -48   54.79   32.10
  -2  -6  48   17.00   15.00
  -2   6  48   76.89   20.30
   2   6 -48   55.99   19.00
  -2  -6  50   13.80   15.60
   2  -6 -50    2.40   31.80
  -2  -6  50  -22.40   10.30
  -2   6  50   21.00   15.40
   2   6 -50   22.30   15.60
  -2  -6  52   11.60   14.70
   2  -6 -52   15.50   29.20
  -2  -6  52    9.00   12.10
  -2   6  52   12.90   15.50
   2   6 -52    8.50   15.90
  -2  -7 -49  -27.60   24.10
   2  -7  49  -11.40   11.00
  -2   7 -49   14.70   19.10
   2   7  49   14.10   14.50
   2  -7  47  -21.00    9.00
  -2  -7 -47  -32.50   28.10
  -2   7 -47   -1.40   15.10
   2   7  47    9.10   13.90
   2  -7  45   18.10   12.20
  -2  -7 -45    9.60   31.70
   2   7  45    8.30   13.20
  -2   7 -45    8.00   15.40
  -2  -7 -43    4.50   29.90
   2  -7  43    7.50   11.30
  -2   7 -43   12.00   16.80
   2   7  43   26.00   14.70
   2  -7  41   16.20   12.70
  -2  -7 -41   14.30   31.60
   2   7  41   11.90   13.10
  -2   7 -41   23.90   15.40
  -2  -7 -39   -7.50   27.20
   2  -7  39  -12.90    8.90
  -2   7 -39   10.10   13.40
   2   7  39    4.60   12.00
  -2  -7 -37  -18.60   25.60
   2  -7  37   -6.70    9.10
  -2   7 -37   -0.50   11.80
   2   7  37   14.90   11.20
   2  -7  35    2.50    8.90
  -2  -7 -35   39.40   28.50
  -2   7 -35    0.70   11.10
   2   7  35  -13.60   10.00
  -2  -7 -33   -9.10   24.80
   2  -7  33    6.90    8.20
  -2   7 -33   -2.70   10.40
   2   7  33    6.40    9.50
  -2  -7 -31    3.30   22.40
  -2  -7 -31    4.40   12.10
   2  -7  31   -1.80    7.20
   2   7  31  -10.50    7.90
  -2   7 -31    8.50   10.60
  -2  -7 -29  407.26   79.19
  -2  -7 -29  272.97   86.29
   2  -7  29  402.56   78.79
   2   7  29  386.26   78.79
  -2   7 -29  344.67   80.99
  -2  -7 -27  -14.40   21.10
  -2  -7 -27   10.60    9.60
   2  -7  27    2.70    7.00
  -2   7 -27    5.90   10.00
   2   7  27   -3.70    7.10
  -2  -7 -25    0.90    9.90
   2  -7  25   10.50    8.00
  -2  -7 -25    6.70   19.60
  -2   7 -25   18.90   10.90
  -2  -7 -23  156.08   33.40
   2  -7  23  175.08   32.30
  -2  -7 -23   27.00   38.90
  -2   7 -23  141.69   33.90
   2  -7  21   -5.40    5.20
  -2  -7 -21    7.20   10.00
  -2  -7 -21   -6.70   18.90
  -2   7 -21    2.20    8.20
  -2  -7 -19   42.10   13.30
   2  -7  19   21.40   10.30
   2  -7  19   35.80    9.90
  -2  -7 -19   10.60   20.70
  -2   7 -19   55.89   13.90
   2  -7  17  148.69   33.20
   2  -7  17  178.58   31.10
  -2  -7 -17  126.49   32.20
   2  -7  17  104.99   30.30
  -2   7 -17  161.88   33.60
   2  -7  15   38.70   12.00
  -2  -7 -15   20.90   10.80
   2  -7  15   29.50    9.40
   2  -7  15   34.30    9.40
  -2   7 -15    8.70   10.20
  -2  -7 -13  240.58   60.49
   2  -7  13  258.37   58.79
   2  -7  13  310.67   59.09
   2  -7  13  268.67   61.19
  -2   7 -13  364.66   61.49
  -2  -7 -11   22.00   11.00
   2  -7  11   43.80   11.80
   2  -7  11   27.60    9.20
   2  -7  11   26.80    9.40
   2   7  11   19.40   10.40
  -2   7 -11   25.20   10.90
   2  -7   9  114.89   19.60
   2  -7   9   35.40   18.30
  -2  -7  -9  115.79   22.20
   2  -7   9   74.19   20.40
   2   7   9  101.69   21.20
  -2   7  -9   88.69   21.60
  -2  -7  -7    1.70    7.50
   2  -7   7    4.30    5.40
   2  -7   7   -2.70    7.80
   2  -7   7    6.90    6.70
  -2   7  -7   -2.40    6.50
   2   7   7    4.50    7.60
   2  -7   5    0.00    5.30
   2  -7   5    9.90    7.70
  -2  -7  -5   -1.10    7.70
   2  -7   5    2.20    7.30
  -2   7  -5   12.10    7.90
   2   7   5   15.80    8.40
   2  -7   3   92.19   22.70
  -2  -7  -3  101.09   20.60
  -2  -7  -3   77.59   22.80
   2  -7   3  120.59   22.40
   2  -7   3   50.99   21.40
  -2   7  -3  128.79   24.30
   2   7   3  104.39   23.60
   2  -7   1   93.79   26.30
   2  -7   1  142.09   28.80
  -2  -7  -1  120.79   28.50
   2  -7   1  128.39   28.60
  -2  -7  -1  125.99   25.60
  -2   7  -1  103.29   27.90
   2   7   1  143.59   29.10
  -2  -7   1  153.38   39.10
  -2  -7   1  162.98   36.40
   2  -7  -1  197.48   39.50
   2   7  -1  193.78   40.10
  -2   7   1  223.08   40.50
   2  -7  -3  267.17   54.69
  -2  -7   3  250.57   51.69
   2  -7  -3  285.87   53.09
  -2  -7   3  228.28   54.19
  -2   7   3  230.38   54.39
   2   7  -3  252.47   54.89
  -2  -7   5  130.29   33.50
   2  -7  -5  180.58   34.20
  -2  -7   5  161.08   30.80
   2   7  -5  129.79   33.80
  -2   7   5  120.49   33.20
   2  -7  -7  142.59   41.30
  -2  -7   7  191.98   42.90
   2  -7  -7  101.69   45.60
  -2  -7   7  234.38   39.80
   2   7  -7  208.18   43.30
  -2   7   7  180.28   42.30
  -2  -7   9   73.49   16.10
   2  -7  -9   76.69   26.50
   2  -7  -9   80.29   18.60
  -2  -7   9   68.59   19.30
  -2  -7   9   65.29   16.60
  -2   7   9   73.59   18.90
   2   7  -9   72.69   19.40
   2  -7 -11  153.78   50.99
  -2  -7  11  194.48   41.90
  -2  -7  11  189.38   45.40
   2  -7 -11  180.28   43.70
  -2  -7  11  196.68   41.90
   2   7 -11  234.68   45.90
  -2   7  11  294.67   45.10
   2  -7 -13   44.90   28.60
  -2  -7  13   78.79   21.00
  -2  -7  13   99.99   18.20
  -2  -7  13   99.29   17.90
   2  -7 -13   64.99   19.30
   2   7 -13   36.20   19.10
   2  -7 -15  201.68   40.70
   2  -7 -15  146.99   47.30
  -2  -7  15  171.38   38.60
  -2  -7  15  171.78   41.80
   2   7 -15  253.47   43.30
   2  -7 -17   -1.00   17.30
  -2  -7  17   26.70    7.90
   2  -7 -17   28.90    9.80
  -2  -7  17   11.40   11.20
   2   7 -17   12.80    9.70
  -2  -7  19  572.14  105.89
   2  -7 -19  521.55  116.49
   2  -7 -19  539.05  106.39
  -2  -7  19  499.95  107.69
   2   7 -19  438.26  107.29
  -2  -7  21   80.79   21.30
  -2  -7  21   83.79   18.20
   2  -7 -21   77.29   18.80
   2  -7 -21   46.30   29.10
   2   7 -21   61.99   20.20
   2   7 -21   78.79   20.00
   2  -7 -23   59.19   13.10
   2  -7 -23   27.60   23.40
  -2  -7  23   47.50   12.00
  -2  -7  23   15.50   13.80
   2   7 -23   43.90   13.50
   2   7 -23   28.20   13.60
  -2  -7  25  498.15   98.39
  -2  -7  25  500.95  100.79
   2  -7 -25  421.96  107.49
   2   7 -25  457.85   99.69
   2   7 -25  494.15  100.39
  -2  -7  27   18.70   12.10
   2  -7 -27   -0.80   20.30
  -2  -7  27    8.70    7.70
   2   7 -27   15.10    9.80
   2   7 -27   35.80   11.80
  -2  -7  29   -7.20    6.80
  -2  -7  29   -9.30   10.90
   2  -7 -29   16.20   22.90
   2   7 -29  -10.50    7.80
   2   7 -29    9.30    9.40
  -2  -7  31  357.26   73.29
   2  -7 -31  309.27   81.29
  -2  -7  31  343.57   69.99
   2   7 -31  259.27   72.19
   2   7 -31  384.26   71.49
  -2  -7  33  211.68   36.00
   2  -7 -33  178.68   50.39
  -2  -7  33  213.78   38.80
   2   7 -33  107.19   36.00
   2   7 -33  115.89   35.00
  -2  -7  35   -2.90   10.80
   2  -7 -35   29.90   26.40
  -2  -7  35   -0.50    8.60
   2   7 -35   32.60   13.00
   2   7 -35   17.80   11.40
  -2  -7  37    8.50   13.00
   2  -7 -37  -14.90   23.30
  -2  -7  37    5.40    8.70
   2   7 -37   -1.80   10.80
   2   7 -37   -1.70   10.20
  -2  -7  39    9.00   12.00
   2  -7 -39   10.20   25.90
  -2  -7  39    9.50   10.00
   2   7 -39    7.70   12.20
  -2  -7  41    1.50    9.00
  -2  -7  41    3.40   12.10
   2  -7 -41   12.40   26.20
   2   7 -41   -1.60   12.30
  -2  -7  43   99.99   27.80
   2  -7 -43   78.29   39.30
  -2  -7  43  112.29   26.20
   2   7 -43   82.89   27.10
   2  -7 -45   21.40   32.70
  -2  -7  45   41.10   17.20
  -2  -7  45   24.10   13.60
   2   7 -45   29.50   17.70
   2  -7 -47  -56.59   24.70
  -2  -7  47   -7.90    9.70
  -2  -7  47   -5.60   12.00
   2   7 -47   -2.50   13.20
  -2  -7  49   10.80   15.60
  -2  -7  49   10.00   12.80
   2  -7 -49  -50.49   28.50
   2   7 -49   22.00   15.90
  -2  -8 -46   34.70   34.20
   2  -8  46   12.80   16.80
   2  -8  46   61.59   18.40
  -2   8 -46   39.70   21.20
   2   8  46   31.80   18.60
   2  -8  44   -4.90   14.50
  -2  -8 -44  -16.00   28.80
   2  -8  44    7.40   11.00
  -2   8 -44   18.40   16.60
   2   8  44    6.00   14.60
  -2  -8 -42   62.79   34.20
   2  -8  42   24.50   15.20
   2  -8  42   33.30   12.90
  -2   8 -42  -14.50   12.10
   2  -8  40   37.60   16.80
  -2  -8 -40   27.90   31.00
   2  -8  40   31.00   13.40
  -2   8 -40   13.10   15.20
   2  -8  38   10.20   12.80
  -2  -8 -38  -13.00   24.90
   2  -8  38   -9.90    8.20
  -2   8 -38    4.40   13.20
   2  -8  36   18.70   13.50
   2  -8  36   14.70   10.40
  -2  -8 -36   31.00   31.60
  -2   8 -36   15.20   14.50
   2  -8  34  -19.10    7.10
   2  -8  34    7.30   12.10
  -2  -8 -34  -28.20   25.10
  -2   8 -34  -14.20   10.00
   2  -8  32   81.19   19.70
   2  -8  32   48.20   20.20
  -2  -8 -32   28.10   33.30
  -2   8 -32   88.49   22.70
   2  -8  30   -0.30    8.50
  -2  -8 -30  -27.20   23.40
   2  -8  30    8.40   11.90
  -2   8 -30   13.00   11.00
  -2  -8 -28  -32.00   21.50
   2  -8  28  -12.30    9.50
   2  -8  28   -5.90    7.90
  -2  -8 -28   -1.40   11.50
  -2   8 -28    7.70   11.10
  -2  -8 -26   47.70   14.50
  -2  -8 -26   13.60   25.80
   2  -8  26    2.00    7.80
   2  -8  26   15.30   12.20
  -2   8 -26   20.40   12.00
  -2  -8 -24    4.30   24.60
   2  -8  24   14.60    9.20
   2  -8  24   25.50   14.10
  -2  -8 -24    7.50   12.30
  -2   8 -24    0.30    9.90
   2  -8  22    7.70   10.70
   2  -8  22   10.20    8.00
  -2  -8 -22   20.30   11.90
  -2  -8 -22  -15.00   21.30
  -2   8 -22   -7.40    8.90
   2  -8  20    0.20    7.00
   2  -8  20   -4.20    9.40
  -2  -8 -20   -5.60   20.60
  -2  -8 -20    0.20   10.10
  -2   8 -20   20.90   10.70
  -2  -8 -18  180.38   48.20
   2  -8  18  225.78   47.40
  -2  -8 -18  166.38   54.19
   2  -8  18  246.88   49.90
  -2   8 -18  275.47   50.79
   2  -8  16   15.20    8.40
  -2  -8 -16   24.20   12.30
   2  -8  16   32.60   12.80
  -2   8 -16   20.80   11.90
   2  -8  14   -2.60    6.50
  -2  -8 -14   -1.30    8.60
   2  -8  14   -6.30    5.80
   2  -8  14    2.80    8.90
  -2   8 -14    4.80    8.80
   2  -8  12    6.50    9.20
  -2  -8 -12   -3.20    9.20
   2  -8  12   10.30    7.80
   2  -8  12    0.90    5.90
  -2   8 -12    4.50   10.10
   2   8  12   -0.60    8.40
   2  -8  10   18.40   10.30
   2  -8  10   -2.20    6.00
  -2  -8 -10    9.60   10.50
   2  -8  10    0.20    7.10
   2   8  10    5.60    8.80
  -2   8 -10   18.60   10.10
  -2  -8  -8   20.70   11.20
   2  -8   8    3.10    8.40
   2  -8   8   13.20    7.10
   2  -8   8    9.30   10.50
  -2   8  -8    9.80    8.60
   2   8   8   -0.20    8.60
   2  -8   6    4.30    6.40
  -2  -8  -6   -9.20    8.40
   2  -8   6   21.30   10.40
   2  -8   6    8.70    8.40
  -2   8  -6    2.50    8.00
   2   8   6    2.00    9.00
   2  -8   4   38.40   13.20
   2  -8   4   79.49   15.20
   2  -8   4   38.50   11.00
  -2  -8  -4   22.50    8.60
  -2  -8  -4    8.30   11.90
  -2   8  -4   26.70   12.40
   2   8   4   42.30   13.10
  -2  -8  -2   40.70    9.30
  -2  -8  -2   30.20   12.90
   2  -8   2   31.10   12.50
   2  -8   2   29.70   10.60
   2  -8   2   24.80   12.50
  -2   8  -2   21.20   11.80
   2   8   2   40.30   12.90
   2  -8   0    4.20    8.50
  -2  -8   0   -3.80    7.90
   2  -8   0    7.20    8.20
  -2  -8   0   11.60    5.10
   2  -8   0   -5.30    5.80
   2   8   0   25.70   10.90
  -2   8   0    8.50    8.50
   2  -8  -2   17.50    8.00
  -2  -8   2    3.10   10.70
   2  -8  -2    3.50    8.70
  -2  -8   2   12.20    5.50
  -2   8   2   13.00    9.40
   2   8  -2    6.70    9.60
   2  -8  -4  176.28   39.60
  -2  -8   4  194.98   37.50
  -2  -8   4  163.08   41.00
   2  -8  -4  194.08   41.10
  -2   8   4  182.88   41.00
   2   8  -4  148.39   40.30
  -2  -8   6  147.39   30.20
  -2  -8   6  122.09   33.60
   2  -8  -6  133.09   33.20
  -2   8   6  154.98   34.10
   2   8  -6  156.08   34.20
  -2  -8   8  426.06   77.69
  -2  -8   8  375.26   78.49
  -2  -8   8  387.06   80.29
   2  -8  -8  437.66   79.89
   2  -8  -8  256.97   84.39
  -2   8   8  290.97   80.19
   2   8  -8  391.66   80.29
   2  -8 -10  100.39   39.30
  -2  -8  10  151.28   31.10
  -2  -8  10  138.39   35.10
   2  -8 -10  124.49   33.60
   2   8 -10  195.98   36.40
  -2   8  10  162.28   34.70
  -2  -8  12   12.20   10.10
  -2  -8  12   -2.60    4.30
   2  -8 -12   12.30    8.80
   2  -8 -12  -19.00   17.40
   2   8 -12   15.20    9.90
  -2   8  12   -4.30    7.60
   2  -8 -14   51.79   16.30
  -2  -8  14   54.49   14.20
   2  -8 -14   51.19   26.40
  -2  -8  14   79.89   19.50
   2   8 -14   66.89   18.30
  -2  -8  16    8.90   12.30
   2  -8 -16   12.90   20.90
  -2  -8  16   24.80    8.20
   2  -8 -16   22.20   10.90
   2   8 -16   42.90   13.60
  -2  -8  18   77.59   21.40
   2  -8 -18   73.39   31.00
   2  -8 -18   59.39   18.80
  -2  -8  18   91.39   17.70
   2   8 -18   51.49   19.90
   2  -8 -20   48.40   26.40
   2  -8 -20   43.10   14.20
  -2  -8  20   32.80   16.20
  -2  -8  20   69.19   12.80
   2   8 -20   12.80   12.80
  -2  -8  22  276.77   69.69
   2  -8 -22  231.28   67.09
  -2  -8  22  373.86   66.79
   2  -8 -22  346.97   79.99
   2   8 -22  407.16   69.99
  -2  -8  24   44.20   11.30
   2  -8 -24    6.10   21.80
  -2  -8  24   39.50   16.70
   2   8 -24   14.20   12.90
   2  -8 -26  -19.40   18.50
  -2  -8  26   -5.00   10.30
  -2  -8  26    0.70    7.30
   2   8 -26   11.20   10.40
  -2  -8  28    5.40    9.30
   2  -8 -28   17.10   23.20
  -2  -8  28   13.40   13.40
   2   8 -28    4.10    9.70
   2   8 -28   27.50   12.20
  -2  -8  30   -0.20   12.30
   2  -8 -30  -12.80   24.70
  -2  -8  30    3.30   11.80
   2   8 -30   23.30   11.50
   2   8 -30   -8.00    8.90
   2  -8 -32   17.40   27.10
  -2  -8  32   25.70   14.60
   2   8 -32   22.50   14.40
   2   8 -32   50.19   15.40
  -2  -8  34    2.70   12.60
   2  -8 -34   19.70   29.10
   2   8 -34   -3.30    9.70
   2   8 -34    0.40   10.40
  -2  -8  36   12.10   14.70
   2  -8 -36  -12.70   28.60
   2   8 -36   14.50   11.80
  -2  -8  38   54.29   21.30
   2  -8 -38   36.20   32.30
   2   8 -38   61.69   21.10
  -2  -8  40    4.10   14.80
   2  -8 -40   59.99   31.60
   2   8 -40   -8.00   11.20
  -2  -8  42   23.00   16.70
   2  -8 -42  -16.70   30.40
   2   8 -42   27.90   16.20
   2  -8 -44   18.90   30.30
  -2  -8  44   16.00   14.80
   2   8 -44  -23.50   13.00
   2  -8 -46    4.50   36.00
  -2  -8  46   34.80   17.10
   2   8 -46   24.30   16.70
   2  -9  43   54.19   21.20
  -2  -9 -43   -9.90   32.60
  -2   9 -43   15.70   17.60
  -2  -9 -41   23.50   37.70
   2  -9  41   34.00   19.80
  -2   9 -41   27.50   17.70
   2  -9  39   21.40   12.40
   2  -9  39    1.50   15.30
  -2  -9 -39   11.30   33.60
  -2   9 -39   19.20   16.40
   2  -9  37    6.00   14.00
  -2  -9 -37   -1.70   28.20
   2  -9  37    1.50   10.20
  -2   9 -37   -2.90   15.50
  -2  -9 -35   -0.50   27.20
   2  -9  35    0.70    9.30
   2  -9  35   -8.90   12.20
  -2   9 -35    3.00   12.10
   2  -9  33   74.39   21.50
   2  -9  33   39.70   16.10
  -2  -9 -33   56.29   34.00
  -2   9 -33   64.79   21.20
  -2  -9 -31    3.90   28.30
   2  -9  31  -14.00   11.50
   2  -9  31  -16.80    8.60
  -2   9 -31   -5.60   11.50
  -2  -9 -29   14.20   29.10
   2  -9  29   14.70   13.20
   2  -9  29    6.90    9.40
  -2   9 -29  -19.30    9.30
   2  -9  27   -6.30    8.30
   2  -9  27    7.60   11.80
  -2  -9 -27   16.20   28.00
  -2   9 -27   13.60   12.50
  -2  -9 -25   18.60   13.00
   2  -9  25  -10.50   10.30
  -2  -9 -25  -11.20   25.20
   2  -9  25   -1.10    8.30
  -2   9 -25    2.90   10.70
   2  -9  23    4.50    8.30
  -2  -9 -23  -22.50   23.90
  -2  -9 -23   -6.70   11.20
   2  -9  23    2.00   10.30
  -2   9 -23  -11.50    9.80
   2  -9  21   -0.10    7.40
  -2  -9 -21   -6.90   11.30
   2  -9  21   12.60   11.60
  -2  -9 -21    4.90   22.20
  -2   9 -21   -3.70    9.20
  -2  -9 -19   14.90   19.50
   2  -9  19   20.70   13.10
   2  -9  19   12.20    8.30
  -2  -9 -19    6.50   12.40
  -2   9 -19   -1.20   10.00
   2  -9  17   43.80   15.70
  -2  -9 -17   16.90   13.50
   2  -9  17   29.30   11.50
  -2   9 -17   47.80   15.70
  -2  -9 -15   -8.40    9.60
   2  -9  15   -1.60    7.10
   2  -9  15   -1.50    9.20
  -2   9 -15   -8.70    8.50
   2  -9  13    1.80    7.40
  -2  -9 -13   -9.80    9.20
   2  -9  13   -9.10    8.80
  -2   9 -13    8.00   10.40
   2  -9  11    2.30    6.60
   2  -9  11    2.10   10.40
  -2  -9 -11   -3.80    9.50
  -2   9 -11    2.60    9.70
   2   9  11   15.10   10.70
   2  -9   9   -2.80   10.80
   2  -9   9    5.10    9.20
  -2  -9  -9   -8.20   10.40
   2  -9   9    0.10    7.30
  -2   9  -9  -10.80    7.70
   2   9   9   -5.30    8.20
   2  -9   7   67.49   14.00
  -2  -9  -7   40.60   15.40
   2  -9   7   53.59   16.50
   2  -9   7   16.10   13.00
  -2   9  -7   41.00   15.10
   2   9   7   29.60   14.80
   2  -9   5   37.70   18.70
   2  -9   5   56.09   18.30
   2  -9   5   53.79   16.00
  -2  -9  -5   69.99   20.30
   2   9   5   78.89   20.20
  -2   9  -5   90.89   20.20
   2  -9   3  398.56  101.69
   2  -9   3  525.75  103.39
   2  -9   3  484.95  103.49
  -2  -9  -3  506.95  103.49
  -2   9  -3  646.64  104.79
   2   9   3  525.65  103.69
   2  -9   1  232.08   37.00
   2  -9   1  115.09   36.60
   2  -9   1  135.79   37.10
  -2  -9  -1  170.98   37.70
   2   9   1  183.58   38.50
  -2   9  -1  132.79   36.90
   2  -9  -1   75.99   22.10
   2  -9  -1  166.18   27.80
   2  -9  -1   89.09   24.20
  -2  -9   1   89.99   24.30
   2   9  -1  120.29   25.90
  -2   9   1   71.09   23.50
  -2  -9   3   34.70   15.20
   2  -9  -3   31.90   12.00
   2  -9  -3   40.10   14.40
   2   9  -3   24.00   13.00
  -2   9   3   46.30   14.30
   2  -9  -5   94.09   19.40
   2  -9  -5   55.69   15.50
  -2  -9   5   48.30   17.70
   2   9  -5   18.50   15.70
  -2   9   5   73.09   18.00
   2  -9  -7   10.70    8.70
   2  -9  -7    7.90   10.30
   2  -9  -7    5.20   19.20
  -2  -9   7    0.00   10.20
  -2   9   7  -10.70    9.10
   2   9  -7    1.90    9.00
   2  -9  -9   18.20   10.80
   2  -9  -9   19.70   24.40
  -2  -9   9   27.80   14.70
   2   9  -9    1.20   10.40
  -2   9   9   41.60   12.40
   2  -9 -11  103.29   36.40
   2  -9 -11  106.19   23.80
  -2  -9  11   82.69   24.10
  -2   9  11  110.59   24.80
   2   9 -11   62.49   23.50
  -2  -9  13  147.99   36.40
   2  -9 -13  159.88   35.70
   2  -9 -13  123.89   43.10
   2   9 -13  162.58   37.50
   2  -9 -15   97.79   27.70
  -2  -9  15  151.98   31.20
   2  -9 -15   36.20   34.20
   2   9 -15  176.98   32.00
   2  -9 -17  109.69   23.90
  -2  -9  17   96.09   25.70
   2  -9 -17   19.70   29.90
   2   9 -17  101.59   25.10
   2  -9 -19   46.30   14.10
  -2  -9  19   16.80   15.00
   2  -9 -19   22.80   26.30
   2   9 -19   34.20   14.90
  -2  -9  21   21.50   15.90
   2  -9 -21   31.00   25.40
   2   9 -21   57.49   17.00
  -2  -9  23   74.09   21.50
   2  -9 -23   12.00   26.60
   2   9 -23   72.59   20.30
  -2  -9  25   -5.10   12.10
   2  -9 -25   43.80   27.60
   2   9 -25   18.90   12.20
  -2  -9  27   14.00   14.30
   2  -9 -27   51.89   26.40
   2   9 -27  -17.80    9.20
  -2  -9  29   32.20   17.80
   2  -9 -29   63.79   30.00
   2   9 -29   48.20   17.80
  -2  -9  31   48.00   19.20
   2  -9 -31    0.80   28.50
   2   9 -31   17.80   14.80
   2  -9 -33   32.30   30.10
  -2  -9  33   12.60   14.50
   2   9 -33   14.70   12.60
  -2  -9  35   21.20   15.80
   2  -9 -35  -22.80   26.80
   2   9 -35   -2.10   12.90
  -2  -9  37   12.60   15.00
   2  -9 -37  -49.10   23.80
   2   9 -37   17.80   13.10
  -2  -9  39  -17.00   13.20
   2  -9 -39   20.20   34.50
   2   9 -39    3.90   13.80
  -2  -9  41   -7.20   14.30
   2  -9 -41  -35.30   32.60
   2   9 -41    4.60   13.90
  -2  -9  43    3.20   14.20
   2  -9 -43   23.60   33.20
   2   9 -43   -9.50   13.40
   2 -10  38   26.80   18.90
  -2 -10 -38   27.40   34.60
  -2  10 -38    4.00   16.00
   2 -10  36   25.50   16.20
  -2 -10 -36   -5.60   35.10
  -2  10 -36   -7.70   12.90
   2 -10  34    0.60   14.10
  -2 -10 -34   13.70   31.10
  -2  10 -34   -2.50   12.70
  -2 -10 -32   32.30   35.60
   2 -10  32   41.90   20.60
  -2  10 -32   18.80   17.20
   2 -10  30   40.60   17.00
  -2 -10 -30   -2.90   30.90
  -2  10 -30    3.00   14.60
  -2 -10 -28    2.40   29.70
   2 -10  28   -6.70   13.10
  -2  10 -28    2.70   13.50
   2 -10  26  -13.40   10.70
  -2 -10 -26  -28.00   30.70
  -2  10 -26   -7.00   12.70
  -2 -10 -24  -18.40   24.80
   2 -10  24  -17.40    9.50
  -2  10 -24    5.30   12.20
  -2 -10 -22   12.20   14.10
   2 -10  22    1.50   11.50
  -2 -10 -22   22.00   26.30
  -2  10 -22   27.20   14.10
  -2 -10 -20  -13.00   12.60
  -2 -10 -20   -3.70   22.20
   2 -10  20   13.30   12.40
  -2  10 -20  -19.70    9.40
  -2 -10 -18   -5.50   20.70
  -2 -10 -18   30.90   15.40
   2 -10  18   37.20   16.80
  -2  10 -18   16.00   13.60
   2 -10  16  -14.40   10.30
  -2 -10 -16  -16.80   11.70
  -2  10 -16   -9.50   10.60
  -2 -10 -14   50.59   17.10
   2 -10  14   29.00   14.10
  -2  10 -14    8.20   12.70
   2 -10  12   -0.70   11.40
  -2 -10 -12   -9.80   10.60
   2  10  12    5.60   11.40
  -2  10 -12   -3.40    9.40
   2 -10  10   -5.10   11.80
  -2 -10 -10    9.40   13.60
  -2  10 -10   25.30   13.70
   2  10  10    3.60   10.20
  -2 -10  -8   31.30   15.40
   2 -10   8   38.70   17.80
   2 -10   8   47.60   17.90
   2  10   8   31.20   15.10
  -2  10  -8   35.30   15.30
  -2 -10  -6    8.90   12.30
   2 -10   6    0.40    9.60
   2 -10   6   -3.40   11.20
   2  10   6   -0.60   10.20
  -2  10  -6   10.00   10.90
   2 -10   4  799.62  129.29
   2 -10   4  559.34  123.79
   2 -10   4  593.94  122.09
  -2 -10  -4  625.24  123.99
  -2  10  -4  576.84  123.49
   2  10   4  531.15  123.39
  -2 -10  -2  -17.50   10.70
   2 -10   2   23.40   10.10
   2 -10   2    7.70   12.20
   2 -10   2   13.10   11.80
  -2  10  -2   27.20   12.70
   2  10   2   -7.60    9.20
   2 -10   0  -12.20   10.20
   2 -10   0    0.00    9.10
  -2 -10   0    4.40   12.60
   2 -10   0    2.10   11.30
  -2  10   0  -18.00    8.20
   2  10   0   24.80   12.10
   2 -10  -2    3.20   12.40
   2 -10  -2    8.80    9.80
   2 -10  -2    9.60   11.10
  -2 -10   2    7.90   11.80
   2  10  -2    8.60   11.00
  -2  10   2    6.90   10.30
   2 -10  -4  106.09   28.30
  -2 -10   4  152.48   31.00
   2 -10  -4   82.19   26.30
   2  10  -4  100.49   29.20
  -2  10   4  172.98   31.60
   2 -10  -6    3.30   20.60
   2 -10  -6   -4.40    8.10
  -2 -10   6    0.80   10.80
   2 -10  -6    9.30   11.50
  -2  10   6   11.90   10.80
   2  10  -6    0.30   10.10
   2 -10  -8   77.99   18.20
   2 -10  -8   81.29   20.80
   2 -10  -8   44.50   31.20
  -2 -10   8   22.20   17.30
   2  10  -8   64.89   20.20
  -2  10   8   81.29   20.40
  -2 -10  10   26.00   13.80
   2 -10 -10    1.50   11.90
   2 -10 -10   29.20   26.30
  -2  10  10   12.20   11.80
   2  10 -10   38.30   14.00
   2 -10 -12  130.99   52.19
  -2 -10  12  264.87   47.80
   2 -10 -12  203.98   44.50
   2  10 -12  117.39   43.60
  -2  10  12  329.07   49.00
   2 -10 -14   -9.20   25.40
  -2 -10  14   13.20   13.00
   2 -10 -14  -12.30   10.80
   2  10 -14    8.70   11.40
  -2 -10  16   21.10   13.10
   2 -10 -16   21.40   13.00
   2 -10 -16   42.60   28.70
   2  10 -16    1.40   11.60
  -2 -10  18   48.60   19.40
   2 -10 -18   46.90   31.90
   2  10 -18   63.59   20.10
  -2 -10  20  127.89   38.80
   2 -10 -20  158.48   48.90
   2  10 -20  198.18   40.60
   2 -10 -22  181.08   54.79
  -2 -10  22  174.88   44.60
   2  10 -22  191.88   44.20
  -2 -10  24   10.40   14.40
   2 -10 -24  -25.50   24.20
   2  10 -24    8.80   12.30
  -2 -10  26    9.80   15.40
   2 -10 -26   27.50   25.80
   2  10 -26   -2.30   11.70
   2 -10 -28   42.20   33.30
  -2 -10  28   33.30   19.10
   2  10 -28   45.30   18.70
  -2 -10  30   25.40   18.70
   2 -10 -30   41.10   30.90
   2  10 -30   39.40   18.00
   2 -10 -32   66.79   30.30
  -2 -10  32   16.70   17.30
   2  10 -32   17.90   15.40
   2 -10 -34   -6.40   25.40
  -2 -10  34   -0.70   15.20
   2  10 -34   -1.00   14.10
   2 -10 -36   -6.30   31.50
  -2 -10  36   24.80   20.20
   2  10 -36   36.90   19.70
   2 -10 -38   57.39   40.30
  -2 -10  38   37.30   21.50
   2  10 -38   17.20   17.10
   2 -11  33   11.90   16.70
  -2 -11 -33   27.90   37.80
  -2  11 -33   -7.10   16.80
   2 -11  31  -14.40   13.30
  -2 -11 -31    6.90   38.80
  -2  11 -31  -12.70   13.80
  -2 -11 -29    6.00   35.70
   2 -11  29   29.00   18.20
  -2  11 -29   46.60   19.70
   2 -11  27   51.99   21.10
  -2 -11 -27    3.60   30.40
  -2  11 -27   29.10   17.80
  -2 -11 -25  -33.30   23.60
   2 -11  25   -2.90   12.50
  -2  11 -25   21.10   17.30
  -2 -11 -23  -18.90   26.80
   2 -11  23  -12.80   11.20
  -2  11 -23    1.80   13.30
   2 -11  21  -12.80   10.70
  -2 -11 -21  -23.60   23.50
  -2  11 -21  -16.20   12.90
  -2 -11 -19    5.80   15.20
  -2 -11 -19  -16.10   23.30
   2 -11  19   21.80   15.90
  -2  11 -19   10.70   13.60
  -2 -11 -17   25.60   18.20
   2 -11  17   72.69   21.40
  -2 -11 -17   16.50   31.00
  -2  11 -17   74.89   21.30
  -2 -11 -15   90.89   46.40
   2 -11  15  138.19   39.30
  -2 -11 -15  213.98   41.50
  -2  11 -15  179.58   40.20
   2 -11  13   12.70   14.10
  -2 -11 -13   17.60   13.70
  -2  11 -13    9.40   12.20
  -2 -11 -11   55.39   19.40
   2 -11  11   33.70   17.90
   2  11  11   18.70   16.50
  -2  11 -11   62.19   18.60
   2 -11   9  -10.70   12.60
  -2 -11  -9    0.90   14.10
   2  11   9    2.10   11.30
  -2  11  -9    5.20   11.60
   2 -11   7   45.50   18.50
  -2 -11  -7   16.60   14.90
   2  11   7   40.90   16.10
  -2  11  -7   25.80   15.20
  -2 -11  -5   29.90   15.70
   2 -11   5   14.50   14.90
   2  11   5   36.00   16.20
  -2  11  -5   37.30   15.80
  -2 -11  -3    6.60   14.30
   2 -11   3   17.40   14.80
   2  11   3    8.00   13.20
  -2  11  -3   -2.40   10.40
   2 -11   1   17.70   14.20
  -2 -11  -1   -2.80   13.20
   2  11   1   25.80   14.30
  -2  11  -1    5.70   11.60
   2 -11  -1  125.49   28.20
  -2 -11   1   66.59   25.30
  -2  11   1   94.69   25.40
   2  11  -1   76.39   25.10
   2 -11  -3   27.60   16.70
  -2 -11   3    0.40   13.20
   2 -11  -3   58.89   17.50
   2 -11  -3   13.60   22.70
  -2  11   3   28.10   15.00
   2  11  -3   14.20   13.80
  -2 -11   5   16.70   15.50
   2 -11  -5    5.70   14.00
   2 -11  -5   -1.10   13.90
   2 -11  -5   40.20   27.60
  -2  11   5    4.30   11.20
   2  11  -5   -2.80   11.20
   2 -11  -7  -19.80   21.30
  -2 -11   7   15.30   15.10
   2 -11  -7    3.90   13.70
  -2  11   7   22.00   13.50
   2  11  -7    5.70   11.80
   2 -11  -9  -26.20   26.10
   2 -11  -9  -16.20   11.60
  -2 -11   9  -15.30   12.10
   2  11  -9   -2.90   11.70
  -2  11   9   14.70   14.20
   2 -11 -11    9.20   27.30
   2 -11 -11  -11.40   14.20
  -2 -11  11   33.30   16.60
   2  11 -11   26.50   15.90
  -2  11  11   74.49   17.80
  -2 -11  13  -12.90   13.90
   2 -11 -13   27.40   15.10
   2 -11 -13   20.50   31.30
   2  11 -13   -1.60   11.90
  -2 -11  15   87.39   23.90
   2 -11 -15   23.20   31.80
   2  11 -15   71.59   22.50
   2 -11 -17   12.60   32.30
  -2 -11  17    6.40   13.70
   2  11 -17   21.70   14.70
  -2 -11  19   -5.30   12.00
   2 -11 -19  -35.90   23.30
   2  11 -19  -16.30   11.40
   2 -11 -21    8.90   30.90
  -2 -11  21    3.20   14.30
   2  11 -21   37.40   16.20
   2 -11 -23   23.60   29.50
  -2 -11  23   18.50   17.50
   2  11 -23  -10.60   14.10
   2 -11 -25   14.00   31.10
  -2 -11  25   17.70   17.90
   2  11 -25   -5.80   14.30
  -2 -11  27    4.60   18.20
   2 -11 -27  -19.40   25.30
   2  11 -27    8.10   14.50
   2 -11 -29   -6.70   30.40
  -2 -11  29    0.00   16.70
   2  11 -29   17.80   17.10
  -2 -11  31  -27.20   15.00
   2 -11 -31   18.30   30.80
   2  11 -31   19.50   16.40
   2 -11 -33   21.10   37.40
  -2 -11  33  107.29   30.40
   2  11 -33   73.39   25.80
   2 -12  24    2.40   16.00
  -2 -12 -24   -3.60   33.10
  -2  12 -24   15.60   16.10
  -2 -12 -22    1.00   31.30
   2 -12  22   34.10   20.00
  -2  12 -22   35.70   19.60
   2 -12  20   60.39   24.20
  -2 -12 -20   24.50   35.10
  -2  12 -20   68.29   22.80
   2 -12  18   77.99   29.30
  -2 -12 -18  117.19   45.90
  -2  12 -18  132.09   31.90
  -2 -12 -16    9.20   29.00
   2 -12  16   18.30   18.10
  -2 -12 -16  -10.80   16.70
  -2  12 -16    1.70   12.90
   2 -12  14  156.48   32.50
  -2 -12 -14   32.00   38.00
  -2  12 -14   85.19   27.90
   2 -12  12   18.70   17.80
  -2 -12 -12   11.60   17.20
  -2  12 -12    4.20   13.60
  -2 -12 -10    6.10   16.60
   2 -12  10  -12.50   13.60
  -2  12 -10    5.10   13.60
   2  12  10    9.60   14.10
   2 -12   8   -3.40   13.40
  -2 -12  -8   22.40   18.40
   2  12   8   -0.10   12.70
  -2  12  -8   22.00   14.70
  -2 -12  -6  -12.80   15.20
   2 -12   6  -11.90   13.00
   2  12   6   -2.40   12.40
  -2  12  -6   12.80   12.80
  -2 -12  -4   14.40   20.10
   2 -12   4   52.39   22.10
   2  12   4   35.00   18.30
  -2  12  -4   67.49   20.40
  -2 -12  -2   67.29   21.90
   2 -12   2   82.79   22.40
   2  12   2   11.70   16.90
  -2  12  -2   82.79   21.20
   2 -12   0   21.60   25.50
   2 -12   0   -4.60   15.80
  -2 -12   0  -10.60   15.00
   2  12   0   42.60   17.40
  -2  12   0   19.70   14.00
   2 -12  -2    9.80   27.90
   2 -12  -2   10.80   16.40
  -2 -12   2   13.50   15.80
  -2  12   2    3.80   14.10
   2  12  -2   17.10   14.80
  -2 -12   4   -5.20   12.80
   2 -12  -4  -24.60   26.70
   2 -12  -4   18.90   14.20
   2  12  -4  -13.50   10.80
  -2  12   4    4.60   13.40
   2 -12  -6   26.10   15.80
   2 -12  -6  -12.90   25.50
  -2 -12   6  -10.60   13.10
   2  12  -6    6.40   14.40
  -2  12   6    6.10   12.60
  -2 -12   8   40.60   17.80
   2 -12  -8   10.50   16.00
   2 -12  -8  -27.80   27.00
   2  12  -8   -0.40   13.50
  -2  12   8   22.50   16.20
   2 -12 -10    6.30   31.60
   2 -12 -10   -0.20   16.20
  -2 -12  10   -7.90   15.50
  -2  12  10    0.40   12.40
   2  12 -10   26.70   15.30
  -2 -12  12   -3.40   15.60
   2 -12 -12   -8.10   28.60
   2  12 -12   20.30   15.00
   2 -12 -14   20.90   31.30
  -2 -12  14   24.00   19.20
   2  12 -14   10.00   16.00
  -2 -12  16  -14.10   14.60
   2 -12 -16   24.10   34.40
   2  12 -16  -12.30   12.80
  -2 -12  18   13.00   14.90
   2 -12 -18  -22.80   27.80
   2  12 -18   -7.50   13.60
   2 -12 -20   57.09   37.80
  -2 -12  20   18.70   17.60
   2  12 -20   46.10   20.50
  -2 -12  22   76.39   24.30
   2 -12 -22   75.29   41.80
   2  12 -22   56.09   23.90
   2 -12 -24   41.10   34.40
  -2 -12  24   -7.90   14.80
   2  12 -24   16.00   17.90
  -2 -13 -11   67.89   26.40
   2 -13  11   89.79   28.30
  -2 -13 -11   36.90   35.20
  -2  13 -11   88.09   26.80
  -2 -13  -9    2.10   16.80
   2 -13   9    4.20   19.40
   2  13   9    6.00   14.70
  -2  13  -9    8.80   14.60
  -2 -13  -7   13.80   19.60
   2 -13   7   47.50   21.60
   2  13   7   27.00   17.80
  -2  13  -7   16.10   16.60
  -2 -13  -5    0.60   19.50
   2 -13   5   16.20   19.60
  -2  13  -5    8.50   14.30
   2  13   5   18.60   16.20
   2 -13   3   13.00   18.10
  -2 -13  -3   -9.40   19.50
   2 -13   3  -17.80   28.80
  -2  13  -3   23.90   17.20
   2  13   3   39.50   18.70
  -2 -13  -1   11.60   18.10
   2 -13   1  -12.60   30.30
   2 -13   1   25.00   19.70
   2  13   1   -1.80   15.60
  -2  13  -1  -15.30   15.50
  -2 -13   1   13.90   20.30
   2 -13  -1   -9.40   30.20
   2 -13  -1   -4.10   15.50
  -2  13   1   12.20   14.90
   2  13  -1    4.20   15.70
   2 -13  -3  113.19   36.50
   2 -13  -3  109.19   48.40
  -2  13   3  171.98   37.90
   2  13  -3  135.59   36.80
  -2 -13   5  -22.60   15.40
   2 -13  -5    3.20   18.20
   2 -13  -5   -9.00   30.40
  -2  13   5   13.30   16.20
   2  13  -5    5.70   14.60
   2 -13  -7  -13.30   32.10
   2 -13  -7    0.60   18.70
  -2 -13   7    1.10   19.50
  -2  13   7   25.60   16.70
   2  13  -7   35.80   19.10
  -2 -13   9  -33.20   16.20
   2 -13  -9  -13.90   35.30
   2  13  -9   -4.10   14.50
  -2  13   9    8.30   14.30
  -2 -13  11    3.90   16.50
   2 -13 -11   14.90   36.60
   2  13 -11  -23.70   14.40
   3   0  59   15.80   15.20
   3   0  57    6.70   12.80
   3   0  55    4.30   11.40
   3   0  55    4.20   12.60
   3   0  53   10.90   13.50
   3   0  53   13.50   12.40
   3   0  51   -5.30    9.20
   3   0  51    7.80   12.40
   3   0  49   -7.10   10.30
   3   0  49    1.20   10.30
   3   0  47    4.70   10.80
   3   0  47  -12.60    7.60
  -3   0 -45   10.20   14.20
   3   0  45   -3.30    9.20
   3   0  45    0.40    9.30
   3   0  43    4.50    8.70
  -3   0 -43    3.20   11.70
   3   0  43   -6.40    8.70
   3   0  41   -4.90    6.70
  -3   0 -41   -2.70   10.40
   3   0  41   -0.50    8.80
  -3   0 -39    4.50   10.80
   3   0  39   -4.00    7.60
   3   0  39   -7.40    7.40
  -3   0 -37    2.50    9.80
   3   0  37   -4.10    7.90
   3   0  37    6.00    7.20
   3   0  35   -3.30    5.80
   3   0  35    1.00    6.90
  -3   0 -35    3.50    9.20
  -3   0 -33    1.60    8.30
   3   0  33    0.00    7.00
   3   0  33    9.60    7.20
   3   0  31    9.00    6.00
  -3   0 -31    0.10    8.80
   3   0  31    5.20    6.80
   3   0  29   -1.50    5.00
  -3   0 -29    3.60    8.00
   3   0  29   -8.30    5.70
  -3   0 -27   -6.30    5.70
  -3   0 -27   -6.40    6.40
   3   0  27   -4.90    4.80
   3   0  27   -2.90    5.30
  -3   0 -25    6.90    6.30
   3   0  25   -5.30    3.60
   3   0  25    4.20    4.80
  -3   0 -25   -2.20    6.60
   3   0  23   -3.60    3.80
  -3   0 -23   -1.60    6.90
  -3   0 -23    3.30    5.60
   3   0  23    6.10    5.10
  -3   0 -21    6.60    7.10
  -3   0 -21    7.20    5.40
   3   0  21   -4.60    5.00
   3   0  21    6.20    5.50
   3   0  19   -1.10    4.40
  -3   0 -19    0.90    6.50
  -3   0 -19    1.00    5.40
   3   0  19    3.50    5.30
  -3   0 -17   -5.60    3.90
   3   0  17    3.00    4.70
   3   0  17    5.50    4.10
  -3   0 -17   -4.70    5.50
   3   0  15   -2.70    3.10
  -3   0 -15    3.70    5.20
   3   0  15    1.40    4.20
  -3   0 -15    1.10    4.50
   3   0  13    1.20    3.80
  -3   0 -13   -1.90    4.70
   3   0  13   -0.10    3.10
  -3   0 -13   -1.20    3.50
  -3   0 -11   -3.90    4.90
   3   0  11   -1.20    3.30
  -3   0 -11   -6.50    2.80
   3   0  11    3.20    3.40
   3   0   9    5.50    3.60
   3   0   9    2.10    3.40
  -3   0  -9   -1.80    3.30
   3   0   7    0.00    2.70
  -3   0  -7    3.20    3.60
   3   0   7   -3.70    3.00
   3   0   5    4.20    3.30
  -3   0  -5    1.20    1.90
   3   0   5    4.20    3.10
  -3   0  -5    2.30    3.20
  -3   0  -3    3.10    3.00
  -3   0  -3    7.70    2.40
   3   0   3    4.00    3.30
   3   0   3    3.90    3.00
   3   0   3    0.80    2.10
   3   0   1    1.80    2.20
   3   0   1    0.90    2.90
  -3   0  -1    2.30    2.70
  -3   0  -1    0.40    2.40
   3   0   1    3.10    2.50
  -3   0   1    3.10    3.70
   3   0  -1    2.10    2.70
  -3   0   1    0.40    2.20
   3   0  -1   -2.00    2.30
   3   0  -1    4.80    3.20
   3   0  -3    0.70    2.20
   3   0  -3   -0.50    1.20
   3   0  -3    2.20    3.50
   3   0  -3    1.10    3.10
  -3   0   3    4.00    2.50
   3   0  -5    2.80    3.60
   3   0  -5   -1.50    2.40
  -3   0   5   -1.00    2.20
   3   0  -5    6.10    3.60
   3   0  -7   -5.90    4.20
  -3   0   7    0.70    2.40
  -3   0   7    2.40    2.40
   3   0  -7   -3.40    2.30
  -3   0   9    1.30    2.80
   3   0  -9    0.80    2.30
   3   0  -9   -0.60    5.10
  -3   0   9   -0.70    2.30
   3   0 -11   -3.80    5.50
  -3   0  11    3.70    3.10
  -3   0  11    1.30    2.20
  -3   0  13    3.10    3.00
   3   0 -13    1.60    5.70
  -3   0  13   -1.00    2.10
  -3   0  15    3.20    2.60
   3   0 -15    2.70    6.10
  -3   0  15   -0.40    3.20
   3   0 -17   -4.40    6.00
  -3   0  17   -0.80    2.60
  -3   0  17    3.10    3.90
  -3   0  19   -7.10    3.50
  -3   0  19    1.10    2.80
   3   0 -19   -3.70    6.90
   3   0 -21    3.10    7.30
  -3   0  21    5.50    4.90
  -3   0  23    8.70    5.50
   3   0 -23    1.10    8.70
  -3   0  25    2.90    4.70
   3   0 -25   -4.50    7.30
   3   0 -27    2.90    8.20
  -3   0  27    2.20    4.80
  -3   0  29   -2.80    4.60
   3   0 -29  -11.50    7.60
  -3   0  31   -0.10    5.40
   3   0 -31    2.00   10.10
   3   0 -33   -1.10    9.10
  -3   0  33    2.00    6.20
  -3   0  35    5.70    6.80
   3   0 -35  -15.90    9.40
   3   0 -37    9.60   13.00
  -3   0  37   -4.10    5.70
   3   0 -39    6.10   13.70
  -3   0  39   10.90    8.50
  -3   0  41    1.70    7.40
   3   0 -41    3.00   11.90
  -3   0  43   18.50    9.40
   3   0 -43   -8.70   10.40
  -3   0  45    6.50    8.90
   3   0 -45    9.50   13.00
   3   0 -47   -7.70   12.60
  -3   0  47    8.00    9.50
  -3   0  49    5.60    9.80
   3   0 -49    4.30   14.20
  -3   0  51    0.10    9.80
   3   0 -51   14.50   15.00
  -3   0  53    0.70   10.50
   3   0 -53    7.10   15.50
  -3   0  55   -1.70   12.00
   3   0 -55    3.30   17.60
  -3   0  57   -5.50   10.80
   3   0 -57  -14.60   16.60
   3   0 -59   10.90   19.40
  -3   0  59  -11.00   10.90
   3  -1  58   31.80   15.20
   3   1  58   10.10   15.30
   3  -1  56  113.19   28.50
   3  -1  56   90.99   27.30
   3   1  56   96.09   28.90
   3  -1  54   35.40   15.40
   3  -1  54   31.50   15.50
   3   1  54   37.80   18.50
   3  -1  52   12.30   12.10
   3  -1  52   23.30   13.40
   3   1  52   14.20   13.40
   3   1  52    2.10   10.90
   3  -1  50   38.80   13.60
   3  -1  50   14.60   14.00
   3   1  50   54.49   16.40
   3   1  50   23.80   13.80
  -3  -1 -48   17.60   15.60
   3  -1  48    7.20   10.10
   3  -1  48   -9.90    8.70
   3   1  48   22.70   12.30
   3   1  48   18.40   12.70
   3  -1  46   56.59   15.50
  -3  -1 -46   47.50   20.20
   3  -1  46   26.50   13.80
   3   1  46   23.60   13.60
   3   1  46   56.89   16.80
   3  -1  44   33.80   14.40
   3  -1  44   47.50   15.30
  -3  -1 -44   53.69   21.10
   3   1  44   61.09   16.30
   3   1  44   41.70   15.30
   3  -1  42   24.60   11.90
  -3  -1 -42   45.90   18.50
   3  -1  42   21.20   12.30
  -3   1 -42   56.49   16.60
   3   1  42   47.60   15.10
   3   1  42   50.79   14.20
   3  -1  40  299.77   51.29
  -3  -1 -40  203.98   51.59
   3  -1  40  203.58   48.90
   3   1  40  188.68   49.10
  -3   1 -40  204.58   49.70
   3   1  40  302.17   51.09
   3  -1  38   14.20    9.00
   3  -1  38    6.00    7.70
  -3  -1 -38  -12.80   10.90
   3   1  38    6.10    8.30
  -3   1 -38    2.00    9.90
   3   1  38    9.40    9.20
  -3  -1 -36   11.30   11.70
   3  -1  36   -3.30    6.20
   3  -1  36   10.10    7.50
  -3   1 -36    4.80    9.30
   3   1  36   -4.90    6.30
   3   1  36    2.00    7.90
  -3  -1 -34    4.20    8.00
   3  -1  34   16.20    8.70
   3  -1  34    5.90    6.60
  -3  -1 -34    4.00   10.50
   3   1  34   34.40    9.90
  -3   1 -34   21.00   10.20
   3   1  34   25.00    9.60
   3  -1  32  336.47   58.59
  -3  -1 -32  232.38   60.49
  -3  -1 -32  313.17   59.69
   3  -1  32  259.87   57.59
  -3   1 -32  316.87   59.19
   3   1  32  219.98   58.49
  -3  -1 -30   15.60   10.60
   3  -1  30  -10.40    4.60
  -3  -1 -30    8.50    7.20
   3  -1  30    7.60    5.30
  -3   1 -30   -2.40    6.90
   3   1  30    3.00    5.70
   3   1  30    2.80    6.60
   3  -1  28    1.30    4.90
  -3  -1 -28   -2.60    5.80
  -3  -1 -28    0.00    9.30
   3  -1  28    3.20    5.40
   3   1  28    2.10    5.20
   3   1  28   -0.30    5.70
  -3   1 -28   -5.40    6.10
   3  -1  26  201.38   52.69
  -3  -1 -26  320.57   53.89
  -3  -1 -26  199.88   55.19
   3  -1  26  281.17   53.59
  -3   1 -26  262.37   53.79
   3   1  26  251.97   53.39
   3   1  26  297.17   53.59
  -3  -1 -24  457.45   98.39
   3  -1  24  506.15   97.09
  -3  -1 -24  465.05   96.79
   3  -1  24  547.85   96.89
  -3   1 -24  406.56   96.89
   3   1  24  475.65   96.99
   3   1  24  471.25   96.89
   3  -1  22  445.86   89.39
   3  -1  22  358.96   89.39
  -3  -1 -22  425.26   91.09
  -3  -1 -22  518.75   89.89
  -3   1 -22  462.55   89.79
   3   1  22  442.46   89.69
  -3  -1 -20  340.17   72.19
  -3  -1 -20  357.16   70.79
   3  -1  20  356.16   70.49
   3  -1  20  425.06   71.19
   3   1  20  361.66   70.79
  -3   1 -20  307.97   70.59
   3   1  20  291.57   70.49
  -3  -1 -18   82.99   16.90
   3  -1  18   83.59   16.50
  -3  -1 -18   94.59   19.90
   3  -1  18   71.89   16.80
   3   1  18   43.80   15.80
   3   1  18   65.19   16.40
  -3   1 -18   75.19   16.40
   3  -1  16  315.67   61.89
   3  -1  16  269.37   61.89
  -3  -1 -16  279.37   64.19
  -3  -1 -16  250.77   61.79
   3   1  16  341.07   62.09
  -3   1 -16  298.67   61.69
   3   1  16  358.86   61.99
  -3  -1 -14   81.69   20.70
  -3  -1 -14  112.29   18.50
   3  -1  14   71.99   17.40
   3  -1  14   79.69   17.60
   3  -1  14   50.89   17.20
   3   1  14   74.19   17.60
  -3   1 -14   85.19   17.10
  -3   1 -14   79.39   18.00
   3   1  14   90.39   17.60
   3  -1  12   52.39   13.30
  -3  -1 -12   78.79   14.10
   3  -1  12   38.80   13.30
   3  -1  12   58.59   13.60
  -3   1 -12   61.39   14.00
   3   1  12   85.09   13.90
   3   1  12   57.39   13.70
  -3   1 -12   58.69   12.80
   3  -1  10    0.00    3.00
  -3  -1 -10    4.00    3.50
   3  -1  10   -1.30    3.20
  -3   1 -10   -0.40    3.60
   3   1  10    2.70    3.40
  -3   1 -10    0.70    1.80
   3   1  10   -2.40    3.10
  -3  -1  -8  242.78   42.80
   3  -1   8  236.38   42.70
   3  -1   8  173.78   42.50
   3   1   8  235.28   42.80
  -3   1  -8  170.08   42.60
   3   1   8  204.58   42.40
  -3  -1  -6  543.85  125.49
   3  -1   6  516.15  125.49
   3   1   6  706.43  125.39
   3   1   6  676.63  125.59
  -3   1  -6  682.33  125.69
   3  -1   4  731.23  146.29
  -3  -1  -4  740.53  146.39
   3  -1   4  684.23  146.79
  -3   1  -4  692.93  146.49
  -3   1  -4  732.63  146.79
   3   1   4  768.62  146.49
  -3   1  -4  735.43  146.29
   3   1   4  753.12  146.69
   3  -1   2  368.66   69.39
   3  -1   2  350.06   69.59
  -3  -1  -2  391.86   69.69
  -3  -1  -2  331.57   69.09
   3  -1   2  358.86   69.69
   3  -1   2  369.06   69.19
  -3   1  -2  337.07   69.49
   3   1   2  425.06   69.39
  -3   1  -2  280.07   69.29
   3   1   2  325.27   69.09
   3   1   2  315.27   69.49
   3   1   2  307.17   69.39
  -3  -1   0  381.76   75.79
   3  -1   0  414.86   75.29
   3  -1   0  380.06   75.79
  -3  -1   0  378.56   75.49
   3  -1   0  447.16   76.09
   3   1   0  343.37   75.49
  -3   1   0  405.76   75.89
  -3   1   0  365.36   75.59
   3   1   0  414.76   75.89
  -3   1   0  346.07   75.29
   3   1   0  337.17   75.49
   3   1   0  347.27   75.29
  -3  -1   2 1041.00  223.38
   3  -1  -2 1106.69  223.88
   3  -1  -2 1106.89  223.78
  -3  -1   2 1225.18  223.48
   3  -1  -2 1063.89  223.18
  -3  -1   2 1107.39  223.58
   3  -1  -2 1128.99  223.38
   3   1  -2 1096.39  223.78
  -3   1   2 1080.89  223.38
   3   1  -2 1124.99  223.38
  -3   1   2 1185.18  223.18
   3  -1  -4 1071.29  237.78
   3  -1  -4 1258.77  237.18
  -3  -1   4 1290.07  237.38
   3  -1  -4 1165.08  237.18
   3  -1  -4 1346.57  238.08
  -3  -1   4 1207.48  237.58
   3   1  -4 1016.60  237.38
   3   1  -4 1134.49  237.18
  -3   1   4 1090.69  237.18
   3   1  -4 1364.66  237.88
   3   1  -4 1166.08  237.28
   3  -1  -6 2206.38  435.46
  -3  -1   6 2148.78  435.76
   3  -1  -6 2449.55  436.56
  -3  -1   6 2134.59  435.66
  -3  -1   6 2329.97  435.96
  -3   1   6 2131.09  435.46
   3   1  -6 2159.48  436.16
   3   1  -6 2029.20  435.76
   3   1  -6 2079.79  435.66
  -3  -1   8  225.48   46.90
  -3  -1   8  218.88   46.70
   3  -1  -8  271.27   48.20
   3  -1  -8  223.58   46.30
   3   1  -8  243.18   47.70
   3   1  -8  299.17   47.20
  -3   1   8  202.68   46.20
   3   1  -8  252.87   46.90
   3  -1 -10  160.08   40.60
  -3  -1  10  180.78   38.90
  -3  -1  10  190.88   38.90
   3   1 -10  199.98   39.20
   3   1 -10  252.77   40.30
  -3   1  10  171.68   39.10
  -3  -1  12    3.50    3.20
   3  -1 -12    7.40    7.20
  -3  -1  12    3.00    2.70
   3   1 -12   -4.60    4.50
   3   1 -12    5.00    3.60
  -3   1  12    4.60    3.70
  -3  -1  14  321.27   70.29
   3  -1 -14  303.27   71.79
  -3  -1  14  400.26   70.49
   3   1 -14  453.05   70.89
   3   1 -14  312.37   71.39
  -3   1  14  322.87   69.59
  -3   1  14  360.66   70.69
  -3  -1  16   26.50    7.00
   3  -1 -16    6.40    9.80
  -3  -1  16   27.50    7.00
   3   1 -16   22.80    8.80
  -3   1  16   16.00    7.10
  -3   1  16   20.60    5.30
  -3   1  16   29.90    5.40
   3  -1 -18   88.19   22.90
  -3  -1  18   99.39   20.10
  -3  -1  18   85.99   20.20
  -3   1  18   84.19   18.70
   3   1 -18   78.39   21.90
  -3   1  18  100.09   18.90
  -3   1  18  106.89   21.00
  -3  -1  20    6.60    4.40
  -3  -1  20    6.60    4.70
   3  -1 -20   -1.20    8.20
   3   1 -20   -1.80    7.10
  -3   1  20   -5.80    3.80
  -3   1  20    1.60    2.70
   3  -1 -22  471.75  115.89
  -3  -1  22  526.95  113.89
  -3  -1  22  609.24  114.49
  -3   1  22  560.74  114.59
   3   1 -22  676.03  116.09
   3  -1 -24   31.30   12.80
  -3  -1  24   22.00    8.30
  -3   1  24   41.50    9.60
   3   1 -24   14.40   10.50
  -3  -1  26   35.70   10.00
   3  -1 -26   51.09   14.70
   3   1 -26   34.90   12.00
  -3   1  26   25.50    9.90
   3  -1 -28    6.00   10.30
  -3  -1  28   11.30    6.70
  -3   1  28   31.70    8.30
   3   1 -28   21.60   10.30
  -3  -1  30    7.80    6.10
   3  -1 -30    6.20   11.10
  -3   1  30   15.00    7.30
   3   1 -30    7.70    8.20
   3  -1 -32   13.10   11.90
  -3  -1  32    3.40    6.40
  -3   1  32   10.00    7.20
   3   1 -32    3.50    9.40
  -3  -1  34   -5.30    5.10
   3  -1 -34   13.40   11.70
  -3   1  34   -6.70    5.70
   3   1 -34    8.80   10.50
  -3  -1  36   70.19   18.70
   3  -1 -36   62.69   22.00
   3   1 -36   76.39   20.70
  -3   1  36   74.09   18.90
  -3  -1  38   85.99   21.90
   3  -1 -38   82.69   26.30
   3   1 -38  124.09   26.80
  -3   1  38   73.99   21.70
   3  -1 -40  104.19   37.60
  -3  -1  40  154.68   35.20
  -3   1  40  182.48   36.30
   3   1 -40  170.48   37.80
   3  -1 -42   14.60   15.40
  -3  -1  42   19.50   11.60
   3   1 -42    8.90   13.60
  -3   1  42   62.29   14.10
  -3  -1  44   16.20   10.80
   3  -1 -44   31.00   18.10
  -3   1  44   13.60   10.50
   3   1 -44   42.10   17.70
  -3  -1  46   -6.90    8.30
   3  -1 -46    1.30   16.30
  -3   1  46   -0.80    8.20
   3   1 -46    3.80   12.90
   3  -1 -48   -5.10   15.20
  -3  -1  48    2.70    9.60
   3   1 -48   12.90   14.60
  -3   1  48   -1.20    9.00
   3  -1 -50   10.70   17.90
  -3  -1  50    0.50    9.40
  -3   1  50   21.50   11.80
   3   1 -50    3.50   14.50
   3  -1 -52  -14.70   15.60
  -3  -1  52   -5.40    9.30
  -3   1  52    4.40   11.00
   3   1 -52   -3.10   16.60
  -3  -1  54    0.80   11.10
   3  -1 -54  -24.00   14.60
  -3   1  54   -2.80   10.60
   3   1 -54   -6.50   16.70
  -3  -1  56   75.09   25.40
   3  -1 -56  111.49   32.70
   3   1 -56   90.79   28.60
  -3   1  56   93.99   27.00
  -3  -1  58   10.80   14.30
   3  -1 -58    8.40   22.90
  -3   1  58   20.40   15.40
   3   1 -58   11.00   15.20
   3  -2  57   23.80   14.60
  -3   2 -57    1.20   15.10
   3   2  57  -15.10   12.80
   3  -2  55    5.40   14.00
   3   2  55    7.50   13.70
  -3   2 -55   -7.20   12.90
   3  -2  53   27.40   14.80
  -3   2 -53   10.90   16.00
   3   2  53   59.89   18.10
   3  -2  51   29.50   13.50
  -3  -2 -51   19.90   22.00
   3  -2  51   40.40   15.00
   3   2  51   23.90   14.90
   3   2  51   33.50   14.60
   3  -2  49   34.20   11.70
   3  -2  49    0.20    9.80
  -3  -2 -49   26.70   21.00
   3   2  49    6.90   12.50
   3   2  49   18.40   12.40
  -3  -2 -47    9.60   18.30
   3  -2  47   10.80   10.40
   3  -2  47   -5.90    8.60
   3   2  47   19.10   12.40
   3   2  47   19.60   12.20
  -3  -2 -45   14.30   18.30
   3  -2  45   24.00   11.90
   3  -2  45   12.70   10.10
   3   2  45   19.30   12.30
   3   2  45   23.70   12.60
   3  -2  43   13.80    9.50
   3  -2  43    5.10    8.50
  -3  -2 -43   -5.10   15.70
   3   2  43    3.00    8.90
   3   2  43    8.70    9.90
   3  -2  41  129.89   35.30
   3  -2  41  157.18   37.10
  -3  -2 -41  200.78   42.80
   3   2  41  192.48   38.10
   3   2  41  162.48   37.20
   3  -2  39  273.77   55.59
  -3  -2 -39  359.16   55.49
  -3  -2 -39  158.18   56.29
   3  -2  39  338.47   54.09
  -3   2 -39  201.58   54.39
   3   2  39  242.98   55.39
   3   2  39  199.28   54.59
  -3  -2 -37   89.39   32.30
   3  -2  37  131.49   29.80
  -3  -2 -37  117.99   29.90
   3  -2  37  119.59   28.50
   3   2  37  120.79   29.80
  -3   2 -37  147.39   30.30
   3   2  37  155.98   31.10
   3  -2  35   12.30    8.60
  -3  -2 -35   44.40   12.00
  -3  -2 -35   13.80   14.60
   3  -2  35   32.10   10.50
   3   2  35   18.30    9.70
  -3   2 -35   33.70   10.90
   3   2  35   22.10   10.40
  -3  -2 -33   -2.00   10.70
   3  -2  33   -0.40    6.70
  -3  -2 -33   -3.10    7.20
   3  -2  33   -0.50    4.90
   3   2  33    3.20    6.80
  -3   2 -33   -1.60    7.30
   3   2  33    0.90    6.70
  -3  -2 -31  298.57   74.19
   3  -2  31  355.16   69.49
   3  -2  31  304.87   69.89
   3   2  31  367.56   70.39
  -3  -2 -29   60.29   21.30
   3  -2  29   66.59   17.80
   3  -2  29   58.19   16.70
  -3  -2 -29   93.99   18.50
   3   2  29   56.09   17.50
   3   2  29   80.69   18.10
  -3   2 -29   88.59   18.00
  -3  -2 -27   27.70   15.20
   3  -2  27   45.50   11.30
   3  -2  27   42.00   12.10
  -3  -2 -27   39.60   11.90
   3   2  27   43.80   12.00
  -3   2 -27   31.30   11.00
   3   2  27   47.50   12.20
   3  -2  25   11.20    5.70
  -3  -2 -25   -9.10   10.40
   3  -2  25    2.50    5.80
  -3  -2 -25    6.00    5.90
   3   2  25    5.60    5.60
  -3   2 -25    8.60    5.60
   3   2  25    3.70    5.60
  -3  -2 -23   64.89   12.80
   3  -2  23   24.30   11.30
   3  -2  23   93.19   12.70
  -3  -2 -23   43.90   17.30
   3   2  23   14.00   10.60
  -3   2 -23   45.60   11.20
   3   2  23   52.39   12.60
   3  -2  21  609.64  102.99
  -3  -2 -21  502.85  102.49
   3  -2  21  554.54  102.29
  -3  -2 -21  443.06  104.89
   3   2  21  528.15  102.79
   3   2  21  488.15  102.49
  -3   2 -21  428.86  101.89
   3  -2  19   13.20    6.40
  -3  -2 -19    4.90   12.00
  -3  -2 -19    2.60    5.40
   3  -2  19    4.60    5.00
  -3   2 -19    7.00    4.00
   3   2  19    3.60    5.20
   3   2  19    3.40    5.90
  -3  -2 -17 1042.10  229.68
  -3  -2 -17 1154.88  232.18
   3   2  17 1231.28  230.18
  -3   2 -17 1087.19  229.18
  -3   2 -17 1256.07  230.28
   3  -2  15   -0.30    3.60
  -3  -2 -15    4.40    4.70
   3  -2  15    2.30    4.50
   3  -2  15    8.90    4.20
   3   2  15   -2.90    3.80
  -3   2 -15    1.00    2.30
  -3   2 -15   -7.10    3.50
   3   2  15    5.70    4.90
  -3  -2 -13   28.60    7.40
   3  -2  13   21.80    7.10
   3  -2  13   14.00    6.90
   3  -2  13   24.50    6.20
   3   2  13   17.00    7.20
  -3   2 -13   32.70    5.80
   3   2  13   20.90    6.60
  -3   2 -13   17.70    7.10
   3  -2  11   21.10   10.30
   3  -2  11   73.39   11.80
  -3  -2 -11   53.69   11.30
   3  -2  11   48.20    9.80
   3   2  11   33.70   10.20
   3   2  11   53.69   11.40
  -3   2 -11   64.79   11.70
  -3  -2  -9  494.75   87.19
   3  -2   9  448.06   86.99
   3   2   9  376.46   86.89
   3   2   9  420.76   86.59
  -3  -2  -7   12.30    4.90
   3  -2   7   10.70    2.70
   3  -2   7   13.60    5.10
   3  -2   7    3.50    4.20
   3   2   7   12.60    3.40
  -3   2  -7   -1.00    3.70
   3   2   7    5.50    4.10
  -3  -2  -5  320.87   59.59
  -3  -2  -5  313.67   58.89
   3  -2   5  324.07   59.59
   3  -2   5  283.47   59.69
   3  -2   5  316.07   59.59
  -3   2  -5  272.27   59.29
   3   2   5  265.17   59.19
   3   2   5  320.17   58.89
   3   2   5  220.28   59.19
   3  -2   3   48.50    9.20
   3  -2   3   51.39    8.80
  -3  -2  -3   40.90    9.00
   3  -2   3   36.00    9.50
  -3  -2  -3   35.60    7.00
   3   2   3   37.30    7.90
  -3   2  -3   19.60    7.60
   3   2   3   20.30    7.70
   3   2   3   27.90    6.90
   3  -2   1   46.30   11.30
   3  -2   1   30.90   10.40
  -3  -2  -1   41.00   10.50
   3  -2   1   57.39   10.60
  -3  -2  -1   43.60    8.70
   3   2   1   42.00   10.10
  -3   2  -1   52.59    9.90
   3   2   1   46.50    9.60
   3   2   1   39.60    8.60
   3   2   1   28.40    9.90
   3  -2  -1 5545.15 1216.38
  -3  -2   1 6175.48 1216.28
   3  -2  -1 6989.00 1216.68
   3   2  -1 5893.81 1215.78
   3   2  -1 6426.46 1216.38
  -3   2   1 5690.83 1215.88
   3   2  -1 5930.91 1216.08
   3  -2  -3 2419.06  418.86
  -3  -2   3 1948.91  418.06
  -3  -2   3 2154.58  417.56
   3   2  -3 2081.29  417.26
   3   2  -3 1995.90  417.46
   3   2  -3 1882.81  417.96
   3   2  -3 1913.11  418.16
  -3   2   3 2352.06  417.76
  -3  -2   5   17.20    5.90
   3  -2  -5   -5.80    5.70
  -3  -2   5   13.30    2.60
  -3  -2   5    6.60    2.90
   3   2  -5    8.50    4.60
   3   2  -5    7.00    2.60
   3   2  -5    3.90    3.90
   3   2  -5    7.80    2.70
  -3   2   5   10.40    3.70
  -3  -2   7  193.18   42.00
   3  -2  -7  199.48   44.70
  -3  -2   7  221.98   42.00
  -3  -2   7  209.28   42.90
   3   2  -7  211.68   41.90
   3   2  -7  253.07   42.90
   3   2  -7  193.68   42.10
   3   2  -7  188.78   43.00
  -3  -2   9   41.00   10.50
   3  -2  -9   45.10   13.20
   3  -2  -9   41.90    9.10
  -3  -2   9   45.80    9.60
   3   2  -9   33.00   10.70
   3   2  -9   50.29    9.30
   3   2  -9   31.60   10.20
  -3  -2  11  181.88   39.40
   3  -2 -11  180.58   38.30
  -3  -2  11  219.98   38.90
   3  -2 -11  198.78   42.10
   3   2 -11  162.58   38.50
   3   2 -11  240.98   39.80
   3   2 -11  228.88   40.30
  -3  -2  13  231.88   48.00
  -3  -2  13  270.47   47.80
   3  -2 -13  200.38   50.39
   3   2 -13  227.88   48.60
   3   2 -13  230.28   47.20
   3   2 -13  274.17   48.50
  -3   2  13  186.78   48.10
  -3  -2  15    5.20    3.50
  -3  -2  15   -2.50    3.90
   3  -2 -15    0.30    8.30
   3   2 -15   -0.10    5.00
   3   2 -15   12.60    5.30
  -3   2  15    4.10    5.30
  -3  -2  17  157.88   34.70
  -3  -2  17  137.49   33.90
   3  -2 -17  114.79   36.80
   3   2 -17  199.88   35.00
  -3   2  17  218.48   35.00
   3   2 -17  151.08   35.70
   3  -2 -19  745.53  180.88
  -3  -2  19 1058.49  179.48
  -3  -2  19  977.10  179.38
   3   2 -19  813.72  179.58
   3   2 -19  798.42  179.98
   3  -2 -21  237.48   50.39
  -3  -2  21  197.88   45.80
  -3  -2  21  198.38   45.60
  -3   2  21  244.28   46.50
   3   2 -21  300.77   48.10
   3   2 -21  200.88   47.10
  -3  -2  23  306.77   56.59
  -3  -2  23  322.27   56.89
   3  -2 -23  274.87   60.89
   3   2 -23  256.47   57.09
   3   2 -23  322.47   58.29
  -3   2  23  248.28   55.19
   3  -2 -25  112.79   24.80
  -3  -2  25   70.19   18.00
  -3  -2  25   88.89   18.70
   3   2 -25  103.49   20.90
  -3   2  25   72.89   18.70
   3   2 -25   53.99   18.30
  -3   2  25   78.69   16.30
  -3  -2  27   12.90    6.50
   3  -2 -27   25.10   13.00
  -3  -2  27    9.70    6.10
  -3   2  27   14.20    5.50
   3   2 -27    8.80    9.70
  -3   2  27   15.10    6.80
   3   2 -27    1.70    6.10
   3  -2 -29   14.50   12.70
  -3  -2  29   12.70    6.80
  -3  -2  29   32.60    9.00
   3   2 -29   24.90    8.60
  -3   2  29   16.30    8.40
   3   2 -29    5.10    8.80
   3  -2 -31  123.59   33.40
  -3  -2  31  134.19   28.90
  -3  -2  31  163.38   28.70
   3   2 -31   83.39   28.30
  -3   2  31  141.69   29.60
   3   2 -31  119.09   30.70
   3  -2 -33   -1.70   12.20
  -3  -2  33    7.40    6.10
  -3  -2  33    4.40    6.30
   3   2 -33   -2.90    6.50
   3   2 -33    3.90   10.00
  -3   2  33    3.70    7.10
  -3  -2  35  146.39   31.20
   3  -2 -35  117.69   36.10
  -3  -2  35  150.98   32.50
   3   2 -35  165.28   35.30
  -3   2  35  121.79   31.90
   3   2 -35  137.19   33.00
  -3  -2  37  117.49   26.00
  -3  -2  37  103.29   24.40
   3  -2 -37  117.09   31.50
   3   2 -37  129.89   29.30
  -3   2  37   83.69   25.30
   3   2 -37   97.99   25.90
   3  -2 -39  153.28   38.50
  -3  -2  39  139.69   31.30
  -3  -2  39  143.99   32.20
   3   2 -39  189.78   34.40
   3   2 -39  135.39   34.70
  -3   2  39   96.39   31.50
   3  -2 -41  126.09   30.30
  -3  -2  41   91.59   21.60
  -3  -2  41   99.69   22.80
   3   2 -41   42.50   21.50
  -3   2  41   85.09   22.60
   3   2 -41  120.29   26.00
  -3  -2  43   31.10   11.30
   3  -2 -43   -5.40   15.60
  -3  -2  43   20.60   10.50
  -3   2  43   16.60   11.40
   3   2 -43   20.40   12.20
   3   2 -43   47.80   17.10
   3  -2 -45    1.40   17.50
  -3  -2  45   -7.80    8.00
   3   2 -45    0.50    9.80
  -3   2  45   22.80   11.40
   3   2 -45    0.00   13.20
  -3  -2  47   -9.80    8.40
   3  -2 -47   13.00   18.10
  -3   2  47   11.80   11.20
   3   2 -47   13.30   11.60
   3   2 -47   15.40   14.20
  -3  -2  49   -2.40   10.00
   3  -2 -49  -13.40   15.90
   3   2 -49   -1.00   11.60
  -3   2  49    8.70   11.10
   3   2 -49    4.70   14.10
  -3  -2  51    9.70   11.30
   3  -2 -51   -2.10   20.10
   3   2 -51   -9.50   10.50
  -3   2  51    1.60   10.60
   3   2 -51   17.50   17.40
   3  -2 -53   11.90   21.10
  -3  -2  53   -0.40   12.00
   3   2 -53   -8.80   11.80
  -3   2  53   13.50   12.40
   3   2 -53   19.30   17.20
   3  -2 -55  107.69   31.10
  -3  -2  55   62.29   20.50
  -3   2  55   78.59   22.80
   3   2 -55   57.09   22.40
   3   2 -55   31.50   25.60
  -3  -2  57    7.40   12.00
   3  -2 -57   14.60   21.40
  -3   2  57   19.90   15.80
   3   2 -57    7.10   16.30
   3  -3  56   32.50   15.20
   3   3  56    7.50   14.20
  -3   3 -56   19.30   18.10
   3  -3  54  142.69   37.70
   3   3  54  166.88   38.60
  -3   3 -54  152.08   41.00
   3  -3  52   -1.80   12.30
  -3  -3 -52    7.60   23.60
  -3   3 -52   37.50   18.70
   3   3  52   26.80   14.80
  -3  -3 -50   12.10   27.20
   3  -3  50  100.79   21.90
  -3   3 -50   56.49   22.90
   3   3  50   69.99   21.50
  -3  -3 -48   10.80   21.70
   3  -3  48   13.00   10.40
   3   3  48   22.20   13.00
  -3   3 -48  -19.70   13.60
   3  -3  46   56.89   17.20
   3  -3  46   43.20   17.80
  -3  -3 -46   36.40   25.90
   3   3  46  106.69   21.50
   3   3  46   58.29   19.80
  -3   3 -46   95.89   23.70
   3  -3  44  151.08   35.50
   3  -3  44  146.89   36.90
  -3  -3 -44  176.58   42.60
   3   3  44  147.39   37.30
   3   3  44  256.97   40.00
  -3   3 -44  114.39   38.00
   3  -3  42   10.80    8.50
   3  -3  42   -0.40    9.40
  -3  -3 -42   34.50   12.60
  -3  -3 -42    0.10   17.90
   3   3  42    9.20   10.70
   3   3  42    9.60   10.50
  -3   3 -42   28.20   13.90
   3  -3  40    5.60    8.70
  -3  -3 -40    9.90   17.60
   3  -3  40    5.00    7.50
  -3  -3 -40   -2.50    9.00
   3   3  40   14.10    9.90
  -3   3 -40    6.00   10.80
   3   3  40   -1.40    8.90
  -3  -3 -38  -18.40   17.00
   3  -3  38   16.90    9.10
   3  -3  38    9.20    7.30
  -3  -3 -38   10.80   10.40
  -3   3 -38   41.90   13.40
   3   3  38    5.50    9.10
   3   3  38   16.30   10.40
  -3  -3 -36   -2.50   19.10
   3  -3  36   67.29   17.70
   3  -3  36   70.89   16.40
  -3  -3 -36   53.19   17.10
  -3   3 -36   73.59   17.20
   3   3  36   79.59   19.10
  -3   3 -36   82.69   20.30
   3   3  36   66.09   17.90
  -3  -3 -34   74.19   16.60
   3  -3  34   26.40   14.50
  -3  -3 -34   76.09   24.70
   3  -3  34   75.19   14.90
  -3   3 -34   57.29   15.10
  -3   3 -34   74.59   18.50
   3   3  34   35.60   15.10
   3   3  34   53.29   15.80
   3  -3  32  150.68   32.70
  -3  -3 -32  111.89   37.40
  -3  -3 -32  221.08   35.30
   3  -3  32  161.88   34.20
  -3   3 -32   97.19   33.60
   3   3  32  156.78   34.40
   3   3  32  134.99   33.60
  -3   3 -32  168.58   33.20
   3  -3  30   99.99   22.90
  -3  -3 -30   47.80   27.20
   3  -3  30   90.59   21.60
  -3  -3 -30   50.09   21.50
  -3   3 -30  113.19   24.70
   3   3  30  158.88   24.70
   3   3  30  123.99   24.20
  -3   3 -30   95.69   21.50
   3  -3  28   77.79   22.70
  -3  -3 -28   95.69   23.60
   3  -3  28  126.39   24.90
  -3  -3 -28  142.39   31.80
  -3   3 -28  111.19   23.10
   3   3  28  134.59   24.70
  -3   3 -28   88.49   24.70
   3   3  28   91.39   24.10
  -3  -3 -26   64.39   23.40
   3  -3  26   72.09   15.10
   3  -3  26   56.79   15.90
  -3  -3 -26   93.59   16.90
   3   3  26   69.29   16.00
   3   3  26   81.29   17.10
  -3   3 -26   31.90   13.80
  -3   3 -26  109.99   19.30
   3  -3  24   52.39   17.30
  -3  -3 -24   98.89   19.10
   3  -3  24   96.49   19.20
  -3  -3 -24  102.69   26.40
  -3   3 -24   82.99   19.70
   3   3  24   99.19   19.00
  -3   3 -24   77.09   17.20
   3   3  24   57.09   18.40
  -3  -3 -22   58.59   24.90
  -3  -3 -22   65.19   20.00
   3  -3  22  147.79   22.40
  -3   3 -22  175.48   24.00
   3   3  22   56.89   19.70
   3   3  22  101.69   21.60
  -3  -3 -20  292.07   78.69
   3  -3  20  276.47   73.19
  -3  -3 -20  362.36   73.89
   3   3  20  456.15   74.59
  -3   3 -20  377.06   74.49
   3   3  20  367.46   73.69
  -3   3 -20  392.86   73.09
  -3  -3 -18 1430.56  269.57
  -3  -3 -18 1616.34  273.17
   3  -3  18 1266.37  269.57
   3  -3  18 1218.48  269.17
  -3  -3 -16   64.69   19.00
   3  -3  16   88.49   19.70
   3  -3  16  109.19   19.70
   3   3  16   85.79   19.90
  -3   3 -16   85.99   20.10
   3   3  16   76.99   18.90
  -3   3 -16   86.29   18.10
   3  -3  14 1015.10  223.38
  -3   3 -14 1157.48  223.78
   3   3  14 1277.47  223.78
   3   3  14 1031.50  223.08
   3  -3  12  702.13  144.49
  -3  -3 -12  704.43  144.59
   3   3  12  792.92  144.19
  -3   3 -12  772.42  144.79
   3   3  12  611.94  144.49
  -3  -3 -10  157.58   31.30
   3  -3  10  139.99   30.30
   3  -3  10  141.19   30.80
  -3   3 -10  179.08   30.80
   3   3  10  122.69   29.70
   3   3  10  151.88   30.50
  -3  -3  -8   39.30   12.60
   3  -3   8   59.99   12.90
   3  -3   8   34.90   12.30
   3   3   8   60.29   12.80
   3   3   8   61.69   11.80
  -3   3  -8   60.19   13.10
  -3  -3  -6  798.62  136.39
   3  -3   6  815.92  136.19
  -3   3  -6  609.14  135.99
   3   3   6  690.93  136.09
   3   3   6  531.15  135.19
   3   3   6  742.53  135.99
   3  -3   4 2873.61  590.44
   3  -3   4 2878.21  590.24
  -3  -3  -4 2954.60  589.54
  -3  -3  -4 2862.91  590.44
  -3   3  -4 2824.02  590.34
   3   3   4 2857.11  590.44
   3   3   4 2937.51  590.14
   3   3   4 3329.27  589.64
  -3  -3  -2  813.82  169.98
   3  -3   2 1015.60  172.28
   3  -3   2  701.53  170.98
  -3  -3  -2  901.91  171.18
   3  -3   2  923.01  170.98
  -3   3  -2  821.82  170.88
   3   3   2  959.20  171.18
   3   3   2  788.72  170.48
  -3  -3   0  257.67   55.89
   3  -3   0  251.97   55.99
   3   3   0  353.06   56.09
   3   3   0  227.58   55.09
  -3   3   0  318.27   55.69
   3  -3  -2  229.38   51.99
  -3  -3   2  211.18   49.80
   3   3  -2  241.28   48.80
  -3   3   2  232.78   49.40
   3   3  -2  213.48   49.90
   3   3  -2  322.77   49.99
  -3  -3   4  529.75  114.29
  -3  -3   4  558.44  113.39
   3  -3  -4  670.33  116.39
  -3  -3   4  527.95  113.19
   3   3  -4  551.24  113.39
   3   3  -4  561.94  113.19
  -3   3   4  619.44  114.09
   3   3  -4  576.64  114.29
   3   3  -4  616.74  114.59
  -3  -3   6  238.48   47.50
  -3  -3   6  237.08   46.30
  -3  -3   6  216.98   46.30
   3  -3  -6  319.27   50.99
   3   3  -6  219.68   46.30
   3   3  -6  223.68   47.40
   3   3  -6  282.37   48.00
  -3   3   6  227.98   47.00
   3   3  -6  222.28   46.20
  -3  -3   8    3.50    4.80
   3  -3  -8   12.30    8.90
  -3  -3   8    7.70    2.80
  -3  -3   8   10.40    2.30
   3  -3  -8    4.90    3.60
   3   3  -8   -0.70    4.30
   3   3  -8    3.10    4.80
  -3  -3  10  450.95   88.19
  -3  -3  10  429.86   89.09
   3  -3 -10  393.76   90.89
   3  -3 -10  475.15   88.29
   3   3 -10  362.56   88.89
   3   3 -10  478.75   89.39
  -3  -3  12   50.09   14.60
   3  -3 -12   76.49   13.30
  -3  -3  12   62.59   13.50
   3  -3 -12   56.99   18.50
   3   3 -12   55.69   14.70
   3   3 -12   45.60   14.60
   3  -3 -14  264.97   69.39
  -3  -3  14  306.97   65.09
   3  -3 -14  365.56   64.79
  -3  -3  14  267.27   65.89
   3   3 -14  384.56   66.69
   3   3 -14  277.17   65.79
   3  -3 -16   29.60    6.20
   3  -3 -16   23.50   13.60
  -3  -3  16   15.30    7.00
  -3  -3  16   43.20   10.20
   3   3 -16   25.20    9.20
   3   3 -16   14.50    8.40
   3   3 -16   29.80    6.10
   3   3 -16   25.80    5.80
   3  -3 -18  148.99   27.60
  -3  -3  18  172.08   30.50
  -3  -3  18  169.88   29.00
   3  -3 -18  132.69   33.80
   3   3 -18  124.69   27.60
   3   3 -18   78.39   29.30
  -3   3  18  132.59   30.10
   3   3 -18  138.59   30.30
  -3  -3  20  131.09   24.60
  -3  -3  20  112.29   24.70
   3  -3 -20   94.59   28.60
   3  -3 -20  123.29   22.30
   3   3 -20   56.09   24.00
  -3   3  20  145.29   26.00
   3   3 -20   71.89   24.40
  -3  -3  22  156.58   36.50
   3  -3 -22  172.28   42.10
  -3  -3  22  179.28   35.90
   3   3 -22  151.18   37.30
   3   3 -22  196.58   38.10
  -3   3  22  168.88   37.30
  -3  -3  24  443.66   89.99
  -3  -3  24  490.65   89.89
   3  -3 -24  469.25   95.89
  -3   3  24  472.25   88.39
   3   3 -24  432.36   91.09
   3   3 -24  390.26   90.39
  -3   3  24  340.47   89.99
  -3  -3  26   28.90   11.80
  -3  -3  26   51.79   11.70
   3  -3 -26    3.40   14.80
   3   3 -26   21.50   12.60
  -3   3  26   45.20   12.90
  -3   3  26   46.50    9.00
   3   3 -26   55.09   13.50
  -3  -3  28    1.80    6.30
  -3  -3  28   -6.80    4.80
   3  -3 -28    0.50   12.10
   3   3 -28   -5.10    6.00
  -3   3  28    0.10    6.50
  -3   3  28    0.00    2.50
   3   3 -28   -0.10    8.00
  -3  -3  30  161.58   28.30
  -3  -3  30  104.69   27.20
   3  -3 -30   91.09   31.00
   3   3 -30  121.99   29.30
   3   3 -30  128.49   28.70
  -3   3  30  104.59   27.80
  -3  -3  32   86.29   18.10
  -3  -3  32   58.79   16.70
   3  -3 -32   49.10   24.40
  -3   3  32   51.69   17.80
   3   3 -32  100.69   20.90
   3   3 -32   58.09   17.90
   3  -3 -34   -8.80   13.80
  -3  -3  34    7.90    7.30
  -3  -3  34    1.80    7.40
   3   3 -34   11.70    9.00
  -3   3  34    6.10    8.00
   3   3 -34   23.00   11.60
  -3  -3  36 1465.65  247.58
   3  -3 -36 1251.27  251.37
  -3  -3  36 1002.00  246.98
  -3   3  36 1246.78  248.08
  -3  -3  38   94.19   26.60
  -3  -3  38  162.68   27.90
   3  -3 -38  113.99   33.60
   3   3 -38   86.89   28.20
   3   3 -38  107.49   28.90
  -3   3  38  117.69   28.50
   3  -3 -40   -5.70   15.70
  -3  -3  40    3.40    8.80
  -3  -3  40   -0.80    7.40
   3   3 -40  -11.40    8.30
   3   3 -40   -2.60   11.00
  -3   3  40    3.90   10.10
  -3  -3  42   14.60   10.20
  -3  -3  42   10.10    9.10
   3  -3 -42   30.00   21.60
  -3   3  42  -18.30    8.50
   3   3 -42    0.30   11.70
   3   3 -42    0.80    9.80
  -3  -3  44   85.89   20.60
  -3  -3  44   75.39   20.30
   3  -3 -44  100.59   30.70
   3   3 -44   69.99   21.40
   3   3 -44   54.59   21.40
  -3   3  44   56.99   20.70
  -3  -3  46   78.79   19.60
   3  -3 -46   63.09   29.40
  -3  -3  46   47.20   18.60
   3   3 -46   58.29   21.30
  -3   3  46   56.89   19.40
   3   3 -46   52.59   18.80
   3  -3 -48   60.49   25.90
  -3  -3  48   20.80   14.60
  -3   3  48   48.90   17.10
   3   3 -48   58.89   20.20
   3   3 -48   36.70   16.50
  -3  -3  50   -6.30    8.60
   3  -3 -50   -9.60   17.50
  -3   3  50   12.60   12.70
   3   3 -50   -6.70   10.90
   3   3 -50  -10.60   13.80
   3  -3 -52  -20.50   21.80
  -3  -3  52   12.50   10.60
   3   3 -52    4.50   12.60
  -3   3  52   -1.40   13.00
   3   3 -52    7.30   17.30
  -3  -3  54    5.70   11.90
   3  -3 -54   -2.40   21.60
  -3   3  54    0.10   13.70
   3   3 -54    3.20   14.40
   3  -3 -56    8.40   27.80
  -3  -3  56   20.00   13.50
   3   3 -56   -6.60   14.50
  -3   3  56   22.50   17.20
   3  -4  55   -4.10   11.60
  -3  -4 -55   14.10   26.60
  -3   4 -55  -16.60   14.30
   3   4  55    9.50   15.10
  -3  -4 -53  116.79   46.80
   3  -4  53  162.48   40.60
   3   4  53  177.18   41.20
  -3   4 -53  205.28   45.40
   3  -4  51   17.30   11.90
  -3  -4 -51  -15.90   20.40
  -3   4 -51  -25.70   12.00
   3   4  51    9.20   12.60
  -3  -4 -49    7.80   22.00
   3  -4  49   -2.00    8.90
   3   4  49   -7.30   10.60
  -3   4 -49    1.50   14.40
   3  -4  47    2.80    9.30
  -3  -4 -47  -31.10   17.00
  -3   4 -47    7.10   13.80
   3   4  47    2.60   10.90
  -3  -4 -45   28.00   24.20
   3  -4  45   33.80   14.70
   3   4  45   58.39   16.80
  -3   4 -45   32.20   18.50
  -3  -4 -43   66.59   37.60
   3  -4  43  153.28   33.00
   3   4  43  102.19   31.80
   3   4  43  160.48   33.40
  -3   4 -43  174.78   36.10
  -3  -4 -41  -20.50   18.40
   3  -4  41   13.90    9.40
   3   4  41   -2.30    8.80
  -3   4 -41   -3.40   10.80
   3   4  41    8.80    9.90
   3  -4  39   75.29   18.70
  -3  -4 -39   68.99   28.80
   3  -4  39   54.19   19.60
  -3  -4 -39   88.29   21.90
   3   4  39   82.19   21.30
   3   4  39   69.79   21.30
  -3   4 -39  118.89   25.20
  -3  -4 -37    1.10    9.60
  -3  -4 -37  -16.30   14.40
   3  -4  37   -0.80    7.50
   3  -4  37   -4.10    5.80
  -3   4 -37   -9.20    9.40
   3   4  37    5.10    8.60
   3   4  37   10.00    9.30
  -3  -4 -35   27.20   12.80
  -3  -4 -35   41.50   23.80
   3  -4  35   35.40   11.30
   3  -4  35   48.70   13.50
   3   4  35   44.60   14.60
  -3   4 -35   29.30   14.40
   3   4  35   66.49   15.80
  -3  -4 -33   67.59   22.50
   3  -4  33   35.80   10.30
   3  -4  33   26.60   11.40
  -3  -4 -33   38.70   12.60
  -3   4 -33   26.20   10.20
   3   4  33   40.50   12.60
  -3   4 -33  108.09   17.90
   3   4  33   13.30   11.70
   3  -4  31   40.00   17.10
  -3  -4 -31   42.70   25.10
  -3  -4 -31  146.29   20.80
   3  -4  31   83.39   16.80
   3   4  31   59.79   17.80
  -3   4 -31   75.79   19.80
  -3   4 -31   56.89   16.10
   3   4  31   69.89   18.70
  -3  -4 -29    1.90   15.00
   3  -4  29   -1.20    4.30
   3  -4  29    8.50    7.30
  -3  -4 -29    8.50    7.70
   3   4  29   -4.20    7.00
   3   4  29   -5.50    5.80
  -3   4 -29   -1.40    4.50
  -3   4 -29    6.30    8.30
   3  -4  27   10.80    8.90
   3  -4  27   17.70    6.50
  -3  -4 -27   40.70   10.00
  -3  -4 -27   27.90   17.50
   3   4  27    7.60    8.70
  -3   4 -27   46.20   11.40
  -3   4 -27   13.80    6.40
   3   4  27    5.00    7.20
   3  -4  25   92.79   19.00
  -3  -4 -25   65.89   26.40
   3  -4  25  120.49   21.10
  -3  -4 -25   73.79   19.90
   3   4  25   53.09   19.50
  -3   4 -25  136.69   23.20
  -3   4 -25   65.89   18.20
   3   4  25   94.29   19.90
  -3  -4 -23    7.50   14.80
   3  -4  23    9.60    5.40
   3  -4  23   12.70    6.50
  -3  -4 -23   -4.70    5.40
  -3   4 -23    1.30    3.70
  -3   4 -23    7.70    7.00
   3   4  23    5.40    5.40
   3   4  23   -1.20    6.00
  -3  -4 -21   37.50    9.10
  -3  -4 -21   30.20   16.30
   3  -4  21   10.00    7.40
   3  -4  21   17.60    6.40
   3   4  21   11.60    7.90
  -3   4 -21   10.70    5.40
   3   4  21   14.30    7.00
  -3   4 -21   23.70    8.90
  -3  -4 -19  145.39   50.59
  -3  -4 -19  268.17   46.40
   3  -4  19  287.47   46.40
   3  -4  19  189.58   45.40
   3   4  19  193.58   45.60
  -3   4 -19  221.78   47.50
  -3   4 -19  222.08   45.20
   3   4  19  219.28   46.40
  -3  -4 -17  160.48   35.60
   3  -4  17  190.18   35.00
   3  -4  17  139.39   34.60
   3   4  17  158.08   34.80
   3   4  17  161.28   35.80
  -3   4 -17  183.48   36.30
   3  -4  15   20.80   10.60
   3  -4  15   54.39   11.30
  -3  -4 -15   37.20   11.60
  -3   4 -15   53.19   12.30
   3   4  15   45.30   10.60
   3   4  15   37.60   11.60
  -3  -4 -13  245.08   39.60
   3  -4  13  182.98   39.00
   3  -4  13  210.08   39.00
   3   4  13  190.18   38.40
  -3   4 -13  178.68   39.90
   3   4  13  120.19   39.10
  -3  -4 -11  142.99   47.10
   3  -4  11  308.27   47.50
   3  -4  11  210.38   46.90
   3   4  11  207.88   47.00
   3   4  11  232.58   46.30
  -3   4 -11  269.07   47.60
   3  -4   9 1866.71  353.26
  -3   4  -9 1881.91  353.66
   3   4   9 1749.82  352.66
   3   4   9 1571.54  353.16
   3  -4   7   33.60    8.40
   3  -4   7   30.80    8.00
  -3  -4  -7   31.50    9.40
   3   4   7   19.90    7.30
   3   4   7   10.80    7.30
  -3   4  -7   20.80    8.30
   3   4   7   21.40    6.00
   3  -4   5  108.19   24.90
  -3  -4  -5   82.69   25.10
   3  -4   5  116.69   25.30
   3   4   5  106.19   24.80
  -3   4  -5  163.18   26.20
   3   4   5  122.19   25.60
   3  -4   3  215.68   48.90
  -3  -4  -3  255.47   47.90
  -3  -4  -3  228.38   49.60
   3  -4   3  251.37   49.40
   3   4   3  296.47   49.00
  -3   4  -3  203.58   49.20
   3   4   3  180.78   49.10
  -3  -4  -1  119.49   27.40
   3  -4   1  165.58   28.50
   3  -4   1  156.38   27.30
  -3  -4  -1  126.39   24.90
   3   4   1  126.29   26.20
   3   4   1  101.59   26.80
  -3   4  -1   84.89   26.40
  -3  -4   1   45.10    9.30
   3  -4  -1   44.20   12.30
   3  -4  -1   36.30   15.80
  -3  -4   1   43.70    9.30
  -3  -4   1   69.49   13.10
  -3   4   1   39.60   11.30
   3   4  -1   45.60   10.50
   3   4  -1   41.90   11.60
   3  -4  -3  125.19   32.70
  -3  -4   3  175.68   30.50
  -3  -4   3  129.19   27.30
   3   4  -3   94.09   29.10
  -3   4   3  137.49   29.40
   3   4  -3  162.48   28.00
  -3  -4   5  175.78   33.40
  -3  -4   5  140.59   35.40
   3  -4  -5  108.29   38.10
   3  -4  -5  147.89   34.60
   3   4  -5  160.98   35.70
   3   4  -5  212.08   35.80
  -3   4   5  153.68   35.10
   3  -4  -7 1117.69  205.48
  -3  -4   7 1061.59  201.58
  -3  -4   7  999.90  201.68
  -3  -4   7 1101.19  203.08
   3  -4  -7 1094.39  202.28
  -3   4   7  887.01  202.48
   3   4  -7  903.81  201.88
   3   4  -7  984.90  202.98
   3   4  -7  995.00  202.98
  -3  -4   9   68.29   12.40
  -3  -4   9   57.39   14.90
   3  -4  -9   49.90   13.20
   3  -4  -9   32.00   19.10
   3   4  -9   63.89   14.80
   3   4  -9   40.00   13.70
   3  -4 -11  229.78   60.69
  -3  -4  11  314.37   57.19
  -3  -4  11  261.87   55.39
   3  -4 -11  307.97   55.89
   3   4 -11  278.97   56.89
   3   4 -11  234.58   56.59
   3  -4 -13   35.70   15.40
  -3  -4  13   15.80    9.40
  -3  -4  13   32.70    7.70
   3  -4 -13   27.60    7.80
   3   4 -13   30.40    9.60
   3   4 -13   32.70    9.70
  -3  -4  15  583.34  117.09
  -3  -4  15  591.84  116.09
   3  -4 -15  569.24  115.99
   3  -4 -15  457.15  119.29
   3   4 -15  493.55  116.99
   3   4 -15  730.43  117.69
   3  -4 -17  157.88   38.60
  -3  -4  17  221.58   39.30
   3  -4 -17  183.48   46.10
  -3  -4  17  234.08   41.80
   3   4 -17  229.68   40.80
   3   4 -17  157.48   40.40
   3  -4 -19   -2.20   12.30
  -3  -4  19   -5.00    5.60
   3  -4 -19    0.70    3.20
  -3  -4  19   -3.90    3.40
   3   4 -19   -3.90    5.50
   3   4 -19    4.30    6.00
  -3  -4  21   -2.00    4.20
  -3  -4  21   -1.40    5.70
   3  -4 -21   -2.80    3.10
   3  -4 -21   -5.60   12.00
   3   4 -21   -3.60    5.00
   3   4 -21   -0.20    6.40
  -3  -4  23 1227.58  246.98
   3  -4 -23 1372.36  245.48
  -3  -4  23 1444.26  246.68
   3  -4 -23  989.20  249.78
   3   4 -23 1157.78  245.28
   3   4 -23  968.40  246.98
   3   4 -23 1279.67  247.58
   3  -4 -25   33.20    6.80
  -3  -4  25   37.40    8.70
  -3  -4  25   47.90   11.20
   3  -4 -25   28.90   17.10
   3   4 -25    2.30    8.00
  -3   4  25   26.70   10.40
   3   4 -25   20.40   10.20
  -3  -4  27   35.40   15.30
   3  -4 -27   35.70   21.30
   3  -4 -27   67.39   12.80
  -3  -4  27   44.50   14.00
   3   4 -27   77.29   17.20
  -3   4  27   49.10   15.60
   3   4 -27   77.79   17.20
  -3  -4  29  260.77   54.39
   3  -4 -29  303.27   61.89
  -3  -4  29  234.68   52.49
   3   4 -29  276.57   55.19
  -3   4  29  236.58   54.39
   3   4 -29  250.47   55.09
  -3  -4  31   34.80   12.30
  -3  -4  31   50.39   10.80
   3  -4 -31   36.80   20.00
  -3   4  31   27.00   11.30
   3   4 -31   25.50   11.20
   3   4 -31   -1.80    9.20
  -3  -4  33 1456.15  282.77
   3  -4 -33 1336.27  287.37
  -3  -4  33 1324.07  282.87
   3   4 -33 1367.36  283.77
   3   4 -33 1248.28  283.47
  -3   4  33 1688.83  283.97
  -3  -4  35  405.16   91.59
  -3  -4  35  434.86   91.29
   3  -4 -35  460.55   99.89
   3   4 -35  399.96   92.59
   3   4 -35  509.95   93.29
  -3   4  35  476.65   92.49
  -3  -4  37   -3.90    7.00
  -3  -4  37   -2.90    8.80
   3  -4 -37  -19.50   16.30
   3   4 -37   -2.10    8.90
   3   4 -37   -7.30   10.00
  -3   4  37    0.60    9.10
  -3  -4  39  236.88   45.00
  -3  -4  39  209.78   45.00
   3  -4 -39  168.88   50.89
   3   4 -39  226.48   46.80
   3   4 -39  144.99   44.20
  -3   4  39  218.18   46.20
   3  -4 -41  117.19   43.00
  -3  -4  41  139.49   35.90
  -3  -4  41  174.98   37.50
   3   4 -41  177.38   38.80
  -3   4  41  222.78   39.90
   3   4 -41  130.49   37.30
  -3  -4  43   -2.10    7.90
   3  -4 -43   -6.60   19.30
  -3  -4  43   -5.20    9.30
  -3   4  43   -8.40   10.20
   3   4 -43   -8.90   10.50
   3   4 -43    5.40   10.20
   3  -4 -45   40.60   25.10
  -3  -4  45   25.40   12.60
  -3  -4  45   34.60   14.80
  -3   4  45   31.70   15.50
   3   4 -45   63.09   17.90
   3   4 -45    6.30   13.00
  -3  -4  47   49.90   18.20
   3  -4 -47   26.90   26.70
  -3  -4  47   85.19   18.80
  -3   4  47   47.70   19.10
   3   4 -47   47.10   18.40
   3   4 -47   39.70   19.10
   3  -4 -49  -23.30   24.60
  -3  -4  49  -14.10    8.50
  -3   4  49   -5.90   12.10
   3   4 -49   11.20   13.00
   3   4 -49    0.50   13.20
   3  -4 -51   21.80   27.60
  -3  -4  51   16.10   12.80
  -3   4  51   53.19   18.40
   3   4 -51   28.10   16.40
   3  -4 -53   -9.50   27.40
  -3  -4  53   19.90   13.10
   3   4 -53   21.40   15.50
  -3   4  53   46.60   18.40
   3  -4 -55  -16.00   23.50
  -3  -4  55    5.70   11.70
   3   4 -55   11.60   15.30
  -3   4  55   14.70   16.40
   3  -5  54   -1.60   11.80
  -3  -5 -54   11.00   30.10
   3   5  54    2.60   15.90
  -3   5 -54   -6.30   17.10
  -3  -5 -52   41.10   31.40
   3  -5  52   -8.20   11.70
  -3   5 -52   13.50   15.80
   3   5  52   19.20   14.90
   3  -5  50   -1.00   11.00
  -3  -5 -50   64.49   31.30
   3   5  50   18.30   15.50
  -3   5 -50   35.70   18.90
   3  -5  48    4.10   10.10
  -3  -5 -48   16.90   26.20
  -3   5 -48    8.90   14.90
   3   5  48    8.20   13.30
   3  -5  46    5.30   11.00
  -3  -5 -46   27.90   26.60
  -3   5 -46  -14.70   11.70
   3   5  46    0.00   13.30
   3  -5  44   59.49   22.90
  -3  -5 -44  105.29   36.10
  -3   5 -44  103.99   27.50
   3   5  44  117.09   25.50
   3  -5  42    8.50    9.30
  -3  -5 -42  -27.60   17.70
   3   5  42  -15.60    8.50
  -3   5 -42   -4.20   11.00
  -3  -5 -40   19.30   21.90
   3  -5  40    0.90    9.10
  -3   5 -40   -2.00   11.70
   3   5  40    7.10   10.90
  -3  -5 -38   -8.10   20.20
   3  -5  38    6.70    8.60
  -3   5 -38    6.00   11.70
   3   5  38   -0.20    8.70
  -3  -5 -36   14.00   23.60
  -3  -5 -36   18.30   10.40
   3  -5  36    6.90    8.70
  -3   5 -36    8.70   11.80
   3   5  36    9.80    9.50
   3   5  36    1.50    9.20
  -3  -5 -34   88.59   30.50
   3  -5  34  146.59   30.00
  -3  -5 -34   73.09   36.90
   3  -5  34  195.28   33.00
   3   5  34  156.48   31.90
  -3   5 -34  117.09   32.90
   3   5  34  153.98   33.30
  -3  -5 -32   -8.80    8.20
   3  -5  32   -1.20    6.90
  -3  -5 -32  -16.20   16.90
   3  -5  32    7.20    5.90
   3   5  32    0.50    6.80
  -3   5 -32   -0.60    9.40
   3   5  32   -2.40    8.60
  -3  -5 -30   -9.00   17.30
   3  -5  30    5.50    5.50
  -3  -5 -30    2.80    8.30
   3  -5  30    6.50    7.60
  -3   5 -30   16.80    6.40
  -3   5 -30   19.70   10.70
   3   5  30    7.50    8.50
   3   5  30   14.70    9.10
  -3  -5 -28    6.20    7.70
  -3  -5 -28   36.30   21.50
   3  -5  28    5.90    7.30
   3  -5  28    1.50    5.10
  -3   5 -28    5.10    5.30
  -3   5 -28    2.50    8.00
   3   5  28   -4.60    6.10
   3   5  28    7.20    8.80
   3  -5  26    8.10   11.90
  -3  -5 -26   81.09   15.30
   3  -5  26   71.49   12.90
  -3  -5 -26   20.70   21.60
   3   5  26   48.70   13.80
  -3   5 -26   88.49   17.30
  -3   5 -26   48.80   12.40
   3   5  26   49.30   14.70
   3  -5  24  122.89   24.70
   3  -5  24   69.69   22.50
  -3  -5 -24   95.09   33.00
  -3  -5 -24   59.79   23.40
   3   5  24  137.79   26.30
  -3   5 -24  144.49   26.80
   3   5  24  122.79   24.40
  -3   5 -24  141.79   23.80
  -3  -5 -22  215.78   60.09
  -3  -5 -22  270.77   53.09
   3  -5  22  313.07   52.19
   3  -5  22  308.57   53.09
   3   5  22  265.77   53.69
   3   5  22  186.38   52.59
  -3   5 -22  168.28   53.29
   3  -5  20  101.19   31.10
  -3  -5 -20  177.58   40.70
  -3  -5 -20  153.18   32.50
  -3   5 -20  218.18   34.60
   3   5  20  182.58   33.60
   3   5  20  126.09   31.20
   3  -5  18   52.89   11.30
  -3  -5 -18   23.60   11.20
   3  -5  18   33.60   11.00
   3   5  18   62.29   13.50
   3   5  18   30.40   10.20
  -3   5 -18   49.00   12.70
   3  -5  16   47.90   12.80
   3  -5  16   80.39   13.40
  -3  -5 -16   31.30   13.40
   3   5  16   29.50   11.60
  -3   5 -16   60.39   14.80
   3   5  16   57.99   14.00
   3  -5  14   35.10   10.60
  -3  -5 -14   58.39   13.10
   3  -5  14   45.40   11.50
   3   5  14   45.20   12.00
   3   5  14   36.30   10.30
  -3   5 -14   29.50   11.30
   3  -5  12   74.39   15.30
   3  -5  12   25.10   13.60
  -3  -5 -12   52.39   15.40
   3   5  12   76.69   16.10
   3   5  12   78.59   14.30
  -3   5 -12   79.39   16.20
  -3  -5 -10   -5.10    6.20
   3  -5  10   12.20    5.90
   3  -5  10    2.90    5.00
   3   5  10   -0.10    5.10
  -3   5 -10    1.10    5.50
   3   5  10    4.40    5.90
   3  -5   8  635.34  153.28
  -3  -5  -8  815.32  154.08
   3  -5   8  702.23  153.48
   3   5   8  887.01  154.28
   3   5   8  754.72  153.58
  -3   5  -8  839.82  154.18
   3  -5   6  474.95   90.49
   3  -5   6  437.36   90.09
  -3  -5  -6  418.76   90.59
   3   5   6  548.25   91.19
  -3   5  -6  371.46   90.29
   3   5   6  433.56   90.09
  -3  -5  -4 2046.00  354.26
   3  -5   4 1998.20  353.66
   3  -5   4 1514.55  353.56
   3   5   4 1769.32  353.26
  -3   5  -4 1544.45  353.66
  -3  -5  -2   87.59   20.20
   3  -5   2   76.39   18.70
   3   5   2   62.99   19.00
  -3   5  -2  109.39   20.40
  -3  -5   0  894.71  176.38
  -3  -5   0  905.31  178.08
   3  -5   0  665.33  177.68
   3  -5   0  865.91  177.58
  -3  -5   0  925.71  176.38
  -3   5   0  845.82  177.68
   3   5   0 1052.39  178.38
   3  -5  -2    8.50    6.10
   3  -5  -2    1.30   11.90
  -3  -5   2   16.30    7.60
  -3  -5   2    7.60    2.90
  -3   5   2   12.10    6.40
   3   5  -2    6.20    6.10
  -3  -5   4 1476.05  293.17
   3  -5  -4 1256.47  296.57
   3  -5  -4 1486.65  294.27
  -3  -5   4 1484.25  294.87
  -3   5   4 1546.65  294.57
   3  -5  -6  910.31  180.88
  -3  -5   6  969.80  177.98
  -3  -5   6  863.11  176.18
  -3   5   6  824.12  177.38
  -3  -5   8   -2.40    6.80
  -3  -5   8   19.30    4.30
   3  -5  -8   11.30    7.00
  -3  -5   8   16.20    4.50
   3  -5  -8   42.00   17.10
   3   5  -8   34.30    8.70
  -3   5   8    6.20    6.40
   3   5  -8    7.20    7.50
   3  -5 -10    6.00   13.50
  -3  -5  10   14.10    3.30
  -3  -5  10    2.60    7.20
  -3  -5  10   14.80    3.60
  -3  -5  10    9.50    4.30
   3  -5 -10   13.10    6.50
  -3   5  10   18.40    8.10
   3   5 -10    8.30    6.80
   3   5 -10   13.70    7.40
   3  -5 -12    4.50   13.90
  -3  -5  12    8.60    8.00
  -3  -5  12   10.70    4.50
   3  -5 -12   26.70    6.30
   3   5 -12    1.20    5.90
   3   5 -12    9.30    6.60
   3  -5 -14   15.40    6.40
  -3  -5  14    7.50    7.20
  -3  -5  14   10.40    4.90
   3  -5 -14    2.50   13.30
   3   5 -14   21.90    7.70
   3   5 -14   18.40    7.70
  -3  -5  16   -0.80    6.80
  -3  -5  16   -4.90    3.10
   3  -5 -16   -4.10    4.80
   3  -5 -16   -9.80   12.50
   3   5 -16   -6.20    5.60
   3   5 -16   -2.80    4.80
  -3  -5  18   97.89   21.40
  -3  -5  18   92.09   23.30
   3  -5 -18  103.79   21.40
   3  -5 -18   75.09   28.70
   3   5 -18  101.59   23.60
   3   5 -18   94.69   22.90
  -3  -5  20  325.77   61.89
   3  -5 -20  236.68   58.29
  -3  -5  20  297.67   58.79
   3  -5 -20  264.67   66.39
   3   5 -20  401.66   61.09
   3   5 -20  263.37   61.09
   3  -5 -22  -21.10   13.10
   3  -5 -22    0.20    4.60
  -3  -5  22    2.30    8.30
  -3  -5  22    2.50    4.70
   3   5 -22   -0.40    6.30
   3   5 -22    8.40    7.40
  -3  -5  24   13.00    8.30
   3  -5 -24  -11.10   14.70
   3  -5 -24    2.20    4.90
  -3  -5  24   19.80    6.50
   3   5 -24    7.90    7.80
   3   5 -24    7.10    7.40
   3  -5 -26   53.49   11.30
  -3  -5  26   50.39   12.70
  -3  -5  26   36.20   14.20
   3  -5 -26   39.00   21.90
   3   5 -26   38.90   13.90
   3   5 -26   38.50   14.10
   3  -5 -28   13.60   18.70
  -3  -5  28   -5.50    8.50
  -3  -5  28    1.30    5.30
   3   5 -28    3.40    8.10
   3   5 -28   -7.70    6.50
  -3  -5  30    6.90    6.80
  -3  -5  30    2.20    8.00
   3  -5 -30    9.40   17.50
   3   5 -30    6.30    8.50
   3   5 -30    7.70    8.50
  -3   5  30   -7.30    7.60
  -3  -5  32   51.89   16.00
  -3  -5  32   45.50   17.20
   3  -5 -32   84.99   27.70
   3   5 -32   58.19   17.80
   3   5 -32   65.19   18.30
  -3   5  32   75.49   19.10
  -3  -5  34   79.89   19.40
   3  -5 -34   31.60   24.70
  -3  -5  34   72.19   16.90
   3   5 -34   62.89   18.30
  -3   5  34   43.10   17.50
   3   5 -34   53.69   18.30
   3  -5 -36   31.00   24.50
  -3  -5  36   48.10   15.40
  -3  -5  36   39.20   12.60
   3   5 -36   22.70   14.10
   3   5 -36   38.00   14.40
  -3   5  36   38.60   14.90
   3  -5 -38  150.08   41.60
  -3  -5  38  132.49   31.60
  -3  -5  38  125.39   32.90
  -3   5  38   94.89   32.40
   3   5 -38  209.68   36.80
   3   5 -38  154.08   33.90
  -3  -5  40    0.40   10.70
   3  -5 -40   33.20   25.70
  -3  -5  40   -8.10    7.10
  -3   5  40   10.20   11.90
   3   5 -40    0.90   11.20
   3   5 -40   -3.00   10.10
  -3  -5  42   -6.40    7.30
   3  -5 -42    8.80   21.20
  -3  -5  42    8.60    9.50
   3   5 -42   11.90   10.90
  -3   5  42  -13.00    9.70
   3   5 -42    9.50   12.90
  -3  -5  44  -16.10    9.90
  -3  -5  44   -5.20    9.60
   3  -5 -44   -5.50   23.90
   3   5 -44   -1.20   11.10
  -3   5  44    6.80   14.10
   3   5 -44    1.00   11.70
  -3  -5  46    2.40   11.50
  -3  -5  46    0.60   10.40
   3  -5 -46   45.20   27.40
  -3   5  46   -7.70   13.90
   3   5 -46   11.70   12.60
   3   5 -46   -9.30   11.60
  -3  -5  48  -10.60   12.00
  -3  -5  48   11.10   12.40
   3  -5 -48   -6.60   25.70
  -3   5  48    3.00   13.50
   3   5 -48   -9.50   12.20
  -3  -5  50   14.00   12.90
  -3  -5  50   13.70   22.70
   3  -5 -50   -4.90   25.10
  -3   5  50    8.40   16.50
   3   5 -50    1.30   13.30
   3  -5 -52   77.99   38.10
  -3  -5  52   49.40   19.40
   3   5 -52   25.20   20.00
  -3   5  52  120.09   25.60
  -3  -5  54   13.80   13.00
   3  -5 -54  -10.70   28.80
  -3   5  54   15.90   16.70
   3   5 -54   23.40   17.20
   3  -6  51   -2.00   12.00
  -3  -6 -51    6.50   31.30
   3   6  51   23.70   15.20
  -3   6 -51    4.70   16.40
   3  -6  49    6.50   11.40
  -3  -6 -49   36.70   28.60
  -3   6 -49  -19.60   13.60
   3   6  49   30.20   15.20
  -3  -6 -47  -38.60   21.20
   3  -6  47   -8.50    9.80
  -3   6 -47   -1.00   14.10
   3   6  47    7.50   14.20
   3  -6  45   -5.90   10.70
  -3  -6 -45    5.00   24.20
   3   6  45    0.80   11.70
  -3   6 -45   30.30   15.80
  -3  -6 -43    2.70   26.20
   3  -6  43   15.80   12.20
   3   6  43    7.80   12.10
  -3   6 -43   13.80   14.00
   3  -6  41   27.30   12.60
  -3  -6 -41  -15.20   26.20
   3   6  41   25.40   12.90
  -3   6 -41   11.10   13.70
   3  -6  39   67.29   21.00
  -3  -6 -39   26.80   32.10
   3   6  39  100.79   22.90
  -3   6 -39   91.99   24.70
  -3  -6 -37   12.90   23.00
   3  -6  37   44.80   13.00
   3   6  37   24.50   12.80
  -3   6 -37   21.70   15.30
   3  -6  35    1.40    9.30
  -3  -6 -35   -0.50   13.40
  -3  -6 -35   13.70   21.90
  -3   6 -35   24.90   13.50
   3   6  35   -0.40    8.50
   3  -6  33   22.90   10.30
  -3  -6 -33   21.80   22.00
  -3  -6 -33    8.30   11.30
   3   6  33   31.20   12.30
  -3   6 -33   11.20   11.90
   3  -6  31   -1.10    7.40
  -3  -6 -31  -15.80   21.60
  -3  -6 -31   -4.70    9.40
  -3   6 -31   21.70   11.20
   3   6  31    4.60    8.40
  -3  -6 -29   62.09   32.00
   3  -6  29  145.19   25.80
  -3  -6 -29  111.69   25.00
  -3   6 -29   50.29   23.70
   3   6  29  131.49   25.30
  -3  -6 -27    7.60    8.80
  -3  -6 -27   27.30   21.10
   3  -6  27    0.30    7.10
   3  -6  27    0.70    5.30
   3   6  27    8.50    8.40
  -3   6 -27   11.30    8.90
  -3  -6 -25    1.20    8.10
  -3  -6 -25   -3.30   18.90
   3  -6  25    9.40    7.00
   3  -6  25    4.70    5.50
   3   6  25    6.50    7.40
  -3   6 -25    1.10    8.50
   3  -6  23  120.09   27.60
  -3  -6 -23   94.09   36.30
   3  -6  23  119.79   26.40
  -3  -6 -23  116.79   28.20
  -3   6 -23  124.39   29.10
   3   6  23  129.09   27.70
   3  -6  21   56.89   17.90
  -3  -6 -21   93.29   21.30
   3  -6  21   60.59   18.50
  -3  -6 -21   74.79   28.30
   3   6  21  150.88   21.30
  -3   6 -21   94.59   21.40
   3  -6  19  158.18   30.80
   3  -6  19  114.49   29.40
  -3  -6 -19  201.98   32.60
   3   6  19  185.78   30.90
  -3   6 -19   73.39   30.20
   3  -6  17   47.00   11.30
  -3  -6 -17   33.90   12.60
   3  -6  17   30.20   11.20
   3   6  17   31.30   10.50
  -3   6 -17   60.09   13.60
  -3  -6 -15  113.99   25.00
   3  -6  15  111.39   23.30
   3  -6  15  107.99   23.60
  -3   6 -15   73.89   23.70
   3  -6  13  490.55  114.89
   3  -6  13  547.75  115.09
  -3  -6 -13  727.73  116.39
  -3   6 -13  583.44  116.09
   3  -6  11   17.50    8.90
  -3  -6 -11   27.50   11.00
   3  -6  11   41.80   10.60
  -3   6 -11   48.40   12.30
   3   6  11   39.20   11.40
   3  -6   9   46.00   10.90
  -3  -6  -9   52.79   12.20
   3  -6   9   21.00    9.50
  -3   6  -9   25.90   11.00
   3   6   9   21.10   10.20
   3  -6   7    7.00    5.60
  -3  -6  -7    0.40    6.80
   3  -6   7    5.50    6.20
  -3   6  -7    9.70    7.20
   3   6   7    6.30    6.80
   3  -6   5  214.18   50.69
  -3  -6  -5  333.87   52.89
   3  -6   5  238.78   51.39
   3   6   5  225.88   52.39
  -3   6  -5  255.37   51.79
  -3  -6  -3    5.60    6.90
   3  -6   3   -0.30    6.50
   3  -6   3   11.30    7.50
   3  -6   3    7.00    5.80
  -3   6  -3   -8.90    5.00
   3   6   3    5.00    6.00
   3  -6   1   37.50   11.90
  -3  -6  -1   39.10    8.70
   3  -6   1   32.20   10.40
  -3  -6  -1   28.30   11.90
   3  -6   1   38.30   11.40
   3   6   1   50.79   12.10
  -3   6  -1   31.00   11.10
   3  -6  -1  626.24  135.59
   3  -6  -1  714.23  136.09
  -3  -6   1  684.43  134.39
  -3  -6   1  776.72  136.69
  -3   6   1  610.24  135.89
   3   6  -1  628.64  136.29
   3  -6  -3    8.30    7.30
   3  -6  -3   19.40   14.10
  -3  -6   3    5.70    2.80
  -3  -6   3    8.50    7.60
   3   6  -3    7.00    5.50
  -3   6   3   -5.60    5.00
   3  -6  -5  207.98   63.39
  -3  -6   5  281.57   56.79
  -3  -6   5  279.07   58.89
   3  -6  -5  313.37   58.59
  -3   6   5  326.47   58.89
   3   6  -5  228.28   59.29
  -3  -6   7    7.20    7.70
  -3  -6   7   -3.60    2.40
   3  -6  -7    0.40    5.80
   3  -6  -7   -5.30   12.90
   3   6  -7    4.20    6.10
  -3   6   7   11.00    6.90
   3  -6  -9   -2.90    5.50
  -3  -6   9    3.10    3.00
   3  -6  -9    7.80   15.40
  -3  -6   9   12.60    7.80
  -3   6   9   -2.50    5.50
   3   6  -9   -0.30    5.80
  -3  -6  11    8.30    7.80
   3  -6 -11    2.00    5.70
  -3  -6  11    2.60    3.50
  -3  -6  11    8.60    2.60
   3  -6 -11   -8.10   14.70
  -3  -6  11    3.60    2.90
  -3   6  11   18.80    8.20
   3   6 -11   11.10    8.10
   3  -6 -13  271.77   57.09
  -3  -6  13  236.18   49.40
   3  -6 -13  175.18   47.00
  -3  -6  13  235.48   46.20
   3   6 -13  200.68   48.50
   3   6 -13  288.17   48.90
   3  -6 -15   52.69   12.70
  -3  -6  15   33.70   14.20
   3  -6 -15   43.00   22.00
  -3  -6  15   48.70   11.30
   3   6 -15   27.30   12.70
   3   6 -15   83.49   16.30
   3  -6 -17   54.79   14.00
  -3  -6  17   62.69   13.30
   3  -6 -17   32.80   22.80
  -3  -6  17   50.49   16.00
   3   6 -17   48.10   15.50
   3   6 -17   58.59   15.70
  -3  -6  19   15.70    8.80
   3  -6 -19    2.10    5.80
  -3  -6  19   -4.10    3.60
   3  -6 -19    1.80   14.30
   3   6 -19    4.20    7.10
   3   6 -19   -3.10    6.50
   3  -6 -21   96.59   17.60
  -3  -6  21   69.29   16.80
  -3  -6  21   65.79   19.30
   3  -6 -21   52.79   25.00
   3   6 -21   82.29   19.50
   3   6 -21   50.59   18.30
   3  -6 -23   51.99   24.60
   3  -6 -23   49.50   12.80
  -3  -6  23   65.69   13.20
  -3  -6  23   68.79   17.20
   3   6 -23   28.10   13.50
   3   6 -23   44.70   14.90
  -3  -6  25  133.19   31.10
  -3  -6  25  163.98   29.10
   3  -6 -25  151.58   39.50
   3   6 -25   89.89   29.90
   3   6 -25  118.49   29.90
  -3  -6  27   93.09   25.40
   3  -6 -27  129.09   36.40
  -3  -6  27  126.99   24.20
   3   6 -27   81.89   24.90
   3   6 -27   90.79   25.00
   3  -6 -29   10.30   21.00
  -3  -6  29   48.40   11.90
  -3  -6  29   29.40   13.20
   3   6 -29   23.80   12.00
   3   6 -29   33.60   12.60
   3  -6 -31  413.06  111.39
  -3  -6  31  526.05  104.19
   3   6 -31  466.85  103.69
   3   6 -31  563.74  104.79
  -3  -6  33  104.39   23.20
   3  -6 -33  104.59   35.40
  -3  -6  33  107.69   24.90
   3   6 -33   82.89   24.30
   3   6 -33   74.59   23.20
   3  -6 -35   18.80   22.00
  -3  -6  35    8.60   10.80
  -3  -6  35   -3.70    7.80
   3   6 -35   -7.80    8.40
   3   6 -35   -1.50    8.40
  -3  -6  37   14.30   10.50
   3  -6 -37   33.70   24.70
  -3  -6  37   30.90   13.70
   3   6 -37   45.90   14.50
   3   6 -37   18.90   13.00
  -3  -6  39   17.40   11.50
   3  -6 -39    4.30   23.60
  -3  -6  39    7.20   10.00
   3   6 -39   18.70   12.60
   3   6 -39    7.20   11.40
  -3  -6  41   11.90   16.80
  -3  -6  41   87.99   19.80
   3  -6 -41  107.29   34.70
   3   6 -41   89.09   21.10
   3   6 -41   65.49   20.30
   3  -6 -43  -19.10   22.90
  -3  -6  43    6.10   12.60
  -3  -6  43   15.50   11.00
   3   6 -43   -1.70   10.80
   3   6 -43   16.00   13.40
  -3  -6  45   67.19   21.30
   3  -6 -45  115.89   38.80
  -3  -6  45   85.59   19.60
   3   6 -45   25.80   18.60
  -3  -6  47   16.60   13.00
   3  -6 -47   -5.00   26.10
  -3  -6  47   -0.10    9.60
  -3   6  47   -5.10   13.00
   3   6 -47   -4.70   12.50
  -3  -6  49    5.30   10.80
  -3  -6  49   -1.30   14.30
   3  -6 -49   15.70   32.40
  -3   6  49   -3.80   14.30
   3   6 -49   -1.40   12.50
   3  -6 -51    8.50   28.30
  -3  -6  51    2.70   14.20
  -3  -6  51    5.20   13.10
   3   6 -51   -4.50   12.40
  -3   6  51  -18.20   13.80
  -3  -7 -50   -6.80   31.20
   3  -7  50   -9.80   11.10
  -3   7 -50   -2.50   15.90
   3   7  50  -15.00   15.10
  -3  -7 -48   -6.40   27.80
   3  -7  48   13.80   14.20
  -3   7 -48   26.50   18.20
   3   7  48   42.70   19.40
  -3  -7 -46   38.00   32.10
   3  -7  46   33.30   18.80
  -3   7 -46   90.29   24.40
   3   7  46   76.29   21.60
   3  -7  44    0.20   10.60
  -3  -7 -44   46.10   30.30
   3   7  44   23.10   14.10
  -3   7 -44    9.00   15.20
  -3  -7 -42  -24.80   25.60
   3  -7  42   -5.10    9.50
   3   7  42   28.00   13.40
  -3   7 -42   -3.40   13.10
  -3  -7 -40   -5.40   24.50
   3  -7  40   -5.40    9.00
  -3   7 -40    3.90   12.10
   3   7  40    0.10   12.20
  -3  -7 -38   46.70   28.80
   3  -7  38   26.50   13.00
  -3   7 -38   15.40   14.90
   3   7  38   61.59   16.90
   3  -7  36  186.28   45.90
  -3  -7 -36  170.38   55.99
  -3   7 -36  215.78   48.80
   3   7  36  237.98   47.20
   3  -7  34   28.00   13.10
  -3  -7 -34   47.40   30.10
   3   7  34   45.80   14.70
  -3   7 -34   27.60   15.40
   3  -7  32  150.08   34.10
  -3  -7 -32  113.39   44.30
  -3  -7 -32  212.48   36.00
   3   7  32  128.39   33.80
  -3   7 -32  122.59   35.20
   3  -7  30  124.99   25.50
  -3  -7 -30   38.30   34.70
  -3  -7 -30  134.99   26.20
  -3   7 -30  104.59   27.00
   3   7  30   72.79   23.90
   3  -7  28   31.10   14.00
  -3  -7 -28   61.79   16.70
  -3  -7 -28   55.99   28.20
   3   7  28   65.09   15.90
  -3   7 -28   52.69   17.40
  -3  -7 -26   30.60   26.80
   3  -7  26   -1.20    7.60
  -3  -7 -26   -5.90    8.90
   3   7  26   -1.20    7.70
  -3   7 -26   -2.10    8.70
  -3  -7 -24   70.29   14.80
  -3  -7 -24   29.20   23.50
   3  -7  24   25.50   11.40
   3   7  24   14.70   10.00
  -3   7 -24   21.90   11.70
   3  -7  22  289.27   48.60
   3  -7  22  206.28   47.00
  -3  -7 -22  217.78   49.40
  -3  -7 -22  167.48   55.59
  -3   7 -22  219.68   50.09
  -3  -7 -20    7.60    9.80
   3  -7  20    1.80    6.90
   3  -7  20    8.00    6.40
  -3   7 -20   17.90    9.80
  -3  -7 -18   19.90   11.20
   3  -7  18   35.30   10.10
   3  -7  18   32.00    9.40
  -3   7 -18   10.00   10.50
   3  -7  16  140.79   26.90
   3  -7  16   96.99   26.10
  -3  -7 -16  196.28   30.60
  -3   7 -16   77.99   27.40
  -3  -7 -14   37.80   13.40
   3  -7  14   29.00   11.50
   3  -7  14   63.19   13.00
  -3   7 -14   39.50   13.80
   3  -7  12   49.30   13.10
  -3  -7 -12   52.59   15.20
   3  -7  12   30.70   12.30
   3   7  12   66.09   15.50
  -3   7 -12   45.20   14.50
  -3  -7 -10   26.30   12.70
   3  -7  10   26.30   12.40
   3  -7  10   72.79   12.70
   3  -7  10   18.80   10.60
   3   7  10   37.20   13.00
  -3   7 -10   77.99   15.50
   3  -7   8   91.79   23.30
  -3  -7  -8   70.39   23.20
   3  -7   8   82.59   22.80
   3  -7   8  127.89   23.40
   3   7   8  170.18   26.50
  -3   7  -8   74.29   23.30
  -3  -7  -6    1.60    7.60
   3  -7   6   11.40    8.30
   3  -7   6    3.00    7.70
   3  -7   6    7.70    6.60
  -3   7  -6   -0.90    6.80
   3   7   6   -4.10    6.10
   3  -7   4  195.98   54.49
   3  -7   4  242.48   54.89
  -3  -7  -4  216.38   55.09
  -3  -7  -4  273.97   52.39
   3  -7   4  219.68   53.99
  -3   7  -4  397.56   55.69
   3   7   4  247.48   55.39
   3  -7   2   74.09   17.70
  -3  -7  -2   52.79   16.90
   3  -7   2   48.00   15.10
  -3  -7  -2   79.79   14.10
   3  -7   2   47.60   16.60
   3   7   2   36.40   15.70
  -3   7  -2   86.69   17.90
   3  -7   0   26.30   12.00
  -3  -7   0   47.40    8.70
  -3  -7   0   54.19   14.10
   3  -7   0   37.60   12.60
   3  -7   0   10.50    9.60
  -3   7   0   33.90   12.20
   3   7   0   41.00   12.10
  -3  -7   2   44.30   15.50
   3  -7  -2   48.00   14.80
  -3  -7   2   64.29   12.60
   3  -7  -2   51.29   15.10
   3   7  -2   48.40   15.70
  -3   7   2   64.39   16.70
  -3  -7   4   45.20   15.20
   3  -7  -4   41.00   20.80
   3  -7  -4   66.49   15.30
  -3  -7   4   48.40   11.20
   3   7  -4   50.69   15.00
  -3   7   4   51.39   15.00
   3  -7  -6   10.20    7.80
  -3  -7   6   16.90    4.80
  -3  -7   6   15.40    9.00
   3  -7  -6  -14.70   13.10
   3   7  -6   11.90    8.60
  -3   7   6   29.60    9.70
   3  -7  -8  -11.80   16.60
  -3  -7   8    2.00    8.50
   3  -7  -8   25.50    9.60
  -3  -7   8   25.70    5.80
   3   7  -8   20.20   10.00
  -3   7   8   12.60    9.60
   3  -7 -10  125.99   27.00
  -3  -7  10   98.59   27.80
  -3  -7  10  124.89   24.80
  -3  -7  10  141.39   25.50
   3  -7 -10   64.29   32.80
   3   7 -10   94.69   27.80
  -3   7  10   98.99   27.20
  -3  -7  12   97.59   16.00
   3  -7 -12   36.60   24.90
   3  -7 -12   72.39   17.70
  -3  -7  12   55.89   18.70
  -3   7  12   41.00   17.10
   3   7 -12   64.59   18.40
  -3  -7  14    9.40    9.40
   3  -7 -14   -5.20    6.60
  -3  -7  14   13.90    5.00
   3  -7 -14  -27.20   15.00
   3   7 -14   -0.70    7.40
  -3  -7  16   41.70   15.50
   3  -7 -16   47.40   13.10
  -3  -7  16   39.00   11.10
   3  -7 -16   80.09   25.70
   3   7 -16   55.19   15.40
   3  -7 -18   40.80   28.00
  -3  -7  18   93.19   18.30
   3  -7 -18   67.69   19.10
  -3  -7  18   85.19   21.80
   3   7 -18   75.89   21.20
   3   7 -18   77.09   21.20
   3  -7 -20   40.70   11.60
  -3  -7  20   45.20   10.50
   3  -7 -20   14.00   20.00
  -3  -7  20   44.10   15.40
   3   7 -20   26.80   13.10
   3   7 -20   24.00   11.70
   3  -7 -22   62.19   16.50
   3  -7 -22   87.29   30.90
  -3  -7  22   81.19   20.20
  -3  -7  22   77.79   16.00
   3   7 -22   91.19   19.20
   3   7 -22   21.50   16.60
   3  -7 -24  -22.40   15.60
  -3  -7  24   16.20    7.10
  -3  -7  24   24.00   12.20
   3   7 -24   17.70    9.80
   3   7 -24   16.10   10.70
  -3  -7  26   92.99   20.70
  -3  -7  26   85.39   24.30
   3  -7 -26   47.80   29.40
   3   7 -26   90.69   23.40
   3   7 -26   91.29   23.20
  -3  -7  28   -9.40    5.10
  -3  -7  28   11.00   11.10
   3  -7 -28  -23.50   17.40
   3   7 -28   -1.70    7.90
   3   7 -28    2.80    8.70
   3  -7 -30   21.30   23.90
  -3  -7  30   26.70   14.20
  -3  -7  30   25.30    9.60
   3   7 -30   22.00   12.20
   3   7 -30   16.10   11.00
  -3  -7  32   -0.30   11.60
  -3  -7  32   -2.30    6.90
   3  -7 -32   -2.20   21.30
   3   7 -32   -2.50    9.30
   3   7 -32    4.00    9.40
  -3  -7  34   52.79   19.30
  -3  -7  34   51.49   16.20
   3  -7 -34   59.49   30.90
   3   7 -34   69.99   19.00
   3   7 -34   56.29   19.80
   3  -7 -36   14.90   25.30
  -3  -7  36   41.70   13.40
  -3  -7  36   48.40   17.20
   3   7 -36   39.10   16.00
   3   7 -36   26.40   14.50
  -3  -7  38   -6.60   10.70
   3  -7 -38   -0.70   23.10
  -3  -7  38    6.20    8.90
   3   7 -38  -19.20    8.90
   3   7 -38   -7.50   10.00
   3  -7 -40  -10.90   28.90
  -3  -7  40   13.20   10.40
  -3  -7  40   -3.50   11.20
   3   7 -40  -10.90   11.10
   3   7 -40   14.80   12.40
   3  -7 -42   14.70   30.70
  -3  -7  42   25.90   17.10
  -3  -7  42   57.29   15.90
   3   7 -42   22.80   16.10
  -3  -7  44    6.80   14.00
   3  -7 -44   11.70   30.20
  -3  -7  44    5.40   10.40
   3   7 -44   10.10   14.80
   3  -7 -46  -30.20   25.90
  -3  -7  46  -13.80   13.00
   3   7 -46    8.00   13.50
   3  -7 -48   21.30   34.50
  -3  -7  48   18.80   14.90
   3   7 -48   -5.60   12.90
  -3  -7  50   63.09   21.30
   3  -7 -50    8.70   33.20
   3   7 -50    9.20   16.80
  -3  -8 -47    3.00   34.50
   3  -8  47   -7.60   13.10
   3  -8  47    1.70   11.00
   3   8  47  -15.70   15.10
  -3   8 -47  -10.30   14.80
   3  -8  45   22.50   14.20
  -3  -8 -45  -27.60   32.40
  -3   8 -45    5.30   16.20
   3   8  45   32.40   18.50
   3  -8  43   77.39   27.00
  -3  -8 -43   67.09   44.70
  -3   8 -43  129.49   32.20
   3   8  43  166.88   33.10
  -3  -8 -41  -12.90   30.20
   3  -8  41   21.90   12.50
  -3   8 -41   -5.80   13.10
   3   8  41   -0.60   12.50
   3  -8  39   30.70   13.90
  -3  -8 -39   28.10   30.80
   3   8  39   11.70   15.20
  -3   8 -39   28.00   18.20
   3  -8  37    4.30   10.60
  -3  -8 -37  -63.49   23.60
   3   8  37  -12.80   10.80
  -3   8 -37    3.90   13.10
  -3  -8 -35   12.50   27.50
   3  -8  35   26.70   12.00
  -3   8 -35   31.30   16.20
   3  -8  33   13.20   10.00
  -3  -8 -33   -3.30   29.40
  -3   8 -33    0.70   11.30
  -3  -8 -31  134.59   49.99
   3  -8  31  187.28   37.90
  -3   8 -31  142.89   38.50
  -3  -8 -29   -9.10   10.10
  -3  -8 -29   32.90   24.90
   3  -8  29    0.00    8.10
  -3   8 -29    3.40   10.50
  -3  -8 -27   97.89   28.80
   3  -8  27  154.58   29.00
  -3  -8 -27   56.99   36.80
  -3   8 -27  118.49   29.90
   3  -8  25   23.70   10.70
  -3  -8 -25  -21.40   22.20
  -3  -8 -25   20.50   12.90
  -3   8 -25   18.40   12.00
  -3  -8 -23   36.90   32.10
  -3  -8 -23   82.59   24.00
   3  -8  23   96.39   22.30
  -3   8 -23  108.59   25.20
  -3  -8 -21  -22.10   18.50
  -3  -8 -21   -7.10   10.50
   3  -8  21    2.10    8.00
  -3   8 -21    8.60   10.40
   3  -8  19   96.29   24.20
   3  -8  19  111.99   23.50
  -3  -8 -19   40.40   22.50
  -3   8 -19  144.29   26.60
   3  -8  17   83.89   25.20
   3  -8  17  115.89   27.70
  -3  -8 -17  130.89   28.80
  -3   8 -17  141.09   29.00
  -3  -8 -15   15.10   12.70
   3  -8  15   48.60   12.60
   3  -8  15   48.20   15.20
   3  -8  15   45.60   12.50
  -3   8 -15   21.40   14.10
   3  -8  13   -8.90    6.00
  -3  -8 -13   -5.30    8.90
   3  -8  13   11.80    8.10
   3  -8  13    2.40    9.10
  -3   8 -13  -13.70    7.20
   3  -8  11  143.79   36.00
   3  -8  11  179.28   35.50
   3  -8  11  175.88   34.90
  -3  -8 -11  118.49   35.10
   3   8  11  123.89   35.50
  -3   8 -11  205.28   37.90
   3  -8   9  416.36   82.29
  -3  -8  -9  314.97   83.09
   3  -8   9  396.96   81.79
   3  -8   9  361.76   82.49
  -3   8  -9  495.15   83.69
   3  -8   7  209.18   52.79
   3  -8   7  292.27   52.39
   3  -8   7  256.37   51.49
  -3  -8  -7  212.48   53.29
   3   8   7  268.17   54.19
  -3   8  -7  204.68   52.99
   3  -8   5   28.10   14.00
   3  -8   5   27.70   12.70
  -3  -8  -5   46.80   15.00
  -3  -8  -5   41.80   10.10
   3  -8   5   36.50   11.90
   3   8   5   24.90   13.10
  -3   8  -5   61.39   15.10
  -3  -8  -3    0.50    4.40
   3  -8   3   10.60    9.80
   3  -8   3   24.20   11.40
   3  -8   3    2.40    7.60
  -3  -8  -3    1.30   10.00
   3   8   3   -0.20    7.50
  -3   8  -3   -0.60    7.50
  -3  -8  -1  146.79   33.90
   3  -8   1  173.68   36.50
   3  -8   1  209.68   35.10
   3  -8   1  156.98   35.50
  -3  -8  -1  236.48   37.70
   3   8   1  104.59   34.30
  -3   8  -1  107.89   34.30
   3  -8  -1   39.50   13.40
   3  -8  -1   11.60   11.30
  -3  -8   1   22.50   12.20
   3  -8  -1   53.99   11.30
   3   8  -1   29.30   11.50
  -3   8   1   18.10   11.80
   3  -8  -3   -7.20    6.50
   3  -8  -3    4.40   15.50
  -3  -8   3   -1.30    8.50
   3  -8  -3   10.90    9.00
   3   8  -3    5.40    8.10
  -3   8   3    1.40    7.50
   3  -8  -5  135.89   54.69
  -3  -8   5  240.98   52.19
   3  -8  -5  301.37   52.49
   3  -8  -5  237.48   50.89
   3   8  -5  204.18   51.59
  -3   8   5  280.57   52.39
  -3  -8   7  242.58   48.60
   3  -8  -7  215.68   47.40
   3  -8  -7  128.49   52.89
   3   8  -7  331.37   50.59
  -3   8   7  173.68   47.00
   3  -8  -9  -20.80   16.60
   3  -8  -9   18.70   10.30
  -3  -8   9    4.60    9.50
   3   8  -9   13.60    9.50
  -3   8   9   12.20    8.80
  -3  -8  11  303.47   71.29
   3  -8 -11  322.97   79.69
  -3   8  11  404.16   70.69
   3   8 -11  285.37   71.19
   3  -8 -13  -14.90   20.20
   3  -8 -13   20.40   10.90
  -3  -8  13   25.30   12.60
   3   8 -13   34.50   12.00
  -3  -8  15  204.88   43.00
   3  -8 -15   90.09   45.80
   3  -8 -15  160.78   39.80
   3   8 -15  282.57   44.20
   3  -8 -17  174.88   62.69
   3  -8 -17  233.88   55.39
  -3  -8  17  238.78   57.69
   3   8 -17  358.76   57.29
   3  -8 -19    6.20   20.30
   3  -8 -19    4.40    8.90
  -3  -8  19   19.90   12.10
   3   8 -19   12.90   10.50
  -3  -8  21    4.40   11.60
   3  -8 -21   21.40   22.80
   3   8 -21  -11.20    7.60
  -3  -8  23   95.79   24.80
   3  -8 -23   20.90   27.00
   3   8 -23  126.69   25.20
   3  -8 -25   76.69   34.60
  -3  -8  25   95.49   25.50
   3   8 -25   97.09   25.70
   3   8 -25   85.09   23.70
  -3  -8  27  155.18   37.60
   3  -8 -27   39.10   40.90
   3   8 -27  183.78   38.40
   3   8 -27  194.18   37.30
  -3  -8  29   23.70   14.80
   3  -8 -29  -10.90   21.50
   3   8 -29   41.60   15.00
   3   8 -29   37.60   14.20
   3  -8 -31   16.60   25.50
  -3  -8  31    5.40   12.60
   3   8 -31    8.10   10.70
   3   8 -31   21.80   13.20
   3  -8 -33   76.19   40.30
  -3  -8  33   89.69   29.90
   3   8 -33  124.79   29.30
   3   8 -33  144.59   31.40
   3  -8 -35   40.10   30.80
  -3  -8  35    4.70   15.20
   3   8 -35   17.90   13.10
   3   8 -35   18.80   12.60
   3  -8 -37   18.70   29.30
  -3  -8  37   19.70   16.50
   3   8 -37   32.80   14.80
   3   8 -37   -1.50   11.30
  -3  -8  39   41.20   17.20
   3  -8 -39   -8.00   28.50
   3   8 -39    5.50   13.10
   3  -8 -41   40.90   34.00
  -3  -8  41   -9.10   14.50
   3   8 -41   20.70   14.20
   3  -8 -43   31.70   31.30
  -3  -8  43    8.90   16.40
   3   8 -43    2.10   12.50
  -3  -8  45    9.60   14.60
   3  -8 -45  -30.40   30.60
   3   8 -45    8.20   14.70
   3  -8 -47   80.59   38.40
  -3  -8  47   30.50   18.60
   3   8 -47   45.50   22.10
   3  -9  42   -1.30   15.70
   3  -9  42   -1.70   12.60
  -3  -9 -42  -20.20   32.90
  -3   9 -42   -8.80   13.10
   3  -9  40    6.10   14.80
  -3  -9 -40   36.70   32.80
   3  -9  40    4.50   12.80
  -3   9 -40   14.20   15.60
   3  -9  38    6.50   11.80
   3  -9  38    5.30   14.60
  -3  -9 -38   21.30   32.40
  -3   9 -38    4.90   14.50
   3  -9  36    7.40   14.40
   3  -9  36   -5.50    9.80
  -3  -9 -36  -24.20   25.80
  -3   9 -36   12.60   13.90
   3  -9  34   13.80   10.40
   3  -9  34    2.50   13.50
  -3  -9 -34  -24.80   26.60
  -3   9 -34   11.10   12.50
  -3  -9 -32   83.69   37.10
   3  -9  32   45.20   22.10
   3  -9  32   77.69   20.90
  -3   9 -32   90.99   23.50
  -3  -9 -30    1.90   28.30
   3  -9  30   16.90   11.40
   3  -9  30  -11.70   11.50
  -3   9 -30    2.40   11.90
   3  -9  28    9.80    9.50
  -3  -9 -28   22.50   28.00
   3  -9  28   18.10   13.70
  -3   9 -28    4.80   11.60
   3  -9  26   20.40   10.30
   3  -9  26   -0.60   10.50
  -3  -9 -26    6.90   27.50
  -3  -9 -26    8.90   13.80
  -3   9 -26   -0.30   10.90
  -3  -9 -24   17.10   13.80
   3  -9  24   -3.90    9.20
   3  -9  24   -0.10    8.40
  -3  -9 -24    4.80   25.80
  -3   9 -24    9.30   11.80
   3  -9  22   55.39   16.30
  -3  -9 -22   77.49   19.50
   3  -9  22   42.50   17.10
  -3  -9 -22   74.69   32.30
  -3   9 -22   34.70   16.90
  -3  -9 -20   98.29   27.80
  -3  -9 -20   70.89   36.90
   3  -9  20  135.99   27.60
   3  -9  20   99.29   28.30
  -3   9 -20  130.09   29.80
   3  -9  18   -5.50    9.60
   3  -9  18    2.60    8.70
  -3  -9 -18    2.80   11.90
  -3   9 -18   25.20   12.10
  -3  -9 -16   83.09   17.80
   3  -9  16   29.20   12.30
   3  -9  16   31.80   15.00
  -3   9 -16   26.50   14.90
  -3  -9 -14   14.70   12.00
   3  -9  14   23.50   10.20
   3  -9  14   31.40   13.30
  -3   9 -14    3.30   11.10
   3  -9  12   76.49   20.30
  -3  -9 -12   18.70   17.60
   3  -9  12   75.39   17.90
   3   9  12   80.49   20.90
  -3   9 -12   99.39   21.70
   3  -9  10   -8.80    8.00
   3  -9  10  -10.00    8.50
  -3  -9 -10  -18.60   10.40
   3  -9  10    4.90    8.30
  -3   9 -10    2.00    9.40
   3   9  10    3.00   10.20
  -3  -9  -8   23.80   13.90
   3  -9   8   33.60   14.10
   3  -9   8   50.29   13.20
   3  -9   8   28.20   12.50
   3   9   8   20.60   12.80
  -3   9  -8   41.00   15.50
   3  -9   6   21.80   12.90
   3  -9   6   16.50   11.10
   3  -9   6   29.40   11.00
  -3  -9  -6   31.00   14.50
  -3   9  -6   10.10   10.70
   3   9   6   24.00   12.50
   3  -9   4   52.29   15.20
  -3  -9  -4   20.70   13.60
   3  -9   4   17.00   13.20
   3  -9   4   23.80   12.00
   3   9   4   55.79   15.10
  -3   9  -4   40.20   14.30
   3  -9   2  239.48   70.69
   3  -9   2  449.95   70.99
  -3  -9  -2  332.37   72.39
   3  -9   2  309.67   71.59
   3   9   2  390.26   71.89
  -3   9  -2  304.07   71.89
   3  -9   0  129.19   23.60
   3  -9   0   68.19   23.30
   3  -9   0   82.19   24.40
  -3  -9   0   99.09   24.20
  -3   9   0   92.19   23.70
   3   9   0   70.69   23.10
   3  -9  -2  319.57   68.49
   3  -9  -2  364.46   67.09
   3  -9  -2  253.07   68.59
   3  -9  -2  234.68   73.19
  -3  -9   2  324.87   69.29
  -3   9   2  269.17   68.19
   3   9  -2  432.06   69.19
  -3  -9   4   44.90   15.90
   3  -9  -4   45.10   16.00
   3  -9  -4   68.79   26.30
   3  -9  -4   44.70   14.00
   3   9  -4   42.70   15.50
  -3   9   4   33.60   14.90
   3  -9  -6  196.08   50.49
   3  -9  -6  195.98   58.69
  -3  -9   6  214.78   51.89
   3  -9  -6  240.78   50.59
   3   9  -6  351.56   54.79
  -3   9   6  217.48   51.49
   3  -9  -8   11.50   10.50
   3  -9  -8   -3.30   19.70
  -3  -9   8    8.90   10.50
   3   9  -8    9.00    9.80
  -3   9   8  -10.80    8.00
   3  -9 -10  268.07   51.29
   3  -9 -10  220.88   59.89
  -3  -9  10  223.58   51.49
   3   9 -10  218.48   51.29
  -3   9  10  211.48   50.49
   3  -9 -12   -0.20   26.30
  -3  -9  12   76.99   18.50
   3  -9 -12   18.30   13.20
  -3   9  12   57.59   15.80
   3   9 -12   24.20   13.70
   3  -9 -14   85.09   26.40
  -3  -9  14  138.89   30.10
   3  -9 -14   87.29   36.40
   3   9 -14  146.99   30.00
   3  -9 -16  157.38   34.50
  -3  -9  16  171.38   37.20
   3  -9 -16  135.69   45.60
   3   9 -16  127.29   35.50
   3  -9 -18   45.90   28.00
  -3  -9  18   24.30   14.10
   3  -9 -18    3.50   10.40
   3   9 -18    4.50   10.00
  -3  -9  20  360.76   62.99
   3  -9 -20  192.78   65.49
   3   9 -20  265.67   61.09
   3  -9 -22    1.20   23.30
  -3  -9  22  -11.30   11.60
   3   9 -22    0.10   10.30
  -3  -9  24    0.00   13.40
   3  -9 -24   40.20   25.50
   3   9 -24    2.90   11.10
   3  -9 -26  170.48   51.79
  -3  -9  26  193.38   43.60
   3   9 -26  172.08   42.70
   3  -9 -28   -3.50   21.30
  -3  -9  28   -9.50   12.40
   3   9 -28    5.30   12.40
  -3  -9  30  102.19   28.40
   3  -9 -30   61.29   33.80
   3   9 -30   93.09   26.50
  -3  -9  32  100.19   30.90
   3  -9 -32  126.89   43.90
   3   9 -32  120.99   31.80
   3  -9 -34   87.29   38.40
  -3  -9  34   86.79   27.60
   3   9 -34   94.99   27.60
  -3  -9  36   13.10   15.60
   3  -9 -36   31.70   34.40
   3   9 -36   23.60   15.20
   3  -9 -38  -19.20   26.50
  -3  -9  38   -2.60   14.20
   3   9 -38    1.40   13.60
  -3  -9  40  128.29   31.20
   3  -9 -40  129.79   47.90
   3   9 -40   74.29   28.70
   3  -9 -42   34.50   35.60
  -3  -9  42   16.40   16.30
   3   9 -42   11.90   16.90
   3 -10  37  -30.20   12.20
  -3 -10 -37   27.90   33.50
  -3  10 -37   -8.00   14.80
  -3 -10 -35   23.20   34.50
   3 -10  35  -14.30   13.30
  -3  10 -35   -2.90   14.30
  -3 -10 -33   40.20   36.90
   3 -10  33   53.69   22.30
  -3  10 -33   68.69   22.40
   3 -10  31   15.70   16.20
  -3 -10 -31   -3.20   29.80
  -3  10 -31    3.90   14.50
  -3 -10 -29   97.69   42.80
   3 -10  29   40.80   21.60
  -3  10 -29   68.19   22.60
  -3 -10 -27  -10.30   32.80
   3 -10  27   30.60   15.00
  -3  10 -27    9.80   14.30
   3 -10  25    1.60   11.70
  -3 -10 -25   34.70   23.70
  -3 -10 -25    2.80   30.40
  -3  10 -25  -16.90   10.80
  -3 -10 -23   24.50   29.10
   3 -10  23    9.60   13.80
   3 -10  23    3.90   12.50
  -3 -10 -23    6.70   14.70
  -3  10 -23   -4.30    9.90
   3 -10  21   18.40   14.70
   3 -10  21   45.30   14.70
  -3 -10 -21    2.60   15.70
  -3 -10 -21   17.50   25.50
  -3  10 -21   77.69   18.60
   3 -10  19    2.00    8.80
   3 -10  19    9.10   12.70
  -3 -10 -19  -17.70   12.80
  -3 -10 -19  -19.50   18.40
  -3  10 -19   21.30   13.80
   3 -10  17   36.00   12.60
   3 -10  17   23.10   15.60
  -3 -10 -17   20.90   13.70
  -3  10 -17   21.60   14.70
   3 -10  15   45.90   17.30
   3 -10  15   96.69   22.40
  -3 -10 -15   65.09   21.50
  -3  10 -15   73.59   21.50
   3 -10  13   -6.40    8.30
  -3 -10 -13    4.30   13.40
   3 -10  13    0.40   11.80
  -3  10 -13    2.00   10.60
   3 -10  11  172.78   38.20
  -3 -10 -11  155.18   39.40
   3 -10  11  147.19   40.00
   3  10  11  178.68   40.60
  -3  10 -11  191.88   40.80
  -3 -10  -9  -12.70   12.80
   3 -10   9   15.90    9.70
   3 -10   9    6.30   12.10
   3  10   9    7.70   10.90
  -3  10  -9    1.80    9.30
   3 -10   7   19.40   15.20
   3 -10   7   20.90   11.20
  -3 -10  -7   22.60   14.40
   3  10   7   27.30   12.80
  -3  10  -7   10.90   12.20
   3 -10   5   10.20   12.10
  -3 -10  -5  -12.40   10.70
   3 -10   5   15.00   12.50
   3 -10   5    8.30    9.40
   3  10   5   10.00   12.10
  -3  10  -5    8.70   12.40
   3 -10   3   -4.30   11.40
   3 -10   3    4.70   13.50
  -3 -10  -3   16.90   12.90
   3 -10   3   11.50   10.10
  -3  10  -3   -8.30    9.20
   3  10   3    4.90   10.60
   3 -10   1   20.40   11.60
   3 -10   1   38.50   15.10
   3 -10   1   25.70   14.90
  -3 -10  -1   18.60   13.70
   3  10   1   28.20   14.00
  -3  10  -1   20.10   12.60
   3 -10  -1   22.90   24.10
   3 -10  -1   40.60   15.30
  -3 -10   1   23.90   16.40
   3 -10  -1   28.50   13.30
   3 -10  -1   32.10   14.80
   3  10  -1   40.30   15.70
  -3  10   1   47.60   15.80
   3 -10  -3  175.18   37.50
   3 -10  -3  261.77   42.90
   3 -10  -3  149.39   46.70
  -3 -10   3  136.59   39.10
   3 -10  -3  128.79   38.40
   3  10  -3  240.08   41.80
  -3  10   3  123.09   38.10
   3 -10  -5    6.80   14.30
  -3 -10   5   25.50   14.10
   3 -10  -5   10.90    9.80
   3 -10  -5   -2.10   11.50
   3 -10  -5   15.30   24.30
   3  10  -5   22.90   12.30
  -3  10   5   13.20   11.40
   3 -10  -7   62.39   33.50
   3 -10  -7   99.69   23.10
  -3 -10   7   64.39   22.60
   3  10  -7   59.89   21.90
  -3  10   7  101.59   23.40
  -3 -10   9    5.00   11.80
   3 -10  -9    6.50    9.60
   3 -10  -9  -16.80   11.30
   3 -10  -9  -37.40   23.10
   3  10  -9   -1.80   10.30
  -3  10   9  -18.80    7.60
   3 -10 -11   -0.20   10.60
  -3 -10  11   -1.50   11.40
   3 -10 -11  -23.30   20.90
  -3  10  11    2.20   11.70
   3  10 -11   -7.80    8.90
   3 -10 -13   33.70   30.60
   3 -10 -13   51.79   16.30
  -3 -10  13   51.29   17.80
   3  10 -13   18.70   14.50
   3 -10 -15   -0.80   11.10
  -3 -10  15  -13.10   10.30
   3 -10 -15   25.00   27.00
   3  10 -15   -1.90    9.30
  -3 -10  17   47.80   19.60
   3 -10 -17   80.49   37.70
   3  10 -17   79.09   21.70
  -3 -10  19   34.90   15.70
   3 -10 -19   -8.30   23.50
   3  10 -19   13.70   11.80
  -3 -10  21   19.00   15.90
   3 -10 -21    1.40   27.40
   3  10 -21   25.50   14.30
  -3 -10  23  -11.40   14.40
   3 -10 -23  -12.30   21.70
   3  10 -23   -3.60   10.80
   3 -10 -25  292.17   63.59
  -3 -10  25  196.98   50.29
   3  10 -25  200.38   50.09
  -3 -10  27   38.60   20.20
   3 -10 -27   66.89   31.70
   3  10 -27    2.30   12.80
  -3 -10  29  -16.80   13.60
   3 -10 -29  -10.00   23.80
   3  10 -29   13.20   13.20
   3 -10 -31    6.50   25.00
  -3 -10  31   47.80   19.10
   3  10 -31    5.10   14.40
  -3 -10  33  -27.70   14.50
   3 -10 -33   21.90   31.70
   3  10 -33   -9.80   11.60
   3 -10 -35   47.20   34.60
  -3 -10  35   38.80   20.40
   3  10 -35   44.50   19.80
   3 -10 -37    7.20   33.50
  -3 -10  37    1.20   15.50
   3  10 -37    6.80   14.50
  -3 -11 -32    5.50   38.60
   3 -11  32    6.30   16.80
  -3  11 -32    8.90   16.20
   3 -11  30    2.00   15.50
  -3 -11 -30  -13.00   36.50
  -3  11 -30   -0.70   15.20
   3 -11  28   26.20   16.90
  -3 -11 -28  -21.00   32.90
  -3  11 -28   34.90   18.30
  -3 -11 -26  -44.60   28.80
   3 -11  26   -0.10   15.30
  -3  11 -26   -4.90   13.10
   3 -11  24   -7.50   12.70
  -3 -11 -24  -24.80   29.70
  -3  11 -24   10.60   14.60
  -3 -11 -22   47.90   29.70
   3 -11  22   13.10   16.50
  -3 -11 -22   -0.90   18.50
  -3  11 -22   30.60   18.20
  -3 -11 -20   -6.10   13.40
  -3 -11 -20  -10.90   23.90
   3 -11  20   -2.90   12.70
  -3  11 -20   -3.90   12.00
   3 -11  18   39.80   19.50
  -3 -11 -18   24.10   18.20
  -3 -11 -18   68.39   33.30
  -3  11 -18   26.90   16.90
  -3 -11 -16   12.80   15.70
   3 -11  16   -2.30   14.40
  -3  11 -16    4.50   11.90
   3 -11  14   74.39   22.60
  -3 -11 -14   61.99   22.50
  -3  11 -14   47.20   20.30
   3 -11  12   -3.40   13.10
  -3 -11 -12   14.50   13.80
  -3  11 -12   16.40   13.00
   3 -11  10   32.20   21.70
  -3 -11 -10   67.09   24.00
   3  11  10   94.29   24.10
  -3  11 -10  119.59   26.00
  -3 -11  -8   23.70   21.40
   3 -11   8   95.59   24.90
  -3  11  -8   69.19   22.00
   3  11   8   94.49   23.30
  -3 -11  -6   45.90   21.40
   3 -11   6   55.59   21.00
   3  11   6   96.49   23.70
  -3  11  -6   54.79   19.90
  -3 -11  -4    2.70   14.40
   3 -11   4   24.60   14.70
  -3  11  -4    9.00   13.60
   3  11   4   12.80   12.70
  -3 -11  -2  -24.30   12.70
   3 -11   2   37.00   16.60
   3  11   2  -14.20   10.50
  -3  11  -2    3.90   11.30
  -3 -11   0   -5.40   12.70
   3 -11   0  -10.50   20.20
   3 -11   0   -3.40   13.20
  -3  11   0    6.30   10.90
   3  11   0    9.40   13.50
   3 -11  -2   14.70   26.00
   3 -11  -2   36.40   14.70
  -3 -11   2   -5.20   12.10
   3 -11  -2    9.20   14.40
   3  11  -2  -15.70    9.50
  -3  11   2  -10.30   10.40
   3 -11  -4   -7.70   23.00
   3 -11  -4    4.80   13.20
   3 -11  -4    2.10   13.40
  -3 -11   4    8.60   13.80
  -3  11   4   11.10   12.60
   3  11  -4  -12.30   10.20
   3 -11  -6   85.69   35.40
   3 -11  -6   77.89   22.30
  -3 -11   6   12.60   18.40
   3 -11  -6   47.70   20.60
   3  11  -6  130.59   24.70
  -3  11   6   70.89   20.90
   3 -11  -8   20.90   30.20
   3 -11  -8   -3.10   12.10
  -3 -11   8    7.40   13.80
  -3  11   8    2.60   12.20
   3  11  -8   -8.70    9.70
  -3 -11  10    1.10   12.60
   3 -11 -10   -9.60   11.80
   3 -11 -10   -1.20   26.50
   3  11 -10    3.60   11.40
  -3  11  10    0.70   11.00
  -3 -11  12   61.89   22.10
   3 -11 -12   67.49   20.40
   3 -11 -12    4.20   31.20
   3  11 -12   67.59   20.90
  -3 -11  14   41.10   19.00
   3 -11 -14    5.50   28.80
   3  11 -14   29.50   15.90
  -3 -11  16    8.30   15.40
   3 -11 -16  -28.80   24.40
   3  11 -16   -2.60   11.90
  -3 -11  18  -11.20   10.50
   3 -11 -18   39.40   31.90
   3  11 -18   10.60   12.60
  -3 -11  20  -10.40   12.00
   3 -11 -20   21.40   28.50
   3  11 -20    9.70   13.80
  -3 -11  22    3.10   15.00
   3 -11 -22   -2.80   29.10
   3  11 -22    3.20   13.20
   3 -11 -24   35.00   31.90
  -3 -11  24   46.50   23.50
   3  11 -24   61.09   20.90
   3 -11 -26   -3.70   31.70
  -3 -11  26    5.10   17.10
   3  11 -26   14.60   14.60
   3 -11 -28   14.10   32.20
  -3 -11  28   22.90   21.30
   3  11 -28  102.69   24.30
   3 -11 -30   24.70   29.90
  -3 -11  30   -0.50   15.80
   3  11 -30   -7.70   15.20
  -3 -11  32   20.30   18.90
   3 -11 -32   15.60   30.30
   3  11 -32   12.40   15.70
  -3 -12 -25   40.40   38.90
   3 -12  25   30.30   19.60
  -3  12 -25   55.79   21.40
   3 -12  23   17.40   19.30
  -3 -12 -23  -21.00   28.50
  -3  12 -23   22.20   17.40
  -3 -12 -21   22.80   30.90
   3 -12  21    9.20   15.80
  -3  12 -21    8.60   15.30
   3 -12  19   16.60   17.20
  -3 -12 -19    5.80   32.20
  -3  12 -19  -15.30   13.70
  -3 -12 -17  -36.80   23.30
  -3 -12 -17    3.10   18.00
   3 -12  17  -13.20   16.00
  -3  12 -17   14.00   16.30
   3 -12  15   17.40   18.20
  -3 -12 -15   11.10   17.10
  -3  12 -15   24.10   16.10
  -3 -12 -13   -4.90   14.80
   3 -12  13   11.10   15.70
  -3  12 -13    3.10   13.80
  -3 -12 -11    7.90   17.40
   3 -12  11    6.30   15.70
  -3  12 -11    5.00   14.10
   3  12  11  -13.30   12.00
   3 -12   9    0.50   16.20
  -3 -12  -9   36.50   20.10
  -3  12  -9   20.70   15.20
   3  12   9   20.50   14.90
  -3 -12  -7   -2.60   16.00
   3 -12   7    5.30   17.10
  -3  12  -7    1.20   12.40
   3  12   7    1.80   11.90
  -3 -12  -5    1.80   14.30
   3 -12   5   11.20   16.00
   3  12   5   -3.20   12.90
  -3  12  -5   -5.50   12.40
   3 -12   3   21.10   24.50
   3 -12   3   15.10   15.40
  -3 -12  -3   12.90   15.30
   3  12   3  -10.80   11.40
  -3  12  -3   12.60   12.90
   3 -12   1    3.10   26.70
   3 -12   1   -6.40   14.50
  -3 -12  -1  -17.00   15.10
  -3  12  -1    4.10   14.50
   3  12   1    0.20   15.60
   3 -12  -1   63.79   20.90
   3 -12  -1   32.60   31.50
  -3 -12   1   26.00   18.70
   3  12  -1    5.80   15.40
  -3  12   1   76.99   20.30
  -3 -12   3  -10.90   14.10
   3 -12  -3   -8.60   13.90
   3 -12  -3   23.50   32.40
  -3  12   3   -2.70   12.90
   3  12  -3   -5.10   11.80
   3 -12  -5    4.40   14.40
   3 -12  -5    4.00   28.30
  -3 -12   5    5.10   15.20
  -3  12   5   18.80   14.20
   3  12  -5   27.20   16.00
  -3 -12   7  -14.40   14.80
   3 -12  -7  -11.20   13.40
   3 -12  -7   26.20   30.90
  -3  12   7  -21.00   11.70
   3  12  -7   -1.90   13.10
   3 -12  -9   19.50   34.30
   3 -12  -9   -4.50   15.00
  -3 -12   9  -12.70   14.90
   3 -12  -9  -12.00   16.30
   3  12  -9  -18.80   11.30
  -3  12   9   28.20   14.50
  -3 -12  11    9.40   15.60
   3 -12 -11    7.60   30.00
   3  12 -11  -14.20   11.40
  -3  12  11   -5.40   11.50
  -3 -12  13   43.30   20.20
   3 -12 -13   37.40   35.90
   3  12 -13   78.69   23.30
   3 -12 -15   -9.90   33.00
  -3 -12  15    2.30   14.90
   3  12 -15   -2.20   13.30
   3 -12 -17   57.29   37.90
  -3 -12  17   36.20   23.10
   3  12 -17   71.69   22.40
   3 -12 -19   -2.20   30.00
  -3 -12  19   17.70   19.50
   3  12 -19   14.50   15.90
  -3 -12  21   37.00   18.70
   3 -12 -21   27.20   35.40
   3  12 -21   -8.30   13.70
   3 -12 -23   -1.30   29.30
  -3 -12  23   31.50   18.50
   3  12 -23   -8.10   13.20
   3 -12 -25    2.20   32.70
  -3 -12  25   57.59   25.90
   3  12 -25  170.58   31.70
  -3 -13 -10   22.90   17.80
   3 -13  10   13.30   18.30
  -3  13 -10    2.90   15.20
  -3 -13  -8   25.50   19.10
   3 -13   8   -2.90   16.90
  -3  13  -8   20.90   17.00
   3  13   8   45.90   20.70
   3 -13   6   10.70   17.80
  -3 -13  -6   10.80   19.90
   3  13   6  -19.50   14.40
  -3  13  -6    7.30   14.30
   3 -13   4   11.30   32.20
  -3 -13  -4   -0.80   20.20
   3 -13   4   39.00   20.80
   3  13   4    7.00   17.40
  -3  13  -4    9.60   14.00
   3 -13   2   -3.80   14.70
   3 -13   2  -24.90   29.80
  -3 -13  -2  -15.00   15.70
  -3  13  -2   -0.40   15.20
   3  13   2   -1.90   16.50
   3 -13   0   -2.10   18.20
   3 -13   0   21.50   36.50
  -3 -13   0  -15.10   18.20
   3  13   0    0.50   16.90
  -3  13   0   11.10   15.20
   3 -13  -2  -30.30   33.00
   3 -13  -2   10.60   16.60
  -3 -13   2    5.90   17.20
  -3  13   2   11.50   15.70
   3  13  -2    9.40   15.50
   3 -13  -4    6.60   31.80
  -3 -13   4   -6.10   18.50
   3 -13  -4    8.30   17.70
  -3  13   4   -6.70   13.20
   3  13  -4  -18.50   11.80
   3 -13  -6  -13.10   17.00
   3 -13  -6  -13.50   31.30
  -3 -13   6  -12.70   15.10
  -3  13   6   23.40   15.10
   3  13  -6   -4.70   13.30
   3 -13  -8  -43.20   33.80
  -3 -13   8   17.60   18.70
   3  13  -8   26.00   17.60
  -3  13   8   28.00   16.40
   3 -13 -10  -13.30   37.30
  -3 -13  10   15.90   18.10
   3  13 -10   10.30   16.60
   4   0  58   81.79   22.10
   4   0  58   24.00   18.50
   4   0  56   50.79   19.70
   4   0  56   22.60   15.00
   4   0  54   -6.20   12.10
   4   0  54    2.70   13.10
   4   0  52   58.59   19.20
   4   0  52   62.99   20.50
   4   0  50   25.20   13.80
   4   0  50   45.90   16.50
   4   0  48    9.00   12.00
   4   0  48   31.30   14.80
   4   0  46   17.80   10.50
   4   0  46    5.00   10.30
  -4   0 -44   20.40   23.30
   4   0  44   49.20   16.30
   4   0  44   52.29   16.10
   4   0  42  483.75   72.79
   4   0  42  294.97   71.59
  -4   0 -42  263.87   72.39
  -4   0 -40   36.20   14.30
   4   0  40   14.30   11.20
   4   0  40   22.80   10.30
   4   0  38    9.80    8.00
  -4   0 -38   19.80   11.20
   4   0  38  -12.20    7.00
   4   0  36    4.60    7.20
  -4   0 -36    6.10   10.50
   4   0  36    1.90    7.80
  -4   0 -34    1.00    9.00
   4   0  34   -4.00    6.40
   4   0  34   16.30    8.70
   4   0  32   33.20   10.70
   4   0  32   34.50   10.80
  -4   0 -32   13.10   10.90
  -4   0 -30   10.00    7.10
   4   0  30    2.30    5.30
  -4   0 -30   -9.20    7.20
   4   0  30   -4.00    5.70
  -4   0 -28  152.48   33.80
   4   0  28  151.38   33.40
   4   0  28  169.78   34.00
  -4   0 -28  133.79   33.90
   4   0  26  525.15  108.69
  -4   0 -26  543.65  108.89
  -4   0 -24  285.67   71.29
   4   0  24  354.46   70.59
  -4   0 -24  374.16   70.79
   4   0  24  349.96   70.59
  -4   0 -22   61.99   18.40
   4   0  22   71.79   17.80
   4   0  22   64.29   17.20
  -4   0 -22  114.59   19.40
   4   0  20   46.00   16.10
   4   0  20   75.99   17.30
  -4   0 -20   74.59   17.60
  -4   0 -20  123.79   18.80
  -4   0 -18  268.37   45.30
   4   0  18  184.78   45.10
  -4   0 -18  198.08   45.50
  -4   0 -16  944.21  174.98
   4   0  16  741.53  174.58
  -4   0 -16 1011.50  175.08
   4   0  16  820.52  174.68
   4   0  14    6.30    4.70
   4   0  14    4.40    4.90
  -4   0 -14   20.10    7.20
  -4   0 -14    6.90    5.20
   4   0  12   24.10    6.00
   4   0  12    8.20    4.90
  -4   0 -12    7.60    5.10
   4   0  10  502.35  110.39
  -4   0 -10  524.25  110.69
   4   0  10  626.34  110.79
   4   0   8   59.59   12.30
  -4   0  -8   48.00   11.20
   4   0   8   43.60   12.10
  -4   0  -8   68.19   12.80
  -4   0  -6 1116.49  231.58
   4   0   6 1154.28  231.68
   4   0   6 1353.46  231.58
  -4   0  -6 1026.70  231.08
  -4   0  -4  200.58   40.60
   4   0   4  207.88   40.90
   4   0   4  188.68   41.10
   4   0   4  194.48   40.60
  -4   0  -4  211.48   41.10
   4   0   2   34.70    8.70
   4   0   2   29.10    8.00
  -4   0  -2   28.60    8.20
   4   0   2   39.30    8.00
   4   0   0 1191.88  246.68
   4   0   0 1213.78  246.58
  -4   0   0 1308.37  246.18
  -4   0   0 1245.98  246.68
   4   0   0 1168.28  246.78
   4   0  -2 1548.65  285.87
   4   0  -2 1360.36  286.57
   4   0  -2 1238.78  286.47
  -4   0   2 1339.37  286.27
  -4   0   2 1580.44  285.87
   4   0  -4   61.29   15.60
  -4   0   4   80.79   15.10
   4   0  -4   69.89   14.20
   4   0  -4   60.69   15.60
   4   0  -6   61.19   11.90
  -4   0   6   42.50   10.30
   4   0  -6   40.10   11.40
   4   0  -8 1208.38  233.28
  -4   0   8 1128.29  232.28
   4   0  -8 1157.88  232.88
  -4   0  10  117.29   23.60
   4   0 -10  112.79   25.00
  -4   0  10  107.79   23.10
   4   0 -12   81.99   22.30
  -4   0  12  121.69   21.60
  -4   0  12   90.89   20.40
  -4   0  14  370.36   93.29
   4   0 -14  542.15   94.89
  -4   0  14  503.55   92.99
  -4   0  16  590.14  113.79
   4   0 -16  611.44  115.09
  -4   0  16  525.25  112.99
  -4   0  18 1184.48  228.08
   4   0 -18 1054.99  229.18
  -4   0  18 1141.59  227.28
  -4   0  20  266.47   63.99
  -4   0  20  357.86   63.49
   4   0 -20  282.47   66.39
  -4   0  22  286.97   56.59
   4   0 -22  301.87   59.59
  -4   0  22  259.77   55.59
   4   0 -24   -8.20    7.10
  -4   0  24    8.90    5.40
  -4   0  24    6.90    3.90
  -4   0  26   67.89   16.00
  -4   0  26   63.59   14.30
   4   0 -26   54.19   18.40
  -4   0  28   67.19   14.40
  -4   0  28   59.19   15.70
   4   0 -28   55.59   18.30
  -4   0  30    3.20    4.00
   4   0 -30   -5.40    8.40
  -4   0  30    3.30    5.80
  -4   0  32  346.17   72.39
  -4   0  32  355.96   71.09
   4   0 -32  334.97   75.59
   4   0 -34  156.28   36.70
  -4   0  34  171.18   32.00
  -4   0  34  116.09   33.00
   4   0 -36  116.39   37.00
  -4   0  36  174.78   36.00
  -4   0  36  167.78   33.70
  -4   0  38  184.18   40.10
   4   0 -38  166.78   42.70
   4   0 -40   49.20   19.70
  -4   0  40   64.49   17.20
  -4   0  42   -3.70    7.30
   4   0 -42   15.30   12.90
  -4   0  44   25.70   11.90
   4   0 -44   32.70   16.30
   4   0 -46  108.69   33.60
  -4   0  46  132.99   30.50
   4   0 -48    1.50   14.60
  -4   0  48    0.90    9.40
   4   0 -50   18.40   17.50
  -4   0  50  -14.40    8.40
  -4   0  52   17.20   12.60
   4   0 -52   25.80   18.90
  -4   0  54    4.80   11.70
   4   0 -54   25.20   20.00
   4   0 -56   94.89   30.90
  -4   0  56   80.99   25.00
   4   0 -58  -20.20   19.80
  -4   0  58   12.50   14.00
   4  -1  57   14.80   15.00
   4  -1  57    9.10   13.60
   4   1  57    4.30   13.90
   4   1  57   26.30   15.40
   4  -1  55   16.30   12.70
   4  -1  55    3.00   12.30
   4   1  55   -4.50   12.30
   4   1  55   -2.20   12.70
   4  -1  53   58.89   17.00
   4  -1  53   22.70   15.00
   4   1  53   22.30   14.50
   4   1  53   34.60   16.50
   4  -1  51  -21.20    8.70
   4  -1  51  -11.90    9.90
   4   1  51    4.50   12.70
   4   1  51   -7.70   10.10
   4  -1  49   -0.40    9.40
   4  -1  49   36.80   13.50
   4   1  49    2.00   11.10
   4   1  49   10.40   10.90
  -4  -1 -47   -3.60   19.10
   4  -1  47    0.20    9.40
   4  -1  47   -1.00    8.20
   4   1  47   -6.30    8.60
   4   1  47   -0.60   11.10
  -4  -1 -45  -16.50   13.30
   4  -1  45    7.90   10.50
   4  -1  45    0.60    8.40
   4   1  45    1.90    9.70
   4   1  45    9.70    9.50
   4  -1  43   44.50   14.80
   4  -1  43   64.39   16.50
  -4  -1 -43   42.20   19.30
   4   1  43   48.30   15.30
   4   1  43   32.30   15.60
   4  -1  41   58.79   16.10
  -4  -1 -41   22.30   17.30
   4  -1  41   56.89   15.40
   4   1  41   40.70   15.10
   4   1  41   53.69   15.10
  -4   1 -41   27.20   17.80
   4  -1  39   88.69   21.50
   4  -1  39   76.19   20.40
  -4  -1 -39   51.79   22.50
   4   1  39   69.79   20.40
  -4   1 -39   75.09   21.10
   4   1  39  116.29   22.50
   4  -1  37  170.38   39.40
  -4  -1 -37  291.97   42.90
  -4  -1 -37  142.59   41.00
   4  -1  37  165.88   39.80
   4   1  37  187.08   40.00
   4   1  37  168.48   39.80
  -4   1 -37  164.48   39.80
   4  -1  35    3.10    7.50
  -4  -1 -35    2.70   10.60
  -4  -1 -35   -6.30    7.60
   4  -1  35    6.40    6.80
  -4   1 -35    0.80    8.00
   4   1  35   -3.60    6.30
   4   1  35   -4.00    7.50
  -4  -1 -33   36.50   13.30
   4  -1  33   45.60   13.80
   4  -1  33   33.00   11.70
  -4  -1 -33   47.10   16.10
  -4   1 -33   64.09   14.70
   4   1  33   43.70   13.20
   4   1  33   39.40   12.60
  -4  -1 -31   10.30    8.40
   4  -1  31    9.30    6.70
  -4  -1 -31   13.60   11.10
   4  -1  31   10.30    7.80
   4   1  31   14.10    8.00
   4   1  31   11.70    7.70
  -4   1 -31   15.20    8.50
   4  -1  29   62.69   20.30
  -4  -1 -29   74.79   20.70
   4  -1  29  120.49   21.50
  -4  -1 -29   90.59   23.20
  -4   1 -29  104.79   21.80
   4   1  29   96.89   21.30
   4   1  29   67.99   20.60
  -4  -1 -27  118.09   26.70
   4  -1  27  118.59   26.10
   4  -1  27   99.09   26.00
  -4  -1 -27  122.39   28.60
  -4   1 -27  114.49   26.20
   4   1  27  120.79   26.30
   4   1  27  114.29   26.30
  -4  -1 -25   -4.70    5.70
   4  -1  25    2.50    4.70
  -4  -1 -25    3.50    9.10
   4  -1  25    7.00    6.30
   4   1  25    4.20    5.70
   4   1  25    4.80    5.40
  -4   1 -25    5.30    6.20
   4  -1  23   26.90    9.10
  -4  -1 -23   16.50   12.00
  -4  -1 -23   37.80   10.10
   4  -1  23   27.80    9.70
   4   1  23   17.90    9.20
   4   1  23   32.40    9.50
  -4   1 -23   45.20   10.10
  -4  -1 -21    7.40    5.60
  -4  -1 -21    0.90    8.50
   4  -1  21   -4.80    4.00
   4  -1  21   -1.60    5.80
   4   1  21    6.80    6.00
   4   1  21    4.70    5.30
  -4   1 -21   -5.30    4.80
  -4   1 -21    4.50    5.80
  -4  -1 -19  887.71  201.28
   4  -1  19 1140.29  200.38
   4   1  19 1032.50  200.38
  -4   1 -19  958.00  199.78
   4   1  19  946.01  200.08
   4  -1  17  766.22  163.58
   4  -1  17 1012.80  164.08
  -4  -1 -17  854.01  163.88
  -4  -1 -17  780.72  164.88
  -4   1 -17  645.04  162.98
   4   1  17  899.01  163.68
   4   1  17  808.02  163.68
  -4   1 -17  844.12  163.98
   4  -1  15  413.76   95.89
  -4  -1 -15  561.84   96.29
  -4   1 -15  387.16   95.19
   4   1  15  513.15   96.09
   4   1  15  486.05   95.89
  -4   1 -15  594.94   96.49
   4  -1  13   90.99   17.90
  -4  -1 -13   68.29   17.40
   4  -1  13   68.29   17.60
  -4   1 -13   72.79   16.30
   4   1  13  108.49   17.80
   4   1  13   63.69   17.40
  -4   1 -13   85.99   18.10
  -4  -1 -11  265.47   54.39
   4  -1  11  324.87   54.49
   4  -1  11  239.18   54.39
  -4   1 -11  242.78   53.39
  -4   1 -11  261.37   54.49
   4   1  11  271.87   54.39
   4   1  11  301.17   54.19
   4  -1   9  901.21  187.28
  -4  -1  -9  953.90  187.28
   4  -1   9  870.71  187.18
  -4   1  -9  968.20  187.38
   4   1   9  913.61  186.98
   4   1   9  995.50  187.28
  -4  -1  -7  159.88   33.10
   4  -1   7  161.78   33.10
   4  -1   7  190.78   33.40
   4   1   7  171.48   32.60
[truncated: 1,157,665 more chars]
