# Supplementary material for: Metal‐Free Intermolecular C−H Borylation of N‐Heterocycles at B−B Multiple Bonds
Source: Angew Chem Int Ed Engl. 2022 Dec 22;62(5):e202213284. doi: 10.1002/anie.202213284 (PMC10107673; doi:10.1002/anie.202213284)
Supplement: Supplementary file 9 — Supporting Information [file ANIE-62-0-s006.cif]

data_ToBr112_a

# 1. Submission Details


_publ_contact_author_name         'Prof. Dr. Holger Braunschweig'
_publ_contact_author_address
;
Institut f\"ur Anorganische Chemie
Universit\"at W\"urzburg
Am Hubland
97074 W\"urzburg, Germany
;
_publ_contact_author_email        H.Braunschweig@uni-wuerzburg.de
_publ_contact_author_fax          +49-931-3184623
_publ_contact_author_phone        +49-931-3185260
_publ_requested_journal           ?
_publ_section_title               ?
_publ_section_abstract            ?

loop_
_publ_author_name
'Braunschweig, Holger'
;  Institut fuer Anorganische Chemie
   Universitaet Wuerzburg
   Am Hubland
   D-97074 Wuerzburg, Germany
;
'Nachname, Vorname'
;  Institut fuer Anorganische Chemie
   Universitaet Wuerzburg
   Am Hubland
   D-97074 Wuerzburg, Germany
;
'Radacki, Krzysztof'
;  Institut fuer Anorganische Chemie
   Universitaet Wuerzburg
   Am Hubland
   D-97074 Wuerzburg, Germany
;


_audit_creation_method            'SHELXL-2018/3'
_shelx_SHELXL_version_number      '2018/3'
_chemical_name_systematic         ?
_chemical_name_common             ?
_chemical_melting_point           ?
_chemical_formula_moiety          'C55 H67 B2 N5'
_chemical_formula_sum             'C55 H67 B2 N5'
_chemical_formula_weight          819.75

loop_
 _atom_type_symbol
 _atom_type_description
 _atom_type_scat_dispersion_real
 _atom_type_scat_dispersion_imag
 _atom_type_scat_source
 'C'  'C'   0.0033   0.0016
 'International Tables Vol C Tables 4.2.6.8 and 6.1.1.4'
 'H'  'H'   0.0000   0.0000
 'International Tables Vol C Tables 4.2.6.8 and 6.1.1.4'
 'B'  'B'   0.0013   0.0007
 'International Tables Vol C Tables 4.2.6.8 and 6.1.1.4'
 'N'  'N'   0.0061   0.0033
 'International Tables Vol C Tables 4.2.6.8 and 6.1.1.4'
 
_space_group_crystal_system       monoclinic
_space_group_IT_number            14
_space_group_name_H-M_alt         'P 21/c'
_space_group_name_Hall            '-P 2ybc'

_shelx_space_group_comment
;
The symmetry employed for this shelxl refinement is uniquely defined
by the following loop, which should always be used as a source of
symmetry information in preference to the above space-group names.
They are only intended as comments.
;
 
loop_
 _space_group_symop_operation_xyz
 'x, y, z'
 '-x, y+1/2, -z+1/2'
 '-x, -y, -z'
 'x, -y-1/2, z-1/2'
 
_cell_length_a                    22.6082(5)
_cell_length_b                    10.9231(2)
_cell_length_c                    20.1980(5)
_cell_angle_alpha                 90
_cell_angle_beta                  110.9680(10)
_cell_angle_gamma                 90
_cell_volume                      4657.63(18)
_cell_formula_units_Z             4
_cell_measurement_temperature     100(2)
_cell_measurement_reflns_used     9957
_cell_measurement_theta_min       2.51
_cell_measurement_theta_max       26.71
 

_exptl_special_details
;
The crystal was immersed in a film of perfluoropolyether oil, mounted on a 
polyimide microloop (MicroMounts of MiTeGen) and transferred to stream of cold 
nitrogen (Bruker Kryoflex2).
;
_exptl_crystal_description        block
_exptl_crystal_colour             yellow
_exptl_crystal_density_meas       ?
_exptl_crystal_density_method     ?
_exptl_crystal_density_diffrn     1.169          
_exptl_crystal_F_000              1768
_exptl_transmission_factor_min    ?
_exptl_transmission_factor_max    ?
_exptl_crystal_size_max           0.312
_exptl_crystal_size_mid           0.245
_exptl_crystal_size_min           0.223
_exptl_absorpt_coefficient_mu     0.067
_shelx_estimated_absorpt_T_min    0.979
_shelx_estimated_absorpt_T_max    0.985
_exptl_absorpt_correction_type    multi-scan
_exptl_absorpt_correction_T_min   0.7012
_exptl_absorpt_correction_T_max   0.7454
_exptl_absorpt_process_details    'SadAbs 2016/2 (Bruker AXS)'
_exptl_absorpt_special_details    ?
_diffrn_ambient_temperature       100(2)
_diffrn_radiation_wavelength      0.71073
_diffrn_radiation_type            MoK\a
_diffrn_radiation_monochromator   'multi-layer mirror'
_diffrn_source                    'microfocus sealed tube (Incoatec ImS)'
_diffrn_measurement_device_type   'Bruker D8 Quest'
_diffrn_measurement_method        '\f and \w scans'
_diffrn_detector                  'CMOS area detector (Photon II)'
_diffrn_detector_area_resol_mean  7.5
_diffrn_reflns_number             51935
_diffrn_reflns_av_unetI/netI      0.0360
_diffrn_reflns_av_R_equivalents   0.0515
_diffrn_reflns_limit_h_min        -27
_diffrn_reflns_limit_h_max        27
_diffrn_reflns_limit_k_min        -13
_diffrn_reflns_limit_k_max        13
_diffrn_reflns_limit_l_min        -24
_diffrn_reflns_limit_l_max        24
_diffrn_reflns_theta_min          2.155
_diffrn_reflns_theta_max          26.022
_diffrn_reflns_theta_full         26.000
_diffrn_measured_fraction_theta_max   0.999
_diffrn_measured_fraction_theta_full  0.999
_diffrn_reflns_Laue_measured_fraction_max    0.999
_diffrn_reflns_Laue_measured_fraction_full   0.999
_diffrn_reflns_point_group_measured_fraction_max   0.999
_diffrn_reflns_point_group_measured_fraction_full  0.999
_reflns_number_total              9172
_reflns_number_gt                 7160
_reflns_threshold_expression      'I > 2\s(I)'
_reflns_Friedel_coverage          0.000
_reflns_Friedel_fraction_max      .
_reflns_Friedel_fraction_full     .
 
_reflns_special_details
;
 Reflections were merged by SHELXL according to the crystal
 class for the calculation of statistics and refinement.
 
 _reflns_Friedel_fraction is defined as the number of unique
 Friedel pairs measured divided by the number that would be
 possible theoretically, ignoring centric projections and
 systematic absences.
;
 
_computing_data_collection        'APEX2 ver. 2014.9 (Bruker AXS)'
_computing_cell_refinement        'Saint+ ver. V8.38A (Bruker AXS)'
_computing_data_reduction         'Saint+ ver. V8.38A (Bruker AXS)'
_computing_structure_solution     'SHELXT (Sheldrick, 2014)'
_computing_structure_refinement 'SHELXL-2018/3 (Sheldrick, 2018)'
_computing_molecular_graphics     'ShelXLe (Huebschle et all, 2011)'
_computing_publication_material   'SHELXL-2018/3 (Sheldrick, 2018)'
_refine_special_details
;

 Refinement of F^2^ against ALL reflections. The weighted R-factor wR and 
goodness of fit S are based on F^2^, conventional R-factors R are based on F, 
with F set to zero for negative F^2^. The threshold expression of F^2^ > 
2sigma(F^2^) is used only for calculating R-factors(gt) etc. and is not 
relevant to the choice of reflections for refinement. R-factors based on F^2^ 
are statistically about twice as large as those based on F, and R-factors 
based on ALL data will be even larger.The atomic displacement parameters of 
atoms XXX were restraint with RIGU keyword in ShelXL input ('enhanced rigid 
bond' restraint for all bonds in the connectivity list. Standard values of 
0.004 for both parameters s1 and s2 were used).
The displacement parameters of atoms XXX and XXX of the residue YYY were 
restrained to the same value with similarity restraint SIMU.
The distances between atoms XXX and YYY were restrained during refinement to 
the same value.

;
_refine_ls_structure_factor_coef  Fsqd
_refine_ls_matrix_type            full
_refine_ls_weighting_scheme       calc
_refine_ls_weighting_details
'w=1/[\s^2^(Fo^2^)+(0.0474P)^2^+2.2789P] where P=(Fo^2^+2Fc^2^)/3'
_atom_sites_solution_primary      dual
_atom_sites_solution_secondary    difmap
_atom_sites_solution_hydrogens    geom
_refine_ls_hydrogen_treatment     mixed
_refine_ls_extinction_method      none
_refine_ls_extinction_coef        .
_refine_ls_number_reflns          9172
_refine_ls_number_parameters      671
_refine_ls_number_restraints      439
_refine_ls_R_factor_all           0.0653
_refine_ls_R_factor_gt            0.0471
_refine_ls_wR_factor_ref          0.1197
_refine_ls_wR_factor_gt           0.1068
_refine_ls_goodness_of_fit_ref    1.028
_refine_ls_restrained_S_all       1.008
_refine_ls_shift/su_max           0.001
_refine_ls_shift/su_mean          0.000
 
loop_
 _atom_site_label
 _atom_site_type_symbol
 _atom_site_fract_x
 _atom_site_fract_y
 _atom_site_fract_z
 _atom_site_U_iso_or_equiv
 _atom_site_adp_type
 _atom_site_occupancy
 _atom_site_site_symmetry_order  
 _atom_site_calc_flag
 _atom_site_refinement_flags_posn
 _atom_site_refinement_flags_adp
 _atom_site_refinement_flags_occupancy
 _atom_site_disorder_assembly
 _atom_site_disorder_group
N1 N 0.61094(6) 0.72778(11) 0.36164(7) 0.0192(3) Uani 1 1 d . . . . .
C1 C 0.66785(7) 0.74580(13) 0.41189(8) 0.0177(3) Uani 1 1 d . . . . .
B1 B 0.72768(8) 0.69884(14) 0.39601(8) 0.0164(3) Uani 1 1 d . . . . .
N2 N 0.69501(6) 0.46700(10) 0.38950(6) 0.0164(3) Uani 1 1 d . . . . .
B2 B 0.81792(8) 0.88489(15) 0.42896(8) 0.0175(3) Uani 1 1 d . . . . .
C2 C 0.67374(8) 0.79900(14) 0.47833(8) 0.0234(3) Uani 1 1 d . . . . .
H2 H 0.714590 0.814793 0.512464 0.028 Uiso 1 1 calc R U . . .
N3 N 0.74040(6) 0.52127(11) 0.31563(6) 0.0178(3) Uani 1 1 d . . . . .
C3 C 0.62119(8) 0.82738(15) 0.49323(9) 0.0289(4) Uani 1 1 d . . . . .
H3 H 0.625332 0.860870 0.538083 0.035 Uiso 1 1 calc R U . . .
N5 N 0.88369(6) 0.90694(11) 0.44084(7) 0.0217(3) Uani 1 1 d D . . . .
C5 C 0.50285(9) 0.83058(16) 0.45258(11) 0.0361(4) Uani 1 1 d . . . . .
H5 H 0.503967 0.862461 0.496775 0.043 Uiso 1 1 calc R U . . .
N4 N 0.79260(6) 1.00186(11) 0.43918(6) 0.0187(3) Uani 1 1 d . . . . .
C4 C 0.56058(8) 0.80679(14) 0.44175(9) 0.0252(4) Uani 1 1 d . . . . .
C6 C 0.44610(9) 0.80824(17) 0.40046(12) 0.0398(5) Uani 1 1 d . . . . .
H6 H 0.407970 0.823322 0.408789 0.048 Uiso 1 1 calc R U . . .
C9 C 0.55791(7) 0.75949(13) 0.37558(9) 0.0221(3) Uani 1 1 d . . . . .
C8 C 0.49799(8) 0.73962(15) 0.32175(10) 0.0286(4) Uani 1 1 d . . . . .
H8 H 0.495650 0.709918 0.276670 0.034 Uiso 1 1 calc R U . . .
C7 C 0.44345(8) 0.76306(16) 0.33442(11) 0.0368(4) Uani 1 1 d . . . . .
H7 H 0.403515 0.748606 0.298204 0.044 Uiso 1 1 calc R U . . .
C11 C 0.84323(8) 1.09490(15) 0.46049(10) 0.0287(4) Uani 1 1 d . . . . .
H11A H 0.836925 1.154996 0.421873 0.034 Uiso 1 1 calc R U . A 1
H11B H 0.843270 1.139108 0.503294 0.114(11) Uiso 1 1 calc R . . A 1
C10 C 0.78795(7) 0.75750(13) 0.40633(7) 0.0177(3) Uani 1 1 d . . . . .
H10 H 0.816542 0.703004 0.396566 0.021 Uiso 1 1 calc R U . . .
C13 C 0.72904(7) 1.04119(13) 0.42241(8) 0.0197(3) Uani 1 1 d . . . . .
C15 C 0.64822(8) 1.13302(15) 0.45874(10) 0.0302(4) Uani 1 1 d . . . . .
H15 H 0.635859 1.171873 0.493836 0.036 Uiso 1 1 calc R U . . .
C14 C 0.71053(8) 1.09455(14) 0.47583(8) 0.0235(3) Uani 1 1 d . . . . .
C18 C 0.68493(8) 1.02888(13) 0.35280(9) 0.0250(4) Uani 1 1 d . . . . .
C17 C 0.62204(8) 1.06412(14) 0.33964(10) 0.0324(4) Uani 1 1 d . . . . .
H17 H 0.591106 1.052126 0.293711 0.039 Uiso 1 1 calc R U . . .
C16 C 0.60421(8) 1.11573(15) 0.39185(10) 0.0334(4) Uani 1 1 d . . . . .
H16 H 0.561414 1.139413 0.381613 0.040 Uiso 1 1 calc R U . . .
C19 C 0.70372(9) 0.98161(15) 0.29325(9) 0.0322(4) Uani 1 1 d . . . . .
H19A H 0.664890 0.964887 0.251746 0.039 Uiso 1 1 calc R U . . .
H19B H 0.726516 0.903100 0.308022 0.039 Uiso 1 1 calc R U . . .
C20 C 0.74564(10) 1.06941(18) 0.27093(10) 0.0421(5) Uani 1 1 d . . . . .
H20A H 0.762080 1.027689 0.238154 0.063 Uiso 1 1 calc R U . . .
H20B H 0.781065 1.096154 0.312938 0.063 Uiso 1 1 calc R U . . .
H20C H 0.720690 1.140788 0.247367 0.063 Uiso 1 1 calc R U . . .
C21 C 0.75715(8) 1.10362(16) 0.55128(8) 0.0286(4) Uani 1 1 d . . . . .
H21A H 0.785336 1.174410 0.554257 0.034 Uiso 1 1 calc R U . . .
H21B H 0.783870 1.029140 0.561774 0.034 Uiso 1 1 calc R U . . .
C22 C 0.72862(10) 1.11781(17) 0.60860(10) 0.0370(4) Uani 1 1 d . . . . .
H22A H 0.762312 1.113066 0.655374 0.056 Uiso 1 1 calc R U . . .
H22B H 0.697840 1.052193 0.603993 0.056 Uiso 1 1 calc R U . . .
H22C H 0.707340 1.197314 0.603345 0.056 Uiso 1 1 calc R U . . .
C23 C 0.76198(7) 0.59179(13) 0.26849(8) 0.0195(3) Uani 1 1 d . . . . .
C24 C 0.82392(8) 0.57211(14) 0.27139(9) 0.0263(4) Uani 1 1 d . . . . .
C25 C 0.84300(9) 0.63092(16) 0.22110(10) 0.0351(4) Uani 1 1 d . . . . .
H25 H 0.884764 0.618452 0.221680 0.042 Uiso 1 1 calc R U . . .
C26 C 0.80249(9) 0.70672(16) 0.17061(10) 0.0349(4) Uani 1 1 d . . . . .
H26 H 0.816173 0.745043 0.136364 0.042 Uiso 1 1 calc R U . . .
C27 C 0.74190(9) 0.72695(15) 0.16982(9) 0.0283(4) Uani 1 1 d . . . . .
H27 H 0.714747 0.781285 0.135630 0.034 Uiso 1 1 calc R U . . .
C28 C 0.71968(7) 0.66951(13) 0.21803(8) 0.0210(3) Uani 1 1 d . . . . .
C29 C 0.65280(7) 0.69425(14) 0.21395(8) 0.0238(3) Uani 1 1 d . . . . .
H29A H 0.635857 0.763945 0.181311 0.029 Uiso 1 1 calc R U . . .
H29B H 0.654133 0.719761 0.261499 0.029 Uiso 1 1 calc R U . . .
C30 C 0.60687(8) 0.58718(16) 0.18915(9) 0.0307(4) Uani 1 1 d . . . . .
H30A H 0.563656 0.615630 0.180636 0.046 Uiso 1 1 calc R U . . .
H30B H 0.618225 0.523450 0.225722 0.046 Uiso 1 1 calc R U . . .
H30C H 0.609208 0.553635 0.145153 0.046 Uiso 1 1 calc R U . . .
C31 C 0.87041(9) 0.49129(16) 0.32637(11) 0.0355(4) Uani 1 1 d . . . . .
H31A H 0.852106 0.468254 0.362411 0.043 Uiso 1 1 calc R U . . .
H31B H 0.909675 0.538281 0.350588 0.043 Uiso 1 1 calc R U . . .
C32 C 0.88723(12) 0.3743(2) 0.29475(14) 0.0606(7) Uani 1 1 d . . . . .
H32A H 0.916273 0.324288 0.332857 0.091 Uiso 1 1 calc R U . . .
H32B H 0.907627 0.396324 0.260994 0.091 Uiso 1 1 calc R U . . .
H32C H 0.848520 0.327682 0.270229 0.091 Uiso 1 1 calc R U . . .
C33 C 0.71977(6) 0.56138(13) 0.36617(7) 0.0149(3) Uani 1 1 d . . . . .
C34 C 0.70617(8) 0.34925(14) 0.36038(9) 0.0248(4) Uani 1 1 d . . . . .
H34A H 0.666866 0.300039 0.342130 0.030 Uiso 1 1 calc R U . . .
H34B H 0.739395 0.301083 0.396442 0.030 Uiso 1 1 calc R U . . .
C35 C 0.72778(8) 0.38969(13) 0.30077(8) 0.0219(3) Uani 1 1 d . . . . .
H35A H 0.766549 0.345571 0.302480 0.026 Uiso 1 1 calc R U . . .
H35B H 0.694208 0.376501 0.253849 0.026 Uiso 1 1 calc R U . . .
C36 C 0.67339(7) 0.46731(13) 0.44844(8) 0.0194(3) Uani 1 1 d . . . . .
C37 C 0.71788(9) 0.47332(14) 0.51740(8) 0.0276(4) Uani 1 1 d . . . . .
C38 C 0.69438(12) 0.47202(16) 0.57231(10) 0.0450(5) Uani 1 1 d . . . . .
H38 H 0.723058 0.477789 0.619910 0.054 Uiso 1 1 calc R U . . .
C39 C 0.63053(13) 0.46257(18) 0.55921(12) 0.0531(6) Uani 1 1 d . . . . .
H39 H 0.615686 0.463572 0.597661 0.064 Uiso 1 1 calc R U . . .
C40 C 0.58798(10) 0.45167(16) 0.49096(12) 0.0429(5) Uani 1 1 d . . . . .
H40 H 0.544121 0.443269 0.482880 0.051 Uiso 1 1 calc R U . . .
C41 C 0.60833(8) 0.45279(13) 0.43353(9) 0.0257(4) Uani 1 1 d . . . . .
C42 C 0.56310(8) 0.43700(15) 0.35811(10) 0.0322(4) Uani 1 1 d . . . . .
H42A H 0.577836 0.367106 0.336873 0.039 Uiso 1 1 calc R U . . .
H42B H 0.565412 0.511195 0.330993 0.039 Uiso 1 1 calc R U . . .
C43 C 0.49392(9) 0.41511(19) 0.34865(15) 0.0589(7) Uani 1 1 d . . . . .
H43A H 0.469169 0.401468 0.298353 0.088 Uiso 1 1 calc R U . . .
H43B H 0.477346 0.486825 0.365455 0.088 Uiso 1 1 calc R U . . .
H43C H 0.490790 0.342960 0.376049 0.088 Uiso 1 1 calc R U . . .
C44 C 0.78796(9) 0.47916(17) 0.53110(10) 0.0394(5) Uani 1 1 d . . . . .
H44A H 0.797855 0.561323 0.517138 0.047 Uiso 1 1 calc R U . . .
H44B H 0.797837 0.418636 0.500062 0.047 Uiso 1 1 calc R U . . .
C45 C 0.83144(12) 0.45499(19) 0.60756(11) 0.0606(7) Uani 1 1 d . . . . .
H45A H 0.875654 0.455591 0.610503 0.091 Uiso 1 1 calc R U . . .
H45B H 0.821366 0.374956 0.622766 0.091 Uiso 1 1 calc R U . . .
H45C H 0.825175 0.518915 0.638464 0.091 Uiso 1 1 calc R U . . .
C1_1 C 0.9335(5) 0.8192(10) 0.4539(4) 0.0199(14) Uani 0.507(3) 1 d D U P B 1
C2_1 C 0.9524(3) 0.7457(6) 0.5143(3) 0.0193(11) Uani 0.507(3) 1 d . U P B 1
C3_1 C 1.0326(2) 0.6630(4) 0.4740(3) 0.0237(9) Uani 0.507(3) 1 d . U P B 1
H3_1 H 1.067328 0.608884 0.481633 0.028 Uiso 0.507(3) 1 calc R U P B 1
C4_1 C 1.0029(2) 0.6675(4) 0.5234(2) 0.0231(9) Uani 0.507(3) 1 d . U P B 1
H4_1 H 1.017432 0.616225 0.564028 0.028 Uiso 0.507(3) 1 calc R U P B 1
C5_1 C 1.0128(2) 0.7352(5) 0.4143(3) 0.0239(9) Uani 0.507(3) 1 d . U P B 1
H5_1 H 1.033650 0.730933 0.381050 0.029 Uiso 0.507(3) 1 calc R U P B 1
C6_1 C 0.9614(4) 0.8155(7) 0.4029(3) 0.0220(12) Uani 0.507(3) 1 d . U P B 1
C7_1 C 0.9352(4) 0.8940(9) 0.3369(3) 0.0276(14) Uani 0.507(3) 1 d . U P B 1
H7A_1 H 0.933199 0.979692 0.351923 0.033 Uiso 0.507(3) 1 calc R U P B 1
H7AB_1 H 0.891277 0.867259 0.310228 0.033 Uiso 0.507(3) 1 calc R U P B 1
C8_1 C 0.97166(18) 0.8922(4) 0.28683(19) 0.0369(9) Uani 0.507(3) 1 d . U P B 1
H8A_1 H 0.950467 0.945332 0.246105 0.055 Uiso 0.507(3) 1 calc R U P B 1
H8B_1 H 0.973203 0.808377 0.270289 0.055 Uiso 0.507(3) 1 calc R U P B 1
H8C_1 H 1.014873 0.921894 0.311721 0.055 Uiso 0.507(3) 1 calc R U P B 1
C9_1 C 0.9173(3) 0.7509(5) 0.5652(3) 0.0226(11) Uani 0.507(3) 1 d . U P B 1
H9A_1 H 0.874745 0.714965 0.541598 0.027 Uiso 0.507(3) 1 calc R U P B 1
H9AB_1 H 0.911387 0.837970 0.574997 0.027 Uiso 0.507(3) 1 calc R U P B 1
C10_1 C 0.94900(16) 0.6854(3) 0.63613(18) 0.0309(8) Uani 0.507(3) 1 d . U P B 1
H10A_1 H 0.921251 0.689314 0.663849 0.046 Uiso 0.507(3) 1 calc R U P B 1
H10B_1 H 0.989423 0.725290 0.662485 0.046 Uiso 0.507(3) 1 calc R U P B 1
H10C_1 H 0.956610 0.599574 0.627450 0.046 Uiso 0.507(3) 1 calc R U P B 1
C1_11 C 0.9312(5) 0.8236(10) 0.4353(4) 0.0204(15) Uani 0.493(3) 1 d D U P B 2
C2_11 C 0.9569(3) 0.7378(6) 0.4920(3) 0.0204(11) Uani 0.493(3) 1 d . U P B 2
C3_11 C 1.0059(3) 0.6594(4) 0.4921(3) 0.0270(10) Uani 0.493(3) 1 d . U P B 2
H3_11 H 1.022820 0.602307 0.529621 0.032 Uiso 0.493(3) 1 calc R U P B 2
C4_11 C 1.0299(2) 0.6641(5) 0.4382(3) 0.0336(11) Uani 0.493(3) 1 d . U P B 2
H4_11 H 1.064234 0.612836 0.439604 0.040 Uiso 0.493(3) 1 calc R U P B 2
C5_11 C 1.0036(2) 0.7442(5) 0.3821(3) 0.0315(11) Uani 0.493(3) 1 d . U P B 2
H5_11 H 1.019751 0.745531 0.344656 0.038 Uiso 0.493(3) 1 calc R U P B 2
C6_11 C 0.9541(4) 0.8228(8) 0.3789(3) 0.0226(12) Uani 0.493(3) 1 d . U P B 2
C7_11 C 0.9250(4) 0.9006(9) 0.3145(3) 0.0302(15) Uani 0.493(3) 1 d . U P B 2
H7A_11 H 0.885165 0.936378 0.315705 0.036 Uiso 0.493(3) 1 calc R U P B 2
H7AB_11 H 0.914183 0.848322 0.271800 0.036 Uiso 0.493(3) 1 calc R U P B 2
C8_11 C 0.9689(2) 1.0052(4) 0.3087(2) 0.0431(11) Uani 0.493(3) 1 d . U P B 2
H8A_11 H 0.947975 1.051378 0.264920 0.065 Uiso 0.493(3) 1 calc R U P B 2
H8B_11 H 1.008634 0.970556 0.307860 0.065 Uiso 0.493(3) 1 calc R U P B 2
H8C_11 H 0.977981 1.059978 0.349551 0.065 Uiso 0.493(3) 1 calc R U P B 2
C9_11 C 0.9324(3) 0.7316(5) 0.5517(3) 0.0255(12) Uani 0.493(3) 1 d . U P B 2
H9A_11 H 0.946342 0.653540 0.577502 0.031 Uiso 0.493(3) 1 calc R U P B 2
H9AB_11 H 0.885514 0.731218 0.531740 0.031 Uiso 0.493(3) 1 calc R U P B 2
C10_11 C 0.95466(17) 0.8382(3) 0.60465(18) 0.0297(8) Uani 0.493(3) 1 d . U P B 2
H10A_11 H 0.936923 0.828621 0.642084 0.045 Uiso 0.493(3) 1 calc R U P B 2
H10B_11 H 0.940214 0.915831 0.579829 0.045 Uiso 0.493(3) 1 calc R U P B 2
H10C_11 H 1.001014 0.837941 0.625746 0.045 Uiso 0.493(3) 1 calc R U P B 2
C1_2 C 0.9011(3) 1.0311(6) 0.4748(5) 0.0239(14) Uani 0.472(15) 1 d . U P B 1
H1A_2 H 0.923709 1.022753 0.526598 0.029 Uiso 0.472(15) 1 calc R U P B 1
H1AB_2 H 0.928830 1.075286 0.454431 0.029 Uiso 0.472(15) 1 calc R U P B 1
C1_21 C 0.9000(3) 1.0367(5) 0.4445(5) 0.0252(12) Uani 0.528(15) 1 d . U P B 2
H1A_21 H 0.901845 1.066599 0.399041 0.030 Uiso 0.528(15) 1 calc R U P B 2
H1AB_21 H 0.940908 1.053385 0.483089 0.030 Uiso 0.528(15) 1 calc R U P B 2
 
loop_
 _atom_site_aniso_label
 _atom_site_aniso_U_11
 _atom_site_aniso_U_22
 _atom_site_aniso_U_33
 _atom_site_aniso_U_23
 _atom_site_aniso_U_13
 _atom_site_aniso_U_12
N1 0.0184(7) 0.0149(6) 0.0254(7) 0.0006(5) 0.0093(5) 0.0008(5)
C1 0.0198(8) 0.0127(7) 0.0209(7) 0.0014(6) 0.0077(6) -0.0019(6)
B1 0.0196(8) 0.0133(7) 0.0144(8) 0.0013(6) 0.0036(7) -0.0007(6)
N2 0.0194(6) 0.0119(6) 0.0197(6) -0.0007(5) 0.0093(5) -0.0012(5)
B2 0.0192(8) 0.0192(8) 0.0133(8) 0.0000(6) 0.0048(7) -0.0012(7)
C2 0.0278(9) 0.0215(8) 0.0223(8) -0.0027(6) 0.0106(7) -0.0013(6)
N3 0.0229(7) 0.0126(6) 0.0212(6) -0.0009(5) 0.0118(5) -0.0020(5)
C3 0.0391(10) 0.0264(8) 0.0274(9) -0.0019(7) 0.0194(8) 0.0014(7)
N5 0.0165(6) 0.0150(6) 0.0316(7) -0.0013(5) 0.0061(6) -0.0023(5)
C5 0.0414(11) 0.0285(9) 0.0525(12) 0.0093(8) 0.0337(10) 0.0094(8)
N4 0.0181(6) 0.0160(6) 0.0209(6) -0.0028(5) 0.0056(5) -0.0031(5)
C4 0.0291(9) 0.0178(7) 0.0363(9) 0.0055(7) 0.0209(8) 0.0045(7)
C6 0.0284(10) 0.0332(10) 0.0706(14) 0.0174(9) 0.0333(10) 0.0113(8)
C9 0.0213(8) 0.0142(7) 0.0337(9) 0.0052(6) 0.0133(7) 0.0028(6)
C8 0.0217(8) 0.0215(8) 0.0410(10) 0.0050(7) 0.0092(7) 0.0026(7)
C7 0.0190(9) 0.0295(9) 0.0615(13) 0.0135(9) 0.0138(9) 0.0045(7)
C11 0.0287(9) 0.0222(8) 0.0394(10) -0.0119(7) 0.0173(8) -0.0099(7)
C10 0.0172(7) 0.0174(7) 0.0179(7) 0.0004(6) 0.0055(6) 0.0023(6)
C13 0.0208(8) 0.0122(7) 0.0259(8) 0.0025(6) 0.0080(6) -0.0013(6)
C15 0.0334(10) 0.0205(8) 0.0433(10) 0.0097(7) 0.0218(8) 0.0043(7)
C14 0.0279(9) 0.0166(7) 0.0296(9) 0.0053(6) 0.0149(7) 0.0009(6)
C18 0.0290(9) 0.0124(7) 0.0271(8) 0.0022(6) 0.0020(7) -0.0029(6)
C17 0.0268(9) 0.0168(8) 0.0401(10) 0.0064(7) -0.0044(8) -0.0048(7)
C16 0.0235(9) 0.0209(8) 0.0564(12) 0.0095(8) 0.0150(8) 0.0005(7)
C19 0.0445(11) 0.0190(8) 0.0219(8) -0.0018(7) -0.0019(7) 0.0038(7)
C20 0.0637(14) 0.0406(11) 0.0225(9) -0.0005(8) 0.0160(9) 0.0039(10)
C21 0.0369(10) 0.0255(8) 0.0270(9) 0.0012(7) 0.0159(8) 0.0033(7)
C22 0.0504(12) 0.0339(10) 0.0347(10) 0.0020(8) 0.0249(9) 0.0039(9)
C23 0.0267(8) 0.0147(7) 0.0216(8) -0.0020(6) 0.0142(6) -0.0045(6)
C24 0.0301(9) 0.0211(8) 0.0344(9) -0.0020(7) 0.0195(7) -0.0028(7)
C25 0.0390(11) 0.0297(9) 0.0500(11) -0.0003(8) 0.0324(9) -0.0034(8)
C26 0.0519(12) 0.0277(9) 0.0374(10) 0.0002(8) 0.0310(9) -0.0086(8)
C27 0.0431(10) 0.0199(8) 0.0244(8) -0.0003(7) 0.0150(8) -0.0057(7)
C28 0.0284(8) 0.0156(7) 0.0192(7) -0.0044(6) 0.0089(6) -0.0050(6)
C29 0.0274(9) 0.0218(8) 0.0194(8) 0.0014(6) 0.0050(7) -0.0004(7)
C30 0.0311(9) 0.0293(9) 0.0298(9) 0.0009(7) 0.0087(7) -0.0057(7)
C31 0.0281(9) 0.0329(9) 0.0522(12) 0.0082(9) 0.0226(9) 0.0054(8)
C32 0.0747(17) 0.0475(13) 0.0869(17) 0.0226(12) 0.0622(15) 0.0326(12)
C33 0.0115(7) 0.0169(7) 0.0149(7) 0.0027(6) 0.0029(5) 0.0012(5)
C34 0.0353(9) 0.0137(7) 0.0312(9) -0.0022(6) 0.0192(8) -0.0013(6)
C35 0.0305(9) 0.0126(7) 0.0266(8) -0.0022(6) 0.0150(7) -0.0024(6)
C36 0.0283(8) 0.0118(7) 0.0229(8) 0.0012(6) 0.0149(7) -0.0001(6)
C37 0.0434(10) 0.0172(7) 0.0219(8) 0.0015(6) 0.0113(7) -0.0017(7)
C38 0.0908(17) 0.0250(9) 0.0256(10) 0.0001(7) 0.0286(11) -0.0030(10)
C39 0.104(2) 0.0288(10) 0.0575(14) 0.0010(9) 0.0663(15) 0.0001(11)
C40 0.0575(13) 0.0217(9) 0.0745(15) 0.0025(9) 0.0539(12) 0.0023(9)
C41 0.0297(9) 0.0119(7) 0.0436(10) 0.0020(7) 0.0228(8) 0.0010(6)
C42 0.0191(8) 0.0195(8) 0.0550(11) 0.0015(8) 0.0098(8) -0.0002(7)
C43 0.0235(10) 0.0338(11) 0.115(2) 0.0191(12) 0.0187(12) -0.0004(8)
C44 0.0402(11) 0.0317(10) 0.0322(10) 0.0066(8) -0.0044(8) -0.0039(8)
C45 0.0776(17) 0.0333(11) 0.0373(12) -0.0006(9) -0.0205(11) 0.0042(11)
C1_1 0.015(2) 0.017(2) 0.025(3) -0.001(2) 0.004(2) -0.0058(15)
C2_1 0.0164(18) 0.0209(18) 0.022(3) -0.002(2) 0.009(2) -0.0016(14)
C3_1 0.0233(19) 0.0237(17) 0.028(2) -0.001(2) 0.013(2) 0.0033(15)
C4_1 0.0208(17) 0.0241(17) 0.026(2) -0.0023(18) 0.0097(18) 0.0013(13)
C5_1 0.0192(19) 0.029(2) 0.023(2) -0.001(2) 0.0071(19) -0.0027(15)
C6_1 0.019(2) 0.0235(18) 0.022(3) 0.000(2) 0.005(2) -0.0061(15)
C7_1 0.025(3) 0.034(2) 0.023(3) -0.004(3) 0.007(3) -0.0072(19)
C8_1 0.039(2) 0.045(2) 0.0306(19) 0.0002(16) 0.0172(16) -0.0068(17)
C9_1 0.019(2) 0.026(2) 0.025(2) 0.0005(16) 0.0110(16) 0.0026(17)
C10_1 0.0292(18) 0.0355(19) 0.0303(18) 0.0016(15) 0.0133(15) 0.0022(15)
C1_11 0.014(2) 0.0141(19) 0.028(3) 0.003(3) 0.001(3) -0.0016(15)
C2_11 0.0166(18) 0.0183(18) 0.027(3) -0.004(2) 0.008(2) -0.0043(14)
C3_11 0.024(2) 0.0231(17) 0.033(3) -0.005(2) 0.009(2) 0.0033(16)
C4_11 0.023(2) 0.032(2) 0.047(3) -0.009(3) 0.014(2) 0.0002(16)
C5_11 0.028(2) 0.030(2) 0.040(3) -0.010(2) 0.016(2) -0.0062(16)
C6_11 0.019(2) 0.022(2) 0.027(3) -0.007(3) 0.009(3) -0.0065(17)
C7_11 0.034(3) 0.033(2) 0.025(3) -0.009(3) 0.011(3) -0.012(2)
C8_11 0.049(2) 0.047(2) 0.037(2) -0.0003(18) 0.0195(19) -0.0162(19)
C9_11 0.018(3) 0.023(2) 0.031(3) 0.003(2) 0.0049(19) 0.0016(18)
C10_11 0.034(2) 0.0314(18) 0.0256(18) 0.0015(14) 0.0129(15) 0.0011(15)
C1_2 0.0198(19) 0.0159(18) 0.036(4) -0.002(3) 0.010(3) -0.0051(14)
C1_21 0.0222(18) 0.0178(17) 0.037(3) -0.003(2) 0.013(3) -0.0046(13)
 
_geom_special_details
;
 All esds (except the esd in the dihedral angle between two l.s. planes)
 are estimated using the full covariance matrix.  The cell esds are taken
 into account individually in the estimation of esds in distances, angles
 and torsion angles; correlations between esds in cell parameters are only
 used when they are defined by crystal symmetry.  An approximate (isotropic)
 treatment of cell esds is used for estimating esds involving l.s. planes.
;
 
loop_
 _geom_bond_atom_site_label_1
 _geom_bond_atom_site_label_2
 _geom_bond_distance
 _geom_bond_site_symmetry_2
 _geom_bond_publ_flag
N1 C1 1.3378(19) . ?
N1 C9 1.3706(19) . ?
C1 C2 1.424(2) . ?
C1 B1 1.583(2) . ?
B1 C10 1.452(2) . ?
B1 C33 1.604(2) . ?
N2 C33 1.3368(18) . ?
N2 C36 1.4398(18) . ?
N2 C34 1.4731(18) . ?
B2 N5 1.439(2) . ?
B2 N4 1.445(2) . ?
B2 C10 1.544(2) . ?
C2 C3 1.362(2) . ?
C2 H2 0.9500 . ?
N3 C33 1.3386(18) . ?
N3 C23 1.4388(18) . ?
N3 C35 1.4751(18) . ?
C3 C4 1.411(2) . ?
C3 H3 0.9500 . ?
N5 C1_1 1.430(5) . ?
N5 C1_11 1.442(6) . ?
N5 C1_21 1.459(6) . ?
N5 C1_2 1.507(7) . ?
C5 C6 1.359(3) . ?
C5 C4 1.423(2) . ?
C5 H5 0.9500 . ?
N4 C13 1.4198(19) . ?
N4 C11 1.4750(19) . ?
C4 C9 1.414(2) . ?
C6 C7 1.403(3) . ?
C6 H6 0.9500 . ?
C9 C8 1.418(2) . ?
C8 C7 1.370(2) . ?
C8 H8 0.9500 . ?
C7 H7 0.9500 . ?
C11 C1_2 1.418(6) . ?
C11 C1_21 1.566(6) . ?
C11 H11A 0.9900 . ?
C11 H11B 0.9900 . ?
C10 H10 0.9500 . ?
C13 C18 1.409(2) . ?
C13 C14 1.415(2) . ?
C15 C16 1.374(3) . ?
C15 C14 1.390(2) . ?
C15 H15 0.9500 . ?
C14 C21 1.515(2) . ?
C18 C17 1.403(2) . ?
C18 C19 1.503(2) . ?
C17 C16 1.377(3) . ?
C17 H17 0.9500 . ?
C16 H16 0.9500 . ?
C19 C20 1.525(3) . ?
C19 H19A 0.9900 . ?
C19 H19B 0.9900 . ?
C20 H20A 0.9800 . ?
C20 H20B 0.9800 . ?
C20 H20C 0.9800 . ?
C21 C22 1.521(2) . ?
C21 H21A 0.9900 . ?
C21 H21B 0.9900 . ?
C22 H22A 0.9800 . ?
C22 H22B 0.9800 . ?
C22 H22C 0.9800 . ?
C23 C24 1.397(2) . ?
C23 C28 1.406(2) . ?
C24 C25 1.394(2) . ?
C24 C31 1.511(2) . ?
C25 C26 1.377(3) . ?
C25 H25 0.9500 . ?
C26 C27 1.382(3) . ?
C26 H26 0.9500 . ?
C27 C28 1.394(2) . ?
C27 H27 0.9500 . ?
C28 C29 1.509(2) . ?
C29 C30 1.525(2) . ?
C29 H29A 0.9900 . ?
C29 H29B 0.9900 . ?
C30 H30A 0.9800 . ?
C30 H30B 0.9800 . ?
C30 H30C 0.9800 . ?
C31 C32 1.536(3) . ?
C31 H31A 0.9900 . ?
C31 H31B 0.9900 . ?
C32 H32A 0.9800 . ?
C32 H32B 0.9800 . ?
C32 H32C 0.9800 . ?
C34 C35 1.518(2) . ?
C34 H34A 0.9900 . ?
C34 H34B 0.9900 . ?
C35 H35A 0.9900 . ?
C35 H35B 0.9900 . ?
C36 C37 1.398(2) . ?
C36 C41 1.401(2) . ?
C37 C38 1.391(2) . ?
C37 C44 1.509(3) . ?
C38 C39 1.375(3) . ?
C38 H38 0.9500 . ?
C39 C40 1.375(3) . ?
C39 H39 0.9500 . ?
C40 C41 1.393(2) . ?
C40 H40 0.9500 . ?
C41 C42 1.510(3) . ?
C42 C43 1.525(2) . ?
C42 H42A 0.9900 . ?
C42 H42B 0.9900 . ?
C43 H43A 0.9800 . ?
C43 H43B 0.9800 . ?
C43 H43C 0.9800 . ?
C44 C45 1.528(3) . ?
C44 H44A 0.9900 . ?
C44 H44B 0.9900 . ?
C45 H45A 0.9800 . ?
C45 H45B 0.9800 . ?
C45 H45C 0.9800 . ?
C1_1 C6_1 1.388(9) . ?
C1_1 C2_1 1.393(9) . ?
C2_1 C4_1 1.384(8) . ?
C2_1 C9_1 1.508(5) . ?
C3_1 C5_1 1.375(6) . ?
C3_1 C4_1 1.389(5) . ?
C3_1 H3_1 0.9500 . ?
C4_1 H4_1 0.9500 . ?
C5_1 C6_1 1.407(9) . ?
C5_1 H5_1 0.9500 . ?
C6_1 C7_1 1.515(7) . ?
C7_1 C8_1 1.516(9) . ?
C7_1 H7A_1 0.9900 . ?
C7_1 H7AB_1 0.9900 . ?
C8_1 H8A_1 0.9800 . ?
C8_1 H8B_1 0.9800 . ?
C8_1 H8C_1 0.9800 . ?
C9_1 C10_1 1.530(7) . ?
C9_1 H9A_1 0.9900 . ?
C9_1 H9AB_1 0.9900 . ?
C10_1 H10A_1 0.9800 . ?
C10_1 H10B_1 0.9800 . ?
C10_1 H10C_1 0.9800 . ?
C1_11 C6_11 1.411(9) . ?
C1_11 C2_11 1.432(9) . ?
C2_11 C3_11 1.400(8) . ?
C2_11 C9_11 1.498(6) . ?
C3_11 C4_11 1.379(7) . ?
C3_11 H3_11 0.9500 . ?
C4_11 C5_11 1.387(7) . ?
C4_11 H4_11 0.9500 . ?
C5_11 C6_11 1.393(9) . ?
C5_11 H5_11 0.9500 . ?
C6_11 C7_11 1.494(8) . ?
C7_11 C8_11 1.545(10) . ?
C7_11 H7A_11 0.9900 . ?
C7_11 H7AB_11 0.9900 . ?
C8_11 H8A_11 0.9800 . ?
C8_11 H8B_11 0.9800 . ?
C8_11 H8C_11 0.9800 . ?
C9_11 C10_11 1.538(7) . ?
C9_11 H9A_11 0.9900 . ?
C9_11 H9AB_11 0.9900 . ?
C10_11 H10A_11 0.9800 . ?
C10_11 H10B_11 0.9800 . ?
C10_11 H10C_11 0.9800 . ?
C1_2 H1A_2 0.9900 . ?
C1_2 H1AB_2 0.9900 . ?
C1_21 H1A_21 0.9900 . ?
C1_21 H1AB_21 0.9900 . ?
 
loop_
 _geom_angle_atom_site_label_1
 _geom_angle_atom_site_label_2
 _geom_angle_atom_site_label_3
 _geom_angle
 _geom_angle_site_symmetry_1
 _geom_angle_site_symmetry_3
 _geom_angle_publ_flag
C1 N1 C9 118.78(13) . . ?
N1 C1 C2 121.00(13) . . ?
N1 C1 B1 117.27(13) . . ?
C2 C1 B1 121.64(13) . . ?
C10 B1 C1 130.85(13) . . ?
C10 B1 C33 116.09(13) . . ?
C1 B1 C33 113.02(12) . . ?
C33 N2 C36 126.77(12) . . ?
C33 N2 C34 112.29(11) . . ?
C36 N2 C34 119.31(11) . . ?
N5 B2 N4 105.47(13) . . ?
N5 B2 C10 121.21(13) . . ?
N4 B2 C10 133.25(14) . . ?
C3 C2 C1 120.43(15) . . ?
C3 C2 H2 119.8 . . ?
C1 C2 H2 119.8 . . ?
C33 N3 C23 128.50(12) . . ?
C33 N3 C35 112.29(11) . . ?
C23 N3 C35 118.27(11) . . ?
C2 C3 C4 119.66(15) . . ?
C2 C3 H3 120.2 . . ?
C4 C3 H3 120.2 . . ?
C1_1 N5 B2 128.1(6) . . ?
B2 N5 C1_11 129.4(6) . . ?
B2 N5 C1_21 113.5(2) . . ?
C1_11 N5 C1_21 115.8(6) . . ?
C1_1 N5 C1_2 117.3(6) . . ?
B2 N5 C1_2 108.2(3) . . ?
C6 C5 C4 120.78(18) . . ?
C6 C5 H5 119.6 . . ?
C4 C5 H5 119.6 . . ?
C13 N4 B2 130.72(12) . . ?
C13 N4 C11 118.34(12) . . ?
B2 N4 C11 110.20(12) . . ?
C3 C4 C9 117.18(14) . . ?
C3 C4 C5 124.07(16) . . ?
C9 C4 C5 118.75(16) . . ?
C5 C6 C7 120.46(16) . . ?
C5 C6 H6 119.8 . . ?
C7 C6 H6 119.8 . . ?
N1 C9 C4 122.82(14) . . ?
N1 C9 C8 118.01(15) . . ?
C4 C9 C8 119.14(14) . . ?
C7 C8 C9 120.32(17) . . ?
C7 C8 H8 119.8 . . ?
C9 C8 H8 119.8 . . ?
C8 C7 C6 120.54(18) . . ?
C8 C7 H7 119.7 . . ?
C6 C7 H7 119.7 . . ?
C1_2 C11 N4 106.5(3) . . ?
N4 C11 C1_21 105.5(2) . . ?
C1_2 C11 H11A 110.4 . . ?
N4 C11 H11A 110.4 . . ?
C1_2 C11 H11B 110.4 . . ?
N4 C11 H11B 110.4 . . ?
H11A C11 H11B 108.6 . . ?
B1 C10 B2 136.93(14) . . ?
B1 C10 H10 111.5 . . ?
B2 C10 H10 111.5 . . ?
C18 C13 C14 120.21(14) . . ?
C18 C13 N4 120.25(14) . . ?
C14 C13 N4 119.53(14) . . ?
C16 C15 C14 121.03(16) . . ?
C16 C15 H15 119.5 . . ?
C14 C15 H15 119.5 . . ?
C15 C14 C13 119.02(15) . . ?
C15 C14 C21 120.58(14) . . ?
C13 C14 C21 120.33(14) . . ?
C17 C18 C13 118.04(16) . . ?
C17 C18 C19 119.99(15) . . ?
C13 C18 C19 121.96(15) . . ?
C16 C17 C18 121.43(16) . . ?
C16 C17 H17 119.3 . . ?
C18 C17 H17 119.3 . . ?
C15 C16 C17 120.11(16) . . ?
C15 C16 H16 119.9 . . ?
C17 C16 H16 119.9 . . ?
C18 C19 C20 113.82(14) . . ?
C18 C19 H19A 108.8 . . ?
C20 C19 H19A 108.8 . . ?
C18 C19 H19B 108.8 . . ?
C20 C19 H19B 108.8 . . ?
H19A C19 H19B 107.7 . . ?
C19 C20 H20A 109.5 . . ?
C19 C20 H20B 109.5 . . ?
H20A C20 H20B 109.5 . . ?
C19 C20 H20C 109.5 . . ?
H20A C20 H20C 109.5 . . ?
H20B C20 H20C 109.5 . . ?
C14 C21 C22 116.13(15) . . ?
C14 C21 H21A 108.3 . . ?
C22 C21 H21A 108.3 . . ?
C14 C21 H21B 108.3 . . ?
C22 C21 H21B 108.3 . . ?
H21A C21 H21B 107.4 . . ?
C21 C22 H22A 109.5 . . ?
C21 C22 H22B 109.5 . . ?
H22A C22 H22B 109.5 . . ?
C21 C22 H22C 109.5 . . ?
H22A C22 H22C 109.5 . . ?
H22B C22 H22C 109.5 . . ?
C24 C23 C28 122.33(14) . . ?
C24 C23 N3 117.52(14) . . ?
C28 C23 N3 119.95(13) . . ?
C25 C24 C23 117.73(16) . . ?
C25 C24 C31 119.32(15) . . ?
C23 C24 C31 122.95(14) . . ?
C26 C25 C24 121.30(16) . . ?
C26 C25 H25 119.3 . . ?
C24 C25 H25 119.3 . . ?
C25 C26 C27 119.90(15) . . ?
C25 C26 H26 120.0 . . ?
C27 C26 H26 120.0 . . ?
C26 C27 C28 121.55(16) . . ?
C26 C27 H27 119.2 . . ?
C28 C27 H27 119.2 . . ?
C27 C28 C23 117.17(15) . . ?
C27 C28 C29 119.05(14) . . ?
C23 C28 C29 123.78(13) . . ?
C28 C29 C30 115.58(13) . . ?
C28 C29 H29A 108.4 . . ?
C30 C29 H29A 108.4 . . ?
C28 C29 H29B 108.4 . . ?
C30 C29 H29B 108.4 . . ?
H29A C29 H29B 107.4 . . ?
C29 C30 H30A 109.5 . . ?
C29 C30 H30B 109.5 . . ?
H30A C30 H30B 109.5 . . ?
C29 C30 H30C 109.5 . . ?
H30A C30 H30C 109.5 . . ?
H30B C30 H30C 109.5 . . ?
C24 C31 C32 113.03(17) . . ?
C24 C31 H31A 109.0 . . ?
C32 C31 H31A 109.0 . . ?
C24 C31 H31B 109.0 . . ?
C32 C31 H31B 109.0 . . ?
H31A C31 H31B 107.8 . . ?
C31 C32 H32A 109.5 . . ?
C31 C32 H32B 109.5 . . ?
H32A C32 H32B 109.5 . . ?
C31 C32 H32C 109.5 . . ?
H32A C32 H32C 109.5 . . ?
H32B C32 H32C 109.5 . . ?
N2 C33 N3 108.70(12) . . ?
N2 C33 B1 126.43(12) . . ?
N3 C33 B1 124.79(12) . . ?
N2 C34 C35 102.26(11) . . ?
N2 C34 H34A 111.3 . . ?
C35 C34 H34A 111.3 . . ?
N2 C34 H34B 111.3 . . ?
C35 C34 H34B 111.3 . . ?
H34A C34 H34B 109.2 . . ?
N3 C35 C34 102.46(11) . . ?
N3 C35 H35A 111.3 . . ?
C34 C35 H35A 111.3 . . ?
N3 C35 H35B 111.3 . . ?
C34 C35 H35B 111.3 . . ?
H35A C35 H35B 109.2 . . ?
C37 C36 C41 123.06(14) . . ?
C37 C36 N2 119.21(14) . . ?
C41 C36 N2 117.58(14) . . ?
C38 C37 C36 116.76(17) . . ?
C38 C37 C44 121.99(17) . . ?
C36 C37 C44 121.25(15) . . ?
C39 C38 C37 121.43(19) . . ?
C39 C38 H38 119.3 . . ?
C37 C38 H38 119.3 . . ?
C38 C39 C40 120.60(17) . . ?
C38 C39 H39 119.7 . . ?
C40 C39 H39 119.7 . . ?
C39 C40 C41 120.87(19) . . ?
C39 C40 H40 119.6 . . ?
C41 C40 H40 119.6 . . ?
C40 C41 C36 117.15(17) . . ?
C40 C41 C42 122.20(17) . . ?
C36 C41 C42 120.64(14) . . ?
C41 C42 C43 115.99(17) . . ?
C41 C42 H42A 108.3 . . ?
C43 C42 H42A 108.3 . . ?
C41 C42 H42B 108.3 . . ?
C43 C42 H42B 108.3 . . ?
H42A C42 H42B 107.4 . . ?
C42 C43 H43A 109.5 . . ?
C42 C43 H43B 109.5 . . ?
H43A C43 H43B 109.5 . . ?
C42 C43 H43C 109.5 . . ?
H43A C43 H43C 109.5 . . ?
H43B C43 H43C 109.5 . . ?
C37 C44 C45 115.56(18) . . ?
C37 C44 H44A 108.4 . . ?
C45 C44 H44A 108.4 . . ?
C37 C44 H44B 108.4 . . ?
C45 C44 H44B 108.4 . . ?
H44A C44 H44B 107.5 . . ?
C44 C45 H45A 109.5 . . ?
C44 C45 H45B 109.5 . . ?
H45A C45 H45B 109.5 . . ?
C44 C45 H45C 109.5 . . ?
H45A C45 H45C 109.5 . . ?
H45B C45 H45C 109.5 . . ?
C6_1 C1_1 C2_1 123.7(5) . . ?
C6_1 C1_1 N5 114.8(6) . . ?
C2_1 C1_1 N5 121.5(6) . . ?
C4_1 C2_1 C1_1 116.9(5) . . ?
C4_1 C2_1 C9_1 122.8(5) . . ?
C1_1 C2_1 C9_1 120.3(5) . . ?
C5_1 C3_1 C4_1 121.3(4) . . ?
C5_1 C3_1 H3_1 119.3 . . ?
C4_1 C3_1 H3_1 119.3 . . ?
C2_1 C4_1 C3_1 121.0(4) . . ?
C2_1 C4_1 H4_1 119.5 . . ?
C3_1 C4_1 H4_1 119.5 . . ?
C3_1 C5_1 C6_1 119.5(5) . . ?
C3_1 C5_1 H5_1 120.3 . . ?
C6_1 C5_1 H5_1 120.3 . . ?
C1_1 C6_1 C5_1 117.7(5) . . ?
C1_1 C6_1 C7_1 119.8(6) . . ?
C5_1 C6_1 C7_1 122.5(6) . . ?
C6_1 C7_1 C8_1 116.4(6) . . ?
C6_1 C7_1 H7A_1 108.2 . . ?
C8_1 C7_1 H7A_1 108.2 . . ?
C6_1 C7_1 H7AB_1 108.2 . . ?
C8_1 C7_1 H7AB_1 108.2 . . ?
H7A_1 C7_1 H7AB_1 107.3 . . ?
C7_1 C8_1 H8A_1 109.5 . . ?
C7_1 C8_1 H8B_1 109.5 . . ?
H8A_1 C8_1 H8B_1 109.5 . . ?
C7_1 C8_1 H8C_1 109.5 . . ?
H8A_1 C8_1 H8C_1 109.5 . . ?
H8B_1 C8_1 H8C_1 109.5 . . ?
C2_1 C9_1 C10_1 115.9(4) . . ?
C2_1 C9_1 H9A_1 108.3 . . ?
C10_1 C9_1 H9A_1 108.3 . . ?
C2_1 C9_1 H9AB_1 108.3 . . ?
C10_1 C9_1 H9AB_1 108.3 . . ?
H9A_1 C9_1 H9AB_1 107.4 . . ?
C9_1 C10_1 H10A_1 109.5 . . ?
C9_1 C10_1 H10B_1 109.5 . . ?
H10A_1 C10_1 H10B_1 109.5 . . ?
C9_1 C10_1 H10C_1 109.5 . . ?
H10A_1 C10_1 H10C_1 109.5 . . ?
H10B_1 C10_1 H10C_1 109.5 . . ?
C6_11 C1_11 C2_11 118.7(5) . . ?
C6_11 C1_11 N5 124.4(6) . . ?
C2_11 C1_11 N5 116.9(6) . . ?
C3_11 C2_11 C1_11 119.7(5) . . ?
C3_11 C2_11 C9_11 119.5(5) . . ?
C1_11 C2_11 C9_11 120.8(6) . . ?
C4_11 C3_11 C2_11 120.7(5) . . ?
C4_11 C3_11 H3_11 119.6 . . ?
C2_11 C3_11 H3_11 119.6 . . ?
C3_11 C4_11 C5_11 119.6(5) . . ?
C3_11 C4_11 H4_11 120.2 . . ?
C5_11 C4_11 H4_11 120.2 . . ?
C4_11 C5_11 C6_11 121.9(5) . . ?
C4_11 C5_11 H5_11 119.0 . . ?
C6_11 C5_11 H5_11 119.0 . . ?
C5_11 C6_11 C1_11 119.2(6) . . ?
C5_11 C6_11 C7_11 119.1(6) . . ?
C1_11 C6_11 C7_11 121.6(7) . . ?
C6_11 C7_11 C8_11 113.1(6) . . ?
C6_11 C7_11 H7A_11 109.0 . . ?
C8_11 C7_11 H7A_11 109.0 . . ?
C6_11 C7_11 H7AB_11 109.0 . . ?
C8_11 C7_11 H7AB_11 109.0 . . ?
H7A_11 C7_11 H7AB_11 107.8 . . ?
C7_11 C8_11 H8A_11 109.5 . . ?
C7_11 C8_11 H8B_11 109.5 . . ?
H8A_11 C8_11 H8B_11 109.5 . . ?
C7_11 C8_11 H8C_11 109.5 . . ?
H8A_11 C8_11 H8C_11 109.5 . . ?
H8B_11 C8_11 H8C_11 109.5 . . ?
C2_11 C9_11 C10_11 113.7(4) . . ?
C2_11 C9_11 H9A_11 108.8 . . ?
C10_11 C9_11 H9A_11 108.8 . . ?
C2_11 C9_11 H9AB_11 108.8 . . ?
C10_11 C9_11 H9AB_11 108.8 . . ?
H9A_11 C9_11 H9AB_11 107.7 . . ?
C9_11 C10_11 H10A_11 109.5 . . ?
C9_11 C10_11 H10B_11 109.5 . . ?
H10A_11 C10_11 H10B_11 109.5 . . ?
C9_11 C10_11 H10C_11 109.5 . . ?
H10A_11 C10_11 H10C_11 109.5 . . ?
H10B_11 C10_11 H10C_11 109.5 . . ?
C11 C1_2 N5 106.1(4) . . ?
C11 C1_2 H1A_2 110.5 . . ?
N5 C1_2 H1A_2 110.5 . . ?
C11 C1_2 H1AB_2 110.5 . . ?
N5 C1_2 H1AB_2 110.5 . . ?
H1A_2 C1_2 H1AB_2 108.7 . . ?
N5 C1_21 C11 101.2(3) . . ?
N5 C1_21 H1A_21 111.5 . . ?
C11 C1_21 H1A_21 111.5 . . ?
N5 C1_21 H1AB_21 111.5 . . ?
C11 C1_21 H1AB_21 111.5 . . ?
H1A_21 C1_21 H1AB_21 109.3 . . ?
 
loop_
 _geom_torsion_atom_site_label_1
 _geom_torsion_atom_site_label_2
 _geom_torsion_atom_site_label_3
 _geom_torsion_atom_site_label_4
 _geom_torsion
 _geom_torsion_site_symmetry_1
 _geom_torsion_site_symmetry_2
 _geom_torsion_site_symmetry_3
 _geom_torsion_site_symmetry_4
 _geom_torsion_publ_flag
C9 N1 C1 C2 -1.2(2) . . . . ?
C9 N1 C1 B1 175.48(12) . . . . ?
N1 C1 B1 C10 134.67(16) . . . . ?
C2 C1 B1 C10 -48.7(2) . . . . ?
N1 C1 B1 C33 -47.80(17) . . . . ?
C2 C1 B1 C33 128.82(14) . . . . ?
N1 C1 C2 C3 3.1(2) . . . . ?
B1 C1 C2 C3 -173.39(14) . . . . ?
C1 C2 C3 C4 -1.6(2) . . . . ?
N4 B2 N5 C1_1 163.8(4) . . . . ?
C10 B2 N5 C1_1 -19.0(4) . . . . ?
N4 B2 N5 C1_11 -177.6(4) . . . . ?
C10 B2 N5 C1_11 -0.5(5) . . . . ?
N4 B2 N5 C1_21 -11.5(4) . . . . ?
C10 B2 N5 C1_21 165.7(4) . . . . ?
N4 B2 N5 C1_2 13.1(4) . . . . ?
C10 B2 N5 C1_2 -169.7(4) . . . . ?
N5 B2 N4 C13 167.18(14) . . . . ?
C10 B2 N4 C13 -9.5(3) . . . . ?
N5 B2 N4 C11 -2.54(16) . . . . ?
C10 B2 N4 C11 -179.24(16) . . . . ?
C2 C3 C4 C9 -1.5(2) . . . . ?
C2 C3 C4 C5 178.49(16) . . . . ?
C6 C5 C4 C3 -179.89(16) . . . . ?
C6 C5 C4 C9 0.1(2) . . . . ?
C4 C5 C6 C7 -1.1(3) . . . . ?
C1 N1 C9 C4 -2.2(2) . . . . ?
C1 N1 C9 C8 -179.93(13) . . . . ?
C3 C4 C9 N1 3.5(2) . . . . ?
C5 C4 C9 N1 -176.48(14) . . . . ?
C3 C4 C9 C8 -178.77(14) . . . . ?
C5 C4 C9 C8 1.3(2) . . . . ?
N1 C9 C8 C7 176.19(14) . . . . ?
C4 C9 C8 C7 -1.7(2) . . . . ?
C9 C8 C7 C6 0.7(3) . . . . ?
C5 C6 C7 C8 0.7(3) . . . . ?
C13 N4 C11 C1_2 179.3(5) . . . . ?
B2 N4 C11 C1_2 -9.6(5) . . . . ?
C13 N4 C11 C1_21 -157.0(4) . . . . ?
B2 N4 C11 C1_21 14.1(4) . . . . ?
C1 B1 C10 B2 -6.4(3) . . . . ?
C33 B1 C10 B2 176.14(15) . . . . ?
N5 B2 C10 B1 173.20(16) . . . . ?
N4 B2 C10 B1 -10.5(3) . . . . ?
B2 N4 C13 C18 -54.5(2) . . . . ?
C11 N4 C13 C18 114.56(16) . . . . ?
B2 N4 C13 C14 126.48(16) . . . . ?
C11 N4 C13 C14 -64.49(18) . . . . ?
C16 C15 C14 C13 2.5(2) . . . . ?
C16 C15 C14 C21 -174.45(15) . . . . ?
C18 C13 C14 C15 0.8(2) . . . . ?
N4 C13 C14 C15 179.82(13) . . . . ?
C18 C13 C14 C21 177.72(14) . . . . ?
N4 C13 C14 C21 -3.2(2) . . . . ?
C14 C13 C18 C17 -3.7(2) . . . . ?
N4 C13 C18 C17 177.24(13) . . . . ?
C14 C13 C18 C19 175.27(14) . . . . ?
N4 C13 C18 C19 -3.8(2) . . . . ?
C13 C18 C17 C16 3.6(2) . . . . ?
C19 C18 C17 C16 -175.41(15) . . . . ?
C14 C15 C16 C17 -2.7(2) . . . . ?
C18 C17 C16 C15 -0.4(2) . . . . ?
C17 C18 C19 C20 109.47(18) . . . . ?
C13 C18 C19 C20 -69.5(2) . . . . ?
C15 C14 C21 C22 18.3(2) . . . . ?
C13 C14 C21 C22 -158.58(14) . . . . ?
C33 N3 C23 C24 120.11(17) . . . . ?
C35 N3 C23 C24 -71.94(18) . . . . ?
C33 N3 C23 C28 -64.9(2) . . . . ?
C35 N3 C23 C28 103.06(16) . . . . ?
C28 C23 C24 C25 -1.2(2) . . . . ?
N3 C23 C24 C25 173.70(14) . . . . ?
C28 C23 C24 C31 178.50(15) . . . . ?
N3 C23 C24 C31 -6.6(2) . . . . ?
C23 C24 C25 C26 0.6(3) . . . . ?
C31 C24 C25 C26 -179.12(17) . . . . ?
C24 C25 C26 C27 0.9(3) . . . . ?
C25 C26 C27 C28 -1.8(3) . . . . ?
C26 C27 C28 C23 1.2(2) . . . . ?
C26 C27 C28 C29 -179.32(15) . . . . ?
C24 C23 C28 C27 0.3(2) . . . . ?
N3 C23 C28 C27 -174.44(13) . . . . ?
C24 C23 C28 C29 -179.13(14) . . . . ?
N3 C23 C28 C29 6.1(2) . . . . ?
C27 C28 C29 C30 110.74(16) . . . . ?
C23 C28 C29 C30 -69.83(19) . . . . ?
C25 C24 C31 C32 -68.2(2) . . . . ?
C23 C24 C31 C32 112.16(19) . . . . ?
C36 N2 C33 N3 173.20(13) . . . . ?
C34 N2 C33 N3 7.97(17) . . . . ?
C36 N2 C33 B1 -3.5(2) . . . . ?
C34 N2 C33 B1 -168.74(14) . . . . ?
C23 N3 C33 N2 170.19(14) . . . . ?
C35 N3 C33 N2 1.65(17) . . . . ?
C23 N3 C33 B1 -13.0(2) . . . . ?
C35 N3 C33 B1 178.43(13) . . . . ?
C10 B1 C33 N2 135.86(15) . . . . ?
C1 B1 C33 N2 -42.06(19) . . . . ?
C10 B1 C33 N3 -40.3(2) . . . . ?
C1 B1 C33 N3 141.73(14) . . . . ?
C33 N2 C34 C35 -13.61(17) . . . . ?
C36 N2 C34 C35 179.94(13) . . . . ?
C33 N3 C35 C34 -9.84(17) . . . . ?
C23 N3 C35 C34 -179.67(13) . . . . ?
N2 C34 C35 N3 13.06(15) . . . . ?
C33 N2 C36 C37 -71.67(19) . . . . ?
C34 N2 C36 C37 92.63(17) . . . . ?
C33 N2 C36 C41 112.73(16) . . . . ?
C34 N2 C36 C41 -82.97(17) . . . . ?
C41 C36 C37 C38 -4.0(2) . . . . ?
N2 C36 C37 C38 -179.34(14) . . . . ?
C41 C36 C37 C44 175.20(15) . . . . ?
N2 C36 C37 C44 -0.1(2) . . . . ?
C36 C37 C38 C39 1.4(3) . . . . ?
C44 C37 C38 C39 -177.80(17) . . . . ?
C37 C38 C39 C40 1.3(3) . . . . ?
C38 C39 C40 C41 -1.5(3) . . . . ?
C39 C40 C41 C36 -1.0(2) . . . . ?
C39 C40 C41 C42 178.01(16) . . . . ?
C37 C36 C41 C40 3.8(2) . . . . ?
N2 C36 C41 C40 179.21(13) . . . . ?
C37 C36 C41 C42 -175.19(14) . . . . ?
N2 C36 C41 C42 0.2(2) . . . . ?
C40 C41 C42 C43 -2.1(2) . . . . ?
C36 C41 C42 C43 176.82(15) . . . . ?
C38 C37 C44 C45 13.1(2) . . . . ?
C36 C37 C44 C45 -166.09(16) . . . . ?
B2 N5 C1_1 C6_1 117.5(8) . . . . ?
C1_2 N5 C1_1 C6_1 -94.1(9) . . . . ?
B2 N5 C1_1 C2_1 -63.7(11) . . . . ?
C1_2 N5 C1_1 C2_1 84.8(11) . . . . ?
C6_1 C1_1 C2_1 C4_1 1.5(13) . . . . ?
N5 C1_1 C2_1 C4_1 -177.3(8) . . . . ?
C6_1 C1_1 C2_1 C9_1 -176.9(8) . . . . ?
N5 C1_1 C2_1 C9_1 4.4(13) . . . . ?
C1_1 C2_1 C4_1 C3_1 -0.4(9) . . . . ?
C9_1 C2_1 C4_1 C3_1 178.0(5) . . . . ?
C5_1 C3_1 C4_1 C2_1 -0.4(7) . . . . ?
C4_1 C3_1 C5_1 C6_1 0.0(7) . . . . ?
C2_1 C1_1 C6_1 C5_1 -1.8(13) . . . . ?
N5 C1_1 C6_1 C5_1 177.0(7) . . . . ?
C2_1 C1_1 C6_1 C7_1 176.6(9) . . . . ?
N5 C1_1 C6_1 C7_1 -4.5(12) . . . . ?
C3_1 C5_1 C6_1 C1_1 1.0(9) . . . . ?
C3_1 C5_1 C6_1 C7_1 -177.4(6) . . . . ?
C1_1 C6_1 C7_1 C8_1 175.2(8) . . . . ?
C5_1 C6_1 C7_1 C8_1 -6.4(10) . . . . ?
C4_1 C2_1 C9_1 C10_1 12.7(8) . . . . ?
C1_1 C2_1 C9_1 C10_1 -169.0(7) . . . . ?
B2 N5 C1_11 C6_11 104.8(10) . . . . ?
C1_21 N5 C1_11 C6_11 -61.1(12) . . . . ?
B2 N5 C1_11 C2_11 -76.3(9) . . . . ?
C1_21 N5 C1_11 C2_11 117.8(9) . . . . ?
C6_11 C1_11 C2_11 C3_11 2.9(13) . . . . ?
N5 C1_11 C2_11 C3_11 -176.1(7) . . . . ?
C6_11 C1_11 C2_11 C9_11 -177.6(8) . . . . ?
N5 C1_11 C2_11 C9_11 3.4(13) . . . . ?
C1_11 C2_11 C3_11 C4_11 0.2(9) . . . . ?
C9_11 C2_11 C3_11 C4_11 -179.2(5) . . . . ?
C2_11 C3_11 C4_11 C5_11 -2.4(7) . . . . ?
C3_11 C4_11 C5_11 C6_11 1.4(8) . . . . ?
C4_11 C5_11 C6_11 C1_11 1.8(10) . . . . ?
C4_11 C5_11 C6_11 C7_11 -175.8(6) . . . . ?
C2_11 C1_11 C6_11 C5_11 -3.9(13) . . . . ?
N5 C1_11 C6_11 C5_11 175.1(9) . . . . ?
C2_11 C1_11 C6_11 C7_11 173.7(8) . . . . ?
N5 C1_11 C6_11 C7_11 -7.4(15) . . . . ?
C5_11 C6_11 C7_11 C8_11 -71.2(8) . . . . ?
C1_11 C6_11 C7_11 C8_11 111.2(9) . . . . ?
C3_11 C2_11 C9_11 C10_11 104.7(6) . . . . ?
C1_11 C2_11 C9_11 C10_11 -74.7(8) . . . . ?
N4 C11 C1_2 N5 17.1(7) . . . . ?
C1_1 N5 C1_2 C11 -173.6(5) . . . . ?
B2 N5 C1_2 C11 -19.3(7) . . . . ?
B2 N5 C1_21 C11 19.3(6) . . . . ?
C1_11 N5 C1_21 C11 -172.5(4) . . . . ?
N4 C11 C1_21 N5 -19.4(5) . . . . ?
 
_refine_diff_density_max    0.340
_refine_diff_density_min   -0.284
_refine_diff_density_rms    0.042

_shelx_res_file
;
TITL ToBr112_a.res in P2(1)/c
    ToBr112_a.res
    created by SHELXL-2018/3 at 11:29:07 on 30-Oct-2019
REM Old TITL ToBr112 in P2(1)/c
REM SHELXT solution in P2(1)/c
REM R1 0.216,  Rweak 0.010,  Alpha 0.037,  Orientation as input
REM Formula found by SHELXT:  C59 N5
CELL  0.71073  22.6082  10.9231  20.1980   90.000  110.968   90.000
ZERR   4.000   0.0005   0.0002   0.0005    0.000    0.001    0.000
LATT  1
SYMM -X, 1/2+Y, 1/2-Z
SFAC C H B N
UNIT 220 268 8 20
TEMP -173.150
SIZE 0.223 0.245 0.312
L.S. 10
BOND $H
LIST 4
acta 52
conf
shel 999 0.81
FMAP 2
PLAN 20
omit 0 0 2
sadi 0.01 n5 c1_1 n5 c1_11
WGHT    0.047400    2.278900
FVAR       0.33304   0.50714   0.47222
N1    4    0.610940    0.727785    0.361638    11.00000    0.01841    0.01495 =
         0.02543    0.00059    0.00934    0.00076
C1    1    0.667852    0.745797    0.411889    11.00000    0.01984    0.01268 =
         0.02095    0.00140    0.00771   -0.00187
B1    3    0.727680    0.698842    0.396012    11.00000    0.01955    0.01331 =
         0.01435    0.00129    0.00358   -0.00066
N2    4    0.695009    0.467000    0.389496    11.00000    0.01938    0.01189 =
         0.01974   -0.00068    0.00934   -0.00117
B2    3    0.817919    0.884891    0.428957    11.00000    0.01923    0.01916 =
         0.01333   -0.00002    0.00478   -0.00117
C2    1    0.673736    0.799000    0.478326    11.00000    0.02781    0.02147 =
         0.02232   -0.00274    0.01063   -0.00132
AFIX  43
H2    2    0.714590    0.814793    0.512464    11.00000   -1.20000
AFIX   0
N3    4    0.740400    0.521275    0.315632    11.00000    0.02292    0.01261 =
         0.02123   -0.00092    0.01181   -0.00195
C3    1    0.621194    0.827377    0.493235    11.00000    0.03908    0.02644 =
         0.02740   -0.00192    0.01943    0.00141
AFIX  43
H3    2    0.625332    0.860870    0.538083    11.00000   -1.20000
AFIX   0
N5    4    0.883687    0.906944    0.440836    11.00000    0.01647    0.01501 =
         0.03162   -0.00129    0.00612   -0.00233
C5    1    0.502846    0.830581    0.452582    11.00000    0.04139    0.02845 =
         0.05247    0.00928    0.03373    0.00937
AFIX  43
H5    2    0.503967    0.862461    0.496775    11.00000   -1.20000
AFIX   0
N4    4    0.792601    1.001863    0.439179    11.00000    0.01808    0.01599 =
         0.02090   -0.00283    0.00561   -0.00310
C4    1    0.560583    0.806791    0.441749    11.00000    0.02911    0.01777 =
         0.03634    0.00552    0.02092    0.00452
C6    1    0.446102    0.808244    0.400458    11.00000    0.02839    0.03321 =
         0.07057    0.01741    0.03330    0.01132
AFIX  43
H6    2    0.407970    0.823322    0.408789    11.00000   -1.20000
AFIX   0
C9    1    0.557908    0.759494    0.375583    11.00000    0.02132    0.01422 =
         0.03370    0.00524    0.01326    0.00284
C8    1    0.497992    0.739624    0.321746    11.00000    0.02171    0.02152 =
         0.04096    0.00496    0.00924    0.00263
AFIX  43
H8    2    0.495650    0.709918    0.276670    11.00000   -1.20000
AFIX   0
C7    1    0.443451    0.763062    0.334420    11.00000    0.01902    0.02945 =
         0.06150    0.01352    0.01379    0.00453
AFIX  43
H7    2    0.403515    0.748606    0.298204    11.00000   -1.20000
AFIX   0
C11   1    0.843231    1.094897    0.460491    11.00000    0.02870    0.02220 =
         0.03940   -0.01195    0.01735   -0.00993
AFIX  23
H11A  2    0.836925    1.154996    0.421873    11.00000   -1.20000
H11B  2    0.843270    1.139108    0.503294    11.00000    0.11442
AFIX   0
C10   1    0.787947    0.757503    0.406332    11.00000    0.01721    0.01738 =
         0.01793    0.00042    0.00547    0.00230
AFIX  43
H10   2    0.816542    0.703004    0.396566    11.00000   -1.20000

AFIX   0
C13   1    0.729042    1.041191    0.422405    11.00000    0.02075    0.01221 =
         0.02588    0.00246    0.00799   -0.00128
C15   1    0.648216    1.133021    0.458736    11.00000    0.03339    0.02047 =
         0.04333    0.00967    0.02180    0.00427
AFIX  43
H15   2    0.635859    1.171873    0.493836    11.00000   -1.20000
AFIX   0
C14   1    0.710526    1.094551    0.475832    11.00000    0.02793    0.01661 =
         0.02959    0.00527    0.01490    0.00086
C18   1    0.684930    1.028877    0.352802    11.00000    0.02900    0.01240 =
         0.02706    0.00223    0.00203   -0.00287
C17   1    0.622044    1.064124    0.339637    11.00000    0.02682    0.01678 =
         0.04015    0.00644   -0.00442   -0.00476
AFIX  43
H17   2    0.591106    1.052126    0.293711    11.00000   -1.20000
AFIX   0
C16   1    0.604207    1.115731    0.391851    11.00000    0.02346    0.02087 =
         0.05641    0.00947    0.01503    0.00051
AFIX  43
H16   2    0.561414    1.139413    0.381613    11.00000   -1.20000
AFIX   0
C19   1    0.703718    0.981614    0.293252    11.00000    0.04450    0.01898 =
         0.02185   -0.00178   -0.00187    0.00382
AFIX  23
H19A  2    0.664890    0.964887    0.251746    11.00000   -1.20000
H19B  2    0.726516    0.903100    0.308022    11.00000   -1.20000
AFIX   0
C20   1    0.745635    1.069409    0.270933    11.00000    0.06373    0.04062 =
         0.02247   -0.00050    0.01600    0.00389
AFIX 137
H20A  2    0.762080    1.027689    0.238154    11.00000   -1.50000
H20B  2    0.781065    1.096154    0.312938    11.00000   -1.50000
H20C  2    0.720690    1.140788    0.247367    11.00000   -1.50000
AFIX   0
C21   1    0.757152    1.103624    0.551285    11.00000    0.03685    0.02553 =
         0.02701    0.00116    0.01594    0.00332
AFIX  23
H21A  2    0.785336    1.174410    0.554257    11.00000   -1.20000
H21B  2    0.783870    1.029140    0.561774    11.00000   -1.20000
AFIX   0
C22   1    0.728623    1.117811    0.608598    11.00000    0.05044    0.03387 =
         0.03469    0.00198    0.02489    0.00392
AFIX 137
H22A  2    0.762312    1.113066    0.655374    11.00000   -1.50000
H22B  2    0.697840    1.052193    0.603993    11.00000   -1.50000
H22C  2    0.707340    1.197314    0.603345    11.00000   -1.50000
AFIX   0
C23   1    0.761979    0.591788    0.268495    11.00000    0.02668    0.01468 =
         0.02162   -0.00201    0.01419   -0.00454
C24   1    0.823923    0.572115    0.271393    11.00000    0.03006    0.02107 =
         0.03444   -0.00195    0.01952   -0.00276
C25   1    0.842995    0.630925    0.221099    11.00000    0.03905    0.02972 =
         0.05003   -0.00027    0.03242   -0.00335
AFIX  43
H25   2    0.884764    0.618452    0.221680    11.00000   -1.20000
AFIX   0
C26   1    0.802492    0.706716    0.170609    11.00000    0.05193    0.02774 =
         0.03739    0.00021    0.03101   -0.00865
AFIX  43
H26   2    0.816173    0.745043    0.136364    11.00000   -1.20000
AFIX   0
C27   1    0.741898    0.726955    0.169820    11.00000    0.04310    0.01990 =
         0.02438   -0.00025    0.01503   -0.00567
AFIX  43
H27   2    0.714747    0.781285    0.135630    11.00000   -1.20000
AFIX   0
C28   1    0.719683    0.669506    0.218027    11.00000    0.02837    0.01564 =
         0.01924   -0.00439    0.00887   -0.00500
C29   1    0.652797    0.694254    0.213951    11.00000    0.02744    0.02184 =
         0.01941    0.00139    0.00499   -0.00039
AFIX  23
H29A  2    0.635857    0.763945    0.181311    11.00000   -1.20000
H29B  2    0.654133    0.719761    0.261499    11.00000   -1.20000
AFIX   0
C30   1    0.606869    0.587178    0.189150    11.00000    0.03114    0.02933 =
         0.02980    0.00088    0.00869   -0.00567
AFIX 137
H30A  2    0.563656    0.615630    0.180636    11.00000   -1.50000
H30B  2    0.618225    0.523450    0.225722    11.00000   -1.50000
H30C  2    0.609208    0.553635    0.145153    11.00000   -1.50000
AFIX   0
C31   1    0.870408    0.491287    0.326367    11.00000    0.02808    0.03287 =
         0.05219    0.00817    0.02263    0.00539
AFIX  23
H31A  2    0.852106    0.468254    0.362411    11.00000   -1.20000
H31B  2    0.909675    0.538281    0.350588    11.00000   -1.20000
AFIX   0
C32   1    0.887229    0.374312    0.294751    11.00000    0.07472    0.04755 =
         0.08688    0.02259    0.06223    0.03260
AFIX 137
H32A  2    0.916273    0.324288    0.332857    11.00000   -1.50000
H32B  2    0.907627    0.396324    0.260994    11.00000   -1.50000
H32C  2    0.848520    0.327682    0.270229    11.00000   -1.50000
AFIX   0
C33   1    0.719775    0.561376    0.366166    11.00000    0.01154    0.01688 =
         0.01493    0.00267    0.00294    0.00120
C34   1    0.706172    0.349253    0.360376    11.00000    0.03533    0.01372 =
         0.03123   -0.00215    0.01919   -0.00134
AFIX  23
H34A  2    0.666866    0.300039    0.342130    11.00000   -1.20000
H34B  2    0.739395    0.301083    0.396442    11.00000   -1.20000
AFIX   0
C35   1    0.727778    0.389693    0.300768    11.00000    0.03046    0.01264 =
         0.02659   -0.00220    0.01505   -0.00241
AFIX  23
H35A  2    0.766549    0.345571    0.302480    11.00000   -1.20000
H35B  2    0.694208    0.376501    0.253849    11.00000   -1.20000
AFIX   0
C36   1    0.673388    0.467311    0.448444    11.00000    0.02833    0.01175 =
         0.02286    0.00118    0.01494   -0.00014
C37   1    0.717877    0.473316    0.517400    11.00000    0.04340    0.01725 =
         0.02191    0.00146    0.01131   -0.00166
C38   1    0.694376    0.472018    0.572313    11.00000    0.09076    0.02498 =
         0.02563    0.00013    0.02858   -0.00297
AFIX  43
H38   2    0.723058    0.477789    0.619910    11.00000   -1.20000
AFIX   0
C39   1    0.630533    0.462566    0.559211    11.00000    0.10376    0.02879 =
         0.05749    0.00099    0.06634    0.00007
AFIX  43
H39   2    0.615686    0.463572    0.597661    11.00000   -1.20000
AFIX   0
C40   1    0.587982    0.451672    0.490962    11.00000    0.05749    0.02165 =
         0.07448    0.00248    0.05393    0.00228
AFIX  43
H40   2    0.544121    0.443269    0.482880    11.00000   -1.20000
AFIX   0
C41   1    0.608334    0.452794    0.433531    11.00000    0.02974    0.01188 =
         0.04357    0.00198    0.02283    0.00098
C42   1    0.563102    0.436997    0.358112    11.00000    0.01913    0.01952 =
         0.05500    0.00145    0.00983   -0.00020
AFIX  23
H42A  2    0.577836    0.367106    0.336873    11.00000   -1.20000
H42B  2    0.565412    0.511195    0.330993    11.00000   -1.20000
AFIX   0
C43   1    0.493920    0.415107    0.348646    11.00000    0.02345    0.03384 =
         0.11455    0.01911    0.01873   -0.00044
AFIX 137
H43A  2    0.469169    0.401468    0.298353    11.00000   -1.50000
H43B  2    0.477346    0.486825    0.365455    11.00000   -1.50000
H43C  2    0.490790    0.342960    0.376049    11.00000   -1.50000
AFIX   0
C44   1    0.787965    0.479161    0.531102    11.00000    0.04016    0.03170 =
         0.03218    0.00657   -0.00440   -0.00393
AFIX  23
H44A  2    0.797855    0.561323    0.517138    11.00000   -1.20000
H44B  2    0.797837    0.418636    0.500062    11.00000   -1.20000
AFIX   0
C45   1    0.831437    0.454989    0.607563    11.00000    0.07757    0.03330 =
         0.03728   -0.00057   -0.02051    0.00422
AFIX 137
H45A  2    0.875654    0.455591    0.610503    11.00000   -1.50000
H45B  2    0.821366    0.374956    0.622766    11.00000   -1.50000
H45C  2    0.825175    0.518915    0.638464    11.00000   -1.50000
AFIX   0
simu 0.01 c1_1 > C10_11
rigu 0.01 c1_1 > C10_11
RESI 1 DEP
PART 1 21
C1    1    0.933492    0.819167    0.453896    21.00000    0.01454    0.01709 =
         0.02545   -0.00056    0.00403   -0.00576
C2    1    0.952396    0.745728    0.514276    21.00000    0.01642    0.02090 =
         0.02230   -0.00187    0.00891   -0.00164
C3    1    1.032612    0.662987    0.474015    21.00000    0.02328    0.02371 =
         0.02774   -0.00144    0.01346    0.00331
AFIX  43
H3    2    1.067328    0.608884    0.481633    21.00000   -1.20000
AFIX   0
C4    1    1.002897    0.667526    0.523396    21.00000    0.02082    0.02410 =
         0.02555   -0.00232    0.00968    0.00132
AFIX  43
H4    2    1.017432    0.616225    0.564028    21.00000   -1.20000
AFIX   0
C5    1    1.012807    0.735207    0.414322    21.00000    0.01923    0.02950 =
         0.02262   -0.00080    0.00706   -0.00275
AFIX  43
H5    2    1.033650    0.730933    0.381050    21.00000   -1.20000
AFIX   0
C6    1    0.961428    0.815500    0.402889    21.00000    0.01872    0.02346 =
         0.02205   -0.00023    0.00523   -0.00606
C7    1    0.935234    0.894000    0.336917    21.00000    0.02460    0.03401 =
         0.02282   -0.00450    0.00673   -0.00718
AFIX  23
H7A   2    0.933199    0.979692    0.351923    21.00000   -1.20000
H7AB  2    0.891277    0.867259    0.310228    21.00000   -1.20000
AFIX   0
C8    1    0.971665    0.892246    0.286830    21.00000    0.03866    0.04539 =
         0.03062    0.00015    0.01721   -0.00682
AFIX 137
H8A   2    0.950467    0.945332    0.246105    21.00000   -1.50000
H8B   2    0.973203    0.808377    0.270289    21.00000   -1.50000
H8C   2    1.014873    0.921894    0.311721    21.00000   -1.50000
AFIX   0
C9    1    0.917330    0.750921    0.565225    21.00000    0.01896    0.02630 =
         0.02512    0.00048    0.01099    0.00261
AFIX  23
H9A   2    0.874745    0.714965    0.541598    21.00000   -1.20000
H9AB  2    0.911387    0.837970    0.574997    21.00000   -1.20000
AFIX   0
C10   1    0.949001    0.685382    0.636127    21.00000    0.02924    0.03547 =
         0.03027    0.00156    0.01335    0.00221
AFIX 137
H10A  2    0.921251    0.689314    0.663849    21.00000   -1.50000
H10B  2    0.989423    0.725290    0.662485    21.00000   -1.50000
H10C  2    0.956610    0.599574    0.627450    21.00000   -1.50000
AFIX   0
PART 0
RESI 0
RESI 11 DEP
PART 2 -21
C1    1    0.931159    0.823585    0.435315   -21.00000    0.01427    0.01406 =
         0.02750    0.00333    0.00086   -0.00158
C2    1    0.956899    0.737790    0.492006   -21.00000    0.01665    0.01833 =
         0.02676   -0.00449    0.00845   -0.00430
C3    1    1.005905    0.659389    0.492078   -21.00000    0.02419    0.02312 =
         0.03285   -0.00512    0.00904    0.00335
AFIX  43
H3    2    1.022820    0.602307    0.529621   -21.00000   -1.20000
AFIX   0
C4    1    1.029884    0.664139    0.438232   -21.00000    0.02306    0.03199 =
         0.04734   -0.00852    0.01435    0.00021
AFIX  43
H4    2    1.064234    0.612836    0.439604   -21.00000   -1.20000
AFIX   0
C5    1    1.003574    0.744236    0.382061   -21.00000    0.02772    0.02994 =
         0.04013   -0.01038    0.01599   -0.00624
AFIX  43
H5    2    1.019751    0.745531    0.344656   -21.00000   -1.20000
AFIX   0
C6    1    0.954129    0.822820    0.378899   -21.00000    0.01934    0.02248 =
         0.02688   -0.00703    0.00929   -0.00650
C7    1    0.925016    0.900613    0.314539   -21.00000    0.03386    0.03301 =
         0.02467   -0.00871    0.01146   -0.01194
AFIX  23
H7A   2    0.885165    0.936378    0.315705   -21.00000   -1.20000
H7AB  2    0.914183    0.848322    0.271800   -21.00000   -1.20000
AFIX   0
C8    1    0.968917    1.005197    0.308682   -21.00000    0.04922    0.04690 =
         0.03668   -0.00034    0.01951   -0.01624
AFIX 137
H8A   2    0.947975    1.051378    0.264920   -21.00000   -1.50000
H8B   2    1.008634    0.970556    0.307860   -21.00000   -1.50000
H8C   2    0.977981    1.059978    0.349551   -21.00000   -1.50000
AFIX   0
C9    1    0.932395    0.731592    0.551711   -21.00000    0.01836    0.02342 =
         0.03143    0.00322    0.00486    0.00164
AFIX  23
H9A   2    0.946342    0.653540    0.577502   -21.00000   -1.20000
H9AB  2    0.885514    0.731218    0.531740   -21.00000   -1.20000
AFIX   0
C10   1    0.954657    0.838167    0.604646   -21.00000    0.03401    0.03136 =
         0.02558    0.00147    0.01287    0.00110
AFIX 137
H10A  2    0.936923    0.828621    0.642084   -21.00000   -1.50000
H10B  2    0.940214    0.915831    0.579829   -21.00000   -1.50000
H10C  2    1.001014    0.837941    0.625746   -21.00000   -1.50000
AFIX   0
PART 0
RESI 0
simu 0.01 c1_2 > c1_21
rigu 0.01 c1_2 > c1_21
RESI 2 CH2
PART 1 31
C1    1    0.901122    1.031083    0.474833    31.00000    0.01980    0.01591 =
         0.03592   -0.00222    0.00976   -0.00509
AFIX  23
H1A   2    0.923709    1.022753    0.526598    31.00000   -1.20000
H1AB  2    0.928830    1.075286    0.454431    31.00000   -1.20000
AFIX   0
PART 0
resi 0
resi 21 ch2
part 2 -31
C1    1    0.899991    1.036675    0.444524   -31.00000    0.02221    0.01782 =
         0.03700   -0.00259    0.01250   -0.00458
AFIX  23
H1A   2    0.901845    1.066599    0.399041   -31.00000   -1.20000
H1AB  2    0.940908    1.053385    0.483089   -31.00000   -1.20000
resi 0
part 0
REM #####
REM #####
AFIX   0
HKLF 4


REM  ToBr112_a.res in P2(1)/c
REM wR2 = 0.1197, GooF = S = 1.028, Restrained GooF = 1.008 for all data
REM R1 = 0.0471 for 7160 Fo > 4sig(Fo) and 0.0653 for all 9172 data
REM 671 parameters refined using 439 restraints

END

WGHT      0.0474      2.2788

REM Highest difference peak  0.340,  deepest hole -0.284,  1-sigma level  0.042
Q1    1   0.8336  1.1808  0.4555  11.00000  0.05    0.34
Q2    1   0.8624  1.0941  0.5139  11.00000  0.05    0.25
Q3    1   0.7203  0.6361  0.3808  11.00000  0.05    0.23
Q4    1   0.6987  0.7260  0.4071  11.00000  0.05    0.22
Q5    1   0.6982  1.0152  0.3270  11.00000  0.05    0.19
Q6    1   0.7506  0.5577  0.2939  11.00000  0.05    0.18
Q7    1   0.6219  1.0544  0.2915  11.00000  0.05    0.18
Q8    1   0.7103  1.0671  0.3804  11.00000  0.05    0.18
Q9    1   0.7036  1.0133  0.3865  11.00000  0.05    0.18
Q10   1   0.6468  0.7600  0.4928  11.00000  0.05    0.18
Q11   1   0.7885  0.8259  0.4289  11.00000  0.05    0.17
Q12   1   0.7505  0.4640  0.5203  11.00000  0.05    0.17
Q13   1   0.7627  0.7826  0.4354  11.00000  0.05    0.17
Q14   1   0.5291  0.7199  0.3591  11.00000  0.05    0.17
Q15   1   0.7490  0.7556  0.3948  11.00000  0.05    0.16
Q16   1   0.7982  0.5998  0.2793  11.00000  0.05    0.16
Q17   1   0.8316  0.7185  0.3797  11.00000  0.05    0.16
Q18   1   0.8461  0.5347  0.6332  11.00000  0.05    0.15
Q19   1   0.5135  0.4230  0.3365  11.00000  0.05    0.15
Q20   1   0.8423  0.5408  0.2943  11.00000  0.05    0.15
;
_shelx_res_checksum   58737

_shelx_hkl_file
;
   0   0   2 1180.08   25.30
   0   0  -3    0.00    0.30
   0   0   3   -0.20    0.20
   0   0  -3   -0.30    0.10
   0   0  -3   -0.10    0.10
   0   0   3    0.30    0.40
   0   0   3   -0.10    0.20
   0   0  -3   -0.20    0.20
   0   0  -4  372.76    9.30
   0   0   4  373.86   10.00
   0   0  -4  379.36    8.50
   0   0  -4  381.36   12.60
   0   0   4  374.06   12.50
   0   0   4  385.56    9.50
   0   0  -4  380.86   10.00
   0   0   5    1.40    0.50
   0   0   5    0.80    0.50
   0   0  -5    1.50    0.30
   0   0  -5    1.70    0.60
   0   0  -5    0.10    0.70
   0   0  -5    1.20    0.40
   0   0   5    1.30    0.90
   0   0   6   15.50    3.00
   0   0  -6   19.20    2.80
   0   0   6   18.30    1.90
   0   0  -6   21.90    1.70
   0   0  -6   18.80    1.10
   0   0   6   19.70    1.60
   0   0  -7    1.80    0.40
   0   0   7    3.00    1.10
   0   0  -7    2.70    0.80
   0   0  -7    1.50    1.00
   0   0  -7    2.30    0.70
   0   0   7    2.10    0.70
   0   0   7    2.10    1.10
   0   0  -8  410.66   16.90
   0   0   8  423.76   17.00
   0   0  -8  400.96   11.40
   0   0   8  413.26   12.90
   0   0  -8  411.26   10.10
   0   0  -9   -0.20    0.50
   0   0   9    1.50    0.80
   0   0  -9    1.60    1.40
   0   0   9    1.30    1.20
   0   0  10   16.50    2.10
   0   0  10   11.50    4.40
   0   0 -10   14.30    3.40
   0   0 -10   15.40    1.40
   0   0  10   13.70    2.60
   0   0 -10   14.10    1.80
   0   0  11   -0.60    0.50
   0   0 -11    0.20    0.40
   0   0 -11    1.20    0.70
   0   0 -11    4.00    1.90
   0   0 -12  123.69    5.90
   0   0  12  122.49    7.20
   0   0 -13    0.20    0.70
   0   0  13    0.60    0.80
   0   0  14   12.60    4.00
   0   0 -14   10.90    2.10
   0   0 -15   -0.30    0.70
   0   0  16    6.50    2.50
   0   0 -16    4.50    1.50
   0   0 -17    2.10    1.60
   0   0  17    1.40    1.70
   0   0 -18  106.39    6.70
   0   0  18  105.79    8.50
   0   0 -19   -1.50    1.00
   0   0  19    2.00    1.80
   0   0 -20    7.10    2.10
   0   0 -21   -0.30    1.30
   0   0  21   -2.10    1.60
   0   0  22    0.90    1.90
   0   0 -22   -0.80    1.50
   0   0  23    1.40    2.10
   0   0 -23    2.80    1.80
   0   1  -1   15.70    1.30
   0   1   2  881.71   18.80
   0   1  -2  943.31   25.60
   0   1  -2  915.01   19.80
   0   1   2  901.21   18.70
   0   1  -2  866.01   19.90
   0   1   2  887.81   22.90
   0  -1   2  914.51   25.70
   0  -1  -2  889.01   23.10
   0  -1   2  800.52   19.60
   0  -1  -2  928.21   18.90
   0  -1   2  935.71   19.50
   0  -1   2  919.91   20.10
   0   1   3  100.29    2.90
   0   1  -3  105.39    3.80
   0   1   3  103.39    3.60
   0   1  -3   99.29    3.30
   0   1  -3   95.69    6.50
   0   1   3   98.09    5.40
   0   1  -3  101.99    3.80
   0  -1  -3  100.49    2.70
   0  -1   3   99.29    3.70
   0  -1   3  106.19    3.30
   0  -1  -3  103.59    2.90
   0  -1   3  101.69    3.80
   0  -1  -3  100.29    2.60
   0  -1  -3  100.29    5.30
   0  -1  -3  101.99    3.60
   0   1  -4 3113.09   66.99
   0   1   4 3108.59   65.49
   0   1  -4 3216.08   65.99
   0   1  -4 3319.57   67.09
   0   1   4 3226.08   70.59
   0  -1  -4 3217.18   64.89
   0  -1   4 2957.50   65.69
   0  -1   4 3390.16   75.39
   0  -1  -4 3200.68   66.79
   0  -1   4 3136.09   67.09
   0   1   5   64.79    2.60
   0   1  -5   68.19    3.30
   0   1   5   64.09    4.90
   0   1  -5   67.59    2.70
   0   1  -5   65.69    5.70
   0   1   5   67.29    3.40
   0   1  -5   59.89    3.30
   0  -1   5   74.19    6.40
   0  -1  -5   68.09    3.30
   0  -1   5   68.39    3.40
   0  -1  -5   68.59    4.80
   0  -1   5   65.59    2.60
   0  -1  -5   65.89    2.00
   0  -1  -5   68.09    2.60
   0  -1   5   66.39    3.50
   0   1  -6  419.46   11.20
   0   1  -6  361.26   15.90
   0   1   6  388.86   11.30
   0   1  -6  389.56    9.90
   0   1   6  390.96    9.90
   0  -1   6  403.06   11.30
   0  -1   6  378.46   11.40
   0  -1  -6  383.96    8.80
   0  -1  -6  389.86   11.10
   0  -1   6  375.36    9.40
   0  -1  -6  404.46   14.50
   0  -1   6  399.36   17.20
   0  -1  -6  387.96    9.90
   0   1   7 1101.89   25.10
   0   1  -7 1064.19   27.90
   0   1  -7 1128.59   24.90
   0   1  -7 1110.29   33.90
   0   1   7 1136.69   27.10
   0  -1  -7 1091.49   23.70
   0  -1   7 1079.79   27.10
   0  -1  -7 1114.69   26.70
   0  -1   7 1124.09   26.80
   0  -1  -7 1113.59   25.00
   0  -1   7 1202.68   35.90
   0  -1  -7 1123.39   31.40
   0  -1   7 1127.09   24.20
   0   1  -8  176.58   11.30
   0   1   8  169.78    7.20
   0   1  -8  167.88    5.60
   0   1   8  160.38    5.80
   0   1  -8  180.58    6.80
   0   1   8  165.58    9.20
   0  -1   8  168.38    6.90
   0  -1  -8  173.28    9.80
   0  -1   8  166.78    7.30
   0  -1  -8  171.18    4.80
   0  -1  -8  178.88    5.90
   0  -1   8  158.18   11.30
   0   1   9  206.48    7.10
   0   1   9  197.38   10.80
   0   1  -9  195.08    7.60
   0   1   9  188.38    8.10
   0   1  -9  194.48   12.50
   0   1  -9  196.08    6.30
   0  -1  -9  195.88   11.00
   0  -1   9  205.98   13.40
   0  -1   9  195.88    7.90
   0  -1   9  177.88    8.00
   0  -1  -9  187.88    5.40
   0  -1  -9  211.58    6.90
   0   1 -10   24.80    5.20
   0   1 -10   29.00    2.10
   0   1  10   31.20    2.50
   0   1  10   34.00    3.30
   0   1 -10   26.00    2.60
   0  -1  10   25.20    5.60
   0  -1  10   31.20    3.30
   0  -1 -10   28.30    2.30
   0  -1 -10   27.70    4.30
   0   1  11   15.00    1.90
   0   1 -11   16.80    7.00
   0   1 -11   15.70    2.50
   0   1  11   12.40    2.50
   0  -1 -11   16.40    1.90
   0  -1  11    8.30    4.10
   0  -1 -11    9.20    3.40
   0  -1  11   11.10    2.20
   0  -1 -11   13.90    1.20
   0   1 -12   38.10    3.40
   0   1  12   34.20    3.80
   0   1 -12   45.90   10.80
   0   1  12   42.70    5.40
   0  -1 -12   37.50    3.00
   0  -1  12   38.00    3.90
   0  -1 -12   43.30    2.40
   0   1 -13    2.20    1.00
   0   1  13    1.00    0.90
   0  -1 -13    1.90    2.60
   0  -1 -13    0.30    0.60
   0  -1  13    1.00    1.00
   0  -1  13   -1.20    1.50
   0   1 -14    0.30    0.80
   0   1  14   -0.70    0.90
   0  -1  14    0.80    1.10
   0  -1 -14    0.00    0.60
   0   1  15    3.30    1.80
   0   1 -15    3.90    1.60
   0  -1  15    3.30    1.90
   0  -1 -15    2.90    1.20
   0   1 -16    7.40    2.00
   0   1  16    8.70    2.60
   0  -1  16    7.50    2.60
   0  -1 -16    6.80    1.90
   0   1  17    3.70    2.30
   0  -1 -17    8.80    2.20
   0  -1  17    3.90    2.30
   0   1 -18   23.00    3.70
   0   1  18   28.20    5.20
   0   1  18   27.60    6.20
   0  -1  18   24.30    4.60
   0  -1 -18   26.70    4.50
   0   1 -19   79.09    6.10
   0   1  19   76.89    7.30
   0  -1  19   73.19    7.30
   0  -1 -19   79.39    5.70
   0   1 -20    4.50    2.00
   0   1  20    0.60    2.00
   0  -1  20    2.90    2.40
   0  -1 -20    6.70    1.90
   0   1 -21    7.50    2.40
   0   1  21    1.30    2.30
   0  -1  21    7.60    2.90
   0  -1 -21    5.40    2.10
   0   1 -22   34.00    4.30
   0  -1  22   23.80    5.10
   0  -1 -22   31.60    4.00
   0   1 -23    1.50    2.00
   0  -1 -23   -1.50    1.70
   0  -1  23    3.50    2.60
   0   2   0  659.03   15.80
   0   2   0  677.13   15.40
   0   2   0  652.03   15.60
   0  -2   0  676.13   23.40
   0  -2   0  662.03   15.80
   0  -2   0  662.83   15.20
   0  -2   0  672.03   15.50
   0   2  -1   31.20    4.40
   0   2  -1   38.60    2.10
   0   2  -1   36.80    2.20
   0   2   1   36.10    1.90
   0   2   1   32.80    5.60
   0   2  -1   34.80    2.30
   0   2   1   37.70    2.10
   0  -2   1   41.50    2.10
   0  -2  -1   35.40    2.10
   0  -2   1   36.50    2.20
   0  -2  -1   40.20    2.00
   0  -2   1   37.20    2.30
   0  -2   1   33.10    4.70
   0   2  -2    8.80    2.70
   0   2   2   10.00    1.00
   0   2  -2   10.00    1.20
   0   2  -2   11.30    1.40
   0   2   2    9.50    2.60
   0   2  -2   10.80    1.10
   0   2   2   10.90    1.00
   0   2  -2   11.30    1.40
   0  -2   2    9.70    1.40
   0  -2  -2    8.90    1.10
   0  -2   2   11.20    1.20
   0  -2   2    9.50    1.10
   0  -2  -2   10.00    1.00
   0   2  -3 1045.20   24.30
   0   2  -3 1016.60   33.20
   0   2   3 1031.40   22.30
   0   2   3 1052.69   22.40
   0   2   3 1063.29   22.40
   0   2   3 1049.70   30.30
   0   2  -3 1049.70   23.50
   0   2  -3 1021.20   23.80
   0  -2  -3 1050.29   22.80
   0  -2   3 1010.80   23.70
   0  -2   3 1025.70   23.50
   0  -2   3 1073.29   34.30
   0  -2   3 1022.90   24.40
   0  -2  -3 1079.39   22.80
   0  -2  -3 1036.90   30.70
   0   2  -4  437.86   19.60
   0   2  -4  444.86   11.80
   0   2  -4  454.05   12.70
   0   2  -4  453.95   13.60
   0   2   4  473.25   10.30
   0   2   4  465.85   10.70
   0   2   4  446.76   10.30
   0   2   4  463.15   17.00
   0  -2   4  503.65   21.30
   0  -2  -4  467.75   10.80
   0  -2   4  474.65   12.50
   0  -2   4  456.95   12.80
   0  -2  -4  460.55   10.90
   0  -2  -4  465.75   11.00
   0  -2   4  491.45   12.00
   0  -2  -4  462.85   11.90
   0  -2  -4  453.95   17.30
   0   2   5   92.69    3.10
   0   2   5  102.39    6.90
   0   2  -5  108.99    9.10
   0   2  -5   95.79    4.70
   0  -2  -5   88.99    3.20
   0  -2  -5   85.99    3.10
   0  -2  -5   91.69    4.00
   0  -2  -5   86.99    6.60
   0  -2   5   90.59    4.40
   0  -2   5   91.19    3.80
   0  -2   5   84.69    8.40
   0  -2  -5   90.79    3.10
   0   2   6    7.10    0.80
   0   2  -6    7.20    1.40
   0   2  -6    5.20    1.40
   0   2  -6    4.70    2.00
   0   2  -6    4.80    1.20
   0   2   6    3.20    1.50
   0  -2   6    7.10    1.20
   0  -2   6    5.00    1.30
   0  -2   6    4.90    1.20
   0  -2  -6    5.60    0.90
   0  -2  -6    5.20    0.80
   0  -2   6    6.70    2.80
   0  -2  -6    6.00    1.20
   0  -2  -6    2.30    1.20
   0   2   7  132.59    8.50
   0   2   7  129.09    4.40
   0   2  -7  123.59    5.80
   0   2  -7  127.59    5.00
   0   2  -7  111.39    9.90
   0  -2   7  126.79    6.00
   0  -2   7  137.39    4.90
   0  -2   7  128.29    6.10
   0  -2   7  150.08   12.00
   0  -2  -7  127.69    8.50
   0  -2  -7  125.49    4.40
   0  -2  -7  129.29    4.00
   0  -2  -7  132.29    5.70
   0   2   8  317.27    8.90
   0   2   8  321.67   11.00
   0   2   8  341.97   14.80
   0   2  -8  312.27   17.50
   0   2  -8  339.57   11.10
   0  -2   8  332.77    9.20
   0  -2  -8  312.17   14.50
   0  -2  -8  322.67    8.30
   0  -2   8  328.87   11.30
   0  -2  -8  335.77    9.10
   0  -2   8  317.47   18.90
   0   2  -9   62.69    7.70
   0   2   9   70.29    4.60
   0   2  -9   58.49    4.10
   0   2   9   63.79    3.20
   0  -2  -9   72.19    6.60
   0  -2  -9   61.29    3.20
   0  -2  -9   60.39    2.60
   0  -2   9   67.09    4.70
   0  -2   9   64.59    3.10
   0  -2   9   69.99    8.60
   0   2  10  189.78    8.50
   0   2  10  211.68    7.20
   0   2 -10  164.08   15.50
   0   2 -10  194.28    8.10
   0  -2  10  211.88   17.00
   0  -2 -10  176.98    6.60
   0  -2 -10  187.58    6.60
   0  -2  10  181.78    8.60
   0   2  11   67.09    3.70
   0   2 -11   66.49    4.60
   0   2  11   65.89    4.90
   0  -2 -11   69.59    7.10
   0  -2  11   61.99    4.90
   0  -2 -11   66.09    3.70
   0  -2 -11   62.89    2.90
   0  -2  11   47.10    8.10
   0   2  12   75.79    5.50
   0   2 -12   69.39    4.90
   0   2 -12   61.79    8.80
   0   2  12   69.29    4.00
   0  -2  12   69.89    5.40
   0  -2 -12   66.09    3.10
   0  -2 -12   70.29    4.00
   0  -2  12   58.69    9.10
   0   2  13  101.69    6.80
   0   2 -13   99.29    6.10
   0   2 -13   99.99   10.80
   0  -2  13   93.99   11.30
   0  -2  13   96.29    7.00
   0  -2 -13   92.89    4.90
   0   2 -14   13.80    2.90
   0   2 -14   15.30    5.00
   0   2  14   11.30    2.70
   0  -2  14   12.20    5.60
   0  -2  14   10.20    2.60
   0  -2 -14   10.30    2.00
   0   2 -15   47.60    4.40
   0   2  15   49.30    5.00
   0  -2  15   41.60    4.80
   0  -2 -15   43.10    3.60
   0  -2  15   41.50   10.80
   0   2  16   60.09    7.20
   0   2 -16   51.19    4.90
   0   2  16   59.09    5.80
   0  -2 -16   54.29    4.20
   0  -2  16   62.19    6.10
   0   2 -17   38.80    4.40
   0   2  17   43.50    6.50
   0  -2  17   41.70    5.30
   0  -2 -17   45.50    4.00
   0   2 -18    4.20    1.80
   0   2  18   -1.50    2.50
   0  -2  18    4.70    2.10
   0  -2 -18    4.00    1.60
   0   2 -19    9.30    2.50
   0  -2 -19    4.00    2.00
   0  -2  19    2.40    2.30
   0   2 -20   -0.30    1.10
   0  -2 -20    0.30    1.30
   0  -2  20    0.30    1.60
   0   2 -21   86.29    7.20
   0  -2  21   81.69    8.30
   0  -2 -21   91.39    6.20
   0   2 -22   38.70    4.90
   0  -2  22   45.70    6.10
   0  -2 -22   35.20    4.10
   0   2 -23    0.50    1.70
   0  -2  23    3.80    2.80
   0   3   0    0.20    0.50
   0   3   0    0.30    1.50
   0   3   0    0.20    0.50
   0   3   0   -0.30    0.30
   0  -3   0   -0.30    0.40
   0  -3   0    1.60    0.90
   0   3   1 4059.09   97.29
   0   3   1 3438.96   95.59
   0   3  -1 3812.62   97.39
   0   3  -1 4095.79   82.09
   0   3   1 4022.80   82.39
   0   3  -1 3956.50   83.59
   0   3  -1 4045.30   83.09
   0  -3   1 3902.71   97.79
   0  -3   1 3925.21   82.89
   0   3  -2 2344.67   51.59
   0   3   2 2373.66   63.69
   0   3   2 2384.96   49.99
   0   3  -2 2340.47   50.79
   0   3  -2 2319.87   51.59
   0   3  -2 2318.87   65.59
   0   3   2 2360.36   50.39
   0   3  -2 2365.06   50.79
   0  -3   2 2405.56   50.79
   0  -3   2 2331.87   51.59
   0  -3   2 2293.67   65.69
   0  -3   2 2317.37   50.89
   0  -3  -2 2396.76   50.39
   0  -3   2 2341.67   51.39
   0  -3  -2 2407.56   50.99
   0   3  -3  176.68   13.40
   0   3   3  186.58    5.80
   0   3  -3  176.68    6.90
   0   3  -3  174.68    6.90
   0   3   3  186.88   12.10
   0   3  -3  177.78    6.30
   0   3   3  171.18    5.50
   0   3   3  173.98   12.30
   0  -3  -3  187.08    6.00
   0  -3   3  181.58    6.40
   0  -3   3  183.38    6.40
   0  -3   3  202.08   14.30
   0  -3  -3  173.88    6.90
   0   3  -4    1.30    0.70
   0   3   4    0.60    0.40
   0   3  -4    1.40    0.70
   0   3  -4    0.80    0.60
   0   3   4    1.20    0.40
   0   3  -4    0.80    0.50
   0   3   4   -0.20    0.30
   0   3  -4    1.40    1.80
   0   3   4    1.40    1.10
   0  -3   4    2.20    1.00
   0  -3  -4    3.10    1.70
   0  -3   4    0.10    0.40
   0  -3  -4    0.60    0.50
   0  -3   4    0.50    1.50
   0  -3  -4    0.70    0.50
   0  -3   4    2.40    0.80
   0   3  -5    0.10    0.70
   0   3  -5    1.00    1.80
   0   3   5   -1.30    1.00
   0   3  -5   -0.80    0.50
   0   3   5    0.90    0.40
   0   3  -5    1.10    0.70
   0   3   5    0.80    0.40
   0   3   5    0.60    0.40
   0  -3   5    1.20    0.70
   0  -3  -5    3.30    0.80
   0  -3   5    1.80    0.90
   0  -3  -5   -0.20    0.30
   0  -3  -5    0.00    1.80
   0   3   6  159.38    4.90
   0   3  -6  178.98   14.00
   0   3  -6  161.48    7.10
   0   3   6  176.68   11.20
   0  -3  -6  159.68    5.40
   0  -3  -6  152.48    6.10
   0  -3  -6  167.78    5.20
   0  -3   6  164.18    6.90
   0  -3  -6  158.38    5.80
   0  -3   6  159.58    6.20
   0  -3   6  159.08   14.00
   0  -3  -6  160.08   11.50
   0   3  -7  108.29    5.80
   0   3  -7   98.29   10.40
   0   3   7  112.79    8.80
   0   3   7  100.29    3.70
   0  -3  -7   96.39    4.90
   0  -3   7  105.99    5.60
   0  -3   7  109.79    4.90
   0  -3  -7  101.09    3.90
   0  -3  -7  100.79    8.70
   0  -3   7  101.79   11.40
   0   3  -8    9.20    2.00
   0   3   8    8.10    2.70
   0   3   8    7.50    1.10
   0  -3  -8    6.60    1.10
   0  -3   8    7.80    3.40
   0  -3   8    8.50    1.80
   0  -3  -8    8.80    1.30
   0  -3  -8    6.40    2.90
   0  -3   8    7.60    1.50
   0   3  -9    6.50    1.70
   0   3   9    6.40    1.10
   0  -3  -9    7.10    1.10
   0  -3   9    5.10    1.50
   0  -3  -9    5.70    1.10
   0  -3   9    0.40    2.50
   0  -3  -9    4.50    2.70
   0  -3   9    6.20    1.40
   0   3  10   57.59    3.00
   0   3 -10   54.69    4.30
   0  -3 -10   55.49    2.90
   0  -3  10   62.29    3.50
   0  -3 -10   54.49    3.10
   0  -3  10   49.40    4.30
   0   3 -11   12.80    2.40
   0   3  11    8.80    3.00
   0  -3  11   16.40    3.00
   0  -3 -11   15.60    1.80
   0  -3 -11   13.40    1.40
   0   3  12  111.59    5.00
   0   3 -12  117.39    6.90
   0  -3 -12  117.29    5.20
   0  -3  12  125.99    7.50
   0   3 -13   54.69    5.80
   0   3  13   59.59    3.60
   0  -3  13   61.99    5.40
   0  -3 -13   56.39    3.60
   0   3  14   22.90    3.20
   0   3 -14   20.80    3.40
   0  -3  14   15.50    3.20
   0  -3 -14   20.50    2.70
   0   3 -15   87.39    6.30
   0  -3  15   82.49    6.80
   0  -3 -15   81.99    4.80
   0   3  16   22.70    7.30
   0   3 -16   32.70    4.00
   0  -3  16   32.20    5.30
   0  -3 -16   29.00    2.90
   0   3  17  117.59    9.80
   0   3 -17  123.79   27.40
   0   3 -17  129.99    8.20
   0  -3  17  129.79    9.40
   0  -3 -17  128.09    6.50
   0  -3  17  131.79   16.00
   0   3 -18   37.60    4.30
   0   3  18   46.00    6.30
   0  -3  18   34.70    5.80
   0  -3 -18   37.60    3.70
   0   3 -19   23.50    4.30
   0  -3  19   13.80    3.90
   0  -3 -19   24.20    3.40
   0   3 -20   46.30    5.10
   0  -3  20   33.60    5.90
   0  -3 -20   43.70    4.20
   0   3 -21   21.30    4.40
   0  -3 -21   19.00    4.20
   0  -3  21   22.10    5.00
   0   3 -22   -0.60    1.40
   0  -3  22    1.80    2.30
   0  -3 -22    3.00    1.90
   0   3 -23    6.50    2.50
   0  -3  23   11.50    4.20
   0   4   0  915.01   22.50
   0   4   0  872.21   35.80
   0   4   0  890.11   21.50
   0   4   0  886.21   22.00
   0  -4   0  881.21   21.20
   0  -4   0  877.31   22.50
   0  -4   0  807.42   22.50
   0   4  -1  188.48   15.20
   0   4   1  193.58    7.00
   0   4   1  194.28   15.10
   0   4   1  185.78    6.60
   0   4  -1  183.58    7.50
   0   4   1  201.98   15.20
   0   4  -1  187.68    7.20
   0   4  -1  190.88    6.90
   0  -4  -1  184.58    6.60
   0  -4  -1  181.88    7.00
   0  -4  -1  174.58    7.10
   0  -4   1  179.68   24.10
   0  -4   1  174.38    9.40
   0  -4   1  187.58    6.70
   0  -4   1  179.78    7.00
   0   4   2  199.88    7.20
   0   4   2  198.08    6.70
   0   4   2  216.48   15.70
   0   4  -2  192.48    7.10
   0   4  -2  190.08    7.70
   0   4  -2  187.78    7.80
   0  -4   2  190.98    7.30
   0  -4  -2  192.88    7.40
   0  -4   2  193.88    7.10
   0  -4  -2  209.68    7.20
   0  -4   2  217.58   16.60
   0   4   3  371.96   13.80
   0   4  -3  398.06   12.60
   0   4  -3  397.06   12.80
   0   4   3  398.86   11.30
   0   4   3  407.66   21.80
   0   4  -3  418.46   23.80
   0   4  -3  393.86   11.90
   0  -4  -3  391.86   11.40
   0  -4  -3  378.06   11.70
   0  -4   3  393.16   12.80
   0  -4   3  389.86   12.00
   0  -4   3  411.06   11.80
   0  -4   3  412.56   24.00
   0   4   4 1037.30   38.00
   0   4  -4  992.30   24.80
   0   4  -4  988.30   25.60
   0   4   4 1015.00   23.20
   0   4   4  964.30   22.70
   0   4  -4  957.50   39.90
   0   4   4 1025.90   22.90
   0   4  -4  951.40   25.30
   0   4   4 1015.80   36.90
   0  -4   4  989.50   24.60
   0  -4  -4  942.51   23.90
   0  -4  -4 1005.90   23.70
   0  -4   4  961.50   25.10
   0  -4   4 1023.90   41.40
   0  -4   4  984.80   26.20
   0   4  -5  223.18    9.10
   0   4   5  228.78    7.00
   0   4   5  234.78    6.90
   0   4  -5  227.98   17.80
   0   4  -5  229.38    9.20
   0   4   5  234.98    6.90
   0   4   5  227.98   15.80
   0   4   5  225.98   15.20
   0  -4  -5  233.58    7.90
   0  -4  -5  228.38    7.60
   0  -4   5  234.18    8.70
   0  -4   5  232.78    8.50
   0  -4   5  255.47   19.10
   0   4   6   80.39    3.40
   0   4  -6   83.19    5.30
   0   4  -6   72.79    9.90
   0   4  -6   71.89    5.00
   0   4   6   81.69    3.10
   0   4   6   82.19    3.20
   0   4   6   78.49    8.40
   0  -4   6   66.89    9.90
   0  -4  -6   82.89    4.00
   0  -4  -6   77.49    4.00
   0  -4   6   75.19    4.40
   0  -4   6   74.79    4.60
   0   4   7    1.40    0.50
   0   4  -7    3.90    1.60
   0   4  -7    2.90    1.30
   0   4   7    4.80    2.40
   0   4   7    3.80    0.60
   0   4  -7    1.50    2.20
   0   4   7    2.30    0.70
   0  -4   7    2.00    0.90
   0  -4  -7    3.00    0.90
   0  -4   7    2.40    1.20
   0  -4  -7    3.40    2.60
   0  -4  -7    1.70    0.80
   0  -4   7    3.30    3.20
   0   4   8   39.00    7.30
   0   4  -8   48.30    8.20
   0   4  -8   40.20    3.90
   0   4   8   43.60    2.40
   0  -4   8   47.40    4.00
   0  -4  -8   47.90    7.10
   0  -4   8   45.20    3.40
   0  -4   8   33.70    8.30
   0  -4  -8   38.20    2.80
   0   4  -9  227.38    9.90
   0   4   9  221.48    6.80
   0  -4  -9  216.48    7.10
   0  -4   9  212.28    8.30
   0  -4  -9  245.18   16.20
   0  -4   9  227.68    9.80
   0   4  10    3.60    0.70
   0   4 -10    3.70    1.30
   0  -4  10    1.90    1.00
   0  -4  10    3.90    3.10
   0  -4 -10    1.10    0.70
   0  -4  10    2.90    0.90
   0   4 -11    3.10    5.50
   0   4 -11   -0.20    0.70
   0  -4 -11    0.00    0.60
   0  -4  11    1.90    2.90
   0  -4  11   -0.30    0.70
   0   4 -12  202.48    9.80
   0   4  12  188.98    7.80
   0  -4 -12  222.88   16.70
   0   4  13   16.70    1.90
   0   4 -13   13.10    2.70
   0  -4  13   14.50    3.00
   0  -4  13   14.30    6.80
   0  -4 -13   18.50    2.10
   0   4 -14    1.70    1.30
   0   4  14    0.10    1.10
   0  -4  14    1.70    1.60
   0  -4  14    2.60    4.60
   0  -4 -14    0.30    0.90
   0   4  15    6.10    3.70
   0   4 -15    6.60    2.20
   0  -4  15    7.50    2.40
   0  -4 -15    7.10    1.70
   0   4  16   18.70    4.50
   0   4 -16   16.60    3.40
   0  -4 -16   16.60    2.40
   0  -4  16   19.50    3.70
   0   4 -17   50.39    5.20
   0   4  17   46.50    6.30
   0  -4 -17   51.29    3.90
   0  -4  17   47.00    5.70
   0   4 -18    3.30    1.80
   0  -4 -18    5.10    1.60
   0  -4  18    3.60    2.10
   0   4 -19   -0.70    1.50
   0  -4  19   -1.60    1.10
   0  -4 -19    0.40    1.00
   0   4 -20   10.10    2.50
   0  -4 -20   12.00    2.20
   0  -4  20   12.00    3.40
   0   4 -21   24.70    5.00
   0  -4  21   23.00    5.00
   0  -4 -21   28.60    3.30
   0   4 -22    1.90    1.80
   0  -4  22    0.70    1.70
   0   5   0    0.20    0.90
   0   5   0    2.20    2.30
   0   5   0   -0.70    0.70
   0  -5   0    0.30    0.90
   0  -5   0    0.90    0.70
   0   5   1  281.67   10.30
   0   5  -1  276.57   10.70
   0   5  -1  290.67   21.20
   0   5   1  286.27   10.00
   0   5   1  282.57   20.60
   0   5   1  306.77   21.40
   0   5  -1  284.67   10.40
   0  -5   1  303.97   21.80
   0  -5   1  286.67    9.60
   0  -5   1  283.07   10.10
   0  -5  -1  276.07    9.80
   0  -5  -1  286.87    9.40
   0   5  -2  139.59    6.30
   0   5   2  121.49    7.00
   0   5   2  130.89    6.30
   0   5  -2  123.39   13.50
   0   5   2  105.99   14.40
   0   5   2  134.19   13.90
   0   5  -2  138.49    7.10
   0   5  -2  133.69    6.70
   0  -5  -2  138.69    6.20
   0  -5   2  136.19   14.60
   0  -5   2  141.69    6.20
   0  -5   2  138.69    6.50
   0   5  -3   42.10    3.80
   0   5  -3   52.19   10.70
   0   5   3   48.70    8.10
   0   5   3   41.20    3.30
   0   5  -3   38.30    3.90
   0   5   3   41.10    2.90
   0  -5   3   41.40    3.30
   0  -5  -3   41.50    3.20
   0  -5   3   38.00    3.30
   0  -5   3   50.99   10.50
   0   5  -4  351.46   12.70
   0   5  -4  381.06   25.20
   0   5   4  397.76   23.20
   0   5  -4  362.16   13.10
   0   5   4  367.66   11.20
   0   5   4  358.06   10.60
   0  -5  -4  370.66   11.60
   0  -5   4  343.57   24.50
   0  -5   4  359.06   12.10
   0  -5   4  358.86   11.90
   0   5   5   69.79    3.50
   0   5  -5   69.99    5.20
   0   5   5   70.99    9.10
   0   5  -5   98.99   16.30
   0   5  -5   63.09    4.80
   0   5   5   66.99    3.50
   0   5   5   66.99    3.70
   0  -5   5   62.09    4.40
   0  -5   5   66.79    4.50
   0  -5   5   56.99   11.80
   0  -5  -5   67.39    4.10
   0   5   6   52.89    2.90
   0   5  -6   55.99    4.70
   0   5   6   47.20    2.80
   0   5  -6   51.69    4.40
   0   5   6   52.89    2.80
   0   5  -6   31.20    7.30
   0  -5   6   51.29    3.90
   0  -5   6   35.50    8.50
   0  -5   6   56.39    4.20
   0  -5  -6   49.80    3.40
   0   5   7   26.60    2.10
   0   5   7   29.50    6.90
   0   5  -7   24.20    7.00
   0   5   7   21.30    6.30
   0   5   7   26.60    1.80
   0   5   7   26.60    1.90
   0   5  -7   31.10    3.60
   0   5  -7   28.00    3.40
   0  -5  -7   28.10    2.60
   0  -5   7   27.20    3.00
   0  -5   7   28.90    3.00
   0  -5   7   25.40    7.20
   0   5   8  325.17    8.10
   0   5   8  328.47    8.20
   0   5  -8  324.07   12.80
   0   5  -8  348.97   13.30
   0   5  -8  376.46   25.50
   0   5   8  340.47   21.70
   0   5   8  333.27   20.30
   0   5   8  323.97    9.30
   0  -5   8  338.07   11.80
   0  -5   8  328.07   12.40
   0  -5   8  276.67   36.20
   0   5  -9   67.79    5.40
   0   5   9   62.69    3.10
   0   5   9   63.29    8.10
   0   5   9   79.89   10.40
   0   5  -9   63.29   10.50
   0   5  -9   70.09    5.40
   0  -5   9   67.29    5.10
   0  -5   9   65.09    4.50
   0   5 -10  102.39    6.90
   0   5  10  104.49    4.20
   0   5 -10   98.79   13.70
   0   5  10  122.59   11.70
   0   5 -10  113.09    7.20
   0  -5  10  101.39   16.00
   0  -5  10  108.79    6.00
   0  -5  10  113.79    7.00
   0   5 -11   15.30    3.30
   0   5 -11   16.70    5.70
   0   5  11   19.50    1.60
   0   5 -11   19.10    3.50
   0  -5  11   14.60    2.50
   0  -5  11   13.30    3.00
   0   5 -12   42.30    4.50
   0   5 -12   31.20    9.20
   0  -5  12   43.50    4.60
   0  -5  12   43.90    3.70
   0   5  13  117.59    5.00
   0   5 -13  116.29    7.60
   0  -5 -13  107.39    5.70
   0  -5  13  111.49    7.80
   0   5  14    1.10    1.00
   0   5 -14    3.10    1.50
   0   5 -14   -0.90    2.60
   0  -5  14    2.60    1.90
   0  -5 -14    0.20    0.80
   0   5 -15   24.60    8.80
   0   5  15   27.10    2.50
   0   5 -15   34.60    4.20
   0  -5  15   30.10    9.10
   0  -5 -15   26.70    2.70
   0  -5  15   23.60    4.60
   0   5 -16   20.50    3.80
   0   5  16   26.70    5.90
   0  -5  16   22.60    4.60
   0  -5 -16   20.90    2.50
   0   5 -17    7.20    2.40
   0  -5 -17    7.20    1.70
   0  -5  17    9.30    2.70
   0   5 -18    4.80    2.30
   0  -5 -18    4.90    1.50
   0  -5  18    3.60    1.90
   0   5 -19   14.80    4.00
   0  -5  19   21.30    4.90
   0  -5 -19   17.90    2.70
   0   5 -20   68.19    6.80
   0  -5  20   60.59    7.10
   0  -5 -20   64.39    6.10
   0   5 -22   15.00    5.90
   0  -5  22    6.30    3.40
   0   6   0  114.49    6.60
   0   6   0   94.59   13.10
   0   6   0  115.89    6.20
   0   6   0   99.09   13.50
   0  -6   0   98.79    5.80
   0  -6   0   95.49    6.50
   0   6   1  468.95   15.30
   0   6   1  498.05   30.50
   0   6   1  438.96   14.60
   0   6   1  493.45   30.10
   0   6  -1  481.65   15.40
   0   6  -1  460.35   15.70
   0  -6  -1  472.95   14.50
   0  -6  -1  456.95   14.70
   0  -6   1  490.55   14.40
   0  -6   1  458.25   14.90
   0   6   2  241.78   20.70
   0   6   2  243.68   20.70
   0   6  -2  249.48   10.80
   0   6  -2  284.97   10.90
   0   6   2  251.87    9.90
   0   6   2  247.98    9.60
   0  -6   2  266.57   22.70
   0  -6  -2  251.87    9.30
   0  -6   2  250.87   10.10
   0  -6  -2  243.48    9.60
   0  -6   2  245.28    9.40
   0   6   3   34.10    3.10
   0   6  -3   28.10    3.60
   0   6   3   25.60    7.30
   0   6   3   27.60    3.00
   0   6  -3   24.90    3.70
   0  -6   3   29.70    9.10
   0  -6  -3   27.40    2.90
   0  -6   3   31.60    3.30
   0  -6   3   28.60    2.90
   0   6  -4  140.39    7.60
   0   6  -4  135.59    7.80
   0   6   4  129.49    6.30
   0  -6   4  187.38   21.80
   0  -6   4  127.29    6.90
   0  -6   4  140.99    6.90
   0  -6  -4  139.69    6.70
   0   6   5  121.59    5.40
   0   6  -5  124.39    7.50
   0   6   5  117.49    5.60
   0   6   5  120.69    5.40
   0   6   5  124.29   14.10
   0   6  -5  109.19    6.80
   0  -6   5  118.29   15.50
   0  -6   5  118.09    6.60
   0  -6  -5  127.59    6.30
   0  -6   5  123.09    6.50
   0   6   6    7.10    1.40
   0   6   6    4.20    1.10
   0   6  -6    4.10    1.70
   0   6   6    6.30    1.30
   0   6  -6    7.20    2.20
   0  -6   6    3.80    3.20
   0  -6   6    5.50    1.70
   0  -6  -6    5.20    1.50
   0  -6   6    5.80    1.70
   0   6  -7   42.50    4.30
   0   6  -7   46.30   11.30
   0   6   7   39.20    2.70
   0   6  -7   38.90    4.40
   0  -6  -7   44.20    3.50
   0  -6   7   36.60    9.60
   0  -6   7   37.30    3.80
   0  -6   7   38.00    3.80
   0   6   8    8.60    1.10
   0   6   8    9.20    1.60
   0   6   8   10.50    1.50
   0   6  -8    5.90    2.30
   0   6  -8    7.30    2.10
   0  -6   8   11.70    2.40
   0  -6   8   10.50    2.20
   0  -6   8    0.90    3.70
   0   6  -9   78.19    6.40
   0   6  -9   86.89   13.10
   0   6   9   67.19   18.70
   0   6  -9   84.89    6.50
   0   6   9   76.69    3.70
   0  -6   9   72.49   15.40
   0  -6   9   81.79    5.90
   0  -6   9   90.19    5.80
   0   6  10   20.00    5.60
   0   6 -10   13.10    3.10
   0   6  10   14.00    1.90
   0  -6  10   11.60    2.90
   0  -6  10   13.20    6.30
   0  -6  10    9.50    2.10
   0   6 -11   54.69    5.60
   0   6 -11   49.40    5.10
   0  -6  11   68.19    4.90
   0  -6  11   67.49    5.60
   0   6 -12   45.40    5.10
   0   6 -12   46.20    5.00
   0  -6  12   46.50    4.80
   0  -6  12   43.10    4.00
   0  -6  12   42.20   11.50
   0   6 -13   -1.20    0.80
   0   6 -13   -1.40    2.80
   0   6 -13   -1.30    1.20
   0  -6  13   -1.50    1.00
   0  -6  13    3.30    5.00
   0   6 -14    4.70    2.50
   0   6  14    5.00    1.20
   0   6 -14    2.30    1.60
   0  -6  14    6.30    2.50
   0  -6  14    3.30    4.60
   0   6 -15   40.80    6.00
   0   6 -15   43.60    5.20
   0   6  15   41.70    2.90
   0  -6  15   27.80   14.70
   0  -6  15   40.10    4.90
   0   6 -16   -0.60    1.50
   0   6  16   -0.20    1.10
   0  -6  16   -0.60    1.20
   0   6 -17   25.80    4.70
   0   6 -17   25.80    4.70
   0  -6  17   17.40    5.80
   0   6 -18    9.70    2.90
   0   6 -18    5.40    3.20
   0  -6  18    2.90    2.20
   0   6 -19    0.50    2.10
   0   6 -19    1.80    1.80
   0  -6  19   -0.50    1.80
   0   6 -20    9.00    2.90
   0   6 -20    8.50    3.40
   0  -6  20   10.70    3.40
   0   6 -21    6.70    3.00
   0   6 -21    6.20    2.60
   0  -6  21    5.90    3.80
   0   7   0    0.10    1.00
   0   7   0   -3.60    2.60
   0   7   0    3.50    3.30
   0   7   0    0.30    1.10
   0  -7   0    1.10    1.00
   0  -7   0    2.90    1.20
   0   7   1    2.20    3.40
   0   7  -1    1.70    1.10
   0   7  -1    1.00    3.40
   0   7   1   -1.80    0.70
   0   7   1   -1.90    2.60
   0   7   1    1.20    1.10
   0   7  -1    0.60    0.90
   0  -7   1    0.30    0.90
   0  -7   1    1.30    0.90
   0  -7  -1    0.40    0.70
   0  -7  -1   -1.20    0.90
   0   7   2  124.29    7.00
   0   7  -2  118.09    7.50
   0   7   2  136.49   16.80
   0   7  -2  140.89   17.40
   0   7  -2  115.09    7.10
   0   7   2   95.39   13.80
   0   7   2  130.29    6.80
   0  -7  -2  114.49    6.60
   0  -7  -2  124.49    6.40
   0  -7   2  119.79    6.40
   0  -7   2  118.19    7.00
   0   7   3    6.60    1.90
   0   7  -3    2.00    1.50
   0   7  -3    3.20    3.10
   0   7   3    2.10    1.10
   0   7  -3    1.20    1.40
   0   7   3    3.60    4.30
   0  -7   3    1.40    1.00
   0  -7  -3    2.40    1.30
   0  -7  -3    0.60    1.20
   0  -7   3    3.40    3.90
   0  -7   3    0.90    0.80
   0   7  -4   32.90    4.20
   0   7  -4   42.50    4.40
   0   7   4   42.90    3.70
   0   7   4   37.90    3.50
   0  -7   4   39.30    3.70
   0  -7   4   22.80    8.10
   0  -7   4   41.80    4.10
   0  -7  -4   45.80    4.00
   0   7   5  156.98    7.10
   0   7   5  148.69    6.60
   0   7   5  154.58    7.20
   0   7  -5  141.89    9.20
   0   7  -5  147.49    8.50
   0  -7   5  146.39    8.20
   0  -7  -5  152.88    7.60
   0  -7   5  150.48    7.70
   0   7  -6  225.18   11.70
   0   7  -6  242.98   11.20
   0   7   6  224.48    8.60
   0   7   6  172.98   26.10
   0   7   6  215.98    8.20
   0  -7  -6  226.48    9.60
   0  -7   6  236.18   13.50
   0  -7   6  218.78    9.80
   0   7  -7    8.00    2.20
   0   7  -7    6.40    2.40
   0   7   7    6.90    1.50
   0   7   7    5.00    1.30
   0   7   7    4.70    1.20
   0  -7   7    8.50    2.40
   0  -7   7    5.00    1.60
   0  -7  -7    5.30    1.50
   0   7  -8   40.10    4.60
   0   7   8   41.40    2.80
   0   7   8   44.10    2.70
   0   7   8   35.20    2.80
   0   7  -8   42.00    4.90
   0  -7   8   40.60    4.20
   0  -7   8   47.60    4.50
   0   7   9  131.79    5.50
   0   7  -9  139.79    8.80
   0   7   9  128.39    4.60
   0   7  -9  139.49    9.00
   0  -7   9  136.09    7.80
   0  -7   9  112.59   12.00
   0   7 -10   17.30    3.60
   0   7  10   15.90    1.70
   0   7 -10   16.00    3.50
   0  -7  10   17.00    3.40
   0  -7  10   11.70    2.50
   0   7 -11   96.49    7.60
   0   7 -11   89.29    7.60
   0   7  11   83.69    4.10
   0   7  11   85.59   12.80
   0  -7  11  104.19    7.40
   0  -7  11  103.59    6.70
   0   7 -12  185.78   11.10
   0   7 -12  187.38   10.80
   0  -7  12  182.98   10.40
   0   7 -13    9.10    3.00
   0   7 -13    6.70    2.50
   0  -7  13   10.70    6.50
   0  -7  13   14.60    3.40
   0   7 -14   18.00    4.00
   0   7 -14   16.00    3.80
   0  -7  14   18.60    7.30
   0  -7  14   23.60    4.50
   0   7 -15   37.80    5.00
   0   7 -15   37.60    6.00
   0  -7  15   29.50    5.10
   0   7 -16    2.60    2.10
   0   7 -16    0.10    1.70
   0  -7  16    4.70    3.40
   0   7 -17    2.50    2.20
   0   7 -17   -0.70    1.60
   0  -7  17    0.20    1.80
   0   7 -18    1.00    1.70
   0   7 -18   -1.10    1.50
   0  -7  18    2.10    2.00
   0   7 -19    7.10    2.60
   0   7 -19   11.20    3.40
   0  -7  19    7.60    2.70
   0   7 -20    1.80    2.30
   0  -7  20    2.00    2.80
   0   8   0    8.10    2.30
   0   8   0    5.50    4.80
   0  -8   0    8.10    2.10
   0  -8   0    8.70    2.40
   0   8   1    1.30    1.30
   0   8  -1    0.00    3.30
   0   8   1    1.90    1.20
   0   8   1   -1.80    4.80
   0   8  -1    1.40    1.20
   0   8  -1    1.20    1.30
   0   8   1   -3.10    2.60
   0  -8   1    1.60    1.10
   0  -8  -1    1.10    1.10
   0  -8   1   -0.70    0.70
   0  -8  -1    0.90    1.00
   0   8   2   22.10    3.60
   0   8  -2   15.80    3.20
   0   8  -2   19.10    3.40
   0   8   2   24.90    3.70
   0   8   2   24.10    8.70
   0   8  -2   26.60    8.90
   0   8  -2   23.30   11.60
   0   8   2   12.50    5.80
   0  -8   2   27.10    3.20
   0  -8  -2   17.90    3.70
   0  -8  -2   25.40    3.10
   0  -8   2   28.20    3.50
   0   8   3   80.09   13.50
   0   8   3   81.09   15.90
   0   8   3   78.69    5.70
   0   8  -3   67.79    6.10
   0   8   3   76.09    5.40
   0  -8  -3   70.09    5.50
   0  -8  -3   75.99    5.20
   0  -8   3   78.69    5.40
   0  -8   3   77.39    6.00
   0   8  -4   21.30    3.70
   0   8  -4   17.50    8.10
   0   8   4   25.70    8.70
   0   8   4   20.10    3.30
   0   8  -4   26.10    4.60
   0   8   4   22.10    6.70
   0   8   4   22.30    2.90
   0  -8   4   17.20    3.10
   0  -8   4   20.60    3.20
   0  -8  -4   19.40    3.50
   0  -8   4   13.80    7.50
   0  -8  -4   23.40    3.10
   0   8   5   49.80    4.20
   0   8  -5   49.00    5.50
   0   8  -5   40.10    4.70
   0   8   5   42.00    3.90
   0  -8  -5   45.60    4.30
   0  -8   5   68.49   17.70
   0  -8   5   54.69    4.90
   0  -8   5   45.10    4.40
   0   8   6    6.30    1.70
   0   8  -6    6.10    2.40
   0   8  -6    6.80    2.40
   0  -8   6    6.60    1.90
   0  -8   6    4.20    1.60
   0  -8  -6    6.60    1.80
   0  -8   6    1.10    5.70
   0   8  -7   38.60    4.60
   0   8   7   43.80    3.60
   0   8   7   39.60    3.70
   0   8  -7   45.30    5.30
   0   8   7   31.50    9.40
   0   8  -7   44.90   13.40
   0  -8   7   38.40   11.20
   0  -8   7   39.80    4.40
   0  -8   7   43.90    4.40
   0   8  -8  127.29    8.60
   0   8   8  118.09    5.70
   0   8  -8  118.89    8.90
   0   8   8  125.19    6.40
   0   8   8  147.19   16.70
   0   8  -8  105.99   17.40
   0  -8   8  129.69   18.80
   0  -8   8  118.99    7.70
   0  -8   8  119.99    7.70
   0   8   9   24.20    2.80
   0   8  -9   10.40    6.30
   0   8  -9   29.40    5.30
   0   8   9   16.50    2.00
   0   8  -9   18.30    3.60
   0  -8   9   22.50    4.00
   0  -8   9   20.80    3.80
   0  -8   9   22.20    9.00
   0   8  10   21.50    2.60
   0   8 -10   19.60    4.30
   0   8 -10   26.10    4.70
   0  -8  10   15.20    3.20
   0  -8  10   20.40    3.40
   0   8 -11   14.90    3.90
   0   8 -11    8.40    6.40
   0   8 -11   13.50    3.30
   0   8  11   11.90    1.90
   0   8  11    5.50    6.20
   0  -8  11   11.70    3.00
   0  -8  11   16.20    3.10
   0   8 -12    3.70    2.30
   0   8  12    0.90    1.00
   0   8 -12    7.60    2.70
   0  -8  12    2.60    1.60
   0   8  13    3.10    1.20
   0   8 -13    2.10    2.20
   0   8 -13    2.20    1.90
   0  -8  13   -1.40    1.40
   0   8 -14   22.60    4.50
   0   8 -14   17.30    4.00
   0  -8  14   23.60    4.60
   0   8 -15   16.40    4.10
   0   8 -15    8.70    2.70
   0  -8  15   12.60    5.40
   0   8 -16   12.80    3.40
   0   8 -16    3.80    3.40
   0  -8  16    1.30    1.90
   0   8 -17   16.20    4.00
   0   8  17   17.70    7.60
   0   8 -17   15.30    4.20
   0  -8  17   14.60    4.00
   0   8  18    5.70    7.10
   0   8 -18    7.70    3.50
   0   8 -18    7.30    3.10
   0  -8  18    4.00    2.30
   0   8 -19   -5.60    2.30
   0   8 -19    7.50    2.60
   0   9   0    1.70    4.30
   0   9   0   -2.60    3.90
   0   9   0   -2.40    1.00
   0  -9   0   -2.20    0.90
   0  -9   0    0.50    1.10
   0   9   1  129.09    7.90
   0   9   1  142.49    8.80
   0   9  -1  140.09    8.50
   0   9  -1  136.49    8.90
   0   9   1  139.19   19.20
   0   9  -1  122.09   18.30
   0   9  -1  128.59   19.70
   0  -9  -1  123.19    7.90
   0  -9  -1  143.39    7.60
   0  -9   1  132.79    8.30
   0  -9   1  129.49    7.40
   0   9  -2   -1.10    0.70
   0   9   2   -4.60    3.30
   0   9  -2    1.40    1.50
   0   9  -2   -0.70    3.20
   0   9   2    1.70    1.60
   0   9  -2   -0.30    4.90
   0   9   2   -1.70    0.90
   0  -9   2    1.80    1.30
   0  -9  -2   -0.30    1.10
   0  -9  -2    0.10    0.60
   0  -9   2   -0.90    0.70
   0   9   3    8.80    2.40
   0   9  -3    8.70    2.50
   0   9   3   10.40    5.70
   0   9  -3    6.30    5.60
   0   9  -3    9.50    2.70
   0   9   3    8.60    6.00
   0   9   3    9.50    2.30
   0  -9  -3    6.80    2.10
   0  -9  -3    9.80    2.60
   0  -9   3    9.60    2.30
   0  -9   3    9.70    2.60
   0   9   4  183.38    9.40
   0   9  -4  188.78   10.60
   0   9   4  210.58   23.10
   0   9   4  201.48    9.60
   0   9  -4  208.88   11.70
   0  -9   4  182.48    9.30
   0  -9   4  199.98   10.50
   0  -9  -4  201.08   10.20
   0  -9  -4  180.58    9.00
   0   9  -5   34.00    5.70
   0   9  -5   32.80    4.30
   0   9   5   41.20   11.10
   0   9   5   27.40    5.40
   0   9   5   35.80    3.80
   0  -9   5   26.40    3.50
   0  -9  -5   28.90    3.70
   0  -9   5   33.20    4.10
   0  -9  -5   33.70    4.10
   0   9   6    8.60    2.30
   0   9  -6    7.50    2.60
   0   9   6   -1.30    4.40
   0   9  -6    2.90    1.80
   0   9   6    5.80    1.90
   0  -9   6    5.80    2.00
   0  -9   6    7.70    2.90
   0  -9  -6    9.00    2.20
   0   9  -7    5.40    2.20
   0   9   7    7.00    2.10
   0   9  -7    5.90    2.50
   0   9   7    4.60    1.70
   0  -9   7    8.20    5.70
   0  -9   7    6.60    2.40
   0  -9   7    4.90    1.70
   0   9   8   11.80    4.60
   0   9   8    7.20    1.80
   0   9   8    4.60    1.70
   0   9  -8    5.50    2.20
   0   9  -8    3.20    1.90
   0  -9   8    1.80    1.60
   0  -9   8    5.40    2.10
   0   9   9   12.40    6.80
   0   9   9   11.30    2.60
   0   9  -9   12.70    3.40
   0   9  -9   14.90    8.20
   0   9  -9   14.40    3.40
   0  -9   9   14.10    3.20
   0  -9   9   17.00   10.00
   0  -9   9   11.30    3.10
   0   9 -10    6.50    7.10
   0   9  10   15.00    2.30
   0   9 -10    8.10    2.60
   0   9 -10    3.90    2.40
   0   9  10    9.00    1.50
   0  -9  10    6.30    2.00
   0  -9  10    8.00    2.60
   0  -9  10    0.20    5.70
   0   9 -11   13.60    4.20
   0   9 -11   12.20    3.50
   0   9  11   10.40    2.10
   0  -9  11   10.60    2.90
   0   9 -12   85.59    8.40
   0   9  12   87.49    5.00
   0   9 -12   88.79    7.90
   0  -9  12  101.49    7.80
   0  -9  12   90.39   19.70
   0   9 -13    2.60    1.80
   0   9 -13    4.30    2.60
   0  -9  13    2.20    1.80
   0   9 -14   19.30    4.70
   0   9 -14   18.00    4.40
   0   9 -15    5.80    2.20
   0   9 -15    3.20    2.70
   0  -9  15    1.50    2.00
   0   9 -16   52.69    6.30
   0   9 -16   54.19    7.00
   0  -9  16   55.09    6.40
   0   9 -17    8.80    3.10
   0   9 -17   17.40    4.60
   0  -9  17   11.20    3.40
   0   9 -18   -2.50    2.30
   0  10   0   16.10    3.80
   0  10   0   13.20    2.90
   0  10   0   11.30    5.90
   0 -10   0   12.80    3.20
   0 -10   0   14.40    3.10
   0  10   1    1.10    1.50
   0  10   1   -1.80    1.40
   0  10  -1    5.30    5.70
   0  10  -1   -0.90    1.10
   0  10  -1    1.90    1.50
   0  10  -1    2.40    7.50
   0 -10  -1    0.40    1.10
   0 -10   1    0.40    1.30
   0 -10  -1    2.00    1.20
   0 -10   1    1.70    1.30
   0  10  -2   29.20    5.00
   0  10   2   42.90    5.10
   0  10  -2   39.70    4.80
   0  10   2   40.50    4.60
   0  10  -2   40.40   12.80
   0 -10  -2   45.00    5.00
   0 -10   2   40.90    4.90
   0 -10  -2   42.50    4.30
   0 -10   2   45.80    4.50
   0  10  -3  181.08   10.70
   0  10  -3  211.98   12.10
   0  10   3  195.88   10.40
   0 -10   3  195.58    9.80
   0 -10  -3  198.78   10.90
   0 -10   3  185.58   10.80
   0 -10  -3  191.98    9.50
   0  10   4   61.69    5.60
   0  10  -4   63.69   15.90
   0  10  -4   62.39    6.10
   0  10  -4   60.89    6.50
   0  10   4   60.09    5.30
   0 -10  -4   56.99    5.00
   0 -10   4   55.19    6.40
   0 -10  -4   58.79    5.80
   0 -10   4   61.89    5.90
   0  10  -5   -0.40    5.80
   0  10  -5    0.60    1.70
   0  10  -5    1.00    1.70
   0  10   5    4.50    1.60
   0  10   5    3.40    1.70
   0  10   5    6.80    5.70
   0 -10   5    2.80    1.70
   0 -10   5    2.10    1.30
   0 -10  -5    1.40    1.50
   0  10  -6   -1.20    1.10
   0  10  -6   -0.80    1.60
   0  10   6   -1.00    1.30
   0  10   6    1.90    1.30
   0 -10   6   -1.20    0.90
   0 -10   6   -0.10    1.10
   0 -10  -6   -1.50    1.30
   0  10   7   48.50    4.40
   0  10   7   24.80   16.90
   0  10  -7   54.89    6.10
   0  10  -7   49.99    6.30
   0  10   7   61.49    5.50
   0 -10   7   43.10    5.20
   0 -10  -7   49.30    4.70
   0 -10   7   44.90    5.00
   0  10   8  105.29    6.50
   0  10  -8  123.69   10.00
   0  10   8  115.49    6.30
   0  10  -8  105.59    8.70
   0 -10   8  126.19    8.30
   0 -10   8  111.29    8.50
   0  10   9   14.90    2.90
   0  10  -9   15.80    3.90
   0  10   9   15.40    2.40
   0 -10   9   19.20    3.70
   0  10  10    0.10    0.90
   0  10 -10   -2.30    1.30
   0  10 -10    0.00    1.70
   0  10 -10   -3.50    6.70
   0  10  10    2.30    1.40
   0 -10  10   -0.40    1.30
   0  10  11   33.70    3.40
   0  10 -11   33.10    6.50
   0  10 -11   37.30    5.00
   0 -10  11   27.90    5.00
   0  10 -12   21.30    5.10
   0  10 -12   23.90    4.80
   0  10  12   25.30    3.20
   0 -10  12   24.10    4.40
   0  10 -13   11.30    3.40
   0  10 -13   18.60    4.90
   0 -10  13   12.70    3.30
   0  10 -14   36.40    6.30
   0  10 -14   28.80    5.80
   0 -10  14   37.50    6.00
   0  10 -15    2.30    2.10
   0  10 -15    2.90    1.90
   0 -10  15    0.50    1.60
   0  10 -16    0.20    1.80
   0  10 -16    0.00    1.90
   0  11   0    1.40    1.60
   0  11   0    0.00    1.60
   0 -11   0   -1.50    1.10
   0 -11   0   -0.60    1.20
   0  11  -1  297.57   15.10
   0  11   1  312.97   14.20
   0  11  -1  294.57   14.20
   0  11  -1  306.17   33.80
   0  11   1  319.37   34.80
   0  11   1  314.97   14.90
   0 -11  -1  291.17   14.60
   0 -11   1  300.57   14.90
   0 -11   1  309.77   13.20
   0 -11  -1  310.97   12.90
   0  11  -2    0.30    2.00
   0  11   2    1.50    1.60
   0  11  -2    1.80    1.90
   0  11   2    2.50    1.70
   0  11   2    3.60    7.80
   0  11  -2    3.80    6.30
   0  11   2   -1.70    7.40
   0 -11  -2   -0.30    1.40
   0 -11   2    1.90    1.80
   0 -11   2    0.90    1.50
   0  11   3   47.70    5.60
   0  11   3   34.20   14.10
   0  11  -3   61.69    6.70
   0  11   3   54.49    5.50
   0  11  -3   55.19    6.10
   0  11   3   48.50   16.50
   0 -11  -3   55.69    5.10
   0 -11   3   48.70    5.10
   0 -11   3   56.89    7.00
   0  11   4    2.90    1.80
   0  11  -4    1.80    1.60
   0  11  -4    1.20    2.00
   0  11   4    2.60    1.90
   0  11   4   10.30    7.60
   0 -11  -4    3.80    1.80
   0 -11   4    3.50    1.90
   0  11  -5    3.00    1.90
   0  11   5   -1.70    1.30
   0  11   5    0.30    1.30
   0  11  -5    3.50    2.00
   0 -11   5    1.50    1.30
   0 -11   5   -0.50    1.10
   0 -11  -5   -2.20    1.10
   0  11   6   18.80    3.40
   0  11  -6    3.60    3.60
   0  11  -6   14.90    3.90
   0 -11  -6   11.80    2.70
   0 -11   6    7.10    2.40
   0 -11   6   17.30    3.70
   0  11   7   36.90    4.00
   0  11   7   40.10    4.20
   0  11  -7   38.90    6.20
   0  11  -7   39.80   14.20
   0  11  -7   34.50    6.30
   0 -11  -7   30.40    4.60
   0 -11   7   21.10    3.80
   0  11  -8    2.30    1.90
   0  11  -8    4.50    2.30
   0  11   8    5.10    1.90
   0 -11   8    3.00    1.80
   0 -11  -8   -0.50    1.60
   0  11  -9   10.80    9.50
   0  11  -9    1.20    1.30
   0  11   9    0.10    2.00
   0  11  -9    4.30    2.30
   0 -11  -9    4.00    2.20
   0 -11   9    5.00    1.80
   0  11 -10   12.80   13.20
   0  11 -10    4.40    2.30
   0  11 -10    0.90    1.90
   0  11  10    2.20    1.50
   0 -11  10   -1.70    1.20
   0  11 -11   13.30    3.80
   0  11 -11    6.50    3.00
   0 -11  11   15.20    3.90
   0  11 -12    0.90    1.50
   0  11 -12   -0.80    2.00
   0 -11  12   -1.60    1.30
   0  11 -13   17.50    4.30
   0  11 -13   20.80    4.50
   0 -11  13   16.50    4.00
   0  11 -14   -1.20    2.60
   0 -11  14    4.40    2.20
   0  12   0    8.90    2.70
   0  12   0    9.00    2.90
   0 -12   0    9.90    2.60
   0  12  -1   27.90    4.80
   0  12  -1   32.50    5.80
   0  12   1   33.20    5.50
   0 -12  -1   32.10    3.90
   0 -12   1   33.90    4.20
   0  12  -2    2.60    2.50
   0  12   2    2.70    2.10
   0  12   2    4.20    2.20
   0  12  -2    9.80    2.80
   0 -12  -2    3.40    2.10
   0 -12   2    8.10    2.10
   0  12  -3    4.10    2.60
   0 -12   3    4.70    2.00
   0 -12  -3    5.90    2.50
   0  12  -4   13.60   10.70
   0  12   4   18.60    4.30
   0  12  -4   23.40    5.00
   0  12   4   20.40    3.80
   0  12  -4   19.30    4.10
   0 -12   4   19.40    3.80
   0 -12  -4   24.20    5.40
   0  12  -5    0.90    2.10
   0  12   5    1.10    1.30
   0  12  -5    4.40    8.90
   0  12  -5   -1.80    2.00
   0 -12   5    2.00    1.80
   0 -12  -5   -1.00    1.80
   0  12   6   11.20    2.70
   0  12  -6   13.60    3.60
   0  12   6   16.80    3.40
   0  12  -6    7.50    3.40
   0 -12   6   11.50    2.90
   0 -12  -6   13.50    3.30
   0  12  -7    3.20    1.90
   0  12  -7   16.20   11.20
   0  12  -7    1.00    1.90
   0 -12  -7   -0.90    1.40
   0  12   8    2.60    1.60
   0  12  -8    2.00    2.10
   0  12  -8   -2.70    1.40
   0  12  -8   22.80   11.80
   0 -12  -8    1.90    1.80
   0 -12   8    1.10    2.00
   0  12   9   12.50    2.50
   0  12  -9   22.70    4.50
   0  12  -9   11.70    4.00
   0 -12   9   20.50    4.30
   0 -12  -9    9.70    2.70
   0  12 -10    2.80    2.40
   0  12 -10    5.30    2.60
   0  12 -10   -2.90   18.50
   0 -12 -10    8.10    2.40
   0 -12  10    1.60    1.90
   0  12 -11    7.80    3.00
   0  12 -11    8.10    3.80
   0 -12  11    6.50    2.60
   0 -12 -11    9.10    2.60
   0  13   0    2.60    2.20
   0  13   0   -1.10    2.00
   0 -13   0   -1.60    1.30
   0  13   1    4.30    2.90
   0  13  -1   16.40    3.50
   0  13  -1   14.70    3.60
   0  13   1    8.40    4.60
   0 -13   1    9.30    2.60
   0 -13  -1   13.90    3.30
   0  13   2   72.29    7.20
   0  13  -2   53.19    7.00
   0  13  -2   71.59    7.10
   0 -13  -2   74.59    6.20
   0 -13   2   68.99    6.20
   0  13   3    3.50    2.00
   0  13  -3    7.40   11.20
   0  13  -3    1.40    2.20
   0  13  -3   -0.80    1.50
   0 -13   3   -1.10    1.40
   0 -13  -3    2.80    2.10
   0  13  -4    0.50    1.90
   0  13   4    3.40    2.20
   0  13  -4    2.20    2.40
   0 -13   4   10.40    2.60
   0 -13  -4    4.40    2.20
   0  13  -5   -2.20    2.00
   0 -13  -5   -1.00    1.50
   0 -13   5   -2.80    1.30
   0  13  -6   31.80    5.50
   0  13   6   37.40    4.90
   0  13  -6   38.00    7.10
   0 -13  -6   38.30    4.70
   0 -13   6   36.00    4.70
   0  13  -7    4.40    2.60
   0  13  -7    3.40    2.60
   0 -13   7    4.00    2.10
   0 -13  -7    8.90    2.50
   0  13  -8    3.50    2.40
   0  13  -8    5.10    2.40
   0 -13   8    1.30    1.90
  -1   0  24    2.30    2.30
   1   0 -24    4.20    2.40
   1   0 -22   44.90    4.90
  -1   0  22   49.40    6.60
   1   0 -21    2.90    1.60
  -1   0  21    1.90    1.80
   1   0 -20  116.79    7.30
  -1   0  20  118.49    9.60
  -1   0  19   -0.50    1.70
   1   0 -19   -1.80    1.10
  -1   0  19    1.10    3.60
  -1   0  18   17.20    5.70
  -1   0  18   16.90    3.80
   1   0 -18   14.90    2.80
  -1   0  17    0.30    1.40
   1   0 -17   -1.60    0.80
  -1   0  16   22.00    3.90
   1   0 -16   27.20    3.10
   1   0 -15    0.70    0.80
  -1   0  15   -0.20    1.00
  -1   0  14   34.20    4.00
   1   0 -14   30.70    3.00
   1   0 -13    0.30    0.50
   1   0 -13    0.10    0.50
  -1   0  13   -0.20    0.90
   1   0 -12   68.49    3.10
  -1   0  12   63.79    5.00
   1   0 -12   76.89    7.30
   1   0 -12   68.39    4.10
  -1   0  11    0.50    0.70
   1   0 -11    0.80    0.60
   1   0 -11    0.30    0.40
  -1   0  11   -0.40    0.60
  -1   0  10   97.89    5.00
  -1   0  10   96.19    5.60
   1   0 -10  101.89    3.60
   1   0 -10   94.59    7.40
   1   0 -10   90.49    4.60
  -1   0   9   -1.20    0.50
   1   0  -9    0.50    0.40
  -1   0   9    0.80    1.00
   1   0  -9    0.40    1.00
  -1   0   9    1.90    1.00
   1   0  -8  112.59    7.20
   1   0  -8  113.49    4.60
   1   0  -8  114.19    3.50
  -1   0   8  104.79    5.30
  -1   0   8  104.69    7.10
  -1   0   8  106.69    4.80
   1   0  -7    0.00    0.20
   1   0  -7    0.60    0.70
   1   0  -7   -0.20    0.30
  -1   0   7    0.60    0.50
  -1   0   7    0.00    0.40
   1   0  -7   -0.10    0.40
   1   0  -6   58.59    1.90
   1   0  -6   60.89    2.80
   1   0  -6   65.59    3.40
   1   0  -6   60.89    4.30
  -1   0   6   60.29    3.00
  -1   0   6   56.69    3.20
   1   0  -5   -0.10    0.40
  -1   0   5    0.40    0.40
  -1   0   5   -0.30    0.30
  -1   0   5    0.60    0.60
   1   0  -5   -0.20    0.30
   1   0  -5   -0.10    0.20
  -1   0   4 1615.34   35.70
  -1   0   4 1691.13   35.30
   1   0  -4 1650.93   35.70
   1   0  -4 1620.64   35.10
   1   0  -4 1665.43   37.20
  -1   0   4 1720.63   37.80
  -1   0   3   -0.20    0.20
  -1   0   3   -0.10    0.30
   1   0  -3   -0.20    0.20
   1   0  -3    0.20    0.30
  -1   0   3    0.00    0.20
  -1   0  -2 3474.95   75.39
   1   0   2 3427.16   75.29
  -1   0  -3    0.30    0.50
  -1   0  -3    0.20    0.20
   1   0   3    0.20    0.30
   1   0   3    0.40    0.30
   1   0   3    0.20    0.20
  -1   0  -3    0.20    0.30
  -1   0  -3    0.20    0.30
  -1   0  -4  381.96   10.00
  -1   0  -4  401.96    9.40
  -1   0  -4  409.56   10.80
   1   0   4  389.86    9.20
  -1   0  -4  387.16   15.30
   1   0   4  402.86   10.90
   1   0   4  428.96   10.30
   1   0   4  420.76   14.90
  -1   0  -5    0.00    0.20
   1   0   5    1.70    1.00
  -1   0  -5    0.00    0.30
   1   0   5   -0.30    0.20
   1   0   5   -0.10    0.30
   1   0   5    0.10    0.20
  -1   0  -5   -0.30    0.80
  -1   0  -5   -0.30    0.30
   1   0   6  868.91   20.00
   1   0   6  826.82   18.20
  -1   0  -6  835.82   18.70
  -1   0  -6  858.21   26.90
   1   0   6  833.22   26.40
   1   0   6  833.42   21.00
  -1   0  -6  848.92   19.90
  -1   0  -6  810.32   20.70
  -1   0  -7    0.60    0.40
   1   0   7    0.50    0.30
   1   0   7    0.60    0.50
  -1   0  -7    0.00    0.30
   1   0   7   -0.60    0.70
  -1   0  -7    0.40    0.90
   1   0   7    0.60    0.60
  -1   0  -8   41.20    2.30
   1   0   8   39.80    2.90
  -1   0  -8   44.70    2.90
   1   0   8   45.40    3.60
   1   0   8   43.00    5.20
  -1   0  -8   43.20    5.60
  -1   0  -9    0.00    0.40
  -1   0  -9    1.10    0.80
   1   0   9    0.70    0.70
  -1   0  -9    0.30    1.20
   1   0   9   -0.10    1.10
   1   0   9   -0.10    0.70
   1   0  10    1.60    2.10
  -1   0 -10    1.00    0.70
  -1   0 -10   -3.00    1.40
   1   0  10    0.60    0.80
  -1   0 -11   -0.20    0.50
  -1   0 -11    1.10    1.60
   1   0  11    0.60    0.80
  -1   0 -12   51.19    3.80
   1   0  12   50.09    4.60
  -1   0 -13   -0.20    0.80
   1   0  13   -0.40    1.80
   1   0  13    0.10    0.60
   1   0  14    1.40    1.40
  -1   0 -14    3.00    1.30
  -1   0 -15    0.90    0.90
   1   0  15    0.80    1.00
   1   0  16   30.00    5.10
  -1   0 -16   33.70    4.40
   1   0  17    0.50    1.20
  -1   0 -17    2.10    1.40
   1   0  18    1.30    1.60
  -1   0 -18    1.30    1.20
   1   0  19    4.10    2.00
  -1   0 -19    0.30    1.20
   1   0  20   23.80    4.90
  -1   0 -20   34.30    4.10
   1   0  21   -0.30    1.50
  -1   0 -21    2.10    1.70
   1   0  22   91.49    9.10
  -1   0 -22   90.29    7.20
  -1   0 -23    3.80    1.90
   1   0  23    1.90    2.60
   1   1 -24   13.90    3.10
  -1  -1  24   11.40    3.80
   1  -1 -24    5.90    2.30
  -1   1  23   31.70    5.90
   1   1 -23   55.39    5.80
   1  -1 -23   47.10    5.10
  -1  -1  23   63.99    7.50
  -1   1  22   20.40    4.50
   1   1 -22   26.30    4.30
   1  -1 -22   18.20    3.30
  -1  -1  22   14.80    4.30
   1   1 -21   12.90    3.10
  -1   1  21   18.20    4.40
   1  -1 -21   10.70    2.60
  -1  -1  21   19.40    4.50
   1   1 -20   31.70    4.00
  -1   1  20   32.40    5.80
   1  -1 -20   32.50    3.80
  -1   1  19    3.10    2.30
  -1   1  19    5.10    3.80
   1   1 -19    4.30    1.80
  -1  -1  19    7.00    2.80
  -1   1  18   28.00    4.80
  -1   1  18   30.40    5.90
   1   1 -18   36.50    4.00
  -1  -1  18   32.40    5.50
   1  -1 -18   44.30    3.90
  -1   1  17   65.69   10.10
  -1   1  17   84.39    7.10
   1   1 -17   84.09    5.90
  -1  -1  17   93.09    7.50
   1  -1 -17   86.29    9.40
   1  -1 -17   83.69    5.30
   1   1 -16   11.30    2.40
  -1   1  16    6.20    2.30
   1  -1 -16    9.00    2.10
  -1  -1  16    8.00    2.50
  -1   1  15  320.27   13.70
   1   1 -15  310.97   11.80
   1  -1 -15  310.27   10.90
  -1  -1  15  316.37   13.90
  -1   1  14   30.60    3.90
   1   1 -14   24.40    2.90
   1  -1 -14   32.90    2.90
  -1  -1  14   24.20    6.40
  -1   1  13   23.40    3.20
   1   1 -13   18.10    2.40
   1  -1 -13   23.20    2.40
  -1  -1  13   23.60    8.10
   1  -1 -13   24.60    4.60
  -1  -1  13   23.30    3.70
   1  -1 -13   24.60    1.70
   1   1 -12   64.49    4.30
  -1   1  12   58.29    3.90
  -1   1  12   54.89    4.50
   1  -1 -12   63.89    2.70
   1  -1 -12   65.69    6.10
   1  -1 -12   59.59    3.60
  -1  -1  12   60.29    4.90
   1   1 -11  164.58    7.10
   1   1 -11  160.38    5.70
   1   1 -11  145.89   11.00
  -1   1  11  159.38    6.40
  -1   1  11  160.78    7.80
   1  -1 -11  155.08    6.00
  -1  -1  11  156.18    7.80
   1  -1 -11  149.79    4.60
  -1   1  10   60.69    4.40
   1   1 -10   61.79    4.00
   1   1 -10   58.39    6.60
   1   1 -10   63.09    3.10
  -1   1  10   62.59    5.40
   1  -1 -10   62.79    3.40
  -1  -1  10   62.99    7.30
  -1  -1  10   62.59    4.50
   1  -1 -10   62.69    2.40
   1  -1 -10   64.59    5.60
   1   1  -9   24.40    1.80
  -1   1   9   22.10    2.00
  -1   1   9   22.50    2.50
   1   1  -9   28.50    4.40
  -1   1   9   22.80    3.00
   1   1  -9   24.00    2.40
   1  -1  -9   23.80    2.00
   1  -1  -9   24.80    3.30
  -1  -1   9   23.60    5.00
  -1  -1   9   20.20    2.50
  -1  -1   9   23.70    2.70
   1  -1  -9   23.00    1.20
   1   1  -8   51.09    3.40
   1   1  -8   63.69    2.90
  -1   1   8   57.29    3.00
   1   1  -8   64.29    6.20
  -1   1   8   64.69    4.00
  -1   1   8   60.39    4.50
  -1  -1   8   56.19    3.90
  -1  -1   8   60.09    3.80
   1  -1  -8   57.69    3.90
  -1  -1   8   61.89    6.50
   1  -1  -8   58.89    4.60
   1  -1  -8   58.39    2.90
  -1   1   7   77.29    3.30
   1   1  -7   82.49    4.00
   1   1  -7   74.39    4.10
   1   1  -7   80.99    6.70
   1   1  -7   77.99    3.10
  -1   1   7   74.19    4.00
  -1  -1   7   82.19    5.00
  -1  -1   7   67.79    6.80
   1  -1  -7   83.99    3.20
   1  -1  -7   75.89    3.90
   1  -1  -7   84.69    5.10
   1   1  -6    0.60    0.40
  -1   1   6   -0.10    0.30
   1   1  -6    0.40    0.40
   1   1  -6    0.80    0.30
  -1   1   6    0.30    0.30
   1   1  -6    0.90    0.70
   1  -1  -6   -0.10    0.20
  -1  -1   6   -1.20    0.70
   1  -1  -6    0.40    0.60
   1  -1  -6   -0.10    0.40
  -1  -1   6   -0.20    0.30
  -1  -1   6   -0.20    0.30
   1   1  -5  763.52   17.70
  -1   1   5  789.92   17.40
   1   1  -5  793.62   24.70
  -1   1   5  779.32   18.70
  -1   1   5  803.92   20.00
   1   1  -5  816.62   20.90
   1   1  -5  787.72   19.00
   1  -1  -5  841.42   17.40
  -1  -1   5  751.92   19.10
  -1  -1   5  772.02   25.20
   1  -1  -5  805.92   18.70
  -1  -1   5  802.02   19.30
   1  -1  -5  799.02   20.20
   1   1  -4    8.10    0.80
  -1   1   4    9.60    1.30
   1   1  -4   12.40    1.30
  -1   1   4    8.60    0.70
   1   1  -4    5.10    1.70
  -1   1   4    9.00    1.00
   1   1  -4   11.80    1.30
  -1  -1   4    9.30    2.30
  -1  -1   4    9.30    1.20
  -1  -1   4    9.00    1.20
   1  -1  -4    9.70    1.00
   1  -1  -4    8.90    0.60
   1  -1  -4    7.70    1.30
   1   1  -3 2117.39   51.99
   1   1  -3 2219.18   45.90
   1   1  -3 2231.48   44.90
   1   1  -3 2272.07   46.00
  -1   1   3 2099.39   47.30
  -1  -1   3 2172.98   46.00
   1  -1  -3 2230.58   45.00
  -1  -1   3 1921.31   53.59
  -1  -1   3 2151.58   45.80
   1   1  -2   49.60    2.20
  -1   1   2   48.40    3.20
  -1   1   2   46.00    1.70
   1   1  -2   47.30    2.00
   1   1  -2   41.00    2.10
   1   1  -2   41.30    3.90
   1  -1  -2   48.50    1.30
  -1  -1   2   51.79    4.30
  -1  -1   2   46.70    2.30
  -1  -1   2   45.00    1.90
  -1  -1   2   44.30    2.10
   1  -1  -2   48.40    1.70
  -1   1   1    0.00    0.10
   1   1  -1    0.00    0.10
  -1   1   1    0.30    0.30
  -1  -1   1    0.20    0.30
  -1  -1   1    0.10    0.10
  -1   1  -1 1269.47   28.30
  -1   1  -1 1328.47   28.60
   1   1   1 1341.57   33.50
   1   1   1 1406.06   28.40
   1   1   1 1350.56   28.30
  -1   1  -1 1381.56   34.40
   1  -1   1 1365.86   28.50
   1  -1   1 1357.06   34.50
  -1  -1  -1 1330.37   33.60
   1   1   2  660.83   14.80
  -1   1  -2  619.94   20.50
  -1   1  -2  692.83   15.40
   1   1   2  670.63   14.60
   1   1   2  661.13   19.60
  -1   1  -2  699.43   15.50
  -1   1  -2  660.43   15.00
  -1  -1  -2  675.93   14.90
   1  -1   2  657.03   15.30
   1  -1   2  661.83   20.90
   1  -1   2  710.33   15.60
  -1  -1  -2  672.43   14.70
   1  -1   2  675.23   15.10
  -1  -1  -2  688.63   19.90
   1   1   3 1433.56   30.20
   1   1   3 1393.36   29.60
   1   1   3 1464.75   36.40
  -1   1  -3 1420.26   37.90
  -1   1  -3 1401.96   30.40
  -1   1  -3 1447.46   31.10
  -1   1  -3 1432.26   31.00
   1  -1   3 1430.46   38.30
  -1  -1  -3 1488.75   30.30
  -1  -1  -3 1437.96   31.20
   1  -1   3 1373.86   30.40
  -1  -1  -3 1437.26   29.90
   1  -1   3 1410.06   31.10
  -1  -1  -3 1433.06   36.20
   1  -1   3 1343.97   31.00
   1   1   4    1.20    1.00
  -1   1  -4    0.70    0.40
  -1   1  -4    0.70    0.40
   1   1   4    0.10    0.30
   1   1   4    0.50    0.20
   1  -1   4   -0.30    0.80
   1  -1   4    0.80    0.50
   1  -1   4    0.20    0.30
  -1  -1  -4    1.00    0.80
  -1  -1  -4    1.00    0.50
  -1  -1  -4    0.90    0.30
  -1  -1  -4    0.90    0.40
   1  -1   4    0.30    0.40
   1   1   5 2005.50   41.80
   1   1   5 2132.89   50.89
   1   1   5 2102.39   43.30
   1   1   5 2017.80   44.80
  -1   1  -5 2034.80   52.69
  -1   1  -5 1973.70   44.60
  -1   1  -5 2087.59   43.30
  -1   1  -5 2003.80   44.30
  -1  -1  -5 2047.30   50.99
   1  -1   5 2016.60   43.10
   1  -1   5 2019.90   53.49
  -1  -1  -5 2014.10   43.30
   1  -1   5 2021.90   44.80
  -1  -1  -5 2054.89   44.60
   1  -1   5 2044.80   44.50
  -1  -1  -5 2014.80   42.50
  -1   1  -6    7.50    2.50
   1   1   6    5.70    1.20
  -1   1  -6    4.80    1.10
  -1   1  -6    6.80    1.40
   1   1   6    7.50    1.00
  -1   1  -6    6.30    1.10
   1   1   6    9.60    2.40
  -1  -1  -6    8.40    1.10
   1  -1   6    4.80    1.20
   1  -1   6    6.90    0.90
   1  -1   6    7.00    2.50
  -1  -1  -6    8.60    2.50
  -1  -1  -6    7.90    1.40
  -1   1  -7  502.05   12.60
  -1   1  -7  475.15   13.60
   1   1   7  514.05   12.90
   1   1   7  496.35   14.50
  -1   1  -7  504.05   21.20
   1   1   7  496.55   19.10
   1  -1   7  479.45   14.40
   1  -1   7  491.55   14.10
  -1  -1  -7  484.75   12.80
   1  -1   7  512.75   21.60
   1  -1   7  496.05   12.20
  -1  -1  -7  523.05   19.80
  -1  -1  -7  501.25   11.80
   1   1   8   82.79    4.00
  -1   1  -8   82.19    4.40
  -1   1  -8   78.79    3.60
   1   1   8   84.99    7.30
  -1   1  -8   83.59    8.20
   1   1   8   76.19    4.80
  -1  -1  -8   82.09    7.40
   1  -1   8   80.99    4.90
   1  -1   8   78.69    3.20
  -1  -1  -8   82.39    3.90
   1  -1   8   84.69    4.70
   1  -1   8   90.39    8.60
  -1  -1  -8   83.79    3.20
   1   1   9  380.86   11.20
  -1   1  -9  379.36   10.60
   1   1   9  404.86   17.70
   1   1   9  382.96   13.00
  -1   1  -9  369.66   11.90
  -1   1  -9  386.76   19.40
  -1  -1  -9  399.46   18.20
  -1  -1  -9  377.66    9.90
   1  -1   9  377.66   13.00
  -1  -1  -9  385.86   11.20
   1  -1   9  393.26    9.70
   1  -1   9  372.36   19.50
   1   1  10   41.60    3.90
  -1   1 -10   44.10    3.40
   1   1  10   39.40    3.00
  -1   1 -10   50.59    6.90
  -1  -1 -10   40.80    3.00
   1  -1  10   43.80    4.00
  -1  -1 -10   41.50    2.30
  -1  -1 -10   38.50    5.50
   1  -1  10   45.80    2.10
   1  -1  10   48.50    8.30
   1   1  11    0.50    0.90
  -1   1 -11    1.10    0.90
  -1   1 -11    3.20    2.00
   1  -1  11    3.10    2.50
   1  -1  11    1.00    1.00
  -1  -1 -11    4.80    2.80
  -1  -1 -11    1.50    0.70
  -1  -1 -11    1.90    0.60
   1   1  12   50.09    4.50
  -1   1 -12   43.30    7.20
  -1   1 -12   46.70    3.80
  -1  -1 -12   47.80    3.50
   1  -1  12   44.40    7.20
   1  -1  12   48.60    4.50
  -1   1 -13    2.80    2.50
  -1   1 -13   -0.20    0.70
   1   1  13   -0.50    0.50
   1  -1  13   -2.50    1.80
  -1  -1 -13    0.70    0.70
   1  -1  13   -0.10    1.00
  -1   1 -14   35.30    3.40
   1   1  14   29.60    4.00
  -1  -1 -14   37.80    3.50
   1  -1  14   33.50    4.20
   1   1  15   12.80    2.80
  -1  -1 -15   10.10    2.10
   1  -1  15    7.70    2.80
  -1   1 -16    4.20    1.60
   1   1  16    1.70    1.40
   1  -1  16    4.10    1.90
  -1  -1 -16    3.80    1.60
   1   1  17    0.90    1.30
  -1   1 -17    0.90    1.00
  -1  -1 -17    2.60    1.30
   1  -1  17    4.20    2.10
  -1   1 -18    0.30    0.90
   1   1  18   -1.00    1.20
  -1  -1 -18    3.50    1.50
   1   1  19   -0.10    2.00
  -1   1 -19    2.80    1.60
   1  -1  19    5.00    2.20
  -1  -1 -19    3.80    1.70
  -1   1 -20    9.40    2.70
   1  -1  20    5.60    2.70
  -1  -1 -20   11.70    2.60
  -1   1 -21   13.30    2.70
  -1  -1 -21   16.30    3.30
   1  -1  21   20.20    4.70
  -1   1 -22    8.40    2.90
   1  -1  22    7.40    3.10
  -1  -1 -22   12.00    2.60
  -1   1 -23   29.70    4.90
   1  -1  23   22.80    5.40
  -1  -1 -23   31.00    6.00
   1   2 -23    2.30    2.10
  -1  -2  23    4.00    2.80
   1  -2 -23    3.40    1.80
   1   2 -22    1.60    2.10
   1  -2 -22   -1.00    1.30
  -1  -2  22    1.20    2.10
   1   2 -21   21.20    4.10
  -1  -2  21   19.40    4.60
   1  -2 -21   17.70    3.20
   1   2 -20    3.20    1.80
  -1  -2  20    4.90    2.20
   1  -2 -20    3.50    1.70
   1   2 -19   18.00    3.30
  -1   2  19   21.70    4.20
  -1  -2  19   17.80    4.10
   1  -2 -19   16.60    2.80
   1   2 -18   12.60    2.80
  -1   2  18    2.60    2.00
   1  -2 -18    8.60    2.20
  -1  -2  18   17.60    3.90
   1   2 -17    9.00    2.50
  -1   2  17    0.20    3.40
  -1   2  17    7.30    2.70
  -1  -2  17    9.80    2.80
   1  -2 -17    8.70    2.00
   1   2 -16   63.59    5.20
  -1   2  16   64.89    6.90
  -1   2  16   72.29    6.20
   1  -2 -16   67.89   10.90
   1  -2 -16   63.09    4.40
  -1  -2  16   69.69    6.20
  -1   2  15  264.57   12.30
   1   2 -15  245.98   12.80
  -1   2  15  252.57   18.90
   1  -2 -15  257.17    9.30
  -1  -2  15  264.47   12.50
   1   2 -14  151.68    7.80
  -1   2  14  143.69    8.40
  -1  -2  14  145.19    8.70
   1  -2 -14  144.69    6.30
  -1   2  13   29.00    2.70
   1   2 -13   33.80    3.50
  -1   2  13   35.00    3.80
  -1   2  13   29.40    4.00
   1   2 -13   38.30    7.70
  -1  -2  13   30.40    3.80
   1  -2 -13   32.30    2.70
   1  -2 -13   31.60    2.20
   1  -2 -13   40.80    5.00
  -1  -2  13   28.20    7.00
   1   2 -12  280.87   17.70
   1   2 -12  292.07   11.10
  -1   2  12  288.67   11.60
  -1   2  12  295.37    9.50
  -1   2  12  295.87   13.10
   1  -2 -12  301.47    9.30
   1  -2 -12  304.87   14.10
   1  -2 -12  294.37    7.90
  -1  -2  12  303.97   12.30
  -1  -2  12  304.37   20.00
   1   2 -11   89.69    5.30
  -1   2  11   84.59    4.10
  -1   2  11   85.69    5.50
  -1  -2  11   87.49    5.80
   1  -2 -11   88.19    4.00
   1  -2 -11   92.89    7.10
  -1  -2  11   86.09   10.10
   1  -2 -11   79.99    3.10
   1   2 -10   92.09    9.30
  -1   2  10   91.49    4.00
  -1   2  10  100.39    5.70
   1   2 -10   90.29    5.30
  -1  -2  10   87.79   11.00
   1  -2 -10   95.59    4.10
   1  -2 -10   83.79    6.70
  -1  -2  10   90.09    5.70
   1  -2 -10   95.99    3.10
  -1   2   9   91.59    5.20
   1   2  -9   97.29    5.30
   1   2  -9  106.49    9.80
  -1   2   9   92.79    3.80
   1   2  -9   96.09    4.50
   1  -2  -9  106.49    7.20
  -1  -2   9   93.09   10.00
   1  -2  -9   96.09    3.10
   1  -2  -9   97.39    3.90
   1   2  -8    0.40    1.40
  -1   2   8    0.90    1.00
  -1   2   8    0.50    0.50
   1   2  -8    1.20    0.90
  -1   2   8    0.20    0.90
   1   2  -8    0.80    0.60
   1  -2  -8    1.40    0.60
  -1  -2   8   -1.70    1.00
  -1  -2   8   -0.50    0.60
   1  -2  -8    0.60    0.30
   1  -2  -8    1.50    0.90
   1  -2  -8    0.00    0.90
  -1  -2   8   -0.30    0.80
  -1   2   7  302.37   13.40
  -1   2   7  354.76    8.50
   1   2  -7  326.57   17.30
   1   2  -7  346.87    9.70
  -1   2   7  334.87   10.40
   1   2  -7  328.07   10.80
   1  -2  -7  342.27   13.60
   1  -2  -7  341.07    8.50
   1  -2  -7  339.87   10.10
   1  -2  -7  341.27    7.90
  -1  -2   7  332.07   18.40
  -1  -2   7  338.67   11.20
  -1  -2   7  339.07   11.00
   1  -2  -7  335.87    8.00
   1   2  -6 1005.80   24.50
   1   2  -6 1005.70   24.50
  -1   2   6  968.60   21.40
  -1   2   6 1005.70   23.70
   1   2  -6  904.41   32.80
   1  -2  -6  883.11   26.60
   1  -2  -6  990.10   21.10
   1  -2  -6  986.50   21.20
   1  -2  -6 1031.00   28.60
  -1  -2   6 1025.10   24.80
  -1  -2   6  987.70   24.30
  -1  -2   6 1074.29   35.70
   1  -2  -6 1020.70   21.50
  -1  -2   6 1039.80   22.80
   1   2  -5  815.42   22.80
  -1   2   5  840.62   17.60
   1   2  -5  858.71   29.90
   1   2  -5  844.52   20.70
   1   2  -5  805.82   20.30
  -1  -2   5  784.72   29.60
  -1  -2   5  859.21   19.20
   1  -2  -5  799.42   24.60
  -1  -2   5  795.42   20.60
   1  -2  -5  802.62   17.70
   1  -2  -5  818.12   17.70
   1  -2  -5  832.42   19.30
   1  -2  -5  831.92   17.70
  -1  -2   5  826.92   20.40
  -1   2   4 1930.11   40.00
   1   2  -4 1896.31   42.30
   1   2  -4 1868.31   53.09
   1   2  -4 1899.31   42.80
   1   2  -4 1932.71   41.80
  -1   2   4 1988.80   48.10
   1   2  -4 1949.10   43.00
  -1   2   4 1997.20   48.80
  -1  -2   4 2075.59   54.69
   1  -2  -4 1991.00   40.50
  -1  -2   4 1905.81   42.60
  -1  -2   4 1950.60   43.20
  -1  -2   4 1901.21   41.70
   1  -2  -4 1933.71   40.50
   1  -2  -4 1950.20   41.40
   1   2  -3   -0.90    1.20
  -1   2   3   -0.10    0.20
   1   2  -3    0.10    0.30
  -1   2   3   -0.50    0.30
   1   2  -3   -0.50    0.30
  -1   2   3   -0.40    0.60
  -1   2   3    0.30    0.20
  -1   2   3    1.30    1.00
   1   2  -3    0.60    0.60
   1   2  -3    0.10    0.50
  -1  -2   3   -0.80    0.60
  -1  -2   3   -0.40    0.30
   1  -2  -3    0.10    0.20
  -1  -2   3   -0.20    0.40
   1  -2  -3   -0.40    0.30
   1   2  -2   60.39    3.00
   1   2  -2   71.39    6.70
   1   2  -2   60.09    3.20
  -1   2   2   58.29    2.20
  -1   2   2   60.39    2.30
  -1   2   2   65.99    2.60
  -1   2   2   47.80    6.30
   1  -2  -2   65.19    5.70
  -1  -2   2   59.29    3.00
  -1  -2   2   57.09    2.70
  -1  -2   2   50.69    5.90
   1  -2  -2   60.29    2.40
  -1  -2   2   60.99    3.00
   1  -2  -2   62.39    2.70
   1   2  -1    6.10    1.00
  -1   2   1    7.90    0.90
   1   2  -1    5.80    1.10
  -1   2   1    6.90    1.10
   1   2  -1    3.90    0.90
  -1   2   1    6.70    0.80
   1   2  -1    5.90    2.20
  -1  -2   1    5.60    0.90
   1  -2  -1    6.40    0.90
   1  -2  -1    6.00    1.00
   1  -2  -1    5.80    0.90
  -1  -2   1    6.50    1.10
  -1  -2   1    5.20    0.90
   1  -2  -1    6.20    2.30
  -1   2   0    5.20    0.90
  -1   2   0    6.20    0.80
   1   2   0    4.70    0.90
  -1   2   0    6.50    0.90
   1   2   0    5.40    2.30
   1   2   0    7.30    0.90
  -1   2   0    8.20    1.30
   1  -2   0    7.90    1.00
   1  -2   0    7.40    2.60
  -1  -2   0    7.10    0.90
   1  -2   0    5.90    1.00
   1  -2   0    4.30    0.90
  -1  -2   0    7.40    1.20
   1  -2   0    5.50    0.80
   1   2   1  364.26    9.20
   1   2   1  355.36    9.00
  -1   2  -1  359.16    9.20
  -1   2  -1  351.96    9.60
  -1   2  -1  347.17    9.40
  -1   2  -1  346.67   15.90
  -1   2  -1  351.96    8.90
  -1  -2  -1  350.26    9.30
   1  -2   1  354.16    9.20
  -1  -2  -1  350.96   15.70
  -1  -2  -1  353.06    9.10
   1  -2   1  352.16    9.50
   1  -2   1  359.66    8.80
   1   2   2 2518.05   56.09
   1   2   2 2705.23   56.29
   1   2   2 2767.02   66.09
  -1   2  -2 2858.31   68.59
  -1   2  -2 2688.03   57.29
  -1   2  -2 2681.43   56.69
   1   2   2 2710.93   56.29
   1  -2   2 2625.54   57.39
   1  -2   2 2874.41   69.49
   1  -2   2 2654.93   56.89
  -1  -2  -2 2736.63   56.59
  -1  -2  -2 2578.54   65.89
  -1   2  -3  612.04   23.70
  -1   2  -3  618.34   15.50
   1   2   3  631.04   14.20
  -1   2  -3  612.04   15.10
   1   2   3  639.84   21.90
   1   2   3  610.64   14.00
   1   2   3  609.24   14.20
  -1   2  -3  639.44   15.00
  -1  -2  -3  609.94   14.40
   1  -2   3  610.74   24.20
  -1  -2  -3  619.24   14.30
  -1  -2  -3  617.84   22.00
   1  -2   3  604.44   15.10
   1  -2   3  607.24   15.60
   1  -2   3  594.84   14.90
   1   2   4 1751.82   35.50
  -1   2  -4 1697.63   48.60
   1   2   4 1654.03   36.00
  -1   2  -4 1643.14   37.40
  -1   2  -4 1687.93   37.70
   1   2   4 1778.32   45.40
   1   2   4 1744.13   35.70
  -1   2  -4 1569.74   38.80
   1  -2   4 1677.03   36.90
   1  -2   4 1696.43   49.50
  -1  -2  -4 1625.14   45.10
  -1  -2  -4 1675.83   36.10
   1  -2   4 1723.73   37.60
   1  -2   4 1699.93   38.00
  -1  -2  -4 1718.83   36.20
  -1   2  -5  285.77    9.10
   1   2   5  285.57    7.00
   1   2   5  285.47    7.70
   1   2   5  282.87    6.80
  -1   2  -5  266.27   15.40
   1   2   5  302.27   14.10
  -1   2  -5  263.27    9.00
  -1   2  -5  291.27    8.40
   1  -2   5  296.17    9.50
   1  -2   5  282.97   16.30
  -1  -2  -5  284.67    7.60
  -1  -2  -5  283.57   13.80
   1  -2   5  286.57    9.10
  -1  -2  -5  287.17    8.90
  -1  -2  -5  290.87    7.90
   1  -2   5  286.37    8.40
  -1   2  -6  380.16   18.90
   1   2   6  364.76    9.70
  -1   2  -6  373.96   11.40
   1   2   6  374.96   16.50
  -1   2  -6  359.16   10.30
  -1  -2  -6  377.76    9.90
  -1  -2  -6  387.36   11.30
  -1  -2  -6  386.16   16.80
   1  -2   6  362.76   10.30
   1  -2   6  375.66   19.60
   1  -2   6  368.16   11.90
   1  -2   6  365.96   11.60
  -1  -2  -6  366.26    9.40
  -1   2  -7   22.00    4.80
  -1   2  -7   28.60    2.60
   1   2   7   26.30    1.90
  -1   2  -7   27.30    2.20
   1   2   7   27.90    4.20
  -1  -2  -7   26.20    2.00
   1  -2   7   25.70    5.40
   1  -2   7   26.60    2.10
  -1  -2  -7   28.80    1.80
   1  -2   7   27.20    2.70
   1  -2   7   30.40    2.80
  -1  -2  -7   27.10    4.50
  -1   2  -8   70.49   11.20
   1   2   8   86.89    3.90
  -1   2  -8   89.19    5.00
   1   2   8   88.39    7.80
   1  -2   8   95.29    9.80
  -1  -2  -8   90.99    8.00
   1  -2   8   90.29    5.30
   1  -2   8  101.39    4.30
  -1  -2  -8   97.19    4.20
  -1  -2  -8   86.99    4.10
   1   2   9  107.19    9.00
  -1   2  -9  117.29    6.00
  -1  -2  -9  123.09    5.20
   1  -2   9  116.79   11.50
   1  -2   9  107.99    6.20
  -1  -2  -9  110.69    9.20
   1  -2   9  119.09    4.80
  -1  -2  -9  118.89    4.30
   1   2  10   73.69    3.90
  -1   2 -10   71.69    4.80
   1  -2  10   77.39    5.30
   1  -2  10   81.79    3.80
  -1  -2 -10   75.09    4.10
  -1  -2 -10   80.69    3.40
  -1  -2 -10   89.69    8.30
   1  -2  10   75.19    9.60
  -1   2 -11   68.39    4.70
   1   2  11   62.29    3.70
   1  -2  11   67.29    3.30
  -1  -2 -11   61.89    3.30
   1  -2  11   71.89    5.40
  -1  -2 -11   67.59    3.90
  -1   2 -12  122.69    6.70
   1  -2  12  118.29    7.30
  -1  -2 -12  115.89    5.60
  -1   2 -13    2.90    1.30
  -1   2 -13    2.40    2.80
  -1  -2 -13    1.80    0.90
   1  -2  13    0.40    0.90
  -1  -2 -13    3.70    2.50
  -1   2 -14    0.00    2.40
  -1   2 -14    0.50    1.00
  -1  -2 -14    0.30    0.70
  -1  -2 -14    0.90    2.50
   1  -2  14    0.40    1.10
   1  -2  14    0.20    2.40
  -1   2 -15  106.09   12.30
  -1   2 -15  119.29    7.20
   1  -2  15  118.29    8.20
  -1  -2 -15  111.59    6.00
   1  -2  15   98.69   13.20
  -1   2 -16   34.40    3.90
  -1  -2 -16   32.80    3.50
   1  -2  16   30.30    5.00
  -1   2 -17   -0.80    0.80
   1   2  17   -0.60    3.30
  -1  -2 -17   -1.40    0.90
   1  -2  17    2.10    1.60
  -1   2 -18    5.40    1.90
   1  -2  18    9.20    3.30
  -1  -2 -18    5.80    1.80
  -1   2 -19    8.80    2.40
  -1  -2 -19    8.20    2.30
  -1   2 -20   49.99    5.30
  -1  -2 -20   43.50    4.50
   1  -2  20   47.50    6.10
   1  -2  21   46.80    6.30
  -1  -2 -21   42.40    4.70
  -1   2 -22   20.30    3.80
  -1  -2 -22   18.80    3.40
   1  -2  22   24.20    5.00
  -1   2 -23    1.20    1.90
   1  -2  23   -4.20    2.10
  -1  -2 -23   -2.20    2.00
   1   3 -23   18.50    4.00
  -1  -3  23   19.30    5.00
   1   3 -22    0.80    1.80
  -1  -3  22    1.10    2.20
  -1  -3  21    9.60    2.80
   1  -3 -21    4.90    1.90
   1   3 -20   32.20    4.30
  -1  -3  20   32.10    5.70
   1  -3 -20   30.60    3.30
   1   3 -19    0.60    1.50
  -1  -3  19    2.80    1.80
   1  -3 -19    1.80    1.70
   1   3 -18   34.40    4.20
   1  -3 -18   36.60    3.40
  -1  -3  18   38.00    5.10
   1   3 -17    5.40    2.00
   1   3 -17    8.20    4.20
  -1  -3  17    4.00    2.00
   1  -3 -17    6.00    1.50
   1   3 -16   59.69    5.20
  -1   3  16   51.09    6.00
  -1  -3  16   59.09    6.10
   1  -3 -16   57.19    3.90
  -1  -3  16   47.00   10.50
  -1   3  15  288.27   13.70
   1   3 -15  290.87   12.40
   1  -3 -15  286.77    9.60
  -1  -3  15  256.67   12.80
   1   3 -14   49.30    4.70
  -1   3  14   48.40    3.30
   1   3 -14   48.70    9.60
  -1  -3  14   58.89    5.50
   1  -3 -14   50.79    3.40
  -1   3  13   81.49    7.80
  -1   3  13   83.99    4.20
   1   3 -13   85.79    5.90
   1  -3 -13   83.79    4.30
   1  -3 -13   84.39   10.80
  -1  -3  13   80.99    7.20
   1   3 -12   23.20    3.00
  -1   3  12   18.10    5.60
  -1   3  12   20.90    1.90
   1  -3 -12   19.30    1.90
   1  -3 -12   23.10    1.70
  -1  -3  12   18.30    3.20
   1  -3 -12   17.90    4.30
   1   3 -11   -1.20    0.40
  -1   3  11   -1.20    0.40
  -1  -3  11    0.10    0.70
   1  -3 -11   -0.30    0.50
   1  -3 -11    0.80    1.40
   1  -3 -11    0.20    0.60
  -1   3  10    5.10    0.90
   1   3 -10    4.90    1.50
   1  -3 -10    4.00    1.10
   1  -3 -10    4.00    1.00
  -1  -3  10    2.50    2.90
  -1  -3  10    6.90    1.90
  -1   3   9   17.80    1.40
   1   3  -9   22.50    2.70
   1  -3  -9   18.50    1.60
  -1  -3   9   24.20    6.70
   1  -3  -9   14.50    1.40
   1  -3  -9   20.30    4.20
  -1  -3   9   21.80    2.70
  -1   3   8  333.07    8.50
   1   3  -8  346.57   12.00
  -1   3   8  296.97   15.80
   1  -3  -8  347.17   16.50
   1  -3  -8  339.67    8.80
   1  -3  -8  339.37    9.00
  -1  -3   8  331.87   11.70
  -1  -3   8  346.27   21.60
   1  -3  -8  344.57    8.90
   1  -3  -8  343.47   10.90
  -1  -3   8  348.27   10.20
  -1   3   7   87.59    3.00
   1   3  -7   81.79    9.80
  -1   3   7   87.79    7.30
   1   3  -7   84.49    5.10
   1  -3  -7   88.59    7.80
   1  -3  -7   88.19    4.30
   1  -3  -7   86.49    3.40
   1  -3  -7   91.49    3.50
   1  -3  -7   86.29    3.20
  -1  -3   7   90.09    4.80
  -1  -3   7   84.49    5.00
  -1  -3   7   80.69    9.90
   1   3  -6   -1.80    1.60
  -1   3   6    0.90    0.40
   1   3  -6    1.60    0.90
   1   3  -6    0.80    0.80
  -1   3   6   -0.70    0.70
  -1  -3   6    1.60    0.90
   1  -3  -6    1.50    0.60
   1  -3  -6    1.80    0.60
  -1  -3   6    0.30    0.70
   1  -3  -6    1.70    0.50
  -1   3   5  244.38    6.40
  -1   3   5  242.98   13.60
  -1   3   5  244.68    6.10
  -1   3   5  256.17    6.20
   1   3  -5  259.17    9.30
   1   3  -5  286.17   17.70
   1   3  -5  247.08    8.80
  -1   3   5  258.17   13.70
   1   3  -5  245.88    8.10
   1   3  -5  247.48    8.70
  -1  -3   5  259.67    8.20
   1  -3  -5  251.27    7.70
  -1  -3   5  264.57    8.90
   1  -3  -5  257.47    7.20
  -1  -3   5  251.87    9.30
   1  -3  -5  246.38    7.30
  -1  -3   5  223.28   16.00
  -1   3   4  720.03   15.80
  -1   3   4  697.43   25.90
  -1   3   4  740.53   16.10
   1   3  -4  706.73   18.70
   1   3  -4  722.83   18.40
   1   3  -4  682.03   17.50
   1   3  -4  717.83   18.30
  -1   3   4  662.23   15.70
   1   3  -4  701.33   29.60
  -1   3   4  674.73   25.70
  -1  -3   4  689.73   18.80
  -1  -3   4  716.83   30.00
   1  -3  -4  709.83   16.80
  -1  -3   4  694.73   18.00
  -1  -3   4  694.33   17.50
   1  -3  -4  676.43   16.40
  -1   3   3 1001.40   33.60
   1   3  -3 1027.90   37.00
   1   3  -3  978.10   23.40
   1   3  -3  990.80   24.10
  -1   3   3 1003.80   22.10
  -1   3   3 1013.50   22.60
   1   3  -3  965.90   24.20
  -1   3   3  981.70   33.20
   1   3  -3 1011.50   24.60
  -1  -3   3  944.31   35.90
   1  -3  -3 1033.70   22.80
   1  -3  -3  992.90   23.10
  -1  -3   3 1007.90   24.10
  -1  -3   3 1010.50   23.90
  -1  -3   3 1017.30   23.60
   1   3  -2 9750.02  220.08
  -1  -3   2 9957.70  220.88
   1  -3  -2 9999.00  217.38
   1   3  -1 6109.89  134.99
  -1   3   1 4784.82  130.09
   1  -3  -1 6067.39  132.89
   1   3   0 7481.05  165.28
  -1   3   0 7070.79  163.38
   1  -3   0 7004.90  163.28
   1   3   1   29.70    5.10
  -1   3  -1   26.40    2.20
   1   3   1   32.60    5.20
   1   3   1   27.00    2.10
  -1   3  -1   29.50    2.00
  -1   3  -1   26.20    2.00
   1   3   1   26.90    2.00
  -1   3  -1   34.30    5.60
   1  -3   1   27.80    1.90
   1  -3   1   27.10    2.30
   1  -3   1   27.70    2.10
  -1  -3  -1   31.70    2.20
   1  -3   1   47.80    8.10
   1  -3   1   26.00    2.30
  -1   3  -2   93.09    4.70
   1   3   2  104.19    4.10
   1   3   2  100.29    4.20
  -1   3  -2  102.89    4.30
  -1   3  -2  102.79    9.90
  -1   3  -2  100.89    4.20
   1   3   2   97.59    8.90
  -1   3  -2   99.69    4.60
  -1  -3  -2  101.19    4.20
  -1  -3  -2  100.89    9.20
   1  -3   2  101.39    4.40
   1  -3   2  101.39    4.70
   1  -3   2   98.59    9.80
   1  -3   2  101.19    4.10
  -1  -3  -2  100.19    5.10
   1   3   3 1569.44   46.00
  -1   3  -3 1493.45   35.20
   1   3   3 1545.95   33.60
  -1   3  -3 1527.45   34.30
   1   3   3 1538.45   33.50
   1   3   3 1463.65   33.30
  -1  -3  -3 1598.14   47.40
  -1  -3  -3 1483.45   33.80
   1  -3   3 1539.95   49.60
   1  -3   3 1562.64   34.60
   1  -3   3 1527.95   35.70
   1  -3   3 1532.15   34.30
   1   3   4   11.80    1.20
  -1   3  -4   12.50    4.30
   1   3   4    9.50    1.10
  -1   3  -4    7.60    1.30
   1   3   4    8.40    1.00
  -1   3  -4    6.90    1.40
   1   3   4    9.70    2.60
  -1   3  -4   11.20    1.50
   1  -3   4    7.80    3.50
  -1  -3  -4   10.50    1.30
   1  -3   4    9.10    1.50
  -1  -3  -4   12.80    3.80
   1  -3   4   12.80    2.10
  -1   3  -5   21.10    5.50
   1   3   5   12.80    1.30
  -1   3  -5   12.20    2.00
   1   3   5   16.70    4.10
  -1   3  -5   13.70    1.80
   1   3   5   11.90    1.10
   1   3   5   14.50    1.20
  -1  -3  -5   14.80    3.90
  -1  -3  -5   12.00    1.40
   1  -3   5    8.20    3.70
   1  -3   5   11.90    1.80
   1  -3   5   15.10    2.30
   1  -3   5   11.70    1.90
  -1  -3  -5   13.20    1.40
  -1   3  -6    1.80    1.10
   1   3   6    1.40    0.50
   1   3   6    0.10    1.40
   1   3   6    2.40    0.70
   1   3   6    1.30    0.50
  -1   3  -6    1.40    1.70
  -1  -3  -6    1.50    0.70
  -1  -3  -6    1.70    0.90
  -1  -3  -6    2.00    0.80
  -1  -3  -6    2.70    2.30
   1  -3   6    2.60    1.10
   1  -3   6    3.10    1.00
  -1   3  -7   13.10    2.30
   1   3   7    9.10    3.00
   1   3   7   14.10    1.40
  -1   3  -7   15.20    5.20
  -1  -3  -7   14.30    1.50
  -1  -3  -7   12.60    1.50
  -1  -3  -7   13.00    4.00
   1  -3   7    9.20    1.90
   1  -3   7   11.10    1.90
   1  -3   7   18.40    5.90
   1   3   8  195.28   12.90
   1   3   8  199.08    6.50
  -1   3  -8  203.18    8.60
  -1  -3  -8  207.38    6.80
  -1  -3  -8  195.58   13.40
   1  -3   8  195.68   16.60
   1  -3   8  211.88    7.60
   1  -3   8  206.08    8.70
  -1  -3  -8  203.18    6.60
   1   3   9    7.20    4.20
  -1   3  -9   16.70    2.80
   1   3   9   15.10    1.50
   1  -3   9   12.10    2.40
   1  -3   9   15.90    1.80
  -1  -3  -9   13.20    4.10
  -1  -3  -9   12.90    1.70
  -1  -3  -9   17.00    1.50
   1  -3   9    3.50    4.10
  -1   3 -10   42.10    3.90
   1   3  10   36.00    2.50
   1  -3  10   43.50    4.00
  -1  -3 -10   24.10    7.30
   1  -3  10   42.70    3.00
  -1  -3 -10   36.80    2.90
  -1   3 -11    6.30    1.90
   1   3  11    6.60    1.30
  -1  -3 -11    6.60    1.50
   1  -3  11    7.30    1.40
   1  -3  11    6.20    1.80
  -1   3 -12   14.60    2.70
   1   3  12   12.00    1.80
   1  -3  12    9.70    1.60
   1  -3  12   10.20    2.40
  -1  -3 -12   15.70    1.90
  -1   3 -13   27.10    3.40
  -1  -3 -13   24.30    2.50
   1  -3  13   20.40    3.70
  -1   3 -14   24.00    3.80
  -1  -3 -14   29.10    2.90
   1  -3  14   29.40    3.90
  -1   3 -15   32.80    4.10
   1  -3  15   39.30    4.80
  -1  -3 -15   37.50    3.50
  -1   3 -16   29.20    3.90
   1  -3  16   47.60    5.30
  -1  -3 -16   30.00    3.30
   1   3  17   33.00    6.60
  -1   3 -17   34.10    4.10
   1  -3  17   23.90   11.10
  -1  -3 -17   30.60    3.30
   1  -3  17   24.70    4.60
  -1   3 -18    6.50    2.10
  -1  -3 -18    7.10    1.90
   1  -3  18    3.40    2.00
  -1   3 -19    3.50    1.90
  -1  -3 -19   -0.90    1.20
   1  -3  19    2.20    1.80
  -1   3 -20    4.70    2.60
   1  -3  20    3.30    2.30
  -1  -3 -20    1.40    1.50
  -1   3 -21    9.80    2.60
   1  -3  21    3.80    2.70
  -1  -3 -21    8.10    2.20
  -1   3 -22   26.80    4.60
   1  -3  22   24.20    5.10
   1   4 -23   56.79    6.10
   1   4 -22   16.90    3.90
  -1  -4  22   16.60    4.30
   1   4 -21    1.90    1.80
   1  -4 -21    0.00    1.30
  -1  -4  21   -3.70    1.60
   1   4 -20    9.20    2.60
   1  -4 -20    7.70    1.80
  -1  -4  20    1.50    2.00
   1   4 -19   13.40    3.40
  -1  -4  19   12.70    3.60
   1  -4 -19    6.90    1.80
   1   4 -18   37.40    4.60
   1  -4 -18   31.20    3.00
  -1  -4  18   21.70    4.40
   1   4 -17    3.00    1.50
  -1  -4  17    1.50    1.40
   1  -4 -17    2.60    1.20
   1   4 -16    6.70    2.30
  -1   4  16    2.40    1.40
  -1   4  16    9.30    3.00
   1  -4 -16    5.60    1.60
  -1  -4  16    9.50    2.80
  -1   4  15   53.09    6.60
   1   4 -15   67.39    5.90
  -1   4  15   66.39    3.80
  -1  -4  15   66.89    6.10
   1  -4 -15   69.89    3.90
  -1   4  14   77.89    5.20
   1   4 -14   90.09    6.50
  -1  -4  14   77.99    6.50
   1   4 -13  253.97   11.60
  -1  -4  13  269.47   12.30
  -1  -4  13  288.07   23.60
   1  -4 -13  261.97    8.30
  -1   4  12    3.60    1.00
   1   4 -12    3.80    1.50
  -1  -4  12    5.60    6.60
  -1  -4  12    6.70    2.40
   1  -4 -12    6.40    1.20
   1   4 -11  258.97   11.20
  -1   4  11  237.88    7.40
  -1  -4  11  263.27   21.70
   1  -4 -11  268.47    7.90
  -1  -4  11  270.67   11.50
   1   4 -10    1.30    1.10
  -1   4  10    0.60    0.40
  -1  -4  10    0.80    1.00
   1  -4 -10    1.80    0.70
   1  -4 -10    2.90    0.80
  -1   4   9   34.40    1.90
   1   4  -9   31.50    3.50
   1   4  -9   34.50    3.60
   1  -4  -9   36.70    2.50
   1  -4  -9   31.20    2.30
  -1  -4   9   32.30    2.80
  -1  -4   9   33.60    3.40
  -1   4   8  101.49   11.50
   1   4  -8  107.89   12.20
   1   4  -8  109.79    6.20
  -1   4   8   94.59   11.50
   1   4  -8  104.79    6.30
  -1   4   8  106.49    3.70
   1  -4  -8  106.69    4.60
  -1  -4   8  102.09   12.60
   1  -4  -8  109.79    4.60
  -1  -4   8  113.09    5.40
  -1  -4   8  101.99    6.00
  -1   4   7  100.19    9.70
   1   4  -7  100.69    5.80
   1   4  -7   97.49   11.90
  -1   4   7   90.39    9.00
   1   4  -7  105.49    6.20
  -1   4   7  100.19    3.50
  -1  -4   7  105.29    5.20
   1  -4  -7  105.39    4.60
   1  -4  -7  108.99    4.50
   1  -4  -7   93.79    4.70
  -1  -4   7  103.59   12.20
  -1  -4   7  107.89    5.90
  -1   4   6  123.59   10.50
  -1   4   6  113.09   10.40
   1   4  -6  109.89    6.10
   1   4  -6  114.79    6.40
  -1   4   6  111.29    3.60
   1   4  -6  107.79   12.20
  -1   4   6  117.19    3.80
  -1   4   6  115.79    3.90
  -1  -4   6  115.49    5.90
  -1  -4   6  114.69    5.50
  -1  -4   6  110.39   12.50
   1  -4  -6  121.19    5.10
   1  -4  -6  110.59    4.70
   1  -4  -6  105.29    4.80
   1   4  -5  648.54   19.00
  -1   4   5  663.23   15.80
  -1   4   5  619.34   15.40
  -1   4   5  711.73   29.00
  -1   4   5  664.63   15.60
   1   4  -5  646.44   18.80
   1   4  -5  686.13   32.70
  -1   4   5  677.63   28.20
  -1  -4   5  655.13   18.20
   1  -4  -5  651.53   16.60
  -1  -4   5  692.43   33.00
   1  -4  -5  658.83   17.10
  -1  -4   5  662.23   17.80
  -1   4   4   13.30    4.30
  -1   4   4   16.50    1.70
   1   4  -4   14.30    2.20
  -1   4   4   19.50    4.90
  -1   4   4   16.10    1.50
   1   4  -4   19.80    6.00
   1   4  -4   14.90    2.60
   1   4  -4   16.70    2.60
  -1  -4   4   11.60    4.20
   1  -4  -4   17.00    1.80
  -1  -4   4   17.50    2.00
   1  -4  -4   13.50    1.90
  -1   4   3   59.99    3.20
   1   4  -3   54.49    3.60
  -1   4   3   51.19    3.20
  -1   4   3   52.99    2.90
   1   4  -3   52.29    3.90
  -1   4   3   50.69    7.40
   1   4  -3   72.49    9.50
   1   4  -3   53.19    3.90
  -1  -4   3   55.29    3.60
  -1  -4   3   49.99    8.00
   1  -4  -3   60.89    3.60
   1  -4  -3   58.89    3.30
  -1  -4   3   53.99    3.50
   1   4  -2  451.95   13.00
  -1   4   2  463.85   12.30
   1   4  -2  418.96   13.50
   1   4  -2  470.75   13.90
  -1   4   2  458.85   12.80
  -1   4   2  435.66   12.00
   1  -4  -2  439.76   23.40
  -1  -4   2  446.26   13.00
   1  -4  -2  446.66   12.50
   1  -4  -2  443.96   13.00
  -1  -4   2  451.65   25.20
  -1  -4   2  444.46   12.90
  -1   4   1    6.30    1.40
   1   4  -1    7.30    2.00
   1   4  -1   13.30    4.50
   1   4  -1    8.80    1.50
   1   4  -1    6.70    1.40
  -1   4   1    8.90    1.50
  -1   4   1    3.80    2.60
   1   4  -1    8.00    3.30
   1  -4  -1    6.50    1.40
   1  -4  -1    8.50    1.50
  -1  -4   1    7.00    1.50
   1  -4  -1    7.70    1.30
  -1  -4   1    6.70    1.50
   1  -4  -1    4.00    2.70
   1   4   0  406.96   11.80
  -1   4   0  420.76   11.80
   1   4   0  436.06   23.70
  -1   4   0  405.96   22.60
   1   4   0  404.96   12.50
  -1   4   0  418.46   12.10
  -1   4   0  423.66   12.70
   1   4   0  431.56   23.80
  -1  -4   0  407.36   12.10
   1  -4   0  413.96   13.60
  -1  -4   0  413.36   12.00
   1  -4   0  417.96   11.30
  -1  -4   0  407.76   14.20
   1  -4   0  414.96   23.10
   1  -4   0  416.96   12.30
  -1   4  -1   37.90    2.70
  -1   4  -1   36.10    2.60
   1   4   1   44.20    7.20
   1   4   1   39.70    3.70
  -1   4  -1   41.20    7.00
   1   4   1   42.30    7.00
   1   4   1   41.20    2.80
  -1   4  -1   41.00    3.30
  -1  -4  -1   37.80    3.00
   1  -4   1   37.50    3.00
   1  -4   1   37.90    2.80
   1  -4   1   40.70   12.60
   1  -4   1   40.70    2.60
  -1   4  -2    6.20    1.50
  -1   4  -2    7.50    1.70
   1   4   2    7.50    1.80
  -1   4  -2    7.70    1.60
   1   4   2    7.00    3.00
   1   4   2    7.10    1.30
   1  -4   2    5.60    3.00
  -1  -4  -2    5.00    1.20
   1  -4   2    8.90    1.70
  -1  -4  -2    7.10    1.40
   1  -4   2    4.80    1.30
   1  -4   2    7.70    1.40
  -1   4  -3  334.17   10.30
   1   4   3  320.37   19.00
  -1   4  -3  318.97   10.80
   1   4   3  323.17    9.40
   1   4   3  324.47    9.50
   1   4   3  336.17    9.80
  -1   4  -3  326.27   20.80
  -1   4  -3  309.47   11.00
  -1  -4  -3  316.17   10.30
  -1  -4  -3  309.47    9.80
   1  -4   3  320.67   11.10
   1  -4   3  319.97   10.00
   1  -4   3  322.37   10.40
   1  -4   3  313.77   21.00
   1   4   4    1.00    0.60
  -1   4  -4    0.50    0.80
  -1   4  -4    0.30    0.70
   1   4   4    1.50    1.70
   1   4   4    1.20    0.70
  -1   4  -4   -0.80    0.70
  -1   4  -4   -0.40    1.60
   1   4   4    1.10    0.60
   1  -4   4    2.10    2.80
   1  -4   4    1.10    0.80
  -1  -4  -4    1.10    0.60
  -1  -4  -4    0.90    0.70
   1  -4   4    0.10    0.60
   1   4   5  521.85   24.90
   1   4   5  526.85   13.70
   1   4   5  532.35   13.60
   1   4   5  533.85   13.60
  -1   4  -5  527.15   16.10
  -1   4  -5  537.55   16.40
  -1   4  -5  546.85   28.50
   1  -4   5  530.35   15.40
   1  -4   5  603.34   30.90
   1  -4   5  535.75   15.40
  -1  -4  -5  573.74   27.20
  -1   4  -6  221.88    9.30
   1   4   6  221.58    6.80
   1   4   6  222.38   15.20
   1   4   6  227.88    6.70
   1   4   6  220.48    7.10
  -1   4  -6  233.48   18.10
   1  -4   6  275.57   20.50
  -1  -4  -6  240.88   16.70
   1  -4   6  225.18    8.60
   1  -4   6  223.28    8.80
   1   4   7   52.19    2.80
  -1   4  -7   44.80    3.90
   1   4   7   49.99    2.30
   1   4   7   60.89    7.40
   1   4   7   51.19    2.30
   1  -4   7   55.59    4.10
  -1  -4  -7   45.80    7.40
   1  -4   7   56.59    9.40
   1  -4   7   51.29    3.70
  -1   4  -8  296.17   21.10
   1   4   8  295.97    8.60
  -1   4  -8  290.87   11.30
   1   4   8  282.37   17.40
  -1  -4  -8  294.57    9.00
   1  -4   8  294.37   22.20
   1  -4   8  278.77   10.10
   1  -4   8  269.97   10.80
  -1  -4  -8  320.27   19.50
  -1   4  -9   85.29   12.30
  -1   4  -9   84.69    5.70
   1   4   9   75.79    9.80
   1   4   9   87.39    3.90
   1  -4   9   80.69    5.50
  -1  -4  -9   84.79    4.10
   1  -4   9   92.69    5.10
  -1  -4  -9   76.69    9.30
   1   4  10   51.79    3.00
  -1   4 -10   40.40    9.90
  -1   4 -10   62.39    4.90
   1  -4  10   51.29    3.70
   1  -4  10   55.69    4.70
  -1   4 -11   49.80    4.90
   1   4  11   44.30    7.00
   1   4  11   48.80    2.90
   1  -4  11   41.60    4.30
   1  -4  11   48.60    3.60
  -1  -4 -11   46.90    3.20
  -1   4 -12    0.90    1.00
   1   4  12    0.60    0.70
   1  -4  12    0.40    0.60
  -1  -4 -12    0.90    0.90
   1   4  13   36.80    2.90
  -1   4 -13   40.40    4.30
   1  -4  13   41.80    3.20
   1  -4  13   33.50    9.50
  -1  -4 -13   42.80    3.30
   1  -4  13   39.10    4.50
  -1   4 -14    0.70    1.30
   1  -4  14    1.30    1.20
  -1  -4 -14    0.50    1.10
   1  -4  14    3.70    4.00
  -1   4 -15   28.10    4.40
   1  -4  15   14.00    3.20
  -1  -4 -15   15.50    2.60
  -1   4 -16    1.40    1.50
   1  -4  16    2.30    1.70
  -1  -4 -16    0.20    1.00
  -1   4 -17   12.50    2.80
   1  -4  17    8.40    3.10
  -1  -4 -17   12.80    2.40
  -1   4 -18   11.80    3.30
  -1  -4 -18   12.30    2.50
   1  -4  18   17.50    6.00
  -1   4 -19   59.19    6.30
  -1  -4 -19   49.40    4.30
   1  -4  19   48.80    6.20
  -1   4 -20   11.40    3.30
  -1  -4 -20    7.20    2.20
   1  -4  20   13.60    4.00
  -1   4 -21   11.00    3.50
   1  -4  21   20.10    4.90
  -1   4 -22   15.40    3.70
   1  -4  22    8.70    3.70
   1   5 -22   31.60    5.40
  -1  -5  22   16.10    5.40
   1   5 -21   43.70    5.70
   1   5 -21   45.70    8.20
   1   5 -20    3.70    2.30
   1   5 -20    2.20    2.30
   1   5 -19   24.60    4.60
   1   5 -19   28.70    4.90
   1  -5 -19   25.00    2.70
  -1  -5  19   26.20    5.20
   1   5 -18   16.30    3.70
   1   5 -18   23.30    5.20
  -1  -5  18   12.20    4.90
   1  -5 -18   17.30    2.30
  -1   5  17   70.89    4.30
  -1   5  17   90.79    8.40
   1   5 -17   96.19    7.50
   1   5 -17   70.09    6.50
   1  -5 -17   89.89    4.50
  -1  -5  17   79.09    7.30
  -1   5  16   -2.80    2.20
  -1   5  16    1.20    1.40
   1   5 -16    0.60    1.70
   1   5 -16    3.30    1.50
  -1  -5  16    0.60    1.40
   1  -5 -16    0.30    1.20
   1   5 -15    9.70    2.80
  -1   5  15   10.50    1.90
   1   5 -15   13.80    3.10
  -1   5  15   11.20    4.00
  -1  -5  15   12.30    6.50
   1  -5 -15    9.80    1.80
  -1  -5  15    4.40    2.20
   1   5 -14   70.49    6.10
   1   5 -14   59.39    6.70
  -1  -5  14   65.29    6.10
   1   5 -13  180.18    9.80
  -1   5  13  196.48   14.70
   1   5 -13  171.58    9.70
  -1  -5  13  193.68   10.40
  -1  -5  13  136.39   34.70
   1   5 -12    2.20    1.50
  -1   5  12    4.30    0.80
   1   5 -12    4.00    2.90
   1   5 -12    4.50    1.90
  -1  -5  12    2.70    1.50
   1   5 -11   34.70    4.10
  -1   5  11   33.50    2.00
   1   5 -11   38.20    4.20
   1   5 -11   25.00    6.60
  -1  -5  11   31.80    3.80
   1   5 -10    1.50    1.50
   1   5 -10    0.80    2.10
  -1   5  10   -0.10    1.80
  -1   5  10   -2.30    3.20
   1   5 -10    0.50    1.10
  -1   5  10    1.00    0.50
  -1  -5  10   -0.70    0.90
  -1  -5  10    0.60    0.70
  -1   5   9   79.29    9.80
  -1   5   9   61.39    2.80
  -1   5   9   60.59   12.40
   1   5  -9   68.69    5.40
   1   5  -9   66.99    5.40
   1   5  -9   76.89   12.60
  -1  -5   9   75.09    4.80
  -1  -5   9   60.99    4.90
   1   5  -8   71.59   11.00
  -1   5   8   71.39    8.90
  -1   5   8   52.29    8.20
   1   5  -8   70.59    5.40
  -1   5   8   66.99    3.00
   1   5  -8   66.49    5.30
  -1  -5   8   62.19   13.80
  -1  -5   8   69.99    4.60
  -1  -5   8   71.59    5.10
   1   5  -7   11.20    2.60
   1   5  -7    9.50    4.40
  -1   5   7   11.70    1.10
   1   5  -7    8.60    2.10
  -1   5   7    9.80    1.10
  -1   5   7    6.30    2.80
  -1   5   7    8.50    1.10
  -1  -5   7   12.60    2.20
   1  -5  -7    9.10    1.70
  -1  -5   7   10.80    2.20
  -1  -5   7   14.60    6.00
   1  -5  -7   10.80    1.80
  -1   5   6  116.69    4.40
  -1   5   6  119.09    4.70
  -1   5   6  118.19   13.00
  -1   5   6  119.79    4.50
   1   5  -6  107.69   13.40
   1   5  -6  117.69    6.90
   1   5  -6  126.59    7.00
  -1  -5   6  115.39    6.00
  -1  -5   6  120.49   14.50
  -1  -5   6  113.69    6.20
   1  -5  -6  114.99    5.40
   1   5  -5  100.49   13.20
   1   5  -5   99.79    6.20
   1   5  -5  102.49    6.30
  -1   5   5   98.69    4.30
  -1   5   5   87.69   10.40
   1  -5  -5   96.89    5.00
  -1  -5   5  103.09   13.50
  -1  -5   5  100.19    5.70
  -1  -5   5  101.39    5.60
   1   5  -4   94.89    6.00
  -1   5   4   89.89    4.50
   1   5  -4  123.09   13.90
  -1   5   4   97.49   11.30
  -1   5   4   98.59    4.80
   1   5  -4   98.49    6.00
  -1   5   4   92.79    4.30
  -1  -5   4   99.19    5.50
   1  -5  -4   96.99    4.90
  -1  -5   4   91.79    5.30
  -1  -5   4  103.29   13.00
  -1   5   3   13.90    4.60
   1   5  -3   27.80    3.80
  -1   5   3   22.70    2.30
   1   5  -3   22.60    2.90
  -1   5   3   21.40    2.00
   1   5  -3   17.90    5.40
  -1   5   3   23.30    2.60
  -1  -5   3   18.70    2.80
  -1  -5   3   22.20    2.50
   1  -5  -3   17.60    2.20
  -1  -5   3   25.70    7.30
   1   5  -2  278.77   10.00
   1   5  -2  292.07   10.80
  -1   5   2  269.97    9.40
  -1   5   2  283.17    9.50
   1   5  -2  269.67   10.70
   1   5  -2  285.17   21.20
  -1   5   2  293.47   10.10
  -1  -5   2  273.67   10.00
   1  -5  -2  283.87    9.10
   1  -5  -2  299.67    9.90
  -1   5   1  173.98    7.70
  -1   5   1  175.28    7.20
   1   5  -1  189.38   17.20
   1   5  -1  170.68    7.80
  -1   5   1  175.28   16.00
   1   5  -1  213.98   18.30
   1   5  -1  169.98    8.00
  -1  -5   1  180.18    7.40
   1  -5  -1  198.38   16.80
  -1  -5   1  177.58    7.50
   1  -5  -1  181.98    7.40
   1  -5  -1  186.18    6.80
  -1   5   0   61.89    9.40
   1   5   0   80.19   11.00
  -1   5   0   72.89    4.90
  -1   5   0   77.29    4.60
   1   5   0   71.99    4.80
   1   5   0   64.99   10.10
   1   5   0   75.49    4.80
   1  -5   0   61.99    9.60
  -1  -5   0   71.29    4.40
   1  -5   0   78.59    4.60
  -1  -5   0   77.49    4.60
   1  -5   0   76.39    4.10
   1   5   1   78.19   10.50
  -1   5  -1   78.39    4.80
   1   5   1   75.69    4.80
  -1   5  -1   74.39    5.20
  -1   5  -1   78.09   10.80
   1   5   1   75.39   10.50
  -1   5  -1   80.99    4.40
   1  -5   1   81.69    4.30
  -1  -5  -1   76.59    4.50
   1  -5   1   71.29    4.50
   1  -5   1   79.99   11.00
  -1  -5  -1   82.99    4.70
  -1   5  -2  472.25   15.30
   1   5   2  462.45   27.20
  -1   5  -2  483.45   14.80
   1   5   2  468.05   14.20
  -1   5  -2  517.55   29.00
   1   5   2  482.15   27.10
  -1   5  -2  455.85   13.70
   1  -5   2  468.15   14.40
   1  -5   2  506.35   29.00
   1  -5   2  464.15   13.50
  -1  -5  -2  464.45   14.00
  -1   5  -3    1.60    2.10
   1   5   3    2.80    2.30
  -1   5  -3    2.10    1.00
   1   5   3    0.60    0.80
   1   5   3    3.30    1.00
  -1   5  -3    0.60    1.00
  -1   5  -3    1.00    1.40
   1  -5   3    1.60    0.90
  -1  -5  -3    0.20    0.60
   1  -5   3    3.80    3.20
   1   5   4  177.48   15.30
   1   5   4  160.08    6.60
  -1   5  -4  163.88    8.20
   1   5   4  169.18    6.40
  -1   5  -4  158.98    7.70
  -1   5  -4  160.88   16.00
   1  -5   4  164.28    7.50
   1  -5   4  173.58   17.30
   1  -5   4  156.48    6.90
  -1  -5  -4  172.28    7.00
  -1   5  -5  554.24   31.00
   1   5   5  500.05   13.80
   1   5   5  504.35   14.00
   1   5   5  508.55   14.10
  -1   5  -5  533.05   17.00
   1   5   5  526.55   27.30
  -1   5  -5  521.85   16.50
   1  -5   5  516.55   15.70
   1  -5   5  501.55   15.40
   1  -5   5  544.05   31.90
   1   5   6    9.60    1.60
  -1   5  -6    9.20    3.70
  -1   5  -6   11.00    2.30
   1   5   6    5.40    2.90
  -1   5  -6   10.40    2.50
   1   5   6    9.10    1.50
   1  -5   6    8.40    1.90
   1  -5   6    8.90    2.00
   1  -5   6    2.50    3.40
   1   5   7    1.20    0.60
   1   5   7    0.90    0.60
   1   5   7    2.80    2.30
   1   5   7    1.50    0.70
  -1   5  -7   -0.70    2.50
  -1   5  -7   -0.10    0.90
  -1   5  -7    1.10    0.90
   1  -5   7    1.10    2.50
   1  -5   7    1.50    1.00
   1  -5   7    1.10    1.00
  -1   5  -8    3.50    3.10
  -1   5  -8   10.70    2.40
  -1   5  -8    9.00    2.30
   1   5   8    8.60    4.10
   1   5   8    8.00    2.10
   1   5   8   11.00    1.10
   1   5   8    9.20    1.10
   1  -5   8    8.20    1.90
   1  -5   8    7.40    4.90
   1  -5   8   10.00    2.20
  -1   5  -9    1.90    1.20
   1   5   9    1.60    2.10
  -1   5  -9    2.70    3.20
   1   5   9    2.40    0.90
  -1   5  -9    1.80    1.60
   1  -5   9    3.60    1.30
  -1  -5  -9    4.20    3.50
   1  -5   9    3.40    1.40
   1   5  10   29.20    6.70
  -1   5 -10   19.10    5.90
   1   5  10   23.00    2.00
  -1   5 -10   25.00    3.30
  -1  -5 -10   25.70    6.20
   1  -5  10   18.70    6.20
   1  -5  10   18.30    2.80
   1  -5  10   24.90    3.20
  -1   5 -11    2.00    1.20
   1   5  11    2.60    0.80
  -1   5 -11    0.70    2.90
   1  -5  11    1.40    0.70
   1  -5  11    1.40    2.20
   1   5  12    1.00    0.90
  -1   5 -12   -0.40    2.90
  -1   5 -12    1.50    1.00
   1  -5  12    2.50    1.20
   1  -5  12    2.30    1.50
  -1  -5 -12    2.50    1.20
  -1   5 -13    5.20    2.20
   1  -5  13    5.30    1.90
  -1  -5 -13    5.90    1.50
   1  -5  13    5.50    1.60
   1   5  14   -1.10    1.10
  -1   5 -14   -0.50    1.10
  -1  -5 -14    1.60    1.00
   1  -5  14    0.40    1.30
  -1   5 -15   23.80    4.10
   1  -5  15   35.90    5.80
   1  -5  15   23.90    9.00
  -1  -5 -15   26.20    2.70
  -1   5 -16    2.20    1.60
  -1  -5 -16    2.50    1.20
   1  -5  16    1.70    1.50
  -1   5 -17   30.50    5.10
  -1  -5 -17   26.70    3.00
   1  -5  17   35.80    5.90
  -1   5 -18  110.19    8.30
   1  -5  18  104.29    9.00
  -1  -5 -18  111.19    6.10
  -1   5 -19    2.90    1.90
  -1  -5 -19   -0.10    1.30
   1  -5  19   -1.30    1.40
  -1   5 -20   10.40    3.10
  -1  -5 -20    9.30    2.40
   1  -5  20   13.80    3.60
   1   6 -21    3.10    2.30
   1   6 -21   13.70    4.20
  -1  -6  21    3.40    2.70
   1   6 -20   -0.20    1.60
   1   6 -20   -1.30    1.70
  -1  -6  20    3.20    2.20
   1   6 -19   99.09    8.30
   1   6 -19  101.69    8.20
  -1  -6  19  102.79    8.90
   1   6 -18   18.90    4.10
   1   6 -18   21.10    4.00
  -1  -6  18   20.70    4.70
   1   6 -17   21.40    4.50
   1   6 -17   20.30    4.30
  -1  -6  17   20.30    4.50
   1   6 -16    5.10    2.40
   1   6 -16   11.20    2.90
  -1   6  16   14.10    4.70
  -1  -6  16   10.90    3.10
   1   6 -15  109.39    8.30
   1   6 -15  131.39    9.00
  -1  -6  15  114.89   19.20
  -1  -6  15  116.89    8.60
   1   6 -14  209.98   11.50
   1   6 -14  213.58   11.50
  -1  -6  14  219.08   11.80
  -1  -6  14  202.48   23.60
   1   6 -13   40.10    4.90
   1   6 -13   30.80    4.80
   1   6 -13   31.40    9.00
  -1  -6  13   36.30    4.50
  -1  -6  13   31.00    9.60
   1   6 -12   47.70    5.10
   1   6 -12   46.00    5.20
  -1  -6  12   47.00    4.70
  -1  -6  12   44.60   11.50
   1   6 -11   27.40    4.40
   1   6 -11   33.10    5.40
   1   6 -11   18.80    8.20
  -1  -6  11   19.00    3.40
   1   6 -10  238.08   11.50
   1   6 -10  247.38   22.60
   1   6 -10  232.78   11.40
  -1   6  10  219.78    6.70
  -1  -6  10  218.78    9.70
  -1  -6  10  193.78   21.50
  -1  -6  10  226.08   10.90
   1   6  -9   -1.20    2.00
  -1   6   9    0.00    0.40
   1   6  -9    1.30    1.20
   1   6  -9    1.30    1.50
  -1   6   9    5.60    3.00
  -1  -6   9    0.30    0.70
  -1  -6   9    1.70    3.30
   1  -6  -9    0.70    0.70
  -1  -6   9   -1.50    0.80
  -1   6   8  202.48    6.60
   1   6  -8  194.38   32.50
  -1   6   8  170.18   20.30
   1   6  -8  206.98   10.30
  -1   6   8  211.38    6.00
  -1   6   8  209.08    6.30
   1   6  -8  198.98   12.10
   1  -6  -8  198.48    8.20
  -1  -6   8  216.48   21.80
  -1  -6   8  203.88    9.10
  -1  -6   8  215.88    9.90
   1   6  -7    4.40    2.70
  -1   6   7    5.90    1.10
  -1   6   7    4.80    1.00
   1   6  -7    3.30    1.70
   1   6  -7    5.40    2.00
  -1   6   7    5.20    1.20
  -1  -6   7    5.40    1.70
   1  -6  -7    4.10    1.30
  -1  -6   7   -0.90    3.10
  -1  -6   7    4.50    1.60
  -1   6   6   86.99    4.30
  -1   6   6   80.49    4.00
   1   6  -6   79.49    5.90
   1   6  -6   84.89    6.30
  -1   6   6   82.49    3.90
  -1   6   6   85.09    4.50
  -1  -6   6   79.09   12.90
  -1  -6   6   82.69    5.40
  -1  -6   6   93.79    5.90
   1  -6  -6   89.09    5.10
  -1   6   5   36.50    3.00
  -1   6   5   28.30    7.10
   1   6  -5   42.70    4.30
  -1   6   5   43.40    2.90
   1   6  -5   44.30    4.40
  -1   6   5   41.80    3.20
  -1  -6   5   43.80    3.80
  -1  -6   5   39.50    3.70
  -1  -6   5   44.80   11.70
   1  -6  -5   33.30    3.20
   1   6  -4  451.05   15.50
  -1   6   4  428.96   13.40
  -1   6   4  443.96   13.60
  -1  -6   4  413.36   29.40
   1  -6  -4  445.26   14.00
  -1  -6   4  442.16   14.60
  -1  -6   4  443.56   14.40
   1   6  -3 1032.70   28.60
  -1   6   3 1057.49   26.00
  -1   6   3 1047.30   26.60
  -1   6   3  985.20   45.00
   1   6  -3 1036.70   28.20
  -1  -6   3 1050.59   27.00
  -1  -6   3 1020.70   27.30
   1  -6  -3 1016.70   26.60
   1  -6  -3 1057.49   25.60
   1   6  -2  164.28   17.90
   1   6  -2  199.68    9.30
  -1   6   2  178.48    8.20
  -1   6   2  189.18    7.90
  -1   6   2  188.08   17.80
  -1   6   2  184.38   18.00
   1   6  -2  202.18    9.10
   1  -6  -2  195.58    7.50
  -1  -6   2  183.18    8.10
   1  -6  -2  192.08    8.20
  -1  -6   2  188.78    8.40
   1   6  -1  444.26   15.30
  -1   6   1  478.35   14.70
   1   6  -1  484.15   15.90
  -1   6   1  460.35   15.20
   1   6  -1  505.45   31.40
  -1   6   1  492.85   29.80
   1  -6  -1  458.05   14.70
  -1  -6   1  465.95   14.60
  -1  -6   1  456.65   14.90
   1  -6  -1  472.95   13.70
   1   6   0   90.59    5.80
   1   6   0   94.69   13.20
   1   6   0   89.59    5.70
  -1   6   0   87.49    5.80
   1   6   0   75.99   11.80
  -1   6   0   95.69    5.50
  -1  -6   0   80.29    5.00
   1  -6   0   91.49    5.40
   1  -6   0   81.99   11.90
   1  -6   0   79.09    4.60
  -1  -6   0   86.79    5.30
   1   6   1  165.08   17.00
  -1   6  -1  159.58    8.20
   1   6   1  159.98    7.70
  -1   6  -1  159.18    7.60
   1   6   1  159.38   16.70
   1   6   1  147.19    7.40
  -1  -6  -1  161.68    7.30
   1  -6   1  140.09    9.10
   1  -6   1  154.78    7.50
   1  -6   1  211.28   22.20
  -1  -6  -1  164.38    7.50
   1   6   2   76.99   11.70
   1   6   2   71.79    4.80
  -1   6  -2   69.19    5.30
   1   6   2   66.19   10.90
  -1   6  -2   71.89    5.10
  -1  -6  -2   75.19    4.80
   1  -6   2   76.39    5.00
   1  -6   2   47.00    9.80
  -1  -6  -2   72.69    4.80
   1  -6   2   72.79    4.40
  -1   6  -3   52.69    4.80
   1   6   3   55.09    9.40
  -1   6  -3   53.59    4.40
   1   6   3   51.39    4.00
  -1  -6  -3   45.20    3.70
   1  -6   3   46.80   11.40
   1  -6   3   47.40    4.00
   1  -6   3   50.99    3.70
   1   6   4  135.49    6.40
  -1   6  -4  139.59    7.50
   1   6   4  129.09    6.00
  -1   6  -4  128.09    7.60
   1  -6   4  141.79   16.90
   1  -6   4  133.59    7.10
   1  -6   4  132.69    6.50
  -1  -6  -4  138.79    6.80
   1   6   5   73.29    4.20
  -1   6  -5   69.99    5.30
  -1   6  -5   61.79    5.30
   1   6   5   76.79    4.40
   1  -6   5   82.49   12.40
   1  -6   5   73.19    5.10
   1  -6   5   73.69    4.90
  -1   6  -6  282.77   11.70
   1   6   6  268.17    9.00
   1   6   6  276.57    9.20
   1   6   6  281.07    9.00
  -1   6  -6  260.47   11.80
   1  -6   6  270.17   10.60
   1  -6   6  272.67   10.90
   1  -6   6  243.08   22.40
   1   6   7    1.10    0.70
  -1   6  -7   -3.50    1.80
  -1   6  -7    5.00    1.60
   1   6   7    1.40    0.80
   1   6   7    2.20    0.90
   1   6   7    2.70    2.80
  -1   6  -7    6.80    2.10
   1  -6   7    0.50    0.90
   1  -6   7    1.10    0.90
   1  -6   7   -2.50    2.50
  -1   6  -8   60.19    5.30
   1   6   8   67.69    3.30
  -1   6  -8   72.69    5.90
   1   6   8   68.59    3.70
   1   6   8   67.89    3.40
   1  -6   8   67.19    5.20
   1  -6   8   70.39    5.10
   1  -6   8   72.79   14.50
  -1   6  -9    4.50    1.90
  -1   6  -9    1.70    3.20
   1   6   9    6.00    0.90
   1   6   9    4.10    0.80
  -1   6  -9    4.50    2.40
   1   6   9    3.50    1.20
   1  -6   9    4.10    1.50
   1  -6   9    3.40    1.50
   1  -6   9    4.30    5.20
  -1   6 -10  150.98    9.10
   1   6  10  146.89    5.80
  -1   6 -10  135.39    8.50
   1   6  10  131.29   13.70
   1  -6  10  148.29   13.20
   1  -6  10  153.88    7.80
   1  -6  10  140.59   17.80
   1   6  11    5.00    3.50
  -1   6 -11    3.70    1.60
   1   6  11    1.80    0.90
  -1   6 -11    2.70    1.90
   1  -6  11    0.30    1.10
   1  -6  11    3.50    1.60
  -1   6 -12    6.70    2.10
   1   6  12   12.00    1.90
  -1   6 -12    9.70    2.90
   1  -6  12    8.00    2.70
   1  -6  12    5.00    6.40
  -1   6 -13   96.69    7.30
   1   6  13   92.39    4.40
   1   6  13   88.29   12.40
  -1   6 -13   95.89    7.60
   1  -6  13  103.09   16.50
   1  -6  13   95.69    7.40
   1  -6  13   95.09    6.30
  -1   6 -14   46.60    5.20
   1   6  14   46.00    3.10
  -1   6 -14   49.50    5.60
   1   6  14   65.39   10.00
   1  -6  14   42.70    5.10
  -1   6 -15   17.70    3.90
  -1   6 -15   15.50    3.60
   1  -6  15   21.90    4.50
  -1   6 -16   21.10    4.60
  -1   6 -16   21.60    4.30
   1  -6  16   23.10    4.60
  -1   6 -17   22.40    4.30
  -1   6 -17   32.70    5.50
   1  -6  17   29.00    5.20
  -1   6 -18   12.60    3.60
  -1   6 -18   18.10    4.10
   1  -6  18   24.60    4.70
  -1   6 -19    8.00    3.00
  -1   6 -19   13.50    3.70
   1  -6  19    7.70    3.50
  -1   6 -20   42.30    8.00
  -1   6 -20   74.09    9.00
  -1   6 -21   83.59    8.10
  -1   6 -21   79.69    7.70
   1   7 -20   16.30    3.90
   1   7 -19    0.20    1.70
  -1  -7  19   -0.80    1.80
   1   7 -18    3.10    1.80
   1   7 -18    0.30    1.90
  -1  -7  18    4.10    2.60
   1   7 -17   13.30    3.70
   1   7 -17   11.40    3.40
  -1  -7  17    4.20    2.30
   1   7 -16   -1.60    1.30
   1   7 -16    0.80    1.40
  -1  -7  16   -0.60    1.90
   1   7 -15    0.40    1.90
  -1  -7  15    4.60    1.80
   1   7 -14   19.10    4.40
   1   7 -14   23.70    4.70
  -1   7  14   23.70    7.10
  -1  -7  14   12.80    3.40
   1   7 -13    5.60    2.20
  -1   7  13   10.90    5.40
   1   7 -13   -0.30    2.00
  -1  -7  13    8.50    6.60
  -1  -7  13    2.50    1.80
   1   7 -12   77.29    7.20
   1   7 -12   88.89    7.20
  -1  -7  12   82.69    6.80
   1   7 -11    0.40    1.30
   1   7 -11   -0.40    1.70
  -1  -7  11    2.30    1.50
   1   7 -10   12.10    3.10
  -1   7  10   14.80    7.20
   1   7 -10   13.40    3.20
  -1  -7  10   13.90    3.00
   1   7  -9   19.80    4.10
  -1   7   9   21.30    1.60
  -1   7   9   16.80    1.60
   1   7  -9   19.70    3.80
  -1   7   9   15.00    2.00
   1  -7  -9   12.60    2.50
  -1  -7   9   12.80    2.70
   1   7  -8    1.80    1.10
   1   7  -8    2.10    1.70
  -1   7   8    2.60    1.10
  -1   7   8    2.10    1.60
  -1   7   8    1.80    0.80
  -1  -7   8    2.10    1.40
  -1  -7   8    1.60    1.30
   1  -7  -8    1.70    0.90
  -1   7   7   36.00    2.80
  -1   7   7   42.60    3.10
  -1   7   7   35.40    3.00
   1   7  -7   39.90    4.50
  -1   7   7   35.90    2.60
   1   7  -7   43.80    4.80
   1  -7  -7   41.50    3.80
  -1  -7   7   32.10    3.80
  -1  -7   7   41.70    4.10
  -1   7   6  278.77   24.50
  -1   7   6  295.17   10.30
   1   7  -6  306.47   13.20
  -1   7   6  299.67    9.80
  -1   7   6  293.17   10.30
   1  -7  -6  313.47   11.50
  -1  -7   6  298.17   12.00
  -1   7   5   -1.10    0.90
   1   7  -5    5.70    1.80
   1   7  -5    1.90    1.70
  -1   7   5    4.40    1.30
  -1  -7   5    1.60    1.20
  -1  -7   5    1.40    1.10
   1  -7  -5    3.60    1.30
  -1   7   4  250.47    9.90
  -1   7   4  237.18    9.30
   1   7  -4  254.77   11.80
   1   7  -4  249.28   11.30
   1  -7  -4  253.67    9.40
   1  -7  -4  238.58   10.00
  -1  -7   4  232.18   10.40
  -1  -7   4  246.48   10.30
   1   7  -3    5.30    1.90
  -1   7   3    2.50    1.30
   1   7  -3    4.30    1.80
  -1   7   3    9.00    2.10
  -1   7   3    2.10    2.90
   1   7  -3    4.40    3.80
   1   7  -3    7.30    5.10
  -1  -7   3    5.40    1.70
   1  -7  -3    4.50    1.50
  -1  -7   3    2.60    1.30
   1  -7  -3    3.70    1.40
  -1   7   2  267.27   23.10
  -1   7   2  249.78   23.10
   1   7  -2  245.68   11.10
   1   7  -2  227.08   22.80
   1   7  -2  255.87   11.60
  -1   7   2  249.38   10.00
  -1   7   2  251.47   10.70
   1  -7  -2  268.37    9.60
  -1  -7   2  245.98   10.60
  -1  -7   2  259.97   10.40
   1  -7  -2  259.57   10.60
  -1   7   1    0.30    3.10
  -1   7   1   -0.20    0.70
  -1   7   1   -1.50    0.90
   1   7  -1    0.10    1.00
   1   7  -1    2.20    1.30
  -1   7   1    0.80    2.60
   1   7  -1   -0.60    2.20
   1  -7  -1    1.40    0.90
  -1  -7   1   -0.40    0.60
   1  -7  -1   -0.30    0.80
  -1  -7   1   -0.20    0.70
   1   7   0  279.27   24.60
  -1   7   0  305.67   11.80
   1   7   0  307.37   12.20
   1   7   0  321.87   26.40
  -1   7   0  319.27   12.70
  -1   7   0  312.37   25.70
   1   7   0  314.47   12.60
   1  -7   0  303.07   11.90
   1  -7   0  297.07   10.60
  -1  -7   0  313.27   12.00
  -1  -7   0  307.67   11.40
  -1   7  -1   98.19    6.20
   1   7   1   92.59   14.60
   1   7   1   83.39    5.70
  -1   7  -1   88.69    6.30
   1   7   1   84.29    5.90
   1   7   1   78.19   12.90
  -1  -7  -1   90.09    5.80
  -1  -7  -1   82.89    5.30
   1  -7   1   92.89    6.00
   1  -7   1   96.89    5.40
   1   7   2  139.29   16.80
   1   7   2  150.08    7.70
  -1   7  -2  145.09    7.90
  -1   7  -2  151.78    8.60
   1   7   2  165.68   18.10
  -1   7  -2  141.69   17.10
   1   7   2  149.99    7.80
   1  -7   2  150.68    7.90
   1  -7   2  141.89   17.60
  -1  -7  -2  151.08    7.70
   1  -7   2  149.29    7.00
  -1  -7  -2  145.19    7.30
  -1   7  -3   54.49    5.10
  -1   7  -3   58.79    4.90
   1   7   3   57.19    4.50
   1   7   3   59.69   12.20
   1   7   3   49.70    4.20
  -1   7  -3   50.29   11.70
   1  -7   3   46.20    4.30
   1  -7   3   90.99   15.50
  -1  -7  -3   49.99    4.30
   1  -7   3   46.70    3.90
  -1  -7  -3   56.09    4.40
  -1   7  -4   43.00    4.80
   1   7   4   16.70   16.60
  -1   7  -4   28.70   12.10
   1   7   4   42.70   10.30
  -1   7  -4   51.69    4.60
   1   7   4   49.90    4.10
   1  -7   4   49.30    4.40
   1  -7   4   48.50    3.90
   1  -7   4   61.69   14.30
  -1  -7  -4   50.29    4.20
   1   7   5    6.00    1.50
  -1   7  -5    4.70    2.10
   1  -7   5    5.80    1.70
   1   7   6   59.19    4.10
  -1   7  -6   61.79    5.80
  -1   7  -6   59.59    5.30
   1  -7   6   65.39    4.90
   1  -7   6   65.29    5.10
  -1   7  -7   18.70    3.90
  -1   7  -7   17.30    3.50
   1   7   7   17.80    2.50
   1  -7   7   22.00    3.40
   1  -7   7   13.30    2.80
   1   7   8    4.20    4.50
   1   7   8    2.80    0.80
   1   7   8    0.30    2.80
   1   7   8    3.50    1.10
   1   7   8    1.40    0.80
  -1   7  -8    3.70    1.80
  -1   7  -8    3.50    1.90
   1  -7   8    3.10    1.40
   1  -7   8    2.10    1.40
  -1   7  -9    6.20    2.30
   1   7   9    1.10    3.90
   1   7   9    7.50    1.20
   1   7   9    5.30    1.10
   1   7   9    5.10    1.40
  -1   7  -9    2.20    1.80
   1  -7   9    6.60    2.30
  -1   7 -10   95.39    7.70
  -1   7 -10   87.39    7.00
   1  -7  10   90.79    6.40
   1  -7  10   91.59    6.70
  -1   7 -11   20.40    4.10
  -1   7 -11   25.10    4.30
   1   7  11   21.30    2.30
   1  -7  11   20.30    3.80
   1  -7  11   20.80    3.40
  -1   7 -12  181.58   11.20
   1   7  12  184.68    6.90
  -1   7 -12  180.78   10.70
   1  -7  12  207.28   11.00
   1  -7  12  189.88    9.50
   1   7  13    7.50    2.30
  -1   7 -13    4.90    2.20
  -1   7 -13    3.50    2.40
   1  -7  13   11.30    2.60
   1  -7  13    8.30    2.60
   1  -7  13    6.90    6.20
  -1   7 -14   21.10    4.70
  -1   7 -14   22.00    4.40
   1  -7  14   22.00    4.30
  -1   7 -15   -1.30    1.10
  -1   7 -15    1.00    1.60
   1  -7  15    2.00    1.80
  -1   7 -16    3.30    2.10
  -1   7 -16   -0.80    1.80
   1  -7  16    1.80    2.50
  -1   7 -17    4.80    2.10
  -1   7 -17    2.00    1.80
   1  -7  17    2.10    1.60
  -1   7 -18    2.70    2.40
  -1   7 -18   -0.40    1.60
   1  -7  18    1.20    2.30
   1   7  19    1.00    6.50
  -1   7 -19    0.60    1.80
  -1   7 -19   -3.00    1.40
   1  -7  19    2.00    1.80
  -1   7 -20   10.70    3.40
  -1   7 -20   18.10    4.00
   1  -7  20    8.90    3.10
   1   8 -19   13.60    4.30
   1   8 -19   12.70    4.00
  -1  -8  19   12.80    4.00
   1   8 -18    6.50    2.70
   1   8 -18    5.60    2.80
  -1  -8  18    5.40    2.90
   1   8 -17    5.10    2.40
  -1   8  17    9.50    6.50
   1   8 -17    3.40    2.80
  -1  -8  17    7.30    3.00
   1   8 -16   20.30    4.90
   1   8 -16   19.70    4.40
  -1  -8  16   22.70    4.70
   1   8 -15   47.70    6.10
   1   8 -15   41.00    5.40
  -1  -8  15   50.19    6.00
   1   8 -14   11.40    3.90
   1   8 -14   12.00    3.20
  -1  -8  14    6.30    2.30
   1   8 -13    6.50    3.10
  -1  -8  13    1.50    1.70
   1   8 -12   37.60    6.20
   1   8 -12   38.60    4.90
  -1  -8  12   34.20    5.50
   1   8 -11   76.29    7.00
  -1   8  11   66.19   12.40
  -1   8  11   79.99    4.30
   1   8 -11  103.49   22.20
   1   8 -11   94.59    8.10
  -1  -8  11   72.69    6.50
   1   8 -10   53.49    6.30
   1   8 -10   57.69   13.20
   1   8 -10   71.89    6.60
  -1  -8  10   51.29    5.20
  -1   8   9  135.89    5.40
   1   8  -9  137.49    9.20
  -1   8   9  135.09    5.70
  -1   8   9  135.99    6.20
   1   8  -9  132.69   19.00
   1   8  -9  159.58   10.20
  -1  -8   9  135.29    8.40
  -1  -8   9  142.09   20.60
  -1  -8   9  142.19    8.50
   1  -8  -9  137.49    7.70
  -1   8   8  102.49    5.50
   1   8  -8   66.49   13.80
   1   8  -8   99.29    8.10
  -1   8   8   97.29    6.20
  -1   8   8  114.39   15.40
   1   8  -8  104.09    7.90
  -1   8   8  105.39    5.20
  -1  -8   8  108.19    7.40
  -1  -8   8  115.29   18.30
   1  -8  -8  103.69    6.50
  -1  -8   8  112.39    7.40
   1   8  -7   11.60    6.70
  -1   8   7   11.10    6.50
   1   8  -7    5.50    2.20
  -1   8   7    8.00    1.60
  -1   8   7    9.40    1.90
  -1   8   7   10.50    2.20
   1   8  -7    7.00    2.40
  -1  -8   7    7.60    2.30
   1  -8  -7    6.20    2.00
  -1  -8   7    6.20    2.00
  -1   8   6   15.20    2.50
   1   8  -6   15.80    3.60
   1   8  -6   19.30    3.70
  -1   8   6   18.00    2.80
  -1  -8   6   17.10    3.20
  -1  -8   6   13.60    2.90
   1  -8  -6   14.30    2.60
   1   8  -5    3.90    2.20
   1   8  -5    1.60    1.60
  -1   8   5    5.10    1.70
  -1   8   5    2.80    1.20
   1  -8  -5    2.70    1.60
  -1  -8   5    3.40    1.50
  -1  -8   5    5.00    1.70
   1  -8  -5    2.80    1.30
   1   8  -4   12.00    6.20
  -1   8   4    8.20    2.00
   1   8  -4   10.50    2.80
   1   8  -4   12.40    6.70
  -1   8   4    7.70    5.00
   1   8  -4   12.10    3.10
  -1   8   4    7.90    2.20
   1  -8  -4    7.10    1.90
  -1  -8   4   11.20    2.50
   1  -8  -4    8.10    2.10
  -1  -8   4    7.50    2.00
  -1   8   3  179.28    8.90
  -1   8   3  160.48   19.60
   1   8  -3  173.68   10.00
   1   8  -3  173.88   12.50
   1   8  -3  187.18   22.20
  -1   8   3  176.08    8.40
  -1   8   3  163.58   19.10
  -1  -8   3  186.38    9.50
  -1  -8   3  184.48    8.90
   1  -8  -3  176.18    7.90
   1  -8  -3  158.38    8.60
   1   8  -2   41.10   11.00
  -1   8   2   57.79    4.70
  -1   8   2   52.99    4.90
   1   8  -2   51.69   16.90
   1   8  -2   50.49    5.20
  -1   8   2   70.49   15.40
   1   8  -2   51.79    5.00
  -1   8   2   61.99   12.80
  -1  -8   2   54.59    4.90
   1  -8  -2   61.09    5.60
   1  -8  -2   62.19    4.40
  -1  -8   2   55.59    4.70
  -1   8   1  360.76   14.30
  -1   8   1  337.87   13.20
   1   8  -1  364.66   30.20
   1   8  -1  351.56   14.50
  -1   8   1  363.56   30.20
  -1   8   1  283.97   41.40
   1   8  -1  354.16   14.20
  -1  -8   1  375.06   13.40
   1  -8  -1  351.76   12.30
  -1  -8   1  362.26   14.00
   1   8   0   81.39   13.70
  -1   8   0   85.59   14.20
   1   8   0   93.89    6.50
  -1   8   0   88.39    6.00
   1   8   0   77.79    7.60
   1  -8   0   88.59    5.40
  -1  -8   0   90.39    6.30
   1  -8   0   84.19    6.10
  -1  -8   0   91.09    5.90
   1   8   1   97.69   15.80
   1   8   1   92.39    6.80
  -1   8  -1  106.39   16.30
  -1   8  -1  101.69    6.70
   1   8   1  102.99    6.70
  -1   8  -1   95.29    7.00
   1   8   1  102.49   15.20
   1  -8   1   92.99    6.50
  -1  -8  -1   94.69    7.00
   1  -8   1   96.19    5.70
  -1  -8  -1  101.69    6.20
  -1   8  -2   -0.40    1.30
   1   8   2    2.20    1.00
  -1   8  -2   -3.00    3.50
  -1   8  -2   -2.00    0.90
   1   8   2    0.30    2.60
   1   8   2   -0.40    1.20
  -1  -8  -2    2.30    1.30
   1  -8   2    2.30    1.00
   1  -8   2    1.10    1.10
   1  -8   2   -2.40    2.90
   1   8   3   13.00    2.70
   1   8   3   14.90    2.90
  -1   8  -3   17.40    3.80
   1   8   3   20.50    8.30
   1   8   3   15.70    7.70
  -1   8  -3   13.80    3.30
   1  -8   3   20.30    2.70
   1  -8   3   12.10    6.60
  -1  -8  -3   19.80    3.10
   1  -8   3   13.30    2.70
  -1  -8  -3   16.80    3.40
  -1   8  -4  108.49    8.00
   1   8   4  115.69    6.80
   1   8   4  117.89   16.60
  -1   8  -4  111.49    7.50
   1   8   4  126.59   15.90
   1   8   4  102.09    6.40
  -1   8  -4  111.39   16.60
   1  -8   4  106.59    6.40
   1  -8   4  115.09    7.40
   1  -8   4  110.69   16.40
  -1  -8  -4  103.19    6.60
   1   8   5   64.79    4.90
  -1   8  -5   62.89    5.70
  -1   8  -5   72.49    6.50
   1   8   5   64.69    5.00
   1  -8   5   58.99   14.40
   1  -8   5   57.29    5.20
   1  -8   5   60.39    4.80
  -1   8  -6   -1.70    0.90
   1   8   6   -0.30    0.90
   1   8   6    1.80    1.20
  -1   8  -6    0.40    1.20
   1  -8   6    1.50    1.20
   1  -8   6    7.40    4.60
   1  -8   6   -0.20    0.90
  -1   8  -7   20.70    4.10
   1   8   7   21.30    2.70
  -1   8  -7   15.40    3.20
  -1   8  -7   28.10   10.70
   1  -8   7   15.30    3.00
   1  -8   7   12.90    7.00
   1  -8   7   19.90    3.30
  -1   8  -8    1.40    7.40
  -1   8  -8    8.50    2.70
  -1   8  -8    4.90    2.30
   1   8   8    7.90    1.70
   1  -8   8   10.10    2.70
   1  -8   8    6.40    2.20
   1  -8   8   10.00    5.40
  -1   8  -9  207.18   11.40
  -1   8  -9  213.38   24.10
  -1   8  -9  204.18   11.90
   1   8   9  200.78    7.30
   1  -8   9  196.18   10.30
   1  -8   9  179.88   23.40
   1  -8   9  209.68   10.60
   1   8  10   52.29    3.80
  -1   8 -10   60.09    6.30
  -1   8 -10   45.60    5.00
   1  -8  10   46.00    4.80
   1  -8  10   48.80    5.10
  -1   8 -11  209.18   12.30
  -1   8 -11  191.08   11.30
   1  -8  11  142.49   31.60
   1  -8  11  206.48   10.50
   1  -8  11  199.38   10.90
  -1   8 -12    2.20    2.20
  -1   8 -12   -0.50    1.50
   1  -8  12    3.20    1.50
   1  -8  12    0.90    1.50
   1   8  13    1.50    1.30
  -1   8 -13    0.10    1.70
  -1   8 -13   -1.20    1.70
   1  -8  13    0.50    1.50
   1  -8  13    3.80    8.70
  -1   8 -14  128.39   10.10
  -1   8 -14  130.19    9.60
   1  -8  14  128.79    9.40
  -1   8 -15    2.30    2.80
  -1   8 -15   -0.10    1.20
   1  -8  15    3.00    3.10
  -1   8 -16    5.60    2.90
  -1   8 -16    5.50    2.60
   1  -8  16    2.20    1.90
  -1   8 -17    2.20    2.00
  -1   8 -17    1.10    1.80
   1   8  17    8.10    8.00
   1  -8  17    0.20    1.70
  -1   8 -18   54.09    6.70
  -1   8 -18   56.89    8.90
  -1   8 -19    3.80    3.00
  -1   8 -19    6.70    3.00
   1   9 -18    1.20    2.00
   1   9 -17    3.70    1.70
   1   9 -17    2.60    2.20
  -1  -9  17    0.20    1.90
   1   9 -16    0.10    1.70
   1   9 -16    0.90    2.10
  -1  -9  16   -1.10    1.80
   1   9 -15    5.80    2.90
   1   9 -15    4.50    2.10
  -1  -9  15    6.60    3.00
   1   9 -14   -0.70    1.90
   1   9 -14    2.40    2.30
  -1  -9  14    4.30    3.80
   1   9 -13   21.60    7.30
   1   9 -13   25.50    4.80
  -1  -9  13   20.50    4.20
   1   9 -12    1.70    1.80
   1   9 -12   -0.40    1.70
  -1  -9  12   -0.20    1.20
   1   9 -11    3.70    2.30
  -1   9  11    0.00    1.20
  -1   9  11   -2.20    1.00
  -1  -9  11    3.30    1.80
  -1   9  10    2.40    1.00
  -1   9  10    2.10    1.40
   1   9 -10    6.30    2.40
   1   9 -10    3.60    2.80
  -1  -9  10    4.10    1.90
   1   9  -9   -0.90    5.60
   1   9  -9    3.80    1.90
   1   9  -9    0.60    1.90
  -1   9   9    2.20    1.30
  -1   9   9    2.20    1.10
  -1  -9   9    2.20    1.60
  -1   9   8    4.60    4.90
   1   9  -8    1.80    1.80
  -1   9   8    1.20    1.30
   1   9  -8    5.50    2.50
  -1   9   8   -1.20    0.90
  -1  -9   8    1.20    1.30
   1  -9  -8    1.80    1.40
  -1   9   7   15.00    2.60
  -1   9   7   15.60    2.50
   1   9  -7    9.30    2.70
   1   9  -7   -4.80    5.60
   1   9  -7   16.00    3.90
  -1  -9   7   10.70    2.60
  -1  -9   7    9.80    2.60
   1  -9  -7    9.20    2.40
   1   9  -6   68.09   16.80
  -1   9   6   59.19    4.70
  -1   9   6   61.59    4.80
   1   9  -6   71.39    6.60
   1   9  -6   62.19    6.50
   1  -9  -6   63.49    5.40
  -1  -9   6   59.19    5.80
  -1  -9   6   64.39    5.80
   1  -9  -6   59.69    4.80
   1   9  -5  121.79   43.20
   1   9  -5  191.58   10.80
  -1   9   5  176.68    9.00
   1   9  -5  182.18   11.10
  -1   9   5  156.38   20.10
  -1   9   5  181.98    8.70
  -1   9   5  168.38   23.70
  -1  -9   5  187.88   10.20
  -1  -9   5  201.78   10.00
   1  -9  -5  183.78    8.70
   1  -9  -5  198.58   10.00
  -1   9   4   90.99    6.00
   1   9  -4   91.99    7.20
   1   9  -4   88.39    7.50
  -1   9   4   89.39    6.30
  -1   9   4   84.49   14.50
   1  -9  -4   85.29    5.70
   1  -9  -4   87.19    6.50
  -1  -9   4   96.99    6.60
  -1  -9   4   88.99    6.80
   1   9  -3   32.40    4.30
   1   9  -3   54.99   13.70
   1   9  -3   28.10    4.70
  -1   9   3   40.00    4.40
  -1   9   3   39.70    4.00
  -1   9   3   34.80   11.10
  -1   9   3   27.60    9.60
   1  -9  -3   32.00    4.00
   1  -9  -3   38.40    3.80
  -1  -9   3   36.20    4.10
  -1  -9   3   32.90    4.10
   1   9  -2    0.60    1.50
  -1   9   2    0.80    1.20
  -1   9   2    1.30    4.70
   1   9  -2    4.00    4.90
  -1   9   2    3.70    1.50
   1   9  -2    3.30    1.50
   1  -9  -2    0.60    1.00
  -1  -9   2    2.00    1.50
  -1  -9   2    0.20    0.80
   1  -9  -2    2.80    1.20
   1   9  -1   27.30    4.40
   1   9  -1   24.90    9.50
   1   9  -1   28.80    4.60
  -1   9   1   23.80    4.10
  -1   9   1   24.30    4.00
   1   9  -1   31.00   10.10
  -1  -9   1   28.40    3.60
   1  -9  -1   24.60    3.20
   1  -9  -1   29.40    4.50
  -1  -9   1   29.40    3.80
  -1   9   0  375.86   32.60
   1   9   0  375.46   32.60
   1   9   0  418.76   34.90
   1   9   0  352.96   17.80
  -1   9   0  388.36   17.80
   1   9   0  416.06   16.50
  -1   9   0  381.86   36.90
  -1   9   0  426.36   16.70
   1  -9   0  428.26   16.20
   1  -9   0  412.86   14.10
  -1  -9   0  406.96   14.80
  -1  -9   0  424.56   16.20
  -1   9  -1    0.00    5.30
   1   9   1    3.70    1.80
   1   9   1    4.40    2.10
  -1   9  -1   10.50    3.00
  -1   9  -1    7.40    2.10
  -1   9  -1    8.30    8.30
   1   9   1    1.80    5.40
   1  -9   1    2.60    1.40
   1  -9   1    2.50    1.30
  -1  -9  -1    2.40    1.70
  -1  -9  -1    3.50    1.50
   1   9   2  158.08    9.10
  -1   9  -2  156.38    9.90
   1   9   2  164.28    8.90
   1   9   2  150.08   25.90
  -1   9  -2  158.28    9.20
   1  -9   2  158.28    9.20
  -1  -9  -2  153.88    8.30
  -1  -9  -2  168.08    9.40
   1  -9   2  161.18    8.10
  -1   9  -3   27.50    4.50
   1   9   3   33.10    3.90
  -1   9  -3   21.70    3.90
   1   9   3   28.40   10.30
   1   9   3   33.30    4.00
   1  -9   3   34.60    3.70
   1  -9   3   26.50    4.10
  -1  -9  -3   25.70    3.90
  -1   9  -4   90.09    7.50
  -1   9  -4   73.49    6.50
   1   9   4   80.59    6.00
   1   9   4  103.69   20.00
   1   9   4   77.89    5.90
  -1  -9  -4   86.69    6.10
   1  -9   4   92.99    6.20
   1  -9   4   87.39    6.70
   1   9   5   -0.70    1.10
   1   9   5   -0.50    4.20
  -1   9  -5   -1.50    1.20
   1   9   5   -8.10    4.00
   1   9   5   -0.40    1.20
  -1   9  -5    0.70    1.40
  -1  -9  -5    1.80    1.50
   1  -9   5    1.40    1.20
   1   9   6    4.50    5.60
   1   9   6    6.00    2.00
  -1   9  -6    5.90    2.70
   1   9   6    7.60    1.90
  -1   9  -6   10.30    3.10
   1  -9   6    4.40    1.80
   1  -9   6    7.60    2.00
   1  -9   6   10.40    7.00
  -1   9  -7   -0.90    1.20
   1   9   7    0.30    1.20
  -1   9  -7    0.00    1.50
   1   9   7    1.20    1.20
   1   9   7   -2.00    5.10
   1  -9   7   -0.50    0.80
   1  -9   7    0.90    1.10
  -1   9  -8   -0.70    1.60
   1   9   8    1.60    1.00
  -1   9  -8    0.10    1.30
   1   9   8    1.00    3.20
   1   9   8    1.10    1.30
   1  -9   8   -0.90    1.00
   1  -9   8   -0.20    0.90
   1   9   9   43.50    3.70
  -1   9  -9   54.19    6.50
  -1   9  -9   52.99    5.80
   1  -9   9   52.39    5.40
   1  -9   9   40.90    4.70
   1   9  10   41.50    5.40
   1   9  10   47.70    3.10
  -1   9 -10   52.29    5.70
  -1   9 -10   51.39    6.30
  -1   9 -10   48.50   13.60
   1  -9  10   42.40    5.00
   1  -9  10   46.50    5.10
   1  -9  10   45.90   13.70
  -1   9 -11    3.40    2.20
  -1   9 -11    4.90    2.20
   1  -9  11    2.30    6.60
   1  -9  11    4.90    1.80
   1  -9  11    1.60    1.40
  -1   9 -12   21.10    6.60
  -1   9 -12   26.50    5.00
  -1   9 -12   38.20   13.90
   1  -9  12   25.70   13.20
   1  -9  12   21.20    4.20
   1  -9  12   18.50    3.60
  -1   9 -13   96.79    8.80
  -1   9 -13   90.19    8.00
   1  -9  13   92.39    7.80
  -1   9 -14    2.80    2.30
   1   9  14   -1.70    6.60
  -1   9 -14    1.50    1.90
   1  -9  14    4.60    2.20
  -1   9 -15    6.50    2.60
  -1   9 -15    1.20    2.70
   1  -9  15   10.60    3.10
  -1   9 -16    3.90    2.70
  -1   9 -16    6.40    2.50
   1  -9  16    8.20    3.20
  -1   9 -17    8.30    3.20
  -1   9 -17   16.30    4.40
   1  -9  17   11.30    3.30
   1  10 -16   -0.40    1.90
   1  10 -15   38.00    6.40
   1  10 -15   31.00    6.30
  -1 -10  15   26.70    5.00
   1  10 -14   -3.80    1.90
   1  10 -14   -0.50    1.40
  -1 -10  14    3.50    2.10
   1  10 -13   10.50    2.80
   1  10 -13    5.80    2.70
   1  10 -13    9.30    9.80
  -1 -10  13    3.20    1.90
   1  10 -12   25.00    5.80
   1  10 -12   15.90    3.80
   1  10 -12   25.50   12.40
  -1 -10  12   16.10    4.00
   1  10 -11    5.50    8.90
   1  10 -11    0.90    2.00
  -1  10  11    2.50    1.40
   1  10 -11    4.50    8.60
   1  10 -11    2.60    1.60
  -1 -10  11   -1.90    1.40
   1  10 -10   40.90    5.50
  -1  10  10   35.40    3.40
   1  10 -10   38.00    6.40
  -1  10  10   39.10    3.00
  -1 -10  10   32.60    4.40
  -1  10   9   -0.10    1.30
   1  10  -9    4.30    2.50
   1  10  -9    7.80    6.80
   1  10  -9    0.50    1.50
  -1  10   8   31.80    3.60
   1  10  -8   23.50    4.80
   1  10  -8   23.60    4.50
   1  10  -8   12.70   10.10
  -1  10   8   27.00    3.30
   1 -10  -8   32.30    3.90
  -1 -10   8   26.00    4.50
  -1  10   7   37.50    3.90
   1  10  -7   37.80    6.40
   1  10  -7   56.69   24.20
  -1  10   7   25.60    9.50
   1  10  -7   37.80    5.10
  -1 -10   7   32.00    4.30
   1 -10  -7   34.10    4.30
   1 -10  -7   39.80    4.20
   1  10  -6  159.18   11.00
   1  10  -6  174.88   10.90
  -1  10   6  157.58    8.40
  -1  10   6  179.98    8.70
   1 -10  -6  163.98    8.40
   1 -10  -6  169.28    9.80
  -1 -10   6  157.28    9.30
  -1  10   5   11.30    2.60
  -1  10   5    6.10    2.10
   1  10  -5   15.70    3.50
   1  10  -5    9.30    5.30
   1  10  -5    6.80    2.80
  -1  10   5   25.80   10.10
   1 -10  -5   11.30    2.50
   1 -10  -5   13.50    3.20
  -1 -10   5   11.90    3.00
   1  10  -4   12.50    3.50
  -1  10   4   16.20    3.40
   1  10  -4   14.70    3.90
   1  10  -4    4.80    6.30
  -1  10   4   12.50    2.80
  -1 -10   4   15.20    3.20
   1 -10  -4   11.30    2.40
   1 -10  -4   13.20    3.30
  -1 -10   4    9.80    2.60
  -1  10   3    7.00    2.50
  -1  10   3   10.00    2.60
   1  10  -3    9.30    2.50
   1  10  -3    9.10    2.60
   1 -10  -3    6.30    2.20
  -1 -10   3   12.10    3.00
  -1 -10   3   12.10    3.10
   1 -10  -3   10.70    2.50
  -1  10   2   30.40    4.70
   1  10  -2   18.30    3.80
  -1  10   2   28.20    4.20
   1  10  -2   10.20    8.80
   1  10  -2   27.80    5.10
   1 -10  -2   33.40    5.10
   1 -10  -2   39.80    4.10
  -1 -10   2   23.50    3.80
  -1 -10   2   20.70    4.00
   1  10  -1   -5.80    5.20
   1  10  -1    2.80    7.10
  -1  10   1    1.80    1.80
  -1  10   1    2.00    1.60
   1  10  -1    3.50    2.10
   1  10  -1   -0.30    1.50
   1 -10  -1    4.00    1.70
  -1 -10   1    4.80    1.60
  -1 -10   1    4.20    2.00
   1 -10  -1    5.10    1.90
   1  10   0   23.00    8.50
  -1  10   0   34.40    9.70
   1  10   0   38.70    4.70
  -1  10   0   41.10    4.60
   1  10   0   26.30    4.70
  -1  10   0   40.80    6.00
   1 -10   0   42.60    4.10
   1 -10   0   37.50    4.60
  -1 -10   0   38.40    4.30
   1  10   1   25.00    4.40
  -1  10  -1   24.90    4.50
  -1  10  -1   16.40    8.50
  -1  10  -1   23.50    4.40
   1  10   1   24.20    4.40
  -1  10  -1   17.80   11.50
  -1 -10  -1   27.30    4.10
   1 -10   1   25.40    3.30
   1 -10   1   18.90    3.60
  -1  10  -2    3.30    6.60
  -1  10  -2    6.10    2.20
   1  10   2    0.30    1.40
  -1  10  -2    3.80    2.30
   1  10   2    0.50    1.50
  -1 -10  -2    0.10    1.40
   1 -10   2    1.50    1.40
   1 -10   2    2.70    1.80
   1  10   3    4.40    2.10
  -1  10  -3    1.90    1.60
  -1  10  -3    0.50    1.70
   1  10   3    1.70    1.40
   1 -10   3    3.30    1.60
  -1 -10  -3    3.30    1.90
   1 -10   3    1.60    1.40
  -1  10  -4   36.30    4.60
   1  10   4   29.90    4.40
   1  10   4   35.70    4.60
  -1  10  -4   28.70    5.10
   1 -10   4   36.40    5.60
   1 -10   4   31.40    3.80
  -1 -10  -4   33.80    4.10
  -1  10  -5   16.30    3.80
   1  10   5   23.30   10.40
  -1  10  -5   15.10    3.50
   1  10   5   13.90    3.00
   1  10   5   18.40    3.30
   1 -10   5   12.10    2.90
  -1 -10  -5   15.80    3.10
   1 -10   5   16.20    3.30
  -1  10  -6   30.30    5.50
   1  10   6   31.90    4.10
   1  10   6   33.20    3.90
  -1  10  -6   34.10    5.40
   1 -10   6   26.60    4.20
  -1 -10  -6   36.00    4.60
   1 -10   6   32.40    5.20
  -1  10  -7    8.40    2.70
   1  10   7   10.00    2.20
  -1  10  -7    8.70    3.00
   1 -10   7   10.80    2.70
  -1 -10  -7   10.50    2.70
   1 -10   7    9.80    2.90
  -1  10  -8   18.20    5.00
  -1  10  -8   19.70    4.50
   1  10   8   18.80    3.40
   1  10   8   21.00    3.90
   1 -10   8   18.40    3.90
   1 -10   8   22.80    4.10
   1  10   9   27.10    2.80
  -1  10  -9   17.30    4.40
  -1  10  -9   21.20    4.60
   1  10   9   22.60    3.40
   1 -10   9   20.30    4.30
   1 -10   9   21.00    4.00
   1  10  10   54.09    4.60
   1  10  10   45.90    3.40
  -1  10 -10   55.39    8.20
  -1  10 -10   39.40    6.40
   1 -10  10   60.09    5.90
   1  10  11   18.90    3.20
  -1  10 -11    7.50    3.20
  -1  10 -11   13.50    3.70
   1 -10  11   14.90    3.30
   1 -10  11   19.00    3.70
   1  10  12    8.50    2.10
  -1  10 -12    7.00    2.90
  -1  10 -12    4.50    2.40
   1 -10  12    5.20    2.30
  -1  10 -13    0.20    1.80
  -1  10 -13   -0.70    2.50
   1 -10  13    1.70    2.00
  -1  10 -14    1.10    1.60
  -1  10 -14    3.00    2.70
   1 -10  14    1.00    2.20
  -1  10 -15    7.40    2.90
  -1  10 -15   -1.00    2.20
   1 -10  15    0.30    2.10
  -1  10 -16   18.20    4.50
  -1  10 -16   21.60    5.90
   1  11 -14   -2.80    2.20
   1  11 -14    2.10    2.20
  -1 -11  14   -1.80    1.40
   1  11 -13   31.20    5.90
   1  11 -13   18.60    4.70
  -1 -11  13   19.00    4.30
   1  11 -12    3.80    2.10
   1  11 -12    2.20    2.00
  -1 -11  12    0.80    1.50
   1  11 -11   -2.20    1.70
   1  11 -11    2.30    2.00
  -1 -11  11    4.40    2.30
   1  11 -10   -8.90    7.80
  -1  11  10    0.50    1.50
   1  11 -10    0.40    2.10
   1  11 -10    2.90    1.80
  -1 -11  10   -1.40    1.60
   1 -11 -10   -3.00    1.70
   1  11  -9   11.10    8.60
   1  11  -9   13.00    4.10
  -1  11   9   17.20    2.70
   1  11  -9   14.20    4.00
  -1 -11   9   18.10    3.80
   1 -11  -9   11.60    3.10
   1  11  -8    1.40    2.00
   1  11  -8    0.30    9.60
   1  11  -8    0.20    1.70
  -1  11   8    5.50    1.70
  -1 -11   8    0.80    1.50
   1 -11  -8    3.50    1.80
   1  11  -7   17.90    4.50
   1  11  -7   23.50    4.50
   1  11  -7   14.70    8.80
  -1  11   7   31.00    3.70
  -1  11   7   20.50    3.30
   1 -11  -7   22.70    3.80
  -1 -11   7   23.30    4.10
  -1  11   6   59.99    5.20
   1  11  -6   58.09    6.90
  -1  11   6   66.89    5.30
  -1 -11   6   52.49    5.40
   1 -11  -6   56.19    5.00
   1  11  -5   23.60    4.70
  -1  11   5   18.70    3.50
   1  11  -5   20.90    5.10
  -1  11   5   25.50    3.90
  -1 -11   5   30.90    4.10
   1 -11  -5   19.50    3.30
   1 -11  -5   18.30    3.60
  -1  11   4   -5.00    4.80
  -1  11   4   -2.00    1.30
   1  11  -4   -0.90    1.20
   1  11  -4    1.40    1.90
  -1  11   4   -0.10    1.30
   1 -11  -4    2.10    1.30
   1 -11  -4    1.00    1.20
  -1 -11   4    3.10    1.80
  -1  11   3    8.30    2.80
   1  11  -3   14.20    3.60
  -1  11   3    3.20    6.20
  -1  11   3   15.40    3.20
   1  11  -3   13.10    3.80
  -1  11   3    3.90   11.20
   1 -11  -3   15.80    3.00
   1 -11  -3   13.00    3.20
  -1 -11   3   10.00    2.80
   1  11  -2   73.39    7.30
  -1  11   2   67.49    6.50
  -1  11   2   81.49   19.80
  -1  11   2   87.99   21.40
   1  11  -2   80.69    7.40
  -1  11   2   83.49    6.60
   1  11  -2   77.79   19.80
   1 -11  -2   83.29    7.30
  -1 -11   2   83.09    6.40
   1 -11  -2   81.99    5.80
  -1  11   1   -5.50    5.00
  -1  11   1    1.80    1.70
   1  11  -1   -1.00    1.60
   1  11  -1    1.30    2.10
   1  11  -1   -7.20    6.20
  -1  11   1   -0.90    1.40
   1 -11  -1   -1.50    1.00
   1 -11  -1    2.00    1.90
  -1 -11   1   -0.70    1.40
  -1  11   0   94.79    7.40
   1  11   0  106.99    8.40
   1  11   0   94.39    7.60
  -1  11   0  100.39   32.50
  -1  11   0   95.19    7.90
  -1 -11   0   85.89    8.50
   1 -11   0  101.69    6.60
   1 -11   0   86.79    7.60
   1  11   1    4.10    8.10
  -1  11  -1    4.50    2.20
  -1  11  -1  -11.30    6.00
  -1  11  -1    7.10    2.80
   1  11   1    5.50    2.30
   1  11   1   -0.30    1.70
   1 -11   1    5.80    2.00
   1 -11   1    1.70    1.80
  -1 -11  -1    3.80    1.80
  -1  11  -2   90.59    7.30
   1  11   2   82.49    6.80
   1  11   2   63.19   18.20
  -1  11  -2   69.89    7.30
   1  11   2   67.09    6.30
   1  11   2   82.39   19.30
  -1  11  -2   83.09   18.60
   1 -11   2   75.69    7.10
  -1 -11  -2   81.09    6.40
   1 -11   2   79.19    6.00
  -1  11  -3   36.00    4.80
   1  11   3   37.10    4.70
  -1  11  -3   36.30    5.80
   1  11   3   38.70   11.40
   1  11   3   36.40    4.70
   1  11   3   51.59   21.20
  -1 -11  -3   32.70    4.30
   1 -11   3   37.90    8.10
   1 -11   3   31.60    3.90
   1  11   4    5.20    1.90
   1  11   4    5.90    2.20
   1  11   4    5.00    9.00
  -1  11  -4    6.20    2.30
   1  11   4    2.40    6.70
  -1 -11  -4    4.10    2.00
   1 -11   4    3.20    2.30
   1 -11   4    6.50    2.20
   1  11   5    3.20    1.80
  -1  11  -5    5.50    2.40
   1  11   5    3.30    1.80
  -1  11  -5    4.20    2.00
  -1 -11  -5    2.80    2.00
   1 -11   5    4.10    1.60
   1 -11   5    1.60    1.60
   1  11   6   32.70    7.20
  -1  11  -6   16.40    4.30
   1  11   6   22.60    3.70
  -1  11  -6   24.10    5.10
   1 -11   6   25.90    4.10
   1 -11   6   17.70    3.70
   1  11   7   24.60    3.60
  -1  11  -7   21.20    4.60
  -1  11  -7   29.20    5.20
  -1  11  -7   55.79   24.40
   1 -11   7   17.70    3.90
  -1 -11  -7   24.70    4.30
   1 -11   7   24.50    4.20
  -1  11  -8   11.30    3.20
  -1  11  -8   13.30    3.80
   1  11   8   13.20    3.00
   1 -11   8   11.60    3.30
   1 -11   8   15.50    3.70
  -1 -11  -8   11.70    3.00
  -1  11  -9   38.80    6.50
   1  11   9   38.90    4.10
  -1  11  -9   31.30    5.80
  -1 -11  -9   32.60    5.00
   1 -11   9   29.70    5.20
   1 -11   9   42.80    5.00
  -1  11 -10    0.10    2.30
  -1  11 -10    6.40    2.90
   1 -11  10    4.20    2.20
  -1  11 -11    1.70    2.50
  -1  11 -11    4.10    2.10
   1 -11  11    0.70    2.00
  -1  11 -12   15.30    4.40
  -1  11 -12   19.60    4.80
   1 -11  12   20.90    4.10
  -1  11 -13   -1.00    1.80
  -1  11 -13    1.60    2.80
   1 -11  13   -0.30    1.70
  -1  11 -14   -0.10    2.60
  -1  11 -14   -0.20    1.70
   1 -11  14    2.60    2.10
   1  12 -12    2.80    2.80
  -1 -12  12    3.80    2.50
   1  12 -11    9.50    3.40
   1  12 -11   11.20    3.70
  -1 -12  11    9.10    3.20
   1 -12 -11    4.70    2.30
   1  12 -10   -1.00    2.20
   1  12 -10   -3.10    9.70
   1  12 -10   -0.90    1.90
  -1 -12  10    1.40    2.00
   1 -12 -10   -1.60    1.70
   1  12  -9    8.80    2.90
   1  12  -9    1.70    2.00
  -1  12   9    2.30    1.60
  -1 -12   9    5.90    2.30
   1  12  -8    2.60    2.10
   1  12  -8   -3.30   11.10
  -1  12   8   -0.50    1.60
   1  12  -8   -1.30    1.70
  -1 -12   8    0.60    1.60
   1 -12  -8    0.80    1.60
   1  12  -7    2.10    1.80
   1  12  -7    2.30    2.30
   1  12  -7    0.30   10.30
  -1 -12   7    3.00    2.00
   1 -12  -7    1.60    1.80
   1  12  -6   15.50    3.70
  -1  12   6   14.10    2.90
   1  12  -6   13.40    3.70
   1 -12  -6   21.90    3.60
  -1 -12   6   18.30    3.40
  -1  12   5   50.99    5.20
   1  12  -5   26.00    5.20
   1  12  -5   22.60   11.10
   1  12  -5   40.90    6.70
   1 -12  -5   36.20    4.00
  -1 -12   5   36.00    4.70
  -1  12   4   -1.50    1.50
   1  12  -4    0.80    1.90
   1  12  -4    9.10    9.20
   1  12  -4    0.80    1.80
  -1 -12   4   -0.40    1.40
   1 -12  -4    0.40    1.60
  -1  12   3    1.90    2.10
  -1  12   3    1.00    1.70
   1  12  -3   -2.40    1.70
   1  12  -3   -2.80    1.70
   1 -12  -3   -2.00    1.30
  -1 -12   3    1.70    1.50
  -1  12   2   96.69    8.10
  -1  12   2   87.59    7.40
   1  12  -2   87.79    7.80
   1  12  -2   87.59    8.60
  -1 -12   2   96.09    7.20
   1 -12  -2   84.69    7.80
   1 -12  -2   88.39    6.40
  -1  12   1   -0.30    1.40
   1  12  -1    2.80    1.80
  -1  12   1    3.00    2.80
   1  12  -1    0.90    1.60
  -1 -12   1    0.60    1.80
   1 -12  -1   -2.40    1.20
   1 -12  -1    2.70    1.60
  -1  12   0   53.49    6.30
   1  12   0   60.29    6.10
   1  12   0   58.59    6.50
  -1  12   0   52.59    5.70
  -1 -12   0   46.80    5.20
   1 -12   0   47.90    6.20
   1 -12   0   49.30    5.80
  -1  12  -1   45.90    6.00
   1  12   1   42.20    5.40
   1  12   1   19.00   15.90
  -1  12  -1   39.50    5.00
   1 -12   1   42.10    4.50
   1 -12   1   44.10    5.50
  -1 -12  -1   38.00    4.70
  -1  12  -2   62.59    7.30
   1  12   2   69.39    6.60
   1  12   2   62.89    6.50
  -1  12  -2   62.69    6.30
  -1 -12  -2   67.89    6.00
   1 -12   2   66.19    5.50
   1 -12   2   75.49    7.30
   1  12   3    9.10    3.20
  -1  12  -3    1.90   12.80
  -1  12  -3    3.60    2.60
   1 -12   3    6.90    2.80
  -1 -12  -3    7.20    2.30
   1 -12   3    7.80    2.30
  -1  12  -4    7.30    3.20
  -1  12  -4    7.80    3.20
   1  12   4   14.20    3.30
  -1  12  -4    2.60    9.90
   1  12   4   13.60    3.00
   1 -12   4    2.50    2.00
   1 -12   4   13.20    2.90
  -1 -12  -4    5.50    2.20
  -1  12  -5    2.80    2.50
  -1  12  -5    2.70    2.70
  -1  12  -5   13.90   10.50
   1  12   5    6.40    2.10
  -1 -12  -5   11.80    2.80
   1 -12   5    1.80    1.80
   1 -12   5    8.20    2.40
   1  12   6   23.40    4.20
  -1  12  -6   25.00    4.80
  -1  12  -6   19.00    4.90
   1  12   6   15.20    3.20
  -1 -12  -6   25.50    4.30
   1 -12   6   15.00    3.80
   1 -12   6   20.20    3.60
  -1  12  -7   44.90    5.90
  -1  12  -7   42.20    6.80
  -1 -12  -7   43.00    4.90
   1 -12   7   48.50    5.30
  -1  12  -8   -0.60    1.60
   1  12   8   -0.30    1.30
  -1  12  -8    2.20    2.00
  -1  12  -8   -5.40    8.90
   1 -12   8   -1.10    1.10
  -1 -12  -8   -0.80    1.60
  -1  12  -9    4.50    2.80
  -1  12  -9    4.70   13.00
  -1  12  -9    1.80    2.20
   1  12   9    0.90    1.50
  -1 -12  -9    4.20    1.80
   1 -12   9   -1.50    1.70
  -1  12 -10    6.60    3.10
  -1  12 -10    6.30    2.90
  -1 -12 -10    9.00    2.60
   1 -12  10    1.90    2.00
  -1  12 -11    8.70    3.60
  -1  12 -11    3.60    2.60
  -1 -12 -11   14.00    3.60
   1 -12  11    8.70    2.90
   1  13  -8   -0.10    1.70
   1  13  -8    0.80    1.80
  -1 -13   8    4.60    1.90
   1  13  -7    2.40    2.10
   1  13  -7   -0.90    1.90
  -1 -13   7   -0.80    2.30
   1  13  -6   15.60    4.20
  -1  13   6   18.70    3.60
   1 -13  -6   12.90    3.70
  -1 -13   6   12.30    3.20
   1  13  -5   -0.30    2.50
  -1  13   5   -2.70    1.60
  -1  13   5    9.20    3.30
   1 -13  -5    0.20    1.60
  -1 -13   5    0.10    1.50
   1  13  -4    5.20    2.20
   1  13  -4    0.40    2.10
  -1  13   4    2.40    1.90
   1 -13  -4    1.10    1.90
  -1 -13   4   -2.40    1.50
   1  13  -3   30.40    5.90
   1  13  -3   29.30    5.70
   1  13  -3   26.70   21.70
  -1  13   3   51.19    5.60
  -1 -13   3   36.40    4.80
   1 -13  -3   45.80    4.80
  -1  13   2   16.20    3.60
   1  13  -2    6.10    2.80
   1  13  -2   15.50    3.70
  -1 -13   2   13.30    3.30
   1 -13  -2   10.20    3.00
   1  13  -1   32.30    5.40
   1  13  -1   35.70    4.80
   1 -13  -1   25.40    4.10
  -1 -13   1   29.70    4.70
   1  13   0    4.60    2.60
  -1  13   0    0.60    1.70
  -1  13   0    1.70    2.70
   1  13   0    6.80    2.40
  -1 -13   0    7.30    2.40
   1 -13   0    8.00    2.40
  -1  13  -1    3.20    2.10
   1  13   1    4.80    2.70
   1  13   1    4.20    2.70
  -1  13  -1    3.50    2.50
  -1 -13  -1    5.80    2.00
   1 -13   1    4.00    2.10
   1  13   2   25.40    4.70
  -1  13  -2   39.20    5.30
  -1  13  -2   38.50    6.80
  -1 -13  -2   37.60    4.80
   1 -13   2   39.20    4.50
  -1  13  -3   19.40    4.50
  -1  13  -3   12.00    3.50
   1  13   3   11.60    3.30
   1 -13   3   13.90    3.20
  -1 -13  -3   17.10    3.40
  -1  13  -4   -0.60    2.00
  -1  13  -4   -0.80    1.50
   1  13   4   -2.90    1.40
  -1 -13  -4    0.90    1.60
   1 -13   4   -3.30    1.80
  -1  13  -5   38.50    6.10
  -1  13  -5   36.40    6.20
   1  13   5   31.70    5.00
  -1 -13  -5   30.90    5.00
   1 -13   5   34.00    4.60
   1  13   6   13.90    3.00
  -1  13  -6   21.20    4.40
  -1  13  -6   19.50    4.30
   1 -13   6   11.00    3.20
  -1 -13  -6   19.20    4.00
  -1  13  -7    2.00    2.50
   1  13   7    4.50    3.10
  -1  13  -7    9.10    3.20
   1 -13   7   10.10    3.00
  -1 -13  -7    7.00    2.20
  -2   0  24   27.30    5.70
   2   0 -24   27.60    4.50
   2   0 -23    4.20    1.70
  -2   0  23    1.30    1.70
  -2   0  22    1.90    2.00
   2   0 -22    7.30    2.30
   2   0 -21    1.90    1.30
  -2   0  21    0.90    1.70
  -2   0  20   33.00    5.70
   2   0 -20   39.80    4.10
   2   0 -19    0.60    1.20
  -2   0  19    0.00    1.40
  -2   0  19    7.90    3.10
  -2   0  18    6.20    2.50
  -2   0  18    0.60    2.70
   2   0 -18    6.20    1.80
   2   0 -17    0.90    1.00
   2   0 -17    0.70    2.00
  -2   0  17   -1.40    2.50
  -2   0  17   -2.50    1.50
   2   0 -16    2.00    1.30
  -2   0  16    5.20    2.10
  -2   0  15   -0.80    1.20
   2   0 -15    0.40    0.90
   2   0 -14   11.90    2.20
   2   0 -14   15.60    3.90
  -2   0  14   12.60    2.80
   2   0 -13    1.20    1.40
  -2   0  13    2.00    2.00
   2   0 -13    0.60    0.70
   2   0 -13    2.00    0.60
  -2   0  13    0.10    0.70
  -2   0  12    3.10    1.30
   2   0 -12    4.90    0.90
   2   0 -12    9.10    3.50
   2   0 -12    3.40    1.10
  -2   0  12    3.90    1.50
  -2   0  11   -0.10    0.70
  -2   0  11    0.20    0.70
   2   0 -11    0.10    0.40
   2   0 -10  872.81   26.50
   2   0 -10  901.01   19.60
  -2   0  10  910.81   22.60
   2   0 -10  885.71   21.80
  -2   0  10  875.71   23.60
  -2   0   9    0.00    0.60
  -2   0   9   -0.20    0.90
  -2   0   9    0.90    0.70
   2   0  -9   -0.40    0.50
   2   0  -9    0.00    0.30
   2   0  -9    1.10    0.90
  -2   0   8  277.57   13.40
  -2   0   8  310.07    9.40
   2   0  -8  310.27   10.10
   2   0  -8  321.87    9.10
   2   0  -8  308.57   11.60
  -2   0   8  317.87   10.70
   2   0  -7    0.30    0.40
   2   0  -7    0.00    0.50
  -2   0   7    0.80    0.60
  -2   0   7    0.10    0.40
   2   0  -7    0.00    0.40
   2   0  -6 5048.49  102.69
  -2   0   6 4785.72  102.79
   2   0  -6 5094.59  105.09
  -2   0   5   -0.10    0.30
  -2   0   5    0.60    0.60
   2   0  -5    0.40    0.30
   2   0  -5    0.20    0.40
  -2   0   5    0.20    0.30
   2   0  -5    0.20    0.40
   2   0  -4 1237.18   28.60
  -2   0   4 1239.78   27.10
   2   0  -4 1276.07   27.40
   2   0  -4 1208.68   28.50
   2   0  -4 1292.87   27.00
  -2   0   4 1256.27   27.40
   2   0  -3    0.10    0.20
  -2   0   3   -0.30    0.40
  -2   0   3   -0.10    0.20
  -2   0   2   10.90    1.40
  -2   0   2   13.80    0.90
   2   0   1    0.10    0.30
   2   0   1    0.10    0.20
  -2   0  -1    0.10    0.10
   2   0   1   -0.20    0.10
  -2   0  -1    0.30    0.40
  -2   0  -2 1915.81   39.60
  -2   0  -2 1821.32   46.10
   2   0   2 1918.71   39.60
  -2   0  -2 1837.82   39.10
   2   0   2 1937.91   46.30
  -2   0  -2 1877.51   39.90
   2   0   2 1821.72   39.00
   2   0   2 1861.51   40.00
  -2   0  -3   -0.40    0.50
   2   0   3   -0.70    0.60
   2   0   3    0.00    0.20
   2   0   3    0.30    0.40
  -2   0  -3    0.40    0.20
  -2   0  -3    0.00    0.30
   2   0   3   -0.10    0.20
   2   0   4    2.10    0.60
   2   0   4    0.80    0.40
  -2   0  -4    0.20    0.80
  -2   0  -4    2.20    0.50
   2   0   4    1.20    0.60
  -2   0  -4    1.10    0.50
   2   0   4    2.70    1.60
  -2   0  -4    0.90    0.50
   2   0   5    0.00    0.30
  -2   0  -5   -0.90    0.60
  -2   0  -5    0.10    0.40
  -2   0  -5    0.30    0.30
  -2   0  -5    0.20    0.30
   2   0   5   -0.30    0.60
   2   0   5    0.30    0.50
   2   0   5   -0.10    0.20
  -2   0  -6   68.39    6.90
   2   0   6   77.99    2.90
   2   0   6   68.99    4.60
   2   0   6   69.39    3.60
  -2   0  -6   76.69    3.20
  -2   0  -6   73.69    3.60
   2   0   6   74.19    6.80
   2   0   7    0.40    0.40
   2   0   7   -0.50    0.40
   2   0   7    0.60    1.20
  -2   0  -7   -0.50    0.60
  -2   0  -7   -0.30    0.40
   2   0   7    0.00    0.60
  -2   0  -7    0.10    0.40
   2   0   8  476.65   20.90
  -2   0  -8  472.55   13.40
   2   0   8  456.35   13.40
  -2   0  -8  517.05   22.20
   2   0   8  483.05   11.40
  -2   0  -8  464.05   12.10
   2   0   8  462.35   14.80
  -2   0  -9   -0.40    0.40
   2   0   9    0.20    0.80
   2   0   9    0.40    0.40
   2   0   9   -1.00    0.60
  -2   0  -9   -0.40    0.50
  -2   0  -9   -0.30    1.30
  -2   0 -10  239.58   15.60
   2   0  10  249.18   10.40
  -2   0 -10  243.78    9.00
   2   0  10  244.28   15.40
   2   0  11    0.20    0.70
  -2   0 -11    2.50    2.00
   2   0  11    4.80    2.50
  -2   0 -11    0.30    0.70
   2   0  12   36.30    3.90
  -2   0 -12   46.70    8.80
   2   0  12   39.80    7.40
  -2   0 -12   34.00    3.20
  -2   0 -13   -0.20    0.60
   2   0  13   -0.10    2.20
  -2   0 -14    8.80    2.20
   2   0  14    8.60    2.30
  -2   0 -15    0.10    0.80
   2   0  15   -0.90    1.30
  -2   0 -16  155.98    8.10
   2   0  16  156.98    9.90
  -2   0 -17   -0.80    0.90
   2   0  17    0.20    1.50
  -2   0 -18    4.90    1.80
   2   0  18    6.50    2.60
   2   0  19   -0.80    1.80
  -2   0 -19    3.00    1.70
   2   0  20    1.00    1.80
  -2   0 -20    5.30    2.10
   2   0  21   -1.80    1.80
  -2   0 -21   -2.00    1.30
  -2   0 -22    9.70    2.80
  -2   0 -23    0.60    1.60
   2   1 -24   21.50    7.00
  -2   1  24    6.30    3.00
  -2  -1  24   18.60    4.70
   2  -1 -24   13.40    3.10
  -2   1  23   -0.70    1.70
   2   1 -23   -1.40    1.40
   2  -1 -23    0.60    1.70
  -2  -1  23    2.10    2.30
  -2   1  22   18.30    4.30
   2   1 -22   21.50    3.80
  -2  -1  22   18.60    4.40
   2  -1 -22   27.90    3.70
   2   1 -21   38.40    4.40
   2  -1 -21   41.90    4.20
  -2  -1  21   39.40    6.30
   2   1 -20    2.20    1.40
  -2   1  20    6.00    2.30
  -2  -1  20    0.10    1.90
   2  -1 -20    1.10    1.50
  -2   1  19   24.10    4.50
   2   1 -19   33.80    3.90
  -2  -1  19   28.70    5.10
   2  -1 -19   29.00    3.30
   2   1 -18   16.90    3.20
  -2   1  18   18.80    3.90
   2  -1 -18   20.40    2.70
  -2  -1  18   20.60    4.30
  -2   1  17   32.60    5.40
   2   1 -17   40.60    5.00
   2  -1 -17   40.40    3.70
  -2  -1  17   39.20    5.10
   2   1 -16    7.80    2.00
  -2   1  16   12.60    3.00
  -2   1  16    8.20    2.90
  -2  -1  16    3.00    1.90
   2  -1 -16    8.20    1.80
  -2   1  15  163.48   10.00
   2   1 -15  166.08    7.90
   2  -1 -15  158.98    6.90
   2  -1 -15  146.19    6.00
  -2  -1  15  156.68    9.10
  -2   1  14   -1.70    1.60
   2   1 -14    0.10    0.80
  -2   1  14   -0.20    0.80
   2   1 -14   -1.00    1.80
   2  -1 -14   -0.10    0.70
  -2  -1  14    0.90    0.90
   2  -1 -14    1.10    1.60
  -2   1  13  404.06   14.40
  -2   1  13  393.66   12.40
   2   1 -13  363.96   12.70
  -2   1  13  386.16   15.30
   2  -1 -13  389.86   15.10
  -2  -1  13  381.26   14.40
   2  -1 -13  380.86   11.60
  -2   1  12  119.09    7.30
   2   1 -12   84.29   16.10
  -2   1  12  115.89    5.50
   2   1 -12  116.89    4.70
  -2   1  12  114.49    6.70
   2   1 -12  124.29    6.10
   2  -1 -12  123.59    7.40
  -2  -1  12  110.19    6.70
   2  -1 -12  118.09    5.20
   2  -1 -12  117.09    3.70
  -2   1  11  105.79    6.00
  -2   1  11   91.99    6.00
  -2   1  11  101.49    5.80
   2   1 -11  107.59    8.60
   2   1 -11   88.79    3.90
   2   1 -11  103.79    5.40
  -2  -1  11  110.29    6.30
   2  -1 -11  101.09    5.20
   2   1 -10   27.40    4.20
  -2   1  10   33.10    3.30
  -2   1  10   27.50    2.30
  -2   1  10   30.40    3.00
   2   1 -10   33.30    2.10
   2   1 -10   32.90    2.90
  -2  -1  10   35.30    3.30
  -2  -1  10   24.60    5.30
  -2  -1  10   34.50    3.10
   2  -1 -10   34.00    2.30
   2   1  -9   88.79    4.70
  -2   1   9   89.69    4.00
  -2   1   9   89.59    4.90
  -2   1   9   89.69    5.00
   2   1  -9   99.59    7.70
   2   1  -9   88.19    3.50
   2  -1  -9   90.69    5.10
  -2  -1   9   84.09    4.80
  -2  -1   9   85.79    7.90
  -2  -1   9   90.79    5.20
   2  -1  -9   88.19    3.70
   2   1  -8  374.66   13.10
   2   1  -8  419.36   10.20
   2   1  -8  406.46   16.80
  -2   1   8  404.16   12.00
  -2   1   8  411.16   10.60
  -2  -1   8  398.66   12.40
   2  -1  -8  397.56   11.70
   2  -1  -8  399.66   11.70
  -2  -1   8  409.96   17.80
   2  -1  -8  391.66   10.10
  -2  -1   8  366.16   11.80
   2   1  -7   30.90    2.60
   2   1  -7   28.40    3.80
  -2   1   7   31.60    2.40
   2   1  -7   35.30    1.80
  -2   1   7   29.50    1.80
   2   1  -7   31.00    2.50
   2  -1  -7   28.80    1.70
   2  -1  -7   32.70    2.40
  -2  -1   7   33.50    2.60
  -2  -1   7   40.40    4.90
  -2  -1   7   33.30    2.70
  -2   1   6  873.11   20.90
   2   1  -6  885.71   19.70
  -2   1   6  876.51   19.60
   2   1  -6  889.41   21.40
   2   1  -6  826.02   26.80
   2   1  -6  907.91   21.70
   2  -1  -6  897.81   20.90
   2  -1  -6  944.61   19.40
  -2  -1   6  849.91   21.50
  -2  -1   6  922.81   28.10
  -2  -1   6  903.01   21.70
  -2   1   5   62.89    2.90
  -2   1   5   65.39    2.30
   2   1  -5   53.99    5.20
   2   1  -5   65.09    3.30
   2   1  -5   61.69    3.30
   2  -1  -5   69.19    3.00
   2  -1  -5   61.69    2.10
  -2  -1   5   75.09    3.60
  -2  -1   5   64.79    5.70
  -2   1   4  105.79    4.00
  -2   1   4  107.89    3.60
   2   1  -4  104.39    7.20
   2   1  -4  106.09    4.20
   2   1  -4  106.09    4.30
  -2  -1   4  106.69    4.20
   2  -1  -4  109.09    3.60
  -2  -1   4  108.09    7.30
  -2   1   3  517.95   11.60
   2   1  -3  478.45   17.40
  -2   1   3  529.35   13.80
   2   1  -3  533.25   12.90
   2   1  -3  495.15   17.70
   2   1  -3  526.85   12.20
  -2  -1   3  531.65   12.00
   2  -1  -3  521.85   11.60
   2  -1  -3  536.95   14.20
  -2  -1   3  531.45   12.90
   2   1  -2  394.06    9.40
   2   1  -2  386.26    9.80
  -2   1   2  384.66   11.80
  -2   1   2  395.86    8.50
   2   1  -2  360.16   13.90
  -2  -1   2  379.16    9.70
   2  -1  -2  387.96    8.30
  -2  -1   2  384.26    9.30
   2  -1  -2  391.36    8.40
   2   1  -1   29.10    1.60
  -2   1   1   28.50    1.20
   2   1  -1   21.10    3.50
  -2   1   1   29.10    1.20
   2  -1  -1   31.00    1.20
  -2  -1   1   29.60    1.60
  -2  -1   1   24.10    1.50
   2  -1  -1   29.00    1.20
  -2   1   0  476.55   10.30
  -2   1   0  477.55   10.70
   2   1   0  490.75   16.40
   2   1   0  484.35   11.10
  -2   1   0  475.05   10.80
   2   1   0  468.15   11.10
  -2  -1   0  448.66   11.00
   2  -1   0  479.35   10.80
   2  -1   0  477.65   10.80
   2  -1   0  423.56   16.00
  -2  -1   0  503.55   16.50
  -2   1  -1   16.20    2.50
  -2   1  -1   16.20    1.10
   2   1   1   16.40    1.10
  -2   1  -1   15.60    1.20
   2   1   1   20.30    2.80
  -2   1  -1   17.20    1.10
   2   1   1   17.70    1.20
   2  -1   1   12.00    2.50
   2  -1   1   14.80    1.10
  -2  -1  -1   17.60    1.20
   2  -1   1   16.00    1.20
  -2  -1  -1   15.90    1.10
   2  -1   1   17.00    1.10
  -2  -1  -1   19.60    2.80
   2   1   2  959.80   33.70
  -2   1  -2  971.00   21.50
  -2   1  -2  984.80   22.00
  -2   1  -2  991.80   28.90
   2   1   2 1017.30   21.40
   2   1   2  981.20   21.60
  -2   1  -2  980.70   21.90
   2  -1   2 1026.30   29.40
   2  -1   2  987.70   21.90
  -2  -1  -2 1006.10   21.50
   2  -1   2  981.70   21.60
   2  -1   2  930.41   21.90
  -2  -1  -2  983.70   21.70
  -2  -1  -2  989.80   28.30
  -2   1  -3 2477.35   51.89
  -2   1  -3 2384.56   60.39
   2   1   3 2428.96   50.69
   2   1   3 2466.55   59.79
  -2   1  -3 2412.06   51.09
   2   1   3 2427.76   51.19
  -2   1  -3 2418.26   51.79
  -2  -1  -3 2494.85   51.39
   2  -1   3 2377.16   51.09
   2  -1   3 2430.96   51.89
   2  -1   3 2415.26   51.89
  -2  -1  -3 2405.16   50.89
   2  -1   3 2600.34   61.49
  -2   1  -4 1406.96   30.60
  -2   1  -4 1472.45   31.60
   2   1   4 1400.36   29.90
   2   1   4 1441.96   30.80
  -2   1  -4 1311.07   35.00
  -2   1  -4 1408.16   40.20
   2   1   4 1489.15   39.70
  -2  -1  -4 1446.96   30.30
  -2  -1  -4 1449.15   39.60
   2  -1   4 1404.36   40.40
  -2  -1  -4 1429.56   30.90
   2  -1   4 1422.16   31.90
  -2  -1  -4 1336.67   33.40
   2  -1   4 1380.26   30.60
   2  -1   4 1357.96   31.50
   2   1   5   74.89    2.60
  -2   1  -5   83.19    3.90
  -2   1  -5   74.79    3.90
   2   1   5   77.89    3.40
  -2   1  -5   71.39    7.10
   2   1   5   78.39    6.80
   2  -1   5   82.49    4.10
   2  -1   5   77.29    3.20
   2  -1   5   80.09    7.30
  -2  -1  -5   75.69    3.40
  -2  -1  -5   75.19    3.90
  -2  -1  -5   73.19    2.90
  -2  -1  -5   81.99    7.00
   2  -1   5   73.99    3.80
  -2   1  -6   58.09    6.60
  -2   1  -6   53.39    3.50
   2   1   6   60.99    3.10
   2   1   6   59.59    6.30
  -2   1  -6   57.39    3.30
   2   1   6   51.99    4.30
   2   1   6   57.69    2.20
  -2   1  -6   57.79    2.80
  -2  -1  -6   56.19    3.00
  -2  -1  -6   64.89    6.60
   2  -1   6   62.69    6.90
  -2  -1  -6   59.49    2.60
  -2  -1  -6   51.99    3.40
   2  -1   6   61.29    2.90
   2  -1   6   49.00    3.20
   2  -1   6   50.09    4.40
   2   1   7    3.40    1.10
   2   1   7    1.60    1.40
  -2   1  -7    2.80    0.90
  -2   1  -7    5.30    2.40
   2   1   7    3.00    0.60
  -2   1  -7    3.70    0.90
   2  -1   7    3.10    1.90
  -2  -1  -7    1.70    1.60
  -2  -1  -7    4.00    1.10
   2  -1   7    2.30    1.20
  -2  -1  -7    4.30    0.80
   2  -1   7    5.10    1.00
   2  -1   7    3.40    1.00
  -2   1  -8    1.90    1.70
   2   1   8    1.60    1.60
   2   1   8    0.20    0.80
   2   1   8    0.10    0.30
   2   1   8    0.70    0.60
  -2   1  -8   -0.40    0.50
  -2  -1  -8   -0.40    0.40
   2  -1   8    0.90    0.50
  -2  -1  -8   -0.20    0.60
   2  -1   8    1.00    1.00
   2  -1   8    0.10    1.30
  -2  -1  -8   -0.90    0.70
  -2   1  -9   97.89    9.90
   2   1   9   92.79    8.60
   2   1   9  101.39    4.90
   2   1   9   99.79    6.00
  -2   1  -9   99.09    5.30
   2  -1   9  101.69    4.00
   2  -1   9  108.79   10.40
   2  -1   9  105.49    6.10
  -2  -1  -9   96.89    4.00
  -2  -1  -9  101.39    9.40
  -2  -1  -9  100.49    4.90
   2   1  10  118.49    6.90
  -2   1 -10  117.99    6.00
   2   1  10  111.19   10.30
   2  -1  10  114.39    6.70
  -2  -1 -10  116.69    5.50
   2  -1  10  123.69   11.60
   2  -1  10  113.49    4.30
  -2  -1 -10  125.79   11.00
   2   1  11   10.50    2.40
  -2   1 -11   11.70    2.30
   2  -1  11   10.60    1.10
   2  -1  11   13.40    4.00
  -2  -1 -11   10.70    5.50
   2  -1  11    8.40    2.50
  -2  -1 -11   11.90    2.00
  -2   1 -12    9.40    2.10
  -2   1 -12    9.80    4.10
   2   1  12    7.80    3.40
   2   1  12    4.90    2.00
  -2  -1 -12    2.60    1.10
   2  -1  12    5.10    2.90
   2  -1  12    6.40    2.10
  -2   1 -13   24.20    6.30
  -2   1 -13   37.50    3.60
   2   1  13   30.30    5.20
  -2  -1 -13   38.00    3.50
   2  -1  13   27.20    6.80
   2  -1  13   29.60    3.90
  -2   1 -14   32.90    7.70
  -2   1 -14   36.80    3.80
   2   1  14   34.30    4.40
  -2  -1 -14   36.20    3.50
   2  -1  14   40.50    4.60
   2  -1  14   42.80    9.10
   2   1  15   39.10    4.90
  -2   1 -15   37.20    4.00
   2  -1  15   38.80    4.80
  -2  -1 -15   45.40    3.90
  -2   1 -16    5.10    1.90
   2   1  16    6.30    2.50
  -2  -1 -16    7.80    2.10
  -2   1 -17   -0.80    1.00
   2   1  17    0.40    1.40
   2  -1  17    3.50    1.90
  -2  -1 -17    2.60    1.60
  -2   1 -18   49.50    4.70
  -2  -1 -18   46.30    4.60
   2  -1  18   48.60    5.80
  -2   1 -19    7.70    2.50
   2  -1  19    2.60    2.30
  -2  -1 -19    3.70    1.80
  -2   1 -20    9.20    2.70
   2  -1  20    6.00    3.30
  -2  -1 -20    9.20    2.60
  -2   1 -21    6.00    2.30
   2  -1  21    3.70    2.30
  -2  -1 -21    6.20    2.40
  -2   1 -22   69.29    6.30
   2  -1  22   59.99    7.60
  -2  -1 -22   69.59   11.10
  -2   1 -23   15.20    3.60
  -2  -1 -23   16.40    3.30
   2  -1  23   10.60    3.30
   2   2 -24   43.50    5.20
  -2  -2  24   40.90    7.10
   2   2 -23    9.30    2.80
   2  -2 -23    7.00    2.30
  -2  -2  23    2.80    2.70
   2   2 -22    5.30    2.40
  -2  -2  22    5.40    2.70
   2  -2 -22    6.70    2.20
  -2   2  21   17.80    5.50
   2   2 -21   28.60    3.80
  -2  -2  21   24.90    4.90
   2  -2 -21   26.10    3.50
  -2   2  20    1.30    1.40
   2   2 -20    2.10    1.80
   2  -2 -20   -1.50    1.00
  -2   2  19   10.80    3.00
   2   2 -19   11.90    2.70
  -2  -2  19    8.00    2.50
   2  -2 -19   11.00    2.30
   2   2 -18   79.29    6.00
  -2   2  18   67.69    6.60
  -2  -2  18   77.89    7.00
   2  -2 -18   71.99    4.80
   2   2 -17   19.00    3.40
  -2   2  17   18.20    3.60
  -2  -2  17   18.20    3.60
   2  -2 -17   19.10    2.50
  -2   2  16   59.79    5.50
   2   2 -16   56.79    4.90
  -2  -2  16   61.19    5.70
   2  -2 -16   53.39    3.90
  -2   2  15  167.58    8.20
   2   2 -15  156.48    8.20
  -2   2  15  172.08    9.30
  -2  -2  15  167.18    9.50
   2  -2 -15  152.28    5.20
   2  -2 -15  164.18    6.70
  -2   2  14   11.90    2.50
   2   2 -14   10.50    2.30
  -2   2  14   12.40    2.10
  -2  -2  14   12.10    3.00
  -2   2  13    5.80    1.80
  -2   2  13    7.10    2.00
   2   2 -13    2.90    2.50
  -2   2  13    6.20    1.30
   2   2 -13    6.50    1.80
  -2  -2  13   17.10    5.00
   2  -2 -13    3.20    1.90
   2  -2 -13    6.10    0.90
  -2  -2  13    2.90    1.40
   2  -2 -13    6.00    1.30
  -2   2  12    9.30    2.10
   2   2 -12   12.50    2.40
   2   2 -12   14.20    4.50
  -2   2  12   10.70    2.30
  -2   2  12   13.30    1.80
   2  -2 -12   13.70    3.50
   2  -2 -12   11.10    1.50
   2  -2 -12   10.10    0.90
  -2  -2  12   13.30    4.10
  -2  -2  12   12.20    2.50
   2   2 -11   34.40    3.30
  -2   2  11   37.90    3.40
   2   2 -11   23.00    8.10
  -2   2  11   31.00    2.30
  -2   2  11   33.30    3.30
  -2  -2  11   32.00    3.50
  -2  -2  11   38.70    7.60
   2  -2 -11   31.70    4.30
   2  -2 -11   38.60    2.40
  -2   2  10    2.00    1.10
  -2   2  10    1.80    0.60
  -2   2  10    2.30    1.20
   2   2 -10    2.50    1.30
   2   2 -10   -1.70    1.60
  -2  -2  10    2.20    1.10
   2  -2 -10    1.30    0.60
  -2  -2  10    0.90    1.80
  -2   2   9  163.58    6.90
   2   2  -9  168.08    7.30
  -2   2   9  160.78    7.30
  -2   2   9  164.18    5.30
   2   2  -9  162.78    5.90
   2   2  -9  168.98   12.20
  -2  -2   9  162.58   12.70
   2  -2  -9  167.18    5.10
  -2  -2   9  153.88    7.30
   2  -2  -9  154.98    7.80
   2   2  -8  261.07    9.60
  -2   2   8  269.27   10.10
   2   2  -8  285.97   16.20
   2   2  -8  277.47    8.30
  -2   2   8  273.87    7.20
  -2   2   8  271.27    9.10
   2  -2  -8  268.27    8.90
  -2  -2   8  273.47   10.00
  -2  -2   8  273.07    9.90
  -2  -2   8  287.37   16.90
   2  -2  -8  266.67    7.00
  -2   2   7  102.49    3.30
  -2   2   7   81.79    6.50
   2   2  -7  103.69    5.20
  -2   2   7  105.79    4.70
   2   2  -7  116.29    4.50
   2   2  -7  107.49    9.40
  -2   2   7  109.69    6.20
   2  -2  -7  105.09    4.50
  -2  -2   7  129.39   10.70
   2  -2  -7  105.09    3.20
  -2  -2   7  105.99    5.30
  -2  -2   7  104.09    5.40
   2   2  -6  523.35   23.20
   2   2  -6  502.15   16.60
   2   2  -6  572.54   17.60
  -2   2   6  603.64   18.00
  -2   2   6  585.64   14.50
   2   2  -6  561.24   15.60
  -2  -2   6  578.34   24.20
  -2  -2   6  567.14   15.60
  -2  -2   6  597.54   16.10
   2  -2  -6  594.74   14.40
   2   2  -5  964.00   22.70
   2   2  -5 1038.80   33.90
   2   2  -5  977.80   22.40
   2   2  -5  969.70   23.50
   2   2  -5  954.50   23.60
  -2   2   5  998.90   22.10
  -2   2   5  913.01   30.20
  -2  -2   5  935.51   32.70
   2  -2  -5  987.30   20.40
   2  -2  -5  963.00   21.80
   2  -2  -5  941.21   20.30
  -2  -2   5  960.10   23.80
  -2  -2   5  974.20   23.40
   2   2  -4  138.79    5.20
  -2   2   4  137.49    7.70
   2   2  -4  141.09    5.70
   2   2  -4  132.19    4.70
   2   2  -4  142.69   10.40
   2   2  -4  128.39    6.30
  -2  -2   4  136.99    5.40
  -2  -2   4  141.19   10.40
   2  -2  -4  132.69    3.60
   2  -2  -4  134.59    4.20
   2  -2  -4  132.19    3.90
   2   2  -3  240.28   13.70
  -2   2   3  272.67   11.90
  -2   2   3  242.18    5.90
   2   2  -3  256.07    7.70
   2   2  -3  263.17    7.30
   2   2  -3  252.07    7.80
  -2   2   3  246.88    6.20
   2   2  -3  257.97   14.00
   2   2  -3  248.18    8.10
   2  -2  -3  240.08    6.20
   2  -2  -3  247.38    6.60
   2  -2  -3  253.57    6.20
  -2  -2   3  256.27    7.60
   2  -2  -3  239.38   11.30
  -2  -2   3  239.28    7.70
   2   2  -2  386.26   10.50
  -2   2   2  400.36    9.00
  -2   2   2  387.66    9.70
  -2   2   2  386.56    9.10
   2   2  -2  386.26   17.70
   2   2  -2  400.76   10.10
   2   2  -2  386.56   10.60
  -2  -2   2  385.96   10.60
   2  -2  -2  400.96    9.90
   2  -2  -2  368.36    9.00
   2  -2  -2  378.46   15.70
   2  -2  -2  403.46    9.40
  -2   2   1  856.41   20.00
   2   2  -1  873.91   20.40
  -2   2   1  897.81   19.30
  -2   2   1  867.41   19.30
   2  -2  -1  904.81   28.30
  -2  -2   1  902.81   29.90
   2  -2  -1  870.71   19.50
  -2  -2   1  895.21   20.60
   2  -2  -1  893.81   18.50
   2  -2  -1  860.81   19.40
  -2  -2   1  869.31   20.40
   2  -2  -1  861.01   20.00
  -2  -2   0 6365.36  142.49
  -2   2  -1 1933.91   40.60
   2   2   1 1965.50   51.39
   2   2   1 1938.61   41.30
  -2   2  -1 1922.21   41.10
  -2   2  -1 1981.00   51.69
  -2   2  -1 1879.51   41.30
   2   2   1 1921.61   41.20
  -2  -2  -1 1909.81   41.40
   2  -2   1 1925.51   41.30
   2  -2   1 2010.90   52.39
  -2  -2  -1 1848.81   51.09
   2  -2   1 1909.01   41.50
   2  -2   1 1939.51   40.60
  -2   2  -2 1285.37   28.00
   2   2   2 1233.48   27.30
  -2   2  -2 1213.28   27.50
  -2   2  -2 1266.37   38.00
  -2   2  -2 1257.97   27.40
   2   2   2 1266.77   36.90
   2   2   2 1265.27   27.30
  -2  -2  -2 1248.28   27.40
   2  -2   2 1238.18   27.40
  -2  -2  -2 1257.37   27.50
   2  -2   2 1277.47   27.70
  -2  -2  -2 1056.99   49.20
   2  -2   2 1231.08   28.10
   2   2   3  764.42   17.70
   2   2   3  800.02   26.70
   2   2   3  763.22   17.90
  -2   2  -3  799.62   19.00
  -2   2  -3  776.12   18.50
  -2  -2  -3  787.62   26.90
   2  -2   3  775.92   18.50
   2  -2   3  777.12   28.70
   2  -2   3  748.33   19.00
   2  -2   3  764.92   18.50
  -2  -2  -3  788.82   18.10
  -2  -2  -3  797.42   18.20
  -2   2  -4  297.07   10.60
   2   2   4  314.27    8.50
  -2   2  -4  292.47   16.00
  -2   2  -4  315.97    9.30
   2   2   4  310.87   15.10
  -2   2  -4  302.77    9.20
   2   2   4  316.77    8.00
  -2  -2  -4  318.17    8.70
   2  -2   4  292.17   10.70
   2  -2   4  316.27    9.40
   2  -2   4  307.97   16.90
  -2  -2  -4  319.57   15.50
  -2  -2  -4  313.47    8.40
   2  -2   4  304.67    8.90
   2   2   5   57.89    6.20
  -2   2  -5   61.99    3.70
   2   2   5   58.69    2.40
  -2   2  -5   63.19    3.20
  -2   2  -5   60.69    7.10
   2   2   5   62.89    3.00
   2   2   5   58.19    2.50
   2  -2   5   49.99    6.60
  -2  -2  -5   63.49    3.10
   2  -2   5   62.89    3.80
   2  -2   5   65.99    3.30
  -2  -2  -5   59.49    2.90
   2  -2   5   59.29    3.60
  -2  -2  -5   57.59    3.50
  -2  -2  -5   68.59    6.80
   2   2   6    1.00    0.40
   2   2   6    0.40    1.20
  -2   2  -6    0.80    1.60
   2   2   6    2.30    0.50
   2   2   6    1.50    0.60
  -2   2  -6   -0.10    0.50
  -2   2  -6    1.40    0.60
  -2  -2  -6    1.20    0.70
   2  -2   6    1.50    0.80
   2  -2   6    1.70    0.90
   2  -2   6    0.60    0.60
  -2  -2  -6    0.90    0.60
  -2  -2  -6    1.40    1.50
   2  -2   6    0.10    1.10
  -2  -2  -6    1.90    0.60
  -2   2  -7    6.20    1.50
   2   2   7    3.50    0.90
   2   2   7    1.20    1.50
  -2   2  -7    2.60    1.60
   2   2   7    3.20    0.60
   2   2   7    5.00    0.60
  -2  -2  -7    2.10    2.00
  -2  -2  -7    3.70    0.80
   2  -2   7    3.70    2.60
   2  -2   7    2.20    1.10
  -2  -2  -7    3.90    1.10
   2   2   8   49.70    6.30
  -2   2  -8   46.30    3.50
   2   2   8   50.09    3.00
   2  -2   8   47.90    3.90
   2  -2   8   48.20    3.10
  -2  -2  -8   48.20    6.40
  -2  -2  -8   45.80    2.60
   2  -2   8   44.20    7.10
   2   2   9   81.19    4.10
  -2   2  -9   83.29    5.00
   2   2   9   69.09   11.60
   2  -2   9   83.89    4.00
  -2  -2  -9   77.39    8.10
   2  -2   9   78.39    5.30
   2  -2   9   95.19   10.70
  -2  -2  -9   81.89    4.30
  -2  -2  -9   78.49    3.60
   2   2  10   78.69    4.20
  -2   2 -10   84.49    5.20
  -2  -2 -10   80.79    4.40
   2  -2  10   81.79    5.60
   2  -2  10   77.29    3.90
  -2  -2 -10   74.09    8.50
  -2   2 -11    0.00    0.60
   2  -2  11   -0.50    0.40
  -2  -2 -11   -0.80    0.40
   2  -2  11    0.30    0.80
  -2   2 -12  146.89    7.50
   2   2  12  142.69   11.70
  -2  -2 -12  138.69    6.50
   2  -2  12  144.69    8.40
   2  -2  12  134.29    6.90
  -2  -2 -13    3.10    1.20
   2  -2  13    1.60    0.60
   2  -2  13    0.70    1.10
  -2   2 -14    0.00    0.80
  -2   2 -14    4.10    4.80
   2  -2  14   -1.80    0.90
  -2  -2 -14   -0.90    0.70
  -2   2 -15   -0.10    1.00
  -2  -2 -15   -1.90    0.80
   2  -2  15    3.90    2.00
  -2   2 -16  146.79    8.50
   2  -2  16  139.29    9.60
   2  -2  16  121.59   15.20
  -2  -2 -16  152.88    7.60
  -2   2 -17   15.90    3.20
  -2   2 -17   17.70    6.40
   2  -2  17   15.90    7.20
  -2  -2 -17   13.30    2.70
   2  -2  17   12.10    3.30
  -2   2 -18   94.79    7.10
   2  -2  18   93.89    8.30
  -2  -2 -18   93.79    6.40
  -2   2 -19   26.10    4.50
  -2  -2 -19   30.10    3.80
   2  -2  19   23.10    4.80
  -2   2 -20   33.30    4.40
   2  -2  20   37.60    6.30
  -2  -2 -20   31.90    4.00
  -2   2 -21   72.69    6.80
  -2  -2 -21   98.29    6.80
   2  -2  21   80.99    8.30
  -2   2 -22   -0.30    1.30
  -2  -2 -22    6.10    2.10
   2  -2  22    1.00    1.60
   2   3 -23    6.50    3.10
  -2  -3  23    8.20    2.70
   2   3 -22   24.40    4.60
   2  -3 -22   20.70    2.90
   2   3 -21    9.60    2.60
   2  -3 -21   16.30    2.60
  -2  -3  21   18.40    4.30
   2   3 -20    0.20    1.20
  -2  -3  20    1.40    1.60
   2  -3 -20    0.30    1.10
   2   3 -19   17.20    3.50
   2  -3 -19   15.00    2.50
  -2  -3  19   19.40    4.20
   2   3 -18   92.59    6.90
  -2  -3  18   98.39    8.10
   2  -3 -18  103.99    5.50
   2   3 -17   -0.10    1.00
  -2  -3  17   -0.50    1.10
   2   3 -16   31.90    4.00
   2   3 -16   35.60    8.40
  -2  -3  16   36.70    4.70
   2  -3 -16   29.30    2.70
   2   3 -15  120.69    7.50
   2   3 -15  118.49   12.70
  -2   3  15  121.39    5.70
   2  -3 -15  131.09    5.50
  -2  -3  15  150.28    9.00
  -2  -3  15  116.39   13.80
   2  -3 -15  129.79    7.00
   2   3 -14   71.79    9.30
  -2   3  14   75.99    5.50
   2   3 -14   70.09    5.60
  -2  -3  14   69.59   17.20
  -2  -3  14   59.49    5.60
  -2   3  13   -0.90    1.10
   2   3 -13    1.40    1.00
  -2   3  13    1.10    0.70
   2   3 -13   -1.20    2.10
   2  -3 -13   -1.00    0.50
  -2  -3  13    0.40    1.00
  -2   3  12   17.80    1.70
  -2   3  12   18.60    3.10
   2   3 -12   17.60    2.90
   2  -3 -12   13.50    1.50
  -2  -3  12   11.30    2.50
  -2   3  11  213.98   10.60
  -2   3  11  228.48    6.80
   2   3 -11  224.08    9.70
   2  -3 -11  220.28    6.60
  -2  -3  11  225.38   10.00
   2  -3 -11  218.68    6.20
  -2   3  10  103.99    7.60
  -2   3  10  102.19    3.70
   2   3 -10  101.49    6.10
   2  -3 -10   98.79    3.70
   2  -3 -10  102.19    3.60
   2  -3 -10   98.09    3.40
  -2  -3  10   92.69    5.90
  -2  -3  10   87.59   10.80
  -2   3   9   88.49    3.10
   2   3  -9   84.79    5.40
  -2   3   9   82.39    6.90
   2  -3  -9   84.59    3.10
  -2  -3   9   77.59   10.10
   2  -3  -9   84.39    3.10
  -2  -3   9   83.99    5.30
   2  -3  -9   84.99    3.20
  -2   3   8  221.38   11.80
  -2   3   8  187.18   12.00
   2   3  -8  224.28    8.50
   2   3  -8  213.58    8.90
   2  -3  -8  215.78    6.00
  -2  -3   8  200.58   15.70
  -2  -3   8  210.08    8.70
   2  -3  -8  211.28    5.90
   2  -3  -8  210.58    7.50
  -2   3   7  126.89    8.50
   2   3  -7  110.99   11.20
   2   3  -7  129.49    6.50
  -2   3   7  113.79    8.40
   2  -3  -7  124.89    5.10
   2  -3  -7  121.99    4.10
  -2  -3   7  115.99    6.00
   2  -3  -7  123.09    4.00
  -2  -3   7  131.79   12.20
   2   3  -6  579.54   26.90
   2   3  -6  499.65   15.60
  -2   3   6  535.65   20.50
   2   3  -6  527.55   15.10
   2   3  -6  524.05   16.80
  -2   3   6  555.34   21.10
   2  -3  -6  538.75   13.70
  -2  -3   6  520.35   16.00
  -2  -3   6  534.85   15.40
  -2  -3   6  598.04   27.40
   2  -3  -6  517.05   12.70
   2  -3  -6  540.45   13.00
   2   3  -5 1831.62   42.70
   2   3  -5 1918.91   44.00
   2   3  -5 1964.10   43.80
   2   3  -5 1930.21   59.19
   2   3  -5 1834.12   44.20
  -2   3   5 2056.69   52.79
  -2   3   5 1905.81   52.19
  -2  -3   5 2014.40   59.79
   2  -3  -5 2018.80   41.30
  -2  -3   5 1920.81   43.90
   2  -3  -5 1927.61   41.60
   2  -3  -5 1947.21   41.60
  -2   3   4  700.23   15.10
  -2   3   4  649.24   15.00
   2   3  -4  666.53   17.80
   2   3  -4  611.04   28.10
   2   3  -4  691.63   17.90
  -2   3   4  697.33   25.50
   2   3  -4  683.53   18.40
   2   3  -4  676.03   17.10
  -2   3   4  710.23   15.50
   2  -3  -4  690.23   16.40
  -2  -3   4  684.73   17.80
  -2  -3   4  632.04   28.70
   2  -3  -4  659.33   15.80
  -2  -3   4  690.83   17.50
  -2   3   3  191.88    5.40
   2   3  -3  186.68   13.90
  -2   3   3  188.28    5.40
  -2   3   3  169.38   11.50
   2   3  -3  187.58    6.60
  -2   3   3  199.48    6.10
   2   3  -3  189.48    7.40
   2   3  -3  205.08   14.60
   2   3  -3  184.58    7.00
   2   3  -3  184.58    7.10
   2  -3  -3  186.28    6.30
  -2  -3   3  194.68    7.00
   2  -3  -3  188.38    5.90
   2  -3  -3  199.88   12.50
  -2  -3   3  191.88    7.00
   2   3  -2 1834.92   41.30
  -2   3   2 1863.81   40.10
   2   3  -2 1892.11   56.59
   2   3  -2 1793.12   43.90
  -2   3   2 1891.11   40.10
   2   3  -2 1923.41   42.20
  -2   3   2 1882.21   41.10
   2   3  -2 1962.30   56.89
   2  -3  -2 1832.52   52.99
  -2  -3   2 1880.61   42.00
  -2  -3   2 1931.91   42.00
   2  -3  -2 1916.81   40.70
   2  -3  -2 1852.21   41.30
   2   3  -1    0.70    0.70
   2   3  -1    1.50    1.90
   2   3  -1    0.10    0.30
  -2   3   1   -0.60    0.80
  -2   3   1    0.80    0.40
   2   3  -1    1.40    1.70
  -2   3   1    0.40    0.50
  -2   3   1    0.70    0.60
  -2  -3   1    0.50    0.60
   2  -3  -1   -1.20    0.90
   2  -3  -1    1.10    0.50
   2  -3  -1    0.60    0.60
   2  -3  -1    0.40    0.30
  -2  -3   1    0.50    0.50
  -2   3   0 1839.72   40.70
  -2   3   0 1816.72   38.80
  -2   3   0 1817.02   39.80
  -2   3   0 1791.72   52.89
   2   3   0 1808.72   40.40
   2   3   0 1746.43   41.20
   2   3   0 1863.81   54.19
  -2  -3   0 1806.32   54.69
  -2  -3   0 1850.31   40.70
   2  -3   0 1851.31   39.90
   2  -3   0 1949.80   54.89
   2  -3   0 1787.02   40.00
   2  -3   0 1796.42   40.70
   2  -3   0 1826.82   38.70
  -2   3  -1  553.34   13.90
  -2   3  -1  539.85   24.00
  -2   3  -1  554.74   13.40
  -2   3  -1  544.25   14.80
  -2   3  -1  545.45   14.20
   2   3   1  533.35   14.20
   2   3   1  526.15   14.00
   2   3   1  536.45   23.70
   2  -3   1  545.95   24.80
  -2  -3  -1  598.34   25.40
   2  -3   1  535.45   14.30
   2  -3   1  540.25   14.10
   2  -3   1  547.35   13.20
  -2   3  -2  856.11   19.70
   2   3   2  842.22   31.00
   2   3   2  828.72   19.90
   2   3   2  846.92   19.80
  -2   3  -2  826.52   21.00
  -2   3  -2  807.82   20.40
  -2   3  -2  838.02   20.00
  -2   3  -2  842.62   32.10
   2   3   2  840.22   19.80
   2  -3   2  823.32   20.20
   2  -3   2  820.62   20.70
  -2  -3  -2  844.72   31.90
   2  -3   2  843.02   19.60
   2  -3   2  801.52   32.50
  -2  -3  -2  821.92   20.20
  -2   3  -3   28.60    2.40
   2   3   3   26.70    1.90
   2   3   3   27.30    2.00
   2   3   3   28.50    2.00
  -2   3  -3   24.80    5.80
  -2   3  -3   27.50    2.20
   2   3   3   29.20    4.80
   2  -3   3   31.30    2.20
   2  -3   3   24.20    5.30
   2  -3   3   25.20    2.40
  -2  -3  -3   30.30    6.00
   2   3   4   83.29    3.60
  -2   3  -4   82.69    9.30
  -2   3  -4   90.39    4.40
  -2   3  -4   92.59    4.70
   2   3   4   93.39    8.80
   2   3   4   89.39    3.80
   2   3   4   88.79    3.70
   2  -3   4   95.89    4.50
   2  -3   4   98.59   10.60
   2  -3   4   81.19    4.60
  -2  -3  -4   88.29    4.00
  -2  -3  -4   87.69    8.80
  -2  -3  -4   90.39    4.00
   2  -3   4   88.29    4.30
  -2   3  -5  141.19    6.30
   2   3   5  147.29   11.20
   2   3   5  138.89    5.10
   2   3   5  147.99    4.90
  -2   3  -5  135.99    5.90
   2   3   5  134.19    4.80
  -2  -3  -5  137.99    5.30
   2  -3   5  157.38   13.80
  -2  -3  -5  150.18   11.80
  -2  -3  -5  148.49    5.50
   2  -3   5  147.39    6.80
   2  -3   5  130.99    7.80
   2  -3   5  142.99    5.90
  -2   3  -6    0.90    1.70
   2   3   6    0.60    0.40
   2   3   6    0.70    1.60
   2   3   6    1.50    0.60
  -2   3  -6    2.80    1.10
   2   3   6    1.00    0.60
   2  -3   6    1.90    0.90
  -2  -3  -6    1.80    0.80
   2  -3   6    2.10    2.30
  -2  -3  -6    1.20    1.60
  -2  -3  -6    2.10    0.90
   2  -3   6    1.30    0.80
   2   3   7   24.00    5.60
   2   3   7   24.60    2.10
  -2   3  -7   18.10    4.70
   2   3   7   26.50    1.70
  -2   3  -7   23.90    2.70
   2   3   7   26.00    1.50
   2  -3   7   27.60    6.80
  -2  -3  -7   26.20    6.00
   2  -3   7   24.30    2.70
  -2  -3  -7   27.60    2.30
  -2  -3  -7   25.10    2.00
   2  -3   7   24.90    2.40
   2   3   8   16.10    1.70
   2   3   8   17.90    5.00
   2   3   8   14.70    0.90
  -2   3  -8    9.20    1.80
  -2  -3  -8    9.90    3.20
   2  -3   8   11.20    4.60
   2  -3   8   12.30    2.50
   2  -3   8   11.80    1.90
   2   3   9   12.10    1.50
   2   3   9   12.90    3.80
  -2   3  -9   11.30    2.30
   2  -3   9   12.70    2.00
  -2  -3  -9   12.90    1.70
   2  -3   9    8.90    2.10
  -2   3 -10   57.59    4.50
   2   3  10   53.59    3.30
  -2  -3 -10   58.69    3.70
   2  -3  10   53.59    3.50
  -2  -3 -10   58.89    8.20
   2  -3  10   55.49    4.70
  -2   3 -11   17.60    3.10
   2   3  11   15.70    4.80
   2   3  11   17.80    2.10
   2  -3  11   17.10    5.80
   2  -3  11   15.40    3.10
   2  -3  11   14.50    1.90
  -2  -3 -11   18.30    2.20
  -2   3 -12   28.30    3.40
  -2  -3 -12   28.30    2.80
   2  -3  12   30.30    2.60
  -2   3 -13   72.09    5.50
  -2  -3 -13   64.89    4.30
   2  -3  13   66.49   12.90
   2  -3  13   64.09    5.70
   2  -3  13   72.99    4.00
  -2   3 -14  181.18    9.30
  -2  -3 -14  170.38    7.60
   2  -3  14  162.38    9.80
  -2   3 -15    3.20    1.60
   2  -3  15    2.10    1.90
  -2  -3 -15   -0.10    1.20
  -2   3 -16   22.50    3.80
  -2  -3 -16   18.60    3.10
   2  -3  16   18.60    3.80
  -2   3 -17    3.00    1.70
   2  -3  17    5.20    2.00
  -2  -3 -17    7.20    2.00
  -2   3 -18   22.00    3.90
  -2  -3 -18   28.30    3.40
   2  -3  18   24.10    5.10
  -2   3 -19   77.79    6.80
  -2  -3 -19   75.99    5.50
   2  -3  19   76.79    8.00
  -2   3 -20    9.30    3.00
   2  -3  20    7.70    3.40
  -2  -3 -20   11.20    2.60
  -2   3 -21   67.99    6.50
  -2  -3 -21   55.69    5.30
   2  -3  21   58.49    7.10
  -2   3 -22   -0.40    1.60
  -2  -3 -22   -3.80    1.60
   2  -3  22    0.80    2.10
   2   4 -23    2.50    2.30
   2   4 -22    1.20    2.00
  -2  -4  22    6.60    3.30
   2   4 -21   12.80    2.90
   2  -4 -21   12.50    2.40
  -2  -4  21   11.20    3.60
   2  -4 -20    0.30    1.00
  -2  -4  20   -1.70    1.50
   2   4 -19   -0.50    1.10
   2  -4 -19   -1.20    1.00
  -2  -4  19    0.50    1.90
   2   4 -18    0.70    1.20
  -2  -4  18    1.50    1.40
   2   4 -17  246.58   12.00
  -2   4  17  231.78    8.40
  -2  -4  17  228.28   12.70
   2  -4 -17  228.28    8.10
  -2  -4  17  209.78   21.40
   2   4 -16    0.90    1.10
  -2  -4  16   -2.10    1.40
   2   4 -15   85.19    6.60
  -2   4  15   88.29    6.70
   2  -4 -15   90.39    4.20
  -2  -4  15   98.29    7.40
   2   4 -14   58.79    5.40
  -2   4  14   66.99    3.80
  -2   4  14   63.09    6.30
   2  -4 -14   71.39    3.50
  -2  -4  14   75.39    6.20
  -2   4  13   -2.40    1.70
  -2   4  13   -0.60    0.50
   2   4 -13   -1.20    0.90
  -2  -4  13   -0.50    0.80
   2  -4 -13   -0.20    0.50
  -2   4  12    2.90    2.20
  -2   4  12    9.10    1.20
  -2  -4  12   10.60    5.10
  -2  -4  12   10.20    2.50
   2  -4 -12    9.70    1.20
   2   4 -11   18.00    3.20
  -2   4  11   18.60    4.10
   2   4 -11   24.20    3.60
  -2  -4  11   16.40    2.90
   2  -4 -11   21.80    1.80
  -2  -4  11   18.00    7.10
   2  -4 -11   19.10    1.70
   2   4 -10    9.30    2.10
   2   4 -10    8.60    2.30
  -2  -4  10   12.40    2.50
   2  -4 -10   10.30    1.50
   2  -4 -10    9.60    1.20
   2   4  -9  117.89    7.00
   2   4  -9  136.99    7.00
   2  -4  -9  128.59    4.90
   2  -4  -9  130.59    5.00
  -2  -4   9  118.99    6.80
   2   4  -8  168.28    7.90
   2   4  -8  175.28   16.00
  -2   4   8  166.58   11.60
  -2   4   8  170.78   12.30
   2   4  -8  167.28    8.30
   2  -4  -8  164.18    6.00
   2  -4  -8  168.68    6.60
   2  -4  -8  180.78    6.00
  -2  -4   8  191.28   16.90
  -2  -4   8  167.58    8.00
   2   4  -7  132.69    7.10
   2   4  -7  123.99    6.60
  -2   4   7  131.09   10.60
  -2   4   7  130.29   10.80
   2   4  -7  133.69   13.70
   2  -4  -7  137.69    5.10
  -2  -4   7  135.19   14.10
   2  -4  -7  131.19    5.20
   2  -4  -7  133.09    5.40
  -2  -4   7  119.49    6.40
   2   4  -6    0.70    1.90
  -2   4   6    0.20    1.70
  -2   4   6    0.00    1.90
   2   4  -6    1.30    1.30
  -2   4   6    1.60    0.50
   2   4  -6    1.50    1.20
  -2   4   6    0.10    0.30
   2  -4  -6    1.10    0.60
  -2  -4   6   -0.30    0.80
  -2  -4   6   -1.20    1.90
   2  -4  -6    0.70    0.60
   2  -4  -6    0.90    0.80
   2   4  -5  122.89   12.90
  -2   4   5  116.59    3.90
  -2   4   5  120.69   10.80
   2   4  -5  119.89    6.30
  -2   4   5  120.99    4.20
  -2   4   5  117.39    4.30
   2   4  -5  117.49    6.50
  -2   4   5  131.19   11.20
   2  -4  -5  122.09    4.90
  -2  -4   5  129.09   13.50
  -2  -4   5  121.69    5.60
  -2  -4   5  120.89    6.00
   2  -4  -5  115.09    5.10
   2   4  -4   19.20    3.60
  -2   4   4   25.60    1.80
   2   4  -4   21.20    6.10
   2   4  -4   23.50    2.80
  -2   4   4   27.00    1.90
  -2   4   4   21.60    5.20
  -2   4   4   23.50    2.00
   2   4  -4   22.80    2.70
  -2  -4   4   20.90    2.40
   2  -4  -4   24.30    2.00
   2  -4  -4   24.40    2.30
  -2  -4   4   24.50    2.40
   2   4  -3   11.40    2.10
   2   4  -3   16.40    5.60
  -2   4   3   13.50    1.40
   2   4  -3   12.40    2.30
  -2   4   3   14.20    2.00
  -2   4   3   15.00    1.40
   2   4  -3   13.50    2.20
   2   4  -3   11.80    4.20
  -2  -4   3   15.40    1.90
   2  -4  -3   14.40    1.60
   2  -4  -3   22.00    2.10
   2  -4  -3   15.00    4.60
  -2  -4   3   14.60    2.30
   2   4  -2  667.13   31.80
  -2   4   2  676.83   16.90
   2   4  -2  664.83   34.80
  -2   4   2  694.83   16.90
   2   4  -2  670.93   18.70
  -2   4   2  698.93   18.00
   2   4  -2  689.93   18.40
   2   4  -2  685.13   19.00
   2  -4  -2  707.03   16.30
   2  -4  -2  696.23   18.20
  -2  -4   2  695.53   18.20
  -2  -4   2  685.13   18.30
   2  -4  -2  705.43   17.60
   2  -4  -2  667.73   29.60
  -2   4   1  383.76   21.30
   2   4  -1  375.76   22.30
  -2   4   1  365.26   10.30
   2   4  -1  362.56   11.60
  -2   4   1  350.96   10.40
   2   4  -1  340.17   21.30
   2  -4  -1  368.66    9.60
   2  -4  -1  369.86   10.80
   2  -4  -1  325.97   11.90
  -2  -4   1  351.86   11.00
   2  -4  -1  356.16   11.20
  -2  -4   1  368.66   11.30
   2  -4  -1  352.66   20.90
  -2   4   0  121.69    5.30
   2   4   0  121.69    5.30
  -2   4   0  123.39    5.80
  -2   4   0  121.89    4.60
   2   4   0  117.59    5.60
   2   4   0  116.29   11.70
  -2   4   0  113.39    4.90
  -2   4   0  122.39   11.80
   2   4   0  107.29   11.60
   2  -4   0  115.89    5.20
  -2  -4   0  126.39    5.60
   2  -4   0  105.59   11.30
   2  -4   0  123.39    4.50
   2  -4   0  121.29    5.40
   2   4   1   25.10    5.50
  -2   4  -1   37.90    8.80
  -2   4  -1   32.80    2.70
   2   4   1   32.50    2.70
   2   4   1   32.60    2.50
  -2   4  -1   33.90    3.10
  -2   4  -1   33.00    2.40
   2  -4   1   33.40    2.30
   2  -4   1   28.20    2.50
   2  -4   1   27.10    2.60
   2  -4   1   33.00    7.50
  -2   4  -2    1.90    1.30
  -2   4  -2    1.90    0.90
   2   4   2   -0.50    1.50
  -2   4  -2    1.50    0.90
   2   4   2    1.90    0.70
  -2   4  -2    2.70    2.40
   2   4   2    1.40    0.80
   2  -4   2    1.60    2.50
   2  -4   2    0.60    0.70
  -2  -4  -2   -1.40    1.10
   2  -4   2    0.00    0.60
   2   4   3  110.39    4.70
   2   4   3  105.79    5.90
  -2   4  -3  101.99    4.90
   2   4   3  117.29   11.30
  -2   4  -3   96.59    5.50
  -2   4  -3   90.29   10.70
  -2   4  -3  100.09    5.30
   2   4   3  101.49    4.60
   2  -4   3   99.69    5.10
  -2  -4  -3  108.29   11.50
   2  -4   3  110.49   12.30
   2  -4   3  103.09    5.50
   2  -4   3  104.29    4.80
  -2   4  -4  113.79    5.80
   2   4   4   99.29   10.20
  -2   4  -4  112.79    6.10
   2   4   4  101.29    6.60
  -2   4  -4  103.49    5.20
  -2   4  -4   99.49   11.30
   2   4   4  108.29    4.70
   2   4   4  109.09    4.70
  -2  -4  -4  107.19   11.30
   2  -4   4  100.69    5.40
   2  -4   4  109.99    5.40
   2  -4   4  116.89   12.90
   2   4   5   19.60    1.90
   2   4   5   19.10    1.90
   2   4   5   16.80    1.70
  -2   4  -5   19.70    2.50
   2   4   5   20.70    5.10
  -2   4  -5   17.50    5.30
   2  -4   5   11.50    2.00
   2  -4   5   24.50    6.90
   2  -4   5   16.00    2.10
   2   4   6    1.60    1.70
   2   4   6    3.20    0.90
   2   4   6    3.50    0.90
   2   4   6    4.40    1.00
  -2   4  -6    2.00    1.10
  -2   4  -6    2.00    2.20
   2  -4   6    3.10    1.10
   2  -4   6    5.00    1.30
   2  -4   6    7.30    4.00
  -2   4  -7   69.59   10.00
   2   4   7   72.49    3.20
   2   4   7   70.19    3.10
  -2   4  -7   68.29    4.90
   2  -4   7   57.59   11.40
  -2  -4  -7   71.19    4.00
   2  -4   7   73.89    4.50
   2  -4   7   72.19    4.80
  -2  -4  -7   71.19    9.30
  -2   4  -8   39.20    3.60
   2   4   8   36.50    1.90
   2   4   8   36.40    2.00
   2   4   8   33.40    2.50
   2   4   8   32.60    7.10
  -2   4  -8   27.00    6.50
  -2  -4  -8   36.70    2.90
   2  -4   8   35.10    3.40
   2  -4   8   39.40    3.30
   2  -4   8   35.40    8.10
  -2   4  -9  202.28    9.20
   2   4   9  188.88    6.80
   2   4   9  190.68   14.70
  -2  -4  -9  195.58    7.30
   2  -4   9  199.88    9.20
   2  -4   9  203.18    8.20
  -2  -4  -9  165.68   16.10
  -2   4 -10   12.60    2.70
   2   4  10   12.90    1.50
   2   4  10    9.20    4.00
  -2  -4 -10   12.50    4.40
   2  -4  10    7.80    1.80
  -2  -4 -10   14.70    1.90
   2  -4  10   10.60    2.10
   2   4  11    1.60    0.80
  -2   4 -11    2.80    1.40
   2   4  11   -0.30    1.50
   2  -4  11    3.40    1.10
   2  -4  11    0.80    1.10
  -2  -4 -11    3.20    1.10
  -2   4 -12   84.49    6.20
  -2   4 -12   73.19   11.30
   2  -4  12   79.09    6.20
   2  -4  12   79.89    4.90
  -2  -4 -12   77.79    4.60
  -2   4 -13   30.30    3.70
   2  -4  13   25.00    4.20
   2  -4  13   31.10    9.30
   2  -4  13   32.60    3.00
  -2  -4 -13   31.60    3.00
  -2   4 -14    7.90    2.40
   2  -4  14    6.70    2.50
  -2  -4 -14    9.40    1.90
   2  -4  14    6.00    1.40
  -2   4 -15  122.09    8.10
   2  -4  15  119.79   16.90
   2  -4  15  127.89    9.00
  -2  -4 -15  123.39    6.40
  -2   4 -16   37.50    4.40
  -2  -4 -16   37.20    3.60
   2  -4  16   33.00    4.50
  -2   4 -17   74.89    6.60
   2  -4  17   81.79    7.60
  -2  -4 -17   78.79    5.40
  -2   4 -18    5.20    2.80
  -2  -4 -18    1.70    1.60
   2  -4  18    2.00    1.70
  -2   4 -19    5.90    2.70
   2  -4  19    6.00    2.40
  -2  -4 -19    2.40    1.80
  -2   4 -20    7.90    2.70
   2  -4  20    5.80    2.50
  -2  -4 -20    7.40    2.20
  -2   4 -21   75.19    9.00
  -2  -4 -21   77.09    5.90
   2  -4  22    8.10    3.40
   2   5 -22    0.50    1.90
   2   5 -22   -0.90    1.40
  -2  -5  22    1.10    2.20
   2   5 -21    2.60    2.20
   2   5 -21    2.20    2.00
  -2  -5  21   -1.30    1.40
   2   5 -20    0.00    1.70
   2   5 -20    3.70    2.20
  -2  -5  20   -0.80    1.10
   2   5 -19    0.00    1.50
   2   5 -19    1.10    2.00
  -2  -5  19    3.10    2.20
   2   5 -18   30.10    5.00
   2   5 -18   27.70    4.90
  -2  -5  18   27.70    5.30
   2   5 -17   36.70    4.70
   2   5 -17   34.90    4.70
  -2  -5  17   27.20    5.00
   2   5 -16  120.09    8.20
   2   5 -16  112.59    8.00
  -2  -5  16  124.29    8.90
  -2   5  15   16.40    5.40
   2   5 -15    7.70    2.70
  -2   5  15    7.30    4.50
  -2  -5  15    6.80    2.40
  -2  -5  15   13.70    6.80
   2   5 -14   55.79    5.30
   2   5 -14   64.59    5.70
  -2  -5  14   57.49    5.60
  -2   5  13  205.38   22.00
   2   5 -13  182.28    9.70
   2   5 -13  173.38    9.80
  -2  -5  13  169.58   19.20
  -2  -5  13  185.78   10.10
   2   5 -12   15.00    6.00
   2   5 -12   27.10    4.30
   2   5 -12   28.90    3.90
  -2  -5  12   21.60    3.70
   2   5 -11   51.79    4.90
   2   5 -11   55.89    5.10
   2   5 -11   50.79   11.90
  -2   5  11   46.70    7.20
  -2  -5  11   51.29    4.80
   2  -5 -11   50.09    3.30
  -2   5  10   24.40    8.00
   2   5 -10   29.80    3.70
   2   5 -10   25.50    7.60
  -2   5  10   20.60    7.90
   2   5 -10   27.00    5.30
  -2  -5  10   24.20    3.10
   2  -5 -10   29.10    2.40
   2   5  -9    5.60    4.50
   2   5  -9    5.40    1.80
   2   5  -9    2.20    1.60
  -2   5   9    1.60    2.40
   2  -5  -9    4.70    1.10
  -2  -5   9    4.00    1.60
   2   5  -8   56.39   11.70
   2   5  -8   59.99    5.00
  -2   5   8   56.29   12.10
  -2   5   8   76.59    8.70
   2   5  -8   58.39    5.00
   2  -5  -8   57.69    3.60
  -2  -5   8   52.89   11.00
  -2  -5   8   60.99    4.70
   2  -5  -8   63.89    3.70
  -2   5   7  210.28    5.50
  -2   5   7  202.48    5.90
  -2   5   7  192.48   14.90
  -2   5   7  208.58    5.80
  -2   5   7  205.98    6.30
   2   5  -7  193.78    9.20
   2   5  -7  180.08   17.80
   2   5  -7  193.98    9.50
  -2  -5   7  201.08   18.90
  -2  -5   7  187.38    8.70
   2  -5  -7  191.88    8.50
   2  -5  -7  196.18    7.20
   2   5  -6  478.05   16.40
   2   5  -6  502.55   16.40
  -2   5   6  501.75   12.70
   2   5  -6  458.75   29.30
  -2   5   6  507.95   12.70
  -2   5   6  497.05   12.40
  -2   5   6  488.75   25.90
  -2   5   6  474.35   12.10
  -2  -5   6  559.24   32.20
  -2  -5   6  482.45   15.10
   2  -5  -6  481.45   15.40
  -2  -5   6  496.55   15.70
  -2   5   5  230.08    7.30
   2   5  -5  222.18    9.80
   2   5  -5  219.28    9.80
  -2   5   5  223.38    7.00
  -2   5   5  242.68   17.90
   2   5  -5  211.78   19.30
  -2   5   5  235.48    7.80
   2  -5  -5  226.78    8.10
  -2  -5   5  236.18    9.10
  -2  -5   5  226.18    9.20
  -2  -5   5  228.88   20.00
  -2   5   4  474.35   12.80
   2   5  -4  481.65   15.80
  -2   5   4  461.85   26.00
   2   5  -4  484.85   15.80
  -2   5   4  492.15   13.70
  -2   5   4  469.05   12.90
   2   5  -4  504.35   29.70
  -2  -5   4  489.55   14.80
  -2  -5   4  480.85   15.00
   2  -5  -4  483.15   13.90
   2   5  -3  127.19   14.20
  -2   5   3  123.69    5.80
   2   5  -3  125.09   14.20
   2   5  -3  121.59    6.70
  -2   5   3  119.89    5.00
  -2   5   3  120.79    5.20
   2   5  -3  115.29    6.60
  -2  -5   3  114.99    6.10
   2  -5  -3  111.79    5.40
   2  -5  -3  123.09    5.00
   2  -5  -3  108.49   12.00
  -2  -5   3  112.89    5.90
  -2   5   2  238.68    8.30
   2   5  -2  251.07   10.00
  -2   5   2  236.18    9.00
   2   5  -2  230.68   19.10
  -2   5   2  233.18    8.80
   2   5  -2  245.18   19.90
   2   5  -2  235.48    9.80
   2  -5  -2  241.88    8.70
   2  -5  -2  248.28    7.70
   2  -5  -2  266.47   19.30
  -2  -5   2  229.78    9.00
  -2  -5   2  243.38    9.20
   2   5  -1  488.95   15.50
  -2   5   1  523.35   15.40
  -2   5   1  504.65   14.30
   2   5  -1  458.75   35.50
  -2   5   1  474.85   27.10
   2   5  -1  485.85   28.60
   2   5  -1  512.45   15.60
   2  -5  -1  521.65   13.30
   2  -5  -1  488.05   27.70
   2  -5  -1  496.45   14.50
  -2  -5   1  501.75   15.10
  -2  -5   1  471.85   14.70
  -2   5   0  101.89    5.30
  -2   5   0   99.79    5.80
   2   5   0  120.19   13.00
  -2   5   0   92.99    4.50
   2   5   0  103.39    5.70
  -2   5   0   85.19   11.20
   2   5   0  109.09   12.50
   2  -5   0   98.29   11.80
   2  -5   0  102.89    4.50
   2  -5   0   91.99    5.30
  -2  -5   0  101.09    5.40
   2  -5   0  100.19    5.30
   2   5   1  150.88   14.70
  -2   5  -1  147.09    6.00
   2   5   1  140.99    6.70
  -2   5  -1  150.58    7.40
  -2   5  -1  148.39    6.70
   2   5   1  135.59   14.20
  -2   5  -1  135.79   14.10
   2  -5   1  148.79    6.70
   2  -5   1  140.69   14.70
   2  -5   1  140.09    5.70
   2  -5   1  145.79    6.90
   2   5   2   29.00    2.90
   2   5   2   19.90    6.40
  -2   5  -2   15.50    5.20
  -2   5  -2   30.50    2.70
  -2   5  -2   25.40    3.20
  -2   5  -2   27.00    2.90
   2   5   2   28.60    7.00
   2  -5   2   19.90    5.70
   2  -5   2   26.50    2.80
   2  -5   2   27.40    2.50
  -2   5  -3  151.18   16.80
   2   5   3  163.98    6.90
  -2   5  -3  159.18    8.00
  -2   5  -3  165.18    6.90
   2   5   3  167.38   15.20
   2   5   3  162.18    6.60
  -2   5  -3  164.58    7.50
   2  -5   3  149.88    7.70
   2  -5   3  150.08    7.10
   2  -5   3  173.98   16.90
   2   5   4   36.70    3.00
  -2   5  -4   41.80    9.50
  -2   5  -4   38.50    3.90
   2   5   4   38.20    8.10
  -2   5  -4   36.50    3.50
   2   5   4   39.30    2.90
   2   5   4   34.60    2.70
   2  -5   4   32.70    3.20
   2  -5   4   38.10    8.90
   2  -5   4   38.00    3.20
   2   5   5  442.96   25.20
  -2   5  -5  452.05   14.80
   2   5   5  439.66   12.60
  -2   5  -5  446.66   15.20
  -2   5  -5  464.45   28.20
   2   5   5  441.76   12.60
   2   5   5  408.46   12.20
   2  -5   5  443.66   13.80
   2  -5   5  425.76   14.00
   2  -5   5  428.66   28.40
  -2   5  -6  116.89    7.00
   2   5   6  118.09    5.00
   2   5   6  118.79    5.20
   2   5   6  124.79    5.10
  -2   5  -6  112.49    6.60
   2  -5   6  120.39    6.40
   2  -5   6  118.39    6.30
   2  -5   6  118.29   14.90
  -2   5  -7  280.47   11.40
  -2   5  -7  273.37   11.60
   2   5   7  271.07    8.90
  -2   5  -7  300.97   22.70
   2   5   7  274.67    8.40
   2   5   7  293.37    9.80
   2  -5   7  295.07   24.00
   2  -5   7  296.47   10.90
   2  -5   7  265.07   10.60
   2   5   8   39.70    2.40
  -2   5  -8   32.00    8.30
   2   5   8   37.60    2.80
  -2   5  -8   34.20    3.70
   2   5   8   46.30    2.50
   2  -5   8   47.20   10.90
   2  -5   8   39.50    3.80
   2  -5   8   43.90    3.90
  -2   5  -9   39.20    4.00
   2   5   9   39.40    1.90
   2   5   9   47.00    9.20
  -2   5  -9   21.20    5.90
   2   5   9   34.30    1.90
   2   5   9   38.30    2.70
   2  -5   9   30.10    8.40
  -2  -5  -9   28.60    7.80
   2  -5   9   34.70    3.50
   2  -5   9   34.80    3.70
  -2   5 -10  134.69   15.60
   2   5  10  112.79   12.40
  -2   5 -10  121.09    7.50
   2   5  10  120.99    5.30
   2  -5  10  123.69    7.50
   2  -5  10  131.99    6.80
  -2  -5 -10  128.69    6.00
   2  -5  10  129.39   16.50
  -2  -5 -10  132.29   14.20
   2   5  11   28.80    2.60
   2   5  11   33.70   10.20
  -2   5 -11   32.60    4.00
  -2   5 -11   32.10    8.70
  -2  -5 -11   22.80    6.70
   2  -5  11   28.00    3.10
  -2  -5 -11   34.20    2.90
   2  -5  11   31.80    3.90
  -2   5 -12  105.79    7.30
  -2   5 -12   94.09   13.50
   2  -5  12   89.89   14.70
   2  -5  12   96.49    5.90
   2  -5  12  103.89    7.30
  -2  -5 -12   96.29    5.30
  -2   5 -13   45.50    4.90
  -2   5 -13   30.40    8.60
   2  -5  13   45.50    4.90
  -2  -5 -13   41.40    3.50
   2  -5  13   27.30   13.60
   2  -5  13   40.60    3.70
  -2   5 -14   49.30    5.00
   2  -5  14   48.30    4.00
   2  -5  14   58.49    5.90
  -2  -5 -14   49.20    3.90
  -2   5 -15   32.20    4.30
   2  -5  15   37.80    4.80
  -2  -5 -15   39.90    3.70
  -2   5 -16   47.30    5.20
  -2  -5 -16   33.20    3.40
   2  -5  16   36.10    5.90
  -2   5 -17   92.09    8.30
   2  -5  17   97.59   10.10
  -2  -5 -17   97.89    5.90
  -2   5 -18   81.99    7.20
   2  -5  18   96.09    8.60
  -2  -5 -18   77.59    5.40
  -2   5 -19    7.30    2.80
  -2  -5 -19    6.10    1.90
   2  -5  19    5.90    2.70
  -2   5 -20   15.50    3.50
  -2  -5 -20   12.50    2.80
   2  -5  20   10.40    3.20
   2  -5  21    5.90    3.10
   2   6 -22    3.10    2.00
  -2  -6  22   -0.60    2.20
   2   6 -21   28.50    5.30
   2   6 -21   28.10    5.10
   2   6 -20    7.20    2.90
   2   6 -20    9.00    2.90
  -2  -6  20   13.70    3.50
   2   6 -19   31.90    5.00
   2   6 -19   33.50    5.40
  -2  -6  19   33.50    5.80
   2   6 -18   -0.20    1.20
   2   6 -18    1.70    1.40
  -2  -6  18   -0.60    1.70
   2   6 -17   72.19    6.90
  -2  -6  17   71.19    7.00
   2   6 -16    1.20    1.70
  -2   6  16   -1.20    2.60
   2   6 -16   -2.60    1.20
  -2  -6  16   -0.70    0.90
   2   6 -15   28.80    5.10
  -2   6  15   27.00    6.30
   2   6 -15   32.60    4.40
  -2  -6  15   17.20    7.70
  -2  -6  15   35.50    4.70
  -2   6  14   26.60   10.30
   2   6 -14   21.20    3.90
   2   6 -14   26.80    4.50
  -2  -6  14   20.20    3.90
   2   6 -13    3.90    2.10
   2   6 -13   -4.30    3.60
   2   6 -13    1.30    1.30
  -2  -6  13    1.50    1.40
  -2  -6  13   -0.90    3.20
   2   6 -12    8.50    5.80
   2   6 -12    8.50    2.50
   2   6 -12    8.20    2.80
  -2  -6  12    6.80    5.60
  -2  -6  12   12.50    3.00
   2   6 -11  126.99   16.00
   2   6 -11  103.59    9.70
   2   6 -11  113.69    7.80
   2  -6 -11  128.69    6.10
  -2  -6  11  106.59    7.40
  -2  -6  11  118.09   17.10
   2   6 -10    1.20    1.30
   2   6 -10   -0.30    3.20
   2  -6 -10    0.50    0.60
  -2  -6  10   -0.90    0.80
   2   6  -9    1.00    1.10
   2   6  -9   -2.60    0.90
  -2   6   9    2.60    2.20
  -2   6   9    0.50    0.50
   2   6  -9    5.70    3.90
  -2  -6   9    0.60    2.90
  -2  -6   9    2.20    1.20
   2  -6  -9    1.10    0.90
  -2   6   8    2.20    0.70
  -2   6   8    0.20    0.50
   2   6  -8   -1.10    1.00
   2   6  -8    1.50    3.10
  -2   6   8    1.90    0.50
  -2   6   8   -3.00    1.40
  -2   6   8    0.50    0.50
   2  -6  -8    0.30    0.60
  -2  -6   8    0.50    0.90
  -2  -6   8    4.10    2.80
   2   6  -7  252.87   11.40
  -2   6   7  256.07    7.40
  -2   6   7  238.08    7.50
  -2   6   7  268.17   11.00
   2   6  -7  221.78   21.50
  -2   6   7  252.07    8.00
   2   6  -7  244.18   11.40
  -2  -6   7  262.57   23.60
  -2  -6   7  243.98   10.60
   2  -6  -7  254.27    9.40
  -2   6   6  584.24   14.60
  -2   6   6  571.84   14.80
   2   6  -6  545.35   18.60
  -2   6   6  580.84   15.10
  -2   6   6  473.35   36.50
   2   6  -6  552.24   18.70
  -2   6   6  558.44   14.30
  -2  -6   6  574.94   17.90
  -2  -6   6  539.75   17.30
   2  -6  -6  537.55   16.10
  -2   6   5   23.00    2.00
  -2   6   5   25.30    2.40
  -2   6   5   21.40    6.50
   2   6  -5   21.80    3.70
   2   6  -5   21.60    3.40
  -2   6   5   21.90    2.40
  -2  -6   5   20.30    2.70
   2  -6  -5   19.80    2.40
  -2  -6   5   26.80    3.10
  -2   6   4  150.58    6.80
   2   6  -4  150.68    8.10
   2   6  -4  140.49    8.00
   2   6  -4  167.88   18.10
  -2   6   4  135.09    7.70
  -2  -6   4  133.69    7.10
  -2  -6   4  156.08    7.70
   2  -6  -4  152.68    7.00
  -2   6   3 1267.67   31.50
   2   6  -3 1304.97   55.59
   2   6  -3 1267.17   33.30
  -2   6   3 1264.67   30.40
   2   6  -3 1291.87   33.50
   2  -6  -3 1286.77   29.70
   2  -6  -3 1244.98   31.40
  -2  -6   3 1276.97   32.20
  -2  -6   3 1215.58   31.90
   2   6  -2  244.58   21.70
   2   6  -2  221.18    9.90
  -2   6   2  218.58    8.50
  -2   6   2  266.77   20.90
   2   6  -2  217.28    9.80
  -2   6   2  221.68    9.30
   2  -6  -2  220.78   19.80
   2  -6  -2  218.38    7.70
  -2  -6   2  207.88    9.10
   2  -6  -2  217.08    8.90
  -2  -6   2  216.48    9.20
   2   6  -1 2001.00   70.49
   2   6  -1 1851.01   45.40
  -2   6   1 1983.80   68.29
  -2   6   1 1876.71   43.80
  -2   6   1 1905.51   45.20
   2   6  -1 1867.61   45.60
   2  -6  -1 1841.92   44.20
  -2  -6   1 1857.41   44.70
   2  -6  -1 1883.21   42.30
   2  -6  -1 1908.01   67.69
  -2  -6   1 1854.91   44.40
  -2   6   0   21.50    2.60
   2   6   0   14.40    6.10
   2   6   0   15.60    6.20
   2   6   0   22.70    3.00
  -2   6   0   21.90    3.60
  -2   6   0   25.50    7.50
   2   6   0   20.60    3.30
  -2  -6   0   22.00    2.70
   2  -6   0   20.60    2.20
   2  -6   0   19.30    2.50
  -2  -6   0   22.10    2.90
   2  -6   0   32.70    9.00
   2   6   1   10.30    4.60
  -2   6  -1    8.40    2.20
   2   6   1    5.60    4.50
  -2   6  -1    6.80    1.60
   2   6   1    6.20    1.80
  -2   6  -1    6.90    1.60
   2  -6   1    6.50    1.40
  -2  -6  -1    3.70    1.30
  -2  -6  -1    8.90    2.00
   2  -6   1    5.70    1.60
   2  -6   1    5.70    4.30
  -2   6  -2   16.50    2.80
   2   6   2   16.60    5.50
   2   6   2   22.40    7.10
  -2   6  -2   12.40    2.50
   2   6   2   16.20    2.70
   2  -6   2   14.50    2.30
   2  -6   2   12.70    2.30
   2  -6   2   11.90    4.60
   2   6   3   -2.40    2.30
  -2   6  -3    0.40    1.30
  -2   6  -3    3.20    1.40
   2   6   3    0.80    0.90
   2  -6   3    2.90    3.20
   2  -6   3    2.10    1.10
   2  -6   3    0.60    0.80
  -2   6  -4   13.50    2.60
  -2   6  -4   23.00    3.70
   2   6   4   17.80    2.30
   2   6   4   17.10    2.20
   2  -6   4   25.10    6.70
   2  -6   4   15.20    2.70
   2  -6   4   16.50    2.60
   2   6   5  133.49    6.10
   2   6   5  132.49    6.00
  -2   6  -5  125.89    7.70
  -2   6  -5  131.39    7.30
   2  -6   5  125.19   16.40
   2  -6   5  135.09    6.70
   2  -6   5  125.19    7.00
   2   6   6   20.00    2.20
   2   6   6   26.90    8.40
   2   6   6   19.00    2.20
  -2   6  -6   15.80    2.80
  -2   6  -6   14.40    3.30
   2  -6   6   19.60    3.20
   2  -6   6   26.50    8.80
   2  -6   6   22.90    2.80
  -2   6  -7  266.37   14.70
  -2   6  -7  226.08   37.60
   2   6   7  274.27    9.00
   2   6   7  268.17    9.10
   2   6   7  270.87   20.50
   2   6   7  273.87    8.90
  -2   6  -7  279.27   12.40
   2  -6   7  277.57   11.20
   2  -6   7  272.27   11.00
   2   6   8   40.10    2.60
  -2   6  -8   40.30    4.80
   2   6   8   34.50    2.80
  -2   6  -8   33.10    4.00
   2   6   8   42.70    3.00
   2  -6   8   38.10    3.90
   2  -6   8   39.90   10.80
   2  -6   8   41.60    3.90
   2   6   9   18.50    1.70
  -2   6  -9   25.40    4.30
  -2   6  -9   23.60    3.90
  -2   6  -9   14.30    5.90
   2  -6   9   15.20    6.60
   2  -6   9   27.50    3.40
   2  -6   9   21.00    3.50
  -2   6 -10    2.40    1.80
   2   6  10   -0.10    0.70
   2   6  10   -1.20    2.70
  -2  -6 -10    2.80    3.30
   2  -6  10    0.40    1.10
   2  -6  10   10.30    5.60
   2  -6  10    0.80    1.40
  -2   6 -11    4.80    1.90
   2   6  11    5.80    5.10
  -2   6 -11   13.10    3.80
   2  -6  11    7.00    2.30
   2  -6  11    4.60    1.60
  -2  -6 -11    8.20    4.50
  -2   6 -12   22.10    4.30
  -2   6 -12   12.80    3.10
   2  -6  12   14.40    2.80
   2  -6  12    8.70    7.30
   2  -6  12   15.80    3.50
  -2   6 -13    0.30    1.60
  -2   6 -13   -2.10    0.90
   2  -6  13    3.00    1.30
   2  -6  13   -0.90    1.00
   2  -6  13    3.90    8.50
  -2   6 -14   28.00    4.80
   2  -6  14   25.20    3.20
   2  -6  14   21.50    4.10
  -2   6 -15   27.40    4.70
   2  -6  15   18.30    3.70
  -2   6 -16   42.80    5.10
   2  -6  16   53.59    6.10
  -2   6 -17   -2.60    1.60
   2  -6  17    1.30    1.60
  -2   6 -18    1.60    2.10
   2  -6  18    2.30    2.20
   2  -6  19   -1.90    1.60
  -2   6 -20   -3.90    1.90
   2   7 -21    4.10    2.30
   2   7 -21   -2.50    1.80
   2   7 -20   -3.80    1.80
   2   7 -19    5.00    2.70
   2   7 -19    3.00    2.30
  -2  -7  19    1.30    2.00
   2   7 -18   -2.60    1.40
   2   7 -18    1.70    2.10
  -2  -7  18    3.00    2.00
   2   7 -17    1.40    1.60
   2   7 -17    7.10    2.80
  -2  -7  17    2.00    2.30
   2   7 -16   93.19    7.90
   2   7 -16   69.79    7.00
  -2  -7  16   73.09    7.10
   2   7 -15   12.40    3.40
   2   7 -15    7.00    2.70
  -2  -7  15    7.60    2.70
   2   7 -14   -0.30    1.30
  -2  -7  14    2.70    1.60
   2   7 -13    4.20    1.80
  -2   7  13    4.20    3.90
   2   7 -13    2.30    1.80
  -2  -7  13    2.10    1.60
  -2  -7  13    0.60    4.90
   2   7 -12  188.88   11.00
   2   7 -12  190.38   11.10
  -2  -7  12  179.38   10.30
  -2  -7  12  134.99   27.60
   2   7 -11   -0.50    1.30
   2   7 -11    1.90    1.50
   2  -7 -11   -0.80    0.70
  -2  -7  11    0.30    1.20
   2   7 -10    3.20    1.80
  -2   7  10    4.90    3.40
   2   7 -10    9.30    2.90
  -2  -7  10    5.20    4.50
  -2  -7  10    3.40    1.60
   2  -7 -10    3.30    1.30
  -2   7   9   17.50    2.90
   2   7  -9   18.90    3.70
  -2   7   9   18.30    1.90
   2   7  -9   20.10    3.90
  -2  -7   9   10.10    6.30
  -2  -7   9   21.20    5.30
   2  -7  -9   17.40    2.90
   2   7  -8  158.18    9.30
  -2   7   8  136.79    5.00
  -2   7   8  148.29    5.90
   2   7  -8  155.68    9.40
  -2   7   8  142.99    5.50
  -2   7   8  149.19    5.50
   2  -7  -8  142.99    7.20
  -2  -7   8  144.39    8.30
   2   7  -7   89.69    6.90
   2   7  -7   75.39    6.30
  -2   7   7   71.39    3.60
  -2   7   7   74.29    4.10
  -2   7   7   82.79    4.30
  -2  -7   7   75.29    5.80
   2  -7  -7   86.19    5.40
  -2   7   6   -1.10    0.70
  -2   7   6   -2.70    2.00
  -2   7   6   -0.30    0.80
   2   7  -6    1.60    1.20
  -2  -7   6    1.20    1.10
   2  -7  -6    0.80    0.70
  -2  -7   6    0.20    1.10
   2   7  -5   96.69    6.90
  -2   7   5   87.99    5.20
   2   7  -5   82.09    6.50
  -2   7   5   48.40   21.60
   2   7  -5   85.79   14.10
  -2   7   5   90.29    4.90
   2  -7  -5   83.99    5.50
  -2  -7   5   80.39    5.80
  -2  -7   5   83.49    5.80
  -2   7   4 1071.09   27.10
  -2   7   4 1059.39   27.90
   2   7  -4 1121.29   30.90
   2   7  -4 1049.00   30.60
   2   7  -4 1060.49   53.49
  -2  -7   4 1067.39   29.00
   2  -7  -4 1080.09   26.60
   2  -7  -4 1083.69   28.50
  -2  -7   4 1114.79   29.60
   2   7  -3   67.89    5.50
  -2   7   3   74.59   12.30
   2   7  -3   52.59   11.30
   2   7  -3   67.79    5.80
   2   7  -3   78.29   13.00
  -2   7   3   75.69    5.30
  -2   7   3   79.89    4.90
   2  -7  -3   75.39    4.30
   2  -7  -3   75.99    5.30
  -2  -7   3   68.29    5.20
  -2   7   2   -2.00    2.20
  -2   7   2    1.90    0.90
   2   7  -2   -0.50    1.90
  -2   7   2    0.10    1.20
   2   7  -2    1.80    1.20
   2   7  -2    0.80    1.00
   2  -7  -2   -0.20    0.70
  -2  -7   2    0.40    0.80
  -2  -7   2    0.50    1.00
   2  -7  -2   -0.30    0.80
  -2   7   1   25.30    2.90
   2   7  -1   22.60    3.80
  -2   7   1   20.80    3.40
   2   7  -1   21.90    3.60
   2   7  -1   27.40    9.30
  -2   7   1   26.40    9.70
  -2  -7   1   25.80    3.10
   2  -7  -1   30.60    2.90
   2  -7  -1   24.10    3.00
  -2  -7   1   22.10    3.00
  -2   7   0   -3.40    2.90
   2   7   0   -0.50    0.80
  -2   7   0    0.30    0.70
  -2   7   0    1.00    0.90
   2   7   0    4.10    4.60
   2   7   0   -0.10    3.00
   2  -7   0    2.40    3.30
   2  -7   0    0.80    1.00
  -2  -7   0    0.60    0.70
   2  -7   0    0.20    0.70
  -2  -7   0    1.00    1.10
  -2   7  -1  206.78   10.10
  -2   7  -1  213.18    9.30
   2   7   1  176.28   21.60
   2   7   1  203.58   20.60
   2   7   1  190.38    9.20
   2   7   1  203.38    9.40
  -2  -7  -1  195.48    8.90
   2  -7   1  199.58    7.90
   2  -7   1  182.38    9.00
   2   7   2   41.00   10.30
   2   7   2   29.00    9.20
   2   7   2   37.90    3.90
  -2   7  -2   43.20    4.50
  -2   7  -2   46.90   11.60
  -2   7  -2   34.70    3.70
   2  -7   2   46.90   11.90
  -2  -7  -2   41.30    3.90
   2  -7   2   39.40    3.90
   2  -7   2   32.70    3.10
  -2   7  -3    3.00    1.30
  -2   7  -3    2.80    1.30
  -2   7  -3   -1.00    2.20
   2  -7   3    1.60    1.10
   2  -7   3    3.80    4.40
   2   7   4   13.40    2.50
  -2   7  -4    4.80    3.90
  -2   7  -4    9.10    2.40
  -2   7  -4   13.60    3.50
   2  -7   4   11.00    3.00
   2  -7   4   10.90    2.20
   2  -7   4   15.30    8.50
  -2   7  -5   50.39    5.20
  -2   7  -5   30.70   10.60
   2   7   5   49.60    3.90
  -2   7  -5   46.50    6.00
   2  -7   5   51.79    4.70
   2  -7   5   49.20    4.10
   2   7   6   15.30    2.60
  -2   7  -6   13.10    3.20
  -2   7  -6   11.70    2.50
   2  -7   6   12.80    2.60
   2  -7   6   16.20    3.10
  -2   7  -7   46.80    5.20
   2   7   7   45.30    3.50
  -2   7  -7   39.10   11.30
  -2   7  -7   55.69    5.20
   2  -7   7   54.69    4.90
   2  -7   7   44.00    4.20
  -2   7  -8   94.99    7.40
   2   7   8   86.39   13.20
  -2   7  -8   92.89    6.80
   2   7   8   79.89    6.20
   2   7   8   87.69    4.60
   2   7   8  106.39   14.00
   2  -7   8   89.99    6.40
   2  -7   8   98.19    6.50
  -2   7  -9   65.59    6.30
  -2   7  -9   61.59    5.70
   2   7   9   63.79    3.50
   2  -7   9   59.69    9.50
   2  -7   9   60.89    5.30
  -2   7 -10   67.49    6.50
  -2   7 -10   62.29    5.90
   2  -7  10   69.09    5.80
   2  -7  10   64.59    5.40
  -2   7 -11   66.49    6.20
  -2   7 -11   74.19    6.90
   2  -7  11   69.69    6.20
   2  -7  11   70.99    5.70
  -2   7 -12  122.99    9.10
  -2   7 -12  124.69    8.80
   2   7  12  121.19   15.00
   2  -7  12  130.59    7.80
   2  -7  12  141.39    9.00
  -2   7 -13   13.30    3.60
  -2   7 -13   11.60    3.20
   2  -7  13    8.30    2.90
   2  -7  13   12.40    2.60
  -2   7 -14   -0.50    1.30
  -2   7 -14    2.00    1.90
   2  -7  14   -0.30    1.20
   2  -7  14    1.80    1.20
  -2   7 -15   12.90    3.50
  -2   7 -15    5.00    2.60
   2  -7  15    3.50    2.10
  -2   7 -16   14.90    4.00
  -2   7 -16   15.40    4.00
   2  -7  16    8.90    2.70
  -2   7 -17   13.60    3.30
   2  -7  17   10.70    3.30
  -2   7 -18   60.39    6.70
   2   7  18   82.89   13.70
  -2   7 -18   55.59    6.80
   2  -7  18   70.99    7.60
  -2   7 -19   60.49    7.40
  -2   7 -19   61.99    7.10
   2  -7  19   55.39    7.10
   2   8 -20    6.30    3.20
   2   8 -20    4.10    3.10
  -2  -8  20    6.60    3.10
   2   8 -19    1.10    2.30
   2   8 -19   -3.50    1.60
  -2  -8  19    1.20    1.50
   2   8 -18   41.40    6.60
   2   8 -18   28.90    5.10
  -2  -8  18   38.80    6.40
   2   8 -17  115.19    9.20
   2   8 -17  112.79   12.70
  -2  -8  17  116.29    9.60
   2   8 -16   -0.80    1.80
   2   8 -16    1.30    1.80
  -2  -8  16    0.10    1.80
   2   8 -15   67.09    7.00
   2   8 -15   75.89    7.60
  -2  -8  15   65.09    6.80
   2   8 -14    5.50    2.80
   2   8 -14    9.50    2.80
  -2  -8  14    4.50    2.40
   2   8 -13   11.30    3.50
   2   8 -13   10.30    3.20
  -2  -8  13   16.30    3.80
   2   8 -12    2.70    2.20
   2   8 -12    7.30    2.20
  -2  -8  12    9.00    2.50
   2   8 -11    0.70    1.40
  -2   8  11   -3.60    2.80
   2   8 -11   -1.70    1.30
   2  -8 -11    1.30    1.00
  -2  -8  11    1.80    1.60
   2   8 -10   26.80   11.30
   2   8 -10   39.50    6.30
   2   8 -10   42.50    5.20
  -2   8  10   33.50    2.60
  -2   8  10   27.80    2.30
   2  -8 -10   37.80    3.80
  -2  -8  10   35.20    4.20
   2   8  -9   66.89    6.40
  -2   8   9   87.59    5.30
   2   8  -9   69.09    6.80
   2   8  -9   68.99   15.30
  -2   8   9   83.39    3.80
  -2  -8   9   77.89    6.50
   2  -8  -9   76.29    5.50
  -2   8   8  337.87   10.30
   2   8  -8  335.57   31.30
   2   8  -8  337.97   30.10
   2   8  -8  322.77   14.90
  -2   8   8  325.77   10.70
  -2   8   8  299.07   35.10
  -2   8   8  337.37   10.60
  -2   8   8  314.27   12.30
   2   8  -8  346.87   15.60
   2  -8  -8  338.67   12.90
  -2  -8   8  341.77   14.10
  -2   8   7    5.10    1.40
  -2   8   7    6.40    4.00
  -2   8   7    3.20    1.20
   2   8  -7    6.00    6.20
   2   8  -7    0.10    1.20
   2   8  -7    1.70    1.60
   2   8  -7   17.20    7.00
  -2   8   7    2.90    1.00
   2  -8  -7    4.10    1.60
  -2  -8   7    2.00    1.60
   2   8  -6   13.30    3.00
   2   8  -6   12.80    3.00
  -2   8   6   17.50    2.70
   2   8  -6    6.30    6.40
  -2   8   6   18.00    2.70
   2  -8  -6   22.30    2.90
   2  -8  -6   17.40    2.80
  -2  -8   6   11.80    2.80
  -2   8   5    2.00    1.20
   2   8  -5    4.10    4.30
  -2   8   5    2.10    1.10
   2   8  -5   -0.60    1.10
   2   8  -5    0.40    1.60
  -2  -8   5    1.60    1.20
   2  -8  -5   -0.90    0.90
   2  -8  -5    0.60    1.00
   2   8  -4    1.20    1.40
  -2   8   4   -0.80    0.90
   2   8  -4   -1.90    3.80
   2   8  -4    1.50    1.30
   2   8  -4    4.40    4.20
  -2   8   4    0.40    0.90
   2  -8  -4   -0.10    1.00
  -2  -8   4    1.00    1.20
   2  -8  -4    0.40    1.00
   2   8  -3   54.09    5.40
  -2   8   3   64.19   14.40
  -2   8   3   53.39    4.30
   2   8  -3   67.29    6.10
  -2   8   3   56.69   12.90
   2   8  -3   68.89   16.00
  -2   8   3   46.30    4.60
   2  -8  -3   50.29    4.70
   2  -8  -3   57.69    4.10
  -2  -8   3   57.49    5.10
  -2  -8   3   59.79    5.10
  -2   8   2   89.09   13.50
  -2   8   2   83.49   13.90
  -2   8   2   95.89    5.90
   2   8  -2   63.49   13.10
   2   8  -2   90.09    6.70
   2   8  -2  110.89   17.10
   2   8  -2   95.09    7.00
  -2   8   2   96.99    6.70
   2  -8  -2   85.29    6.70
   2  -8  -2   88.29    5.10
  -2  -8   2   95.39    6.30
  -2   8   1   65.09   19.10
   2   8  -1   48.30   11.40
  -2   8   1   78.19    6.10
  -2   8   1   73.89    5.30
   2   8  -1   74.09    5.90
   2   8  -1   73.29    6.00
   2  -8  -1   69.89    6.40
  -2  -8   1   78.09    5.70
   2  -8  -1   63.99    4.40
  -2   8   0   57.49    4.70
  -2   8   0   42.40   10.40
   2   8   0   50.99   13.40
   2   8   0   46.00    4.70
   2   8   0   52.59    5.00
  -2   8   0   43.90    6.80
   2  -8   0   52.09    3.90
   2  -8   0   54.39    5.00
  -2  -8   0   52.09    4.70
   2   8   1  221.28   10.60
  -2   8  -1  224.88   10.40
  -2   8  -1  236.38   11.50
  -2   8  -1  240.78   23.60
   2   8   1  223.18   23.50
   2   8   1  223.38   23.40
  -2  -8  -1  232.88   10.30
   2  -8   1  228.78   23.80
   2  -8   1  217.78    8.90
   2  -8   1  231.48   10.80
   2   8   2  148.99   18.20
   2   8   2  125.29   17.20
   2   8   2  135.29    8.00
  -2   8  -2  132.49    8.60
  -2   8  -2  133.89    7.90
  -2   8  -2  111.19   16.60
   2   8   2  135.59    7.90
   2  -8   2  144.49    7.00
   2  -8   2  134.39    8.00
  -2  -8  -2  132.49    7.50
   2  -8   2  120.49   17.60
  -2   8  -3    2.00    4.10
   2   8   3    8.40    2.20
  -2   8  -3    9.00    2.40
   2   8   3    6.20    5.80
   2   8   3    9.80    4.60
   2   8   3    6.10    2.00
  -2   8  -3    5.40    2.40
   2  -8   3   16.00    7.10
   2  -8   3    6.10    1.70
   2  -8   3    7.30    2.30
  -2  -8  -3    4.40    1.90
   2   8   4   15.20    7.10
  -2   8  -4    7.50    4.70
  -2   8  -4   12.50    3.30
   2   8   4   14.20    6.70
  -2   8  -4   17.00    3.30
   2   8   4   15.60    2.80
   2  -8   4   18.60    3.40
   2  -8   4    6.40    6.00
   2  -8   4   20.80    3.20
   2   8   5  132.49   17.40
   2   8   5  109.69    6.40
  -2   8  -5  114.99    7.60
  -2   8  -5  116.59    8.50
   2  -8   5  104.19    6.40
   2  -8   5   98.39   16.60
   2  -8   5  120.19    7.50
  -2   8  -6   36.80    5.70
   2   8   6   46.00    4.00
  -2   8  -6   38.10    4.50
   2  -8   6   44.50    4.20
   2  -8   6   33.10   10.90
   2  -8   6   43.60    4.50
  -2   8  -7   17.70    4.00
  -2   8  -7   17.70    3.50
   2   8   7   21.00    2.70
   2  -8   7   10.10    8.10
   2  -8   7   11.40    2.70
   2  -8   7   14.40    2.90
  -2   8  -8    0.60    1.80
  -2   8  -8    1.50    1.60
   2   8   8    2.30    1.00
   2  -8   8    0.80    1.30
   2  -8   8    1.50    1.40
   2  -8   8    9.00    5.00
  -2   8  -9    4.60    2.10
  -2   8  -9    2.30    3.50
  -2   8  -9    4.00    2.30
   2   8   9    6.20    4.70
   2   8   9    4.20    1.30
   2  -8   9    7.90    2.70
   2  -8   9    6.00    2.10
   2  -8   9   19.60    7.80
  -2   8 -10  130.79    9.50
  -2   8 -10  128.49    8.90
   2  -8  10  135.39    8.40
   2  -8  10  131.29    8.40
  -2   8 -11    5.00    2.50
   2  -8  11   11.00    6.70
  -2   8 -12   -0.70    1.70
   2  -8  12    0.30    1.10
   2  -8  12    3.30    1.70
  -2   8 -13   27.20    5.00
  -2   8 -13   26.80    5.00
   2  -8  13   22.00    3.80
   2  -8  13   19.20    4.10
   2  -8  13    8.00    7.70
  -2   8 -14    5.80    2.20
  -2   8 -14    7.70    2.70
   2  -8  14   12.40    3.30
  -2   8 -15   10.50    3.00
  -2   8 -15    8.30    3.40
   2  -8  15   12.80    3.30
  -2   8 -16    4.50    1.90
  -2   8 -16    3.60    2.70
   2  -8  16   12.80    3.30
  -2   8 -17   16.50    4.60
  -2   8 -17   19.70    4.00
   2  -8  17   21.10    4.10
  -2   8 -18    7.10    2.90
  -2   8 -18    3.20    2.10
   2   9 -18    5.20    3.00
   2   9 -18    8.30    3.60
   2   9 -17   13.80    3.70
   2   9 -17   12.80    3.80
  -2  -9  17   21.20    4.60
   2   9 -16   10.80    3.30
  -2   9  16    3.10    6.70
   2   9 -16   18.10    4.50
  -2  -9  16   13.70    3.90
   2   9 -15   -0.60    1.70
   2   9 -15   -1.00    1.30
   2   9 -15   -3.90    9.70
  -2  -9  15    0.70    1.60
   2   9 -14   13.20    4.50
   2   9 -14   11.70   10.20
   2   9 -14   13.80    3.80
  -2  -9  14    6.00    4.30
   2   9 -13    2.50    2.20
   2   9 -13   10.50    3.30
  -2  -9  13    5.60    2.30
   2   9 -12   29.20    5.10
   2   9 -12   31.50    5.90
  -2  -9  12   22.40    4.30
   2   9 -11   26.70    6.60
   2   9 -11   17.10    4.00
   2   9 -11   11.40    8.70
  -2  -9  11   18.60    3.70
  -2   9  10   19.40    2.50
   2   9 -10   18.90    9.10
   2   9 -10   12.00    3.50
   2   9 -10   19.30    4.10
  -2   9  10   17.70    2.10
   2  -9 -10   15.20    2.90
  -2  -9  10   21.50    4.10
   2   9  -9   42.30   13.00
  -2   9   9   28.00    2.70
   2   9  -9   26.70    5.30
  -2   9   9   28.30    2.70
  -2   9   9   26.50    2.60
   2   9  -9   11.70    9.10
   2   9  -9   37.70    5.00
   2  -9  -9   27.20    3.40
  -2  -9   9   22.30    4.10
  -2   9   8   44.00   11.50
   2   9  -8   39.30    5.00
  -2   9   8   31.80    3.10
   2   9  -8   43.10    5.20
  -2   9   8   35.50    3.20
  -2  -9   8   41.20    4.60
   2  -9  -8   41.40    4.20
   2   9  -7    8.30    2.90
  -2   9   7   10.60    2.00
   2   9  -7   11.40    8.20
   2   9  -7    7.70    2.90
  -2   9   7   13.20    2.40
   2  -9  -7    6.40    1.90
   2  -9  -7    9.70    2.60
  -2  -9   7    8.50    2.40
   2   9  -6  130.09    9.40
   2   9  -6  122.79   19.50
  -2   9   6  139.19    6.90
  -2   9   6  125.49    6.90
   2   9  -6  131.99    9.20
  -2  -9   6  135.09    8.40
   2  -9  -6  132.29    8.00
   2  -9  -6  127.29    6.80
   2   9  -5   83.89    7.10
  -2   9   5   77.19    5.20
  -2   9   5   69.89    5.50
  -2   9   5   83.79   14.20
  -2   9   5   50.29   21.50
   2   9  -5   61.29    6.60
   2  -9  -5   84.99    5.30
   2  -9  -5   81.09    6.20
  -2  -9   5   71.69    6.40
  -2   9   4  159.28   20.00
   2   9  -4  141.79    9.20
  -2   9   4  148.89    8.60
  -2   9   4  139.89    7.40
   2   9  -4  129.79    9.10
   2  -9  -4  138.99    7.00
  -2  -9   4  140.99    8.40
   2  -9  -4  136.39    8.30
   2   9  -3    8.80    5.20
  -2   9   3    5.30    2.00
   2   9  -3    5.50    2.50
   2   9  -3    6.50    2.10
  -2   9   3    5.20    1.80
  -2   9   3    7.30    5.40
  -2   9   3    8.20    5.40
  -2  -9   3    4.80    2.10
   2  -9  -3    6.50    1.90
   2  -9  -3    5.10    1.90
  -2   9   2   23.90    4.00
  -2   9   2    6.40    5.70
   2   9  -2   12.90    3.50
  -2   9   2   19.80    3.40
   2   9  -2   10.20    7.70
   2   9  -2   20.90    4.20
   2  -9  -2   17.30    3.40
   2  -9  -2   21.30    2.70
  -2  -9   2   20.10    3.60
   2   9  -1   84.09    6.80
   2   9  -1   68.19   15.10
   2   9  -1   85.59   17.90
  -2   9   1   85.89    6.80
  -2   9   1   86.59    6.20
   2   9  -1   87.29    7.00
  -2   9   1   90.09   15.30
   2  -9  -1   86.19    6.60
  -2  -9   1   95.39    6.60
   2  -9  -1   87.49    5.40
   2   9   0   67.69   15.70
  -2   9   0   58.59    5.80
   2   9   0   42.20    5.00
  -2   9   0   60.49   15.80
   2   9   0   45.80   12.80
  -2   9   0   45.90    5.70
   2   9   0   47.20    5.00
   2  -9   0   47.80    4.90
   2  -9   0   52.69    4.20
  -2  -9   0   60.09    5.20
  -2   9  -1   45.00   11.50
   2   9   1   59.39    5.70
   2   9   1   85.89   18.20
  -2   9  -1   57.09    5.10
   2   9   1   59.89    6.70
  -2   9  -1   61.19    6.10
  -2  -9  -1   63.69    5.40
   2  -9   1   55.89    4.40
   2  -9   1   57.99    5.50
  -2   9  -2   99.79    7.00
   2   9   2   72.79   15.70
   2   9   2   95.59    7.00
   2   9   2  102.09    7.10
  -2   9  -2  108.99    8.00
   2  -9   2   99.09    6.00
   2  -9   2   85.09   17.70
   2  -9   2   99.59    7.20
  -2  -9  -2  100.39    6.80
  -2   9  -3   -1.00    1.00
   2   9   3    0.40    1.10
   2   9   3   -1.30    4.70
  -2   9  -3   -1.50    1.00
   2   9   3    0.20    1.40
   2  -9   3   -1.50    0.90
  -2  -9  -3    0.50    1.30
   2  -9   3   -0.50    0.90
   2  -9   3    8.70    5.50
  -2   9  -4    3.70    2.00
   2   9   4    2.90    5.20
   2   9   4    1.80    1.50
   2   9   4    5.60    1.90
  -2   9  -4    3.60    1.90
  -2  -9  -4    2.80    1.80
   2  -9   4    1.60    1.70
   2  -9   4    1.90    1.30
   2  -9   4   -3.10    4.30
   2   9   5   45.20   12.60
   2   9   5   41.60   11.50
   2   9   5   54.59    4.90
  -2   9  -5   57.49    5.70
  -2   9  -5   56.99    6.40
   2   9   5   55.19    5.20
   2  -9   5   60.69    5.60
   2  -9   5   57.49    4.80
  -2  -9  -5   58.79    5.30
   2   9   6  118.39    7.40
  -2   9  -6  125.49    8.60
  -2   9  -6  110.09    8.80
   2  -9   6  114.89    7.20
   2  -9   6  116.29    7.90
   2  -9   6  113.69   22.60
  -2   9  -7    7.40    2.50
   2   9   7    2.30    4.60
  -2   9  -7   11.30    3.40
   2   9   7   12.00    2.30
   2  -9   7    5.00    1.90
   2  -9   7   12.80    3.00
  -2   9  -8    1.40    2.00
   2   9   8    1.20    6.00
   2   9   8    0.80    1.00
  -2   9  -8    3.80    2.00
   2  -9   8    0.70    1.50
   2  -9   8    2.90    1.90
  -2   9  -9   54.79    6.10
   2   9   9   58.29    4.00
  -2   9  -9   70.99    7.40
   2  -9   9   63.69    5.60
   2  -9   9   71.79    6.30
   2   9  10    1.20    1.30
  -2   9 -10    3.30    2.50
   2  -9  10    6.40    2.10
   2  -9  10    3.80    2.00
  -2   9 -11   53.89    6.60
  -2   9 -11   62.39    6.30
   2  -9  11   58.69    5.60
   2  -9  11   66.39   15.60
   2  -9  11   63.89    5.90
  -2   9 -12   64.39    8.10
  -2   9 -12   57.49    6.30
   2  -9  12   68.99    6.50
   2  -9  12   57.79    5.80
  -2   9 -13    4.50    2.30
  -2   9 -13    5.40    2.90
   2  -9  13    6.30    2.70
   2  -9  13    5.90    2.40
  -2   9 -14    0.60    2.10
  -2   9 -14    0.30    1.70
   2  -9  14    1.60    1.70
  -2   9 -15    1.80    1.90
  -2   9 -15    1.70    1.70
   2  -9  15    2.10    2.00
  -2   9 -16    3.50    3.00
  -2   9 -16    4.80    2.20
   2  -9  16    4.90    2.80
  -2   9 -17   16.40    4.60
   2  10 -17   44.90    7.40
  -2 -10  17   55.09    6.60
   2  10 -16    1.10    2.50
   2  10 -16    2.50    2.30
  -2 -10  16    0.10    1.50
   2  10 -15    4.90    2.60
   2  10 -15   12.10    3.90
  -2 -10  15    7.20    2.90
   2  10 -14    5.20   11.80
   2  10 -14    2.50    2.60
   2  10 -14   -2.40    1.60
  -2 -10  14    3.70    1.90
   2  10 -13    8.80    3.00
   2  10 -13    7.90    9.80
   2  10 -13   12.70    3.90
  -2 -10  13   21.00    4.40
   2  10 -12   10.20   10.70
   2  10 -12    5.70    2.50
   2  10 -12    3.70    2.70
  -2 -10  12    3.70    2.10
   2  10 -11   19.60    4.50
   2  10 -11   -0.70    9.30
   2  10 -11   20.90    4.90
  -2 -10  11   18.10    3.80
   2  10 -10    2.20    2.00
  -2  10  10    2.70    1.30
   2  10 -10    7.70    3.60
  -2  10  10    4.40    1.50
  -2 -10  10    1.50    1.60
   2  10  -9   27.90    5.60
   2  10  -9   19.00   11.90
   2  10  -9   41.10    6.80
  -2  10   9   26.30    2.90
   2 -10  -9   30.80    3.80
   2 -10  -9   27.30    4.40
  -2 -10   9   33.10    5.10
  -2  10   8    1.20    1.20
  -2  10   8    1.00    1.10
   2  10  -8   -0.60    7.20
   2  10  -8   -0.50    1.30
   2  10  -8   -1.80    1.40
   2 -10  -8    2.40    1.40
   2 -10  -8    0.30    1.10
  -2 -10   8    0.30    1.30
   2  10  -7   26.90    4.90
  -2  10   7   39.40   13.90
  -2  10   7   27.70    5.80
  -2  10   7   29.60    5.20
   2  10  -7   37.10    6.10
   2  10  -7   17.90   11.50
  -2 -10   7   29.90    4.00
   2 -10  -7   27.60    3.50
   2 -10  -7   22.20    4.00
  -2  10   6   20.50    3.20
   2  10  -6   17.30    4.30
   2  10  -6   17.70    4.10
  -2  10   6   15.30    2.90
   2 -10  -6   14.10    3.30
   2 -10  -6   17.70    3.10
  -2 -10   6   14.40    3.20
  -2  10   5   99.79    6.80
  -2  10   5   81.99    5.80
   2  10  -5  101.49   22.90
   2  10  -5   78.59    7.50
   2  10  -5   96.29    7.90
  -2  10   5  104.89   16.90
   2 -10  -5   80.29    6.80
   2 -10  -5   98.29    5.90
  -2 -10   5   86.79    6.70
  -2  10   4   26.50    4.30
  -2  10   4   29.30    3.60
  -2  10   4   46.40   18.80
   2  10  -4   32.60    5.20
   2  10  -4   32.00    5.30
   2  10  -4   27.60   10.10
   2 -10  -4   31.40    3.50
  -2 -10   4   31.70    4.10
   2 -10  -4   39.50    4.60
  -2  10   3   51.79    5.30
   2  10  -3   46.10    5.70
  -2  10   3   46.60    4.50
   2  10  -3   49.60    5.60
  -2 -10   3   52.99    5.20
   2 -10  -3   51.99    4.40
   2 -10  -3   38.60    4.60
  -2  10   2   56.09    5.20
   2  10  -2   60.79    6.30
   2  10  -2   44.20   13.70
   2  10  -2   67.29    6.30
  -2  10   2   54.89    5.60
   2 -10  -2   54.29    4.50
   2 -10  -2   49.50    5.30
  -2 -10   2   59.79    6.40
   2  10  -1   44.40    5.30
   2  10  -1   42.40   16.60
  -2  10   1   43.20    4.50
  -2  10   1   32.00    5.00
   2  10  -1   39.60    5.20
   2 -10  -1   42.90    3.90
  -2 -10   1   40.30    4.50
   2 -10  -1   44.60    4.90
   2  10   0   74.89    6.60
  -2  10   0   65.29   17.60
   2  10   0   77.09    6.90
  -2  10   0   77.59    6.90
  -2  10   0   77.39    6.20
   2  10   0   78.29   16.00
   2 -10   0   81.99    6.80
   2 -10   0   74.29    5.30
  -2 -10   0   73.89    6.10
  -2  10  -1   55.29    6.10
  -2  10  -1   55.69    5.50
   2  10   1   65.29    6.00
  -2  10  -1   54.29   14.50
   2  10   1   62.69    6.10
   2 -10   1   55.79    4.70
   2 -10   1   57.69    5.80
  -2 -10  -1   59.39    5.50
  -2  10  -2  350.56   16.30
   2  10   2  328.17   14.50
  -2  10  -2  343.97   14.80
   2  10   2  364.56   15.10
   2 -10   2  335.77   12.90
   2 -10   2  320.07   14.80
  -2 -10  -2  340.67   14.10
   2  10   3   77.19    6.40
   2  10   3   90.59    6.80
  -2  10  -3   73.49    7.30
  -2  10  -3   85.59    6.90
  -2 -10  -3   80.89    6.40
   2 -10   3   79.89    6.90
   2 -10   3   86.69    6.00
  -2  10  -4  146.69   10.40
   2  10   4  148.79    9.00
  -2  10  -4  157.88    9.60
   2  10   4  143.19    8.60
   2 -10   4  144.49    8.10
   2 -10   4  142.09    9.40
  -2 -10  -4  149.59    8.90
  -2  10  -5    1.20    1.80
   2  10   5    2.30    1.70
   2  10   5   12.60    7.10
  -2  10  -5   -1.80    1.00
   2  10   5   -1.70    1.10
   2 -10   5   -3.10    6.00
   2 -10   5    2.00    1.40
  -2 -10  -5    0.90    1.60
  -2  10  -6   37.70    5.00
   2  10   6   35.90    4.10
   2  10   6   37.30    4.40
   2  10   6   49.60   15.10
  -2  10  -6   47.40    6.00
   2 -10   6   30.10   12.40
   2 -10   6   44.80    5.20
   2 -10   6   43.60    4.50
  -2 -10  -6   39.10    4.90
   2  10   7   93.59    6.80
   2  10   7   90.09    6.00
  -2  10  -7  100.09    8.00
  -2  10  -7   97.49    8.80
   2 -10   7  103.09    7.20
   2 -10   7   93.29    7.50
   2  10   8    4.40    1.50
   2 -10   8    3.50    2.00
   2 -10   8    7.10    2.50
   2 -10   8    0.60    9.20
   2  10   9   13.60    3.10
   2  10   9   18.20    2.60
  -2  10  -9   16.30    4.10
  -2  10  -9    9.20    3.20
   2 -10   9   16.10    6.20
   2 -10   9   15.90    3.20
  -2  10 -10   -1.90    1.60
   2  10  10    2.90    1.20
  -2  10 -10    3.60    2.10
   2  10  10    1.20    1.60
   2 -10  10    3.00    1.90
   2 -10  10    2.40    1.60
  -2  10 -11   30.90    5.20
  -2  10 -11   31.20    6.20
   2 -10  11   28.40    4.70
   2 -10  11   36.10    4.50
  -2  10 -12   48.50    5.90
  -2  10 -12   31.20    6.00
   2 -10  12   31.00    5.00
   2 -10  12   42.40    5.00
  -2  10 -13   90.39    8.30
  -2  10 -13   92.19    9.40
   2 -10  13   96.69    8.20
  -2  10 -14   34.30    6.60
  -2  10 -14   29.50    5.40
   2 -10  14   25.50    4.80
  -2  10 -15    6.30    2.60
  -2  10 -15    4.00    2.00
   2 -10  15   -0.10    1.60
   2  11 -15   11.70    4.20
   2  11 -15   19.60    5.20
   2  11 -14    1.80    2.70
   2  11 -14    1.60    1.90
  -2 -11  14   -0.20    1.60
   2  11 -13    0.20    1.80
   2  11 -13    3.40    2.20
  -2 -11  13    5.40    2.00
   2  11 -12   12.00    3.80
   2  11 -12   28.50    5.20
  -2 -11  12   21.00    4.60
   2  11 -11   39.90    6.70
   2  11 -11   46.30    7.60
   2 -11 -11   46.80    4.80
   2  11 -10   12.00    3.70
  -2  11  10   20.20    2.70
   2  11 -10    7.90   11.50
   2  11 -10   14.10    3.90
   2 -11 -10   13.30    3.00
  -2 -11  10   16.80    4.10
   2  11  -9   24.90    5.40
   2  11  -9   17.80    9.30
   2  11  -9   13.80    3.90
  -2  11   9   19.80    2.80
   2 -11  -9   27.00    3.50
  -2 -11   9   20.90    4.20
  -2  11   8    7.20    2.40
   2  11  -8    8.00    3.00
   2  11  -8    4.00    2.20
   2  11  -8   10.90    9.20
   2 -11  -8    2.50    1.70
   2 -11  -8    5.40    2.00
  -2 -11   8    6.30    2.30
   2  11  -7   -1.00    7.70
  -2  11   7    2.80    1.70
   2  11  -7   -1.00    1.60
   2  11  -7    4.60    2.80
  -2  11   7    5.00    1.90
   2 -11  -7    3.10    1.70
  -2 -11   7    5.40    2.60
   2 -11  -7    1.20    1.40
   2  11  -6    0.30    1.60
  -2  11   6    2.30    1.50
  -2  11   6   -0.80    1.00
   2 -11  -6   -1.70    1.40
   2 -11  -6    3.40    1.90
  -2 -11   6   -1.00    1.20
   2  11  -5   21.30    4.40
  -2  11   5   16.50    3.30
   2  11  -5    8.60    3.30
   2 -11  -5   13.10    3.00
   2 -11  -5   19.70    3.20
  -2 -11   5   19.10    3.70
   2  11  -4   17.70    4.20
  -2  11   4   15.60    9.40
  -2  11   4   15.60    3.10
  -2  11   4   15.60    3.40
   2  11  -4   15.50    4.20
  -2 -11   4   14.40    3.30
   2 -11  -4   15.30    2.90
   2 -11  -4   13.50    3.40
  -2  11   3    5.70    9.00
  -2  11   3   19.30    4.00
   2  11  -3   16.10    3.80
  -2  11   3   13.40   10.40
   2  11  -3   18.10    4.50
  -2  11   3   20.20    3.70
   2 -11  -3   21.10    4.10
  -2 -11   3   17.90    3.80
   2 -11  -3   24.90    3.20
   2  11  -2   18.10    8.90
  -2  11   2   17.20    9.90
   2  11  -2   21.20    4.30
  -2  11   2   23.40    3.90
  -2  11   2   18.60    3.90
   2  11  -2   34.50    5.50
  -2  11   2   13.70    8.50
   2 -11  -2   23.50    3.50
   2 -11  -2   18.60    4.00
  -2 -11   2   21.30    3.90
   2  11  -1   13.30    3.70
   2  11  -1   15.70    8.80
  -2  11   1   21.70   11.50
   2  11  -1   13.60    3.60
  -2  11   1   14.40    3.20
  -2  11   1   12.00    3.00
   2 -11  -1   12.80    2.60
  -2 -11   1   14.50    3.50
   2  11   0    2.60    8.20
  -2  11   0   -0.80    1.40
   2  11   0   -1.20    1.30
  -2  11   0   -3.00    5.30
   2  11   0   -3.10    1.20
  -2  11   0   -2.60    1.20
   2 -11   0    0.30    1.60
   2 -11   0   -1.30    1.10
  -2 -11   0    3.40    1.60
   2  11   1    1.00    1.70
   2  11   1   -0.70    6.30
   2  11   1   -2.40    1.30
  -2  11  -1    0.10    1.50
  -2  11  -1   -2.50    1.10
  -2  11  -1   -4.70    6.70
   2 -11   1   -1.60    1.30
   2 -11   1   -0.70    1.00
  -2 -11  -1   -2.30    1.10
   2  11   2    7.10    5.80
  -2  11  -2    5.10    9.10
  -2  11  -2    3.60    2.20
  -2  11  -2    2.00    2.10
   2  11   2    1.60    1.80
   2  11   2    1.20    1.60
   2  11   2    0.20    7.60
   2 -11   2    3.70    2.20
  -2 -11  -2    4.20    1.90
   2 -11   2    2.40    1.60
   2  11   3    2.20    6.20
   2  11   3   -0.50    1.10
  -2  11  -3   -1.40    1.80
  -2  11  -3   -0.40    1.70
   2  11   3    0.30    1.50
  -2 -11  -3    0.50    1.70
   2 -11   3    1.60    1.70
  -2  11  -4   33.30    8.50
  -2  11  -4   42.10    5.30
   2  11   4   45.30    5.20
   2  11   4   29.10   13.90
   2  11   4   49.00    5.10
   2 -11   4   40.90    5.20
   2 -11   4   41.50    4.30
  -2 -11  -4   38.10    4.70
  -2  11  -5   24.60    4.60
   2  11   5   21.80    3.80
   2  11   5   22.60    3.90
  -2  11  -5   21.40    4.50
   2 -11   5   24.70    4.20
  -2 -11  -5   24.80    4.40
   2 -11   5   26.60    4.30
   2  11   6   92.09    6.60
  -2  11  -6   92.39    8.70
  -2  11  -6   78.39    7.30
   2 -11   6   85.79    6.70
  -2 -11  -6   91.69    7.20
   2 -11   6   88.29    7.60
  -2  11  -7   51.49    6.00
   2  11   7   44.60    4.60
  -2  11  -7   42.70    7.20
  -2 -11  -7   47.00    5.40
   2 -11   7   54.59    5.30
   2 -11   7   50.29    5.90
  -2  11  -8    4.50    6.00
  -2  11  -8   -0.70    1.60
  -2  11  -8    0.60    2.00
   2 -11   8    0.10    6.90
   2 -11   8   -0.20    1.40
  -2 -11  -8    1.10    1.70
   2 -11   8    1.70    1.70
  -2  11  -9   14.80    4.30
  -2  11  -9   13.20    3.70
   2  11   9   14.90    2.50
   2 -11   9    8.70   11.80
   2 -11   9   17.50    3.90
   2 -11   9   12.00    3.30
  -2  11 -10    2.90    2.10
  -2  11 -10   -1.50    1.80
   2 -11  10    2.40    1.70
   2 -11  10   -2.00    1.70
   2 -11  10    1.50   12.80
  -2  11 -11   21.80    4.60
  -2  11 -11   19.50    5.10
   2 -11  11   22.50    4.50
   2 -11  11   20.00    4.10
  -2  11 -12    7.00    2.70
  -2  11 -12   13.40    4.20
   2 -11  12    3.90    2.40
  -2  11 -13   24.40    4.80
  -2  11 -13   14.30    4.50
   2 -11  13   21.60    4.90
   2  12 -12    0.00    2.30
   2  12 -12    3.10    3.00
  -2 -12  12    1.30    1.80
   2  12 -11    3.50    2.50
   2  12 -11   10.80    3.50
  -2 -12  11    5.50    2.70
   2  12 -10    1.30    2.00
   2  12 -10    2.30   10.80
   2  12 -10    0.20    1.70
   2 -12 -10    1.40    2.10
  -2 -12  10    3.70    2.00
   2  12  -9   -2.00    1.70
   2  12  -9   -2.10    1.50
   2 -12  -9    0.30    1.50
  -2 -12   9   -0.20    2.60
   2  12  -8    0.50    1.70
   2  12  -8   -0.70    1.30
   2  12  -8   16.40   10.30
  -2 -12   8   -2.10    1.40
   2 -12  -8   -0.70    1.20
   2  12  -7   -0.20    2.00
   2  12  -7   -0.10    1.80
   2  12  -7   -7.80   12.70
   2 -12  -7    1.00    1.60
   2  12  -6   70.39    7.60
  -2  12   6   56.59    5.30
   2  12  -6   56.59    6.70
  -2 -12   6   64.09    6.30
   2 -12  -6   65.69    6.60
   2 -12  -6   59.59    4.70
   2  12  -5   23.50    4.80
  -2  12   5   19.60    3.70
   2  12  -5   27.10    5.60
   2  12  -5   36.70   15.00
   2 -12  -5   24.80    3.70
   2 -12  -5   16.50    3.60
  -2 -12   5   25.00    4.40
   2  12  -4   24.60   12.30
  -2  12   4   30.60    4.80
   2  12  -4   30.80    5.50
   2 -12  -4   36.20    3.90
   2 -12  -4   36.80    5.90
  -2 -12   4   33.30    5.10
  -2  12   3    7.00    2.70
  -2  12   3   15.60    3.30
   2  12  -3   17.60    4.70
   2  12  -3    6.40   15.70
   2  12  -3   15.60    4.00
  -2 -12   3   14.90    3.50
   2 -12  -3   11.70    3.00
   2 -12  -3   13.40    2.90
  -2  12   2   97.99    8.80
   2  12  -2  120.99    9.70
  -2  12   2  121.89    9.10
   2  12  -2  141.09    9.90
  -2 -12   2  117.89    8.40
   2 -12  -2  112.29    6.90
   2 -12  -2  117.79    9.20
  -2  12   1    2.20    1.80
   2  12  -1    3.50    2.10
   2  12  -1    4.80    2.20
  -2  12   1   11.60    5.60
  -2 -12   1   -2.00    1.70
   2 -12  -1   -0.10    1.80
   2 -12  -1    1.50    1.60
   2  12   0  133.19    9.60
  -2  12   0  131.59    9.00
  -2  12   0  133.89    9.80
   2  12   0  136.89    9.60
   2 -12   0  115.69    9.30
   2 -12   0  135.59    7.70
  -2 -12   0  126.99    8.60
   2  12   1   -1.00    1.70
   2  12   1    0.20    1.40
  -2  12  -1    1.40    1.90
   2  12   1   11.20   10.80
  -2 -12  -1   -1.30    1.70
   2 -12   1    3.80    2.00
  -2  12  -2    2.60    1.90
  -2  12  -2    1.60    2.10
   2  12   2    3.90    2.10
   2  12   2    2.50    2.40
  -2 -12  -2    2.10    1.80
   2 -12   2    2.20    1.60
   2 -12   2    0.60    1.30
  -2  12  -3   18.90    4.90
  -2  12  -3    5.20    2.80
  -2  12  -3    1.20   10.90
   2  12   3    5.40    2.30
   2 -12   3    6.40    2.50
   2 -12   3   13.20    2.80
  -2 -12  -3   15.60    3.60
  -2  12  -4   31.40    5.70
   2  12   4   38.80    4.70
  -2  12  -4   59.69   17.30
  -2  12  -4   28.30    5.00
   2 -12   4   39.00    4.50
  -2 -12  -4   32.10    5.00
   2 -12   4   22.90    4.90
  -2  12  -5   -4.70    9.00
   2  12   5    4.00    1.80
  -2  12  -5    0.10    1.60
  -2  12  -5   -2.20    1.80
   2  12   5    6.50    2.40
   2 -12   5    5.20    2.10
   2 -12   5    0.40    1.30
  -2 -12  -5    0.20    2.00
  -2  12  -6    0.60    1.90
   2  12   6    0.20    1.60
   2  12   6   -1.50    1.70
  -2  12  -6    0.30    1.90
   2 -12   6    0.70    1.20
   2 -12   6    1.60    1.70
  -2 -12  -6    0.80    1.70
  -2  12  -7    6.10    2.70
  -2  12  -7    5.90    2.90
  -2  12  -7   12.30   11.90
   2  12   7    8.10    3.50
   2 -12   7   14.80    3.90
  -2 -12  -7    5.50    2.60
   2 -12   7   10.90    2.60
   2  12   8    3.80    1.80
  -2  12  -8    5.30    2.20
  -2  12  -8   -9.00    8.50
  -2  12  -8   -0.80    1.80
   2 -12   8   -1.10    1.40
  -2 -12  -8    4.90    2.20
   2 -12   8    4.80    2.10
   2  12   9    3.00    1.70
  -2  12  -9   -0.60    1.50
  -2  12  -9   -2.70    1.30
  -2 -12  -9    0.10    1.80
   2 -12   9    0.60    1.40
   2 -12   9   -0.60    1.20
  -2  12 -10    2.30    1.90
  -2  12 -10   -1.80    2.10
  -2 -12 -10   -0.80    2.30
   2 -12  10    7.20    2.70
  -2  12 -11    1.20    2.20
  -2  12 -11    2.40    2.20
   2 -12  11    3.60    2.30
   2  13  -8    6.20    2.80
   2  13  -8   -0.90    2.00
  -2 -13   8   -3.20    1.70
   2  13  -7   19.70    4.70
   2  13  -7   21.50    4.60
  -2 -13   7   22.00    5.20
  -2  13   6   -3.70    1.60
  -2  13   6    2.80    1.80
   2  13  -6    1.50    2.00
   2  13  -6   -1.60    1.30
  -2 -13   6    0.10    1.70
   2  13  -5   10.30    3.30
  -2  13   5   10.20    3.00
  -2  13   5   16.90    3.40
   2  13  -5    5.10    3.40
  -2 -13   5   10.70    3.20
   2  13  -4   28.50    5.20
  -2  13   4   17.50    3.60
   2  13  -4   15.10    4.60
  -2 -13   4   21.30    4.10
   2 -13  -4   15.00    3.20
   2  13  -3   -1.30   20.10
   2  13  -3    0.30    2.10
   2  13  -3   -2.50    1.50
  -2  13   3    0.00    1.70
  -2 -13   3    0.30    1.60
   2 -13  -3   -0.80    1.40
   2  13  -2    0.00    2.10
  -2  13   2    3.50    2.30
  -2 -13   2    2.50    2.00
   2 -13  -2    2.40    1.90
   2 -13  -2    3.60    1.80
   2  13  -1   38.70    6.10
   2  13  -1   43.60    5.80
  -2  13   1   40.20    6.10
   2 -13  -1   35.90    4.10
   2 -13  -1   35.40    6.00
  -2 -13   1   41.60    5.80
  -2  13   0   10.10    4.70
  -2  13   0    6.30    3.10
   2  13   0   11.20    3.40
   2  13   0   10.90    3.30
  -2 -13   0    8.70    2.80
   2 -13   0    6.10    2.30
   2 -13   0    9.00    3.00
  -2  13  -1   30.50    5.50
  -2  13  -1   27.80    4.70
   2  13   1   26.70    7.40
   2  13   1   23.10    4.60
   2 -13   1   24.10    4.50
  -2 -13  -1   32.00    5.00
   2 -13   1   28.30    3.80
   2  13   2   11.60    3.40
  -2  13  -2   15.10    3.70
  -2  13  -2   15.30    4.00
   2 -13   2   20.50    3.50
   2 -13   2   11.60    3.20
  -2 -13  -2   20.00    4.20
   2  13   3    3.10    2.30
  -2  13  -3    4.60    2.70
  -2  13  -3    0.10    2.20
   2 -13   3    3.40    2.00
   2 -13   3    3.50    2.30
  -2 -13  -3    3.30    2.10
  -2  13  -4    0.50    2.20
   2  13   4   -1.00    1.70
  -2  13  -4    1.20    1.80
   2 -13   4   -0.70    1.40
   2 -13   4    0.10    1.40
  -2 -13  -4   -2.30    1.90
  -2  13  -5   -0.70    2.00
  -2  13  -5    1.70    2.30
   2  13   5   -1.50    1.70
  -2  13  -5    4.90   10.50
   2 -13   5   -1.40    1.40
   2 -13   5    1.00    1.80
  -2 -13  -5   -0.80    1.70
  -2  13  -6   42.90    7.40
  -2  13  -6   37.80    6.30
   2  13   6   52.99    8.40
  -2 -13  -6   46.10    5.60
   2 -13   6   46.80    5.20
  -2  13  -7   -2.00    2.00
  -2  13  -7    1.00    1.60
  -2 -13  -7    3.30    2.20
   2 -13   7    0.10    1.60
  -3   0  24   -0.40    1.50
   3   0 -24    2.10    1.70
  -3   0  23   -0.50    1.80
   3   0 -23   -3.60    1.40
  -3   0  22   60.39    7.10
   3   0 -22   70.49    5.50
   3   0 -21   -0.30    1.10
  -3   0  21   -3.50    2.10
  -3   0  20  205.88   12.20
   3   0 -20  197.98    9.40
  -3   0  19   -0.20    1.30
  -3   0  18   68.29    6.40
   3   0 -18   72.19    5.00
   3   0 -17   -0.10    0.80
  -3   0  17   -0.10    2.10
  -3   0  17    0.50    1.20
   3   0 -16   43.30    3.60
  -3   0  16   35.80    4.50
  -3   0  16   35.80    5.20
   3   0 -15   -0.80    0.70
  -3   0  15   -0.20    1.50
   3   0 -14   48.20    5.40
  -3   0  14   40.10    4.20
  -3   0  14   33.40    4.70
   3   0 -14   38.20    3.30
   3   0 -14   37.60    3.50
  -3   0  13    0.20    0.60
   3   0 -13    0.70    0.70
   3   0 -13    0.90    0.80
   3   0 -13   -0.40    1.30
   3   0 -12   74.69    6.10
  -3   0  12   69.29    6.30
  -3   0  12   88.39    5.60
   3   0 -12   74.29    4.20
  -3   0  12   85.09    5.00
   3   0 -12   76.39    3.00
   3   0 -11    0.40    0.60
  -3   0  11    1.10    0.80
  -3   0  11   -0.40    0.70
   3   0 -11   -1.40    0.70
  -3   0  10  472.65   14.20
   3   0 -10  479.25   15.70
  -3   0  10  465.15   16.50
  -3   0  10  469.75   14.50
  -3   0   9    0.10    0.70
   3   0  -9   -0.10    0.50
  -3   0   9   -1.20    0.60
   3   0  -9   -1.00    0.60
  -3   0   8 3168.48   71.49
   3   0  -8 3368.26   70.09
  -3   0   8 3339.37   70.59
   3   0  -8 3381.56   72.49
   3   0  -8 3317.97   71.39
   3   0  -7    0.50    0.60
   3   0  -7   -0.50    0.30
   3   0  -7    0.10    0.40
  -3   0   7    0.20    0.30
  -3   0   7    0.10    0.40
   3   0  -7    1.10    0.70
   3   0  -6   68.29    4.00
   3   0  -6   62.39    3.30
  -3   0   6   68.49    3.40
   3   0  -6   64.69    3.00
   3   0  -6   69.79    4.00
  -3   0   5    0.10    0.30
   3   0  -5    0.40    0.50
   3   0  -5   -0.30    0.30
   3   0  -5   -0.10    0.30
   3   0  -5    0.20    0.50
  -3   0   4  252.57    7.20
  -3   0   4  257.97    8.90
   3   0  -4  255.67    8.70
   3   0  -4  263.67    7.30
   3   0  -3   -0.20    0.20
  -3   0   3    0.40    0.30
   3   0  -3   -0.10    0.30
   3   0  -3   -0.50    0.40
  -3   0   3   -0.60    0.30
  -3   0   2 1740.23   36.60
  -3   0   2 1590.94   45.50
   3   0  -2 1769.12   36.10
  -3   0   2 1719.93   36.00
  -3   0   2 1750.02   36.50
   3   0  -2 1772.62   36.40
   3   0  -2 1789.42   36.60
   3   0  -1    0.30    0.20
   3   0  -1    0.30    0.20
  -3   0   1    0.00    0.20
  -3   0   1    0.00    0.10
   3   0   0 2903.41   61.79
  -3   0   0 2294.27   63.39
   3   0   1    0.10    0.50
   3   0   1   -0.30    0.20
   3   0   1    0.10    0.20
  -3   0  -1    0.40    0.30
  -3   0  -1    0.20    0.30
  -3   0  -1    0.20    0.60
  -3   0  -2  187.08   10.40
  -3   0  -2  198.98    5.70
   3   0   2  208.18    5.70
   3   0   2  200.48    6.00
  -3   0  -2  199.98    6.00
  -3   0  -2  204.98    6.30
  -3   0  -3    0.40    0.30
   3   0   3    0.50    0.90
  -3   0  -3    2.90    1.70
   3   0   3   -0.20    0.20
  -3   0  -3   -0.40    0.30
  -3   0  -3   -0.20    0.30
   3   0   3   -0.20    0.20
   3   0   4  132.99    4.90
   3   0   4  129.19    4.30
  -3   0  -4  138.79    9.80
   3   0   4  130.49    5.40
  -3   0  -4  131.79    5.30
   3   0   4  132.19    9.40
  -3   0  -4  135.79    4.50
  -3   0  -4  132.59    5.00
   3   0   5    0.10    0.40
   3   0   5    0.30    1.20
  -3   0  -5    0.70    0.40
   3   0   5    0.50    0.40
  -3   0  -5    1.40    1.40
   3   0   5    0.00    0.30
  -3   0  -5    0.30    0.50
   3   0   6   30.30    2.80
   3   0   6   29.80    1.90
   3   0   6   30.10    4.60
   3   0   6   29.80    2.40
  -3   0  -6   29.20    1.90
  -3   0  -6   31.20    2.50
  -3   0  -6   21.10    4.50
   3   0   7    0.70    0.60
   3   0   7    0.20    0.80
   3   0   7    0.30    0.40
  -3   0  -7    0.40    0.50
   3   0   7   -0.80    1.30
  -3   0  -7   -0.80    0.40
  -3   0  -7    0.10    1.50
   3   0   8  198.58    9.10
   3   0   8  201.28    8.80
  -3   0  -8  233.38   15.10
  -3   0  -8  217.58    8.00
   3   0   8  211.38    6.40
   3   0   8  205.18   13.90
   3   0   9   -0.40    0.60
  -3   0  -9    0.20    0.60
   3   0   9   -0.20    1.20
  -3   0  -9    1.20    2.10
  -3   0 -10  158.78    7.00
   3   0  10  142.79    7.80
   3   0  10  129.19   11.80
   3   0  10  145.39    4.80
  -3   0 -11   -0.60    0.60
   3   0  11   -0.10    0.40
   3   0  11    0.60    0.80
   3   0  11   -0.30    1.40
   3   0  12    0.60    2.30
  -3   0 -12    0.80    2.30
   3   0  12    0.80    1.10
  -3   0 -12    1.20    0.80
  -3   0 -13    0.20    1.90
   3   0  13    1.60    1.20
  -3   0 -14  112.59   25.30
   3   0  14  109.29    7.80
  -3   0 -14  108.59    6.50
   3   0  14  104.39   12.00
  -3   0 -15    0.30    1.20
   3   0  15    0.50    1.10
   3   0  16    0.40    1.10
  -3   0 -16    2.00    1.50
   3   0  17   -0.20    1.30
  -3   0 -17    2.00    1.20
   3   0  18   58.49    6.50
  -3   0 -18   47.40    5.00
  -3   0 -19   -0.50    1.30
   3   0  19    1.30    1.90
  -3   0 -20   35.20    4.40
  -3   0 -21   -2.80    1.40
  -3   0 -22    1.70    1.70
   3   1 -24    4.00    1.70
  -3   1  24    4.50    2.90
   3  -1 -24    3.50    2.00
  -3  -1  24   -3.40    2.00
   3   1 -23   46.20    4.80
  -3   1  23   23.60    5.00
  -3  -1  23   30.70    6.10
   3  -1 -23   30.00    4.20
  -3   1  22   -0.10    1.60
   3   1 -22    0.60    1.60
  -3  -1  22    1.80    1.90
   3  -1 -22   -2.00    1.20
  -3   1  21   -0.30    1.50
   3   1 -21    3.80    1.60
  -3  -1  21    5.30    2.20
  -3   1  20   14.10    3.60
   3   1 -20   13.50    2.90
   3  -1 -20   11.30    2.50
  -3  -1  20   16.90    4.30
   3   1 -19    0.70    1.20
  -3   1  19    1.60    1.70
  -3  -1  19   -1.10    1.20
   3  -1 -19    2.40    1.40
   3   1 -18   13.40    2.70
  -3   1  18    7.50    2.70
   3  -1 -18   14.20    2.50
  -3  -1  18    7.30    2.70
   3   1 -17  323.27   12.20
  -3   1  17  310.57   14.00
   3  -1 -17  301.67   10.80
  -3  -1  17  309.37   14.20
  -3   1  16   66.19    5.80
   3   1 -16   68.69    5.00
   3  -1 -16   63.09    3.00
   3  -1 -16   68.09    4.30
  -3  -1  16   65.99    5.90
  -3   1  15  770.42   23.80
   3   1 -15  779.52   21.80
   3  -1 -15  772.32   20.20
  -3  -1  15  748.43   23.90
   3   1 -14    3.20    2.40
  -3   1  14    3.00    1.50
   3   1 -14    6.70    1.80
  -3   1  14    6.10    1.90
   3  -1 -14    5.70    0.80
   3  -1 -14    4.50    1.30
  -3  -1  14    6.60    2.20
   3   1 -13   11.60    1.30
  -3   1  13    8.30    1.80
   3   1 -13   11.40    2.20
  -3   1  13   14.20    2.80
  -3  -1  13    9.10    2.10
   3  -1 -13   12.80    1.60
  -3   1  12  368.26   11.40
  -3   1  12  381.16   13.30
   3   1 -12  372.26   10.20
   3   1 -12  361.16   17.30
   3   1 -12  390.16   12.40
  -3  -1  12  380.46   13.60
   3  -1 -12  360.46   11.90
  -3   1  11   59.59    4.30
  -3   1  11   59.69    3.50
   3   1 -11   57.29    2.90
   3   1 -11   65.49    4.20
   3   1 -11   65.29    6.30
   3  -1 -11   57.29    3.10
  -3  -1  11   56.29    4.40
  -3   1  10  171.18    7.20
   3   1 -10  155.48    6.70
  -3   1  10  153.78    5.80
   3   1 -10  164.88   10.00
   3   1 -10  149.88    5.10
   3  -1 -10  148.99    5.30
  -3  -1  10  155.28    7.30
  -3  -1  10  147.79    6.90
  -3   1   9  444.96   13.30
   3   1  -9  436.76   11.10
   3   1  -9  449.46   18.00
   3   1  -9  435.26   13.10
  -3   1   9  443.76   11.90
  -3  -1   9  467.95   19.30
  -3  -1   9  459.65   13.70
   3  -1  -9  466.55   11.40
  -3  -1   9  435.76   13.70
   3   1  -8   15.80    3.30
  -3   1   8   20.00    1.60
  -3   1   8   19.60    2.00
   3   1  -8   17.00    2.70
   3  -1  -8   18.10    1.40
  -3  -1   8   18.40    3.00
  -3  -1   8   20.60    3.50
  -3  -1   8   19.30    2.20
   3  -1  -8   18.10    1.90
   3   1  -7  271.97   13.30
   3   1  -7  328.67    9.80
  -3   1   7  288.77    8.00
  -3   1   7  306.87    9.20
   3   1  -7  313.77    9.90
  -3  -1   7  302.07    9.70
   3  -1  -7  310.07    9.20
  -3  -1   7  310.37    9.90
   3  -1  -7  315.47    7.80
  -3   1   6   66.99    3.20
   3   1  -6   51.89    5.30
   3   1  -6   65.59    3.50
   3   1  -6   67.09    6.00
  -3  -1   6   66.79    3.60
   3  -1  -6   69.99    3.20
   3  -1  -6   67.79    2.40
   3   1  -5  327.17    9.60
   3   1  -5  309.57   13.80
   3   1  -5  337.67    9.80
  -3   1   5  331.97    8.70
   3   1  -5  310.17   13.80
   3   1  -5  337.77    8.50
   3  -1  -5  329.97    7.70
  -3  -1   5  346.47    9.80
   3  -1  -5  334.07    8.70
   3   1  -4   14.60    1.30
  -3   1   4   14.90    1.60
   3   1  -4   15.10    1.60
  -3   1   4   14.80    1.10
   3   1  -4   18.40    3.00
   3  -1  -4   14.00    1.60
   3  -1  -4   16.40    1.20
  -3  -1   4   14.10    1.50
  -3  -1   4   17.70    3.00
   3   1  -3 1202.78   33.70
  -3   1   3 1259.17   26.10
   3   1  -3 1249.38   27.10
  -3   1   3 1255.77   30.10
   3   1  -3 1251.67   27.80
   3  -1  -3 1275.47   26.00
  -3  -1   3 1222.78   27.80
   3  -1  -3 1174.98   29.90
   3  -1  -3 1253.67   25.80
   3  -1  -3 1274.27   26.20
   3  -1  -3 1271.77   25.80
  -3  -1   3 1240.48   26.90
   3   1  -2 1126.29   30.50
   3   1  -2 1050.29   23.40
  -3   1   2 1070.29   22.50
  -3   1   2 1045.20   27.70
  -3   1   2 1083.49   22.50
   3   1  -2 1076.19   24.00
  -3  -1   2 1058.89   24.00
   3  -1  -2 1051.89   22.40
   3  -1  -2 1029.50   27.50
   3  -1  -2 1092.69   22.60
  -3  -1   2 1058.59   23.40
   3   1  -1    0.40    0.40
  -3   1   1    0.70    0.30
   3   1  -1    2.30    1.20
   3   1  -1    1.80    0.60
  -3   1   1    1.30    0.40
   3  -1  -1    2.50    0.50
   3  -1  -1    2.40    1.30
  -3  -1   1    1.50    0.50
   3  -1  -1    1.20    0.30
  -3   1   0  471.95   11.20
  -3   1   0  486.45   11.20
   3   1   0  477.95   17.60
   3   1   0  488.05   11.50
   3   1   0  465.25   11.50
  -3   1   0  482.75   10.80
  -3  -1   0  454.05   11.40
   3  -1   0  474.05   11.10
  -3  -1   0  480.25   11.70
   3  -1   0  475.55   11.20
   3   1   1  844.32   26.30
  -3   1  -1  822.72   26.00
  -3   1  -1  813.02   18.20
  -3   1  -1  808.72   18.20
   3   1   1  820.12   18.40
   3   1   1  807.52   18.60
  -3   1  -1  832.02   18.60
   3  -1   1  801.32   18.20
  -3  -1  -1  825.52   18.70
  -3  -1  -1  808.42   18.40
   3  -1   1  830.52   18.40
  -3  -1  -1  768.82   25.40
   3  -1   1  825.42   18.50
   3   1   2  179.18    5.40
   3   1   2  184.08    5.70
   3   1   2  192.38   10.90
  -3   1  -2  172.98    5.60
  -3   1  -2  176.78    5.70
  -3   1  -2  177.48    5.40
  -3  -1  -2  180.48   10.60
   3  -1   2  183.38    5.50
   3  -1   2  186.88    5.80
  -3  -1  -2  185.38    5.70
  -3  -1  -2  188.98    5.60
   3  -1   2  183.38    5.80
   3   1   3 2880.21   59.49
  -3   1  -3 2808.82   59.79
  -3   1  -3 2786.72   60.49
   3   1   3 2888.01   60.19
  -3   1  -3 2883.91   60.49
   3   1   3 2970.10   70.99
   3  -1   3 2798.72   60.49
  -3  -1  -3 2803.42   60.19
   3  -1   3 2880.91   60.79
   3  -1   3 2796.82   59.79
  -3  -1  -3 2865.71   59.79
   3  -1   3 2861.61   71.09
  -3  -1  -3 2885.01   70.89
   3   1   4   41.60    2.40
  -3   1  -4   43.70    2.70
  -3   1  -4   41.70    2.30
   3   1   4   46.20    5.60
   3   1   4   41.70    2.10
  -3   1  -4   40.10    2.60
  -3   1  -4   39.80    5.30
   3  -1   4   48.00    5.80
   3  -1   4   49.70    3.00
   3  -1   4   42.40    2.30
  -3  -1  -4   41.00    2.50
  -3  -1  -4   42.00    2.30
  -3  -1  -4   43.00    5.40
   3  -1   4   45.50    2.80
  -3   1  -5  846.22   21.30
  -3   1  -5  863.61   20.40
   3   1   5  921.71   30.60
  -3   1  -5  914.81   31.70
   3   1   5  857.11   20.80
  -3   1  -5  871.41   21.70
   3   1   5  857.61   19.70
   3  -1   5  885.21   21.60
  -3  -1  -5  911.31   21.10
   3  -1   5  881.21   20.40
  -3  -1  -5  868.51   20.60
  -3  -1  -5  884.11   30.60
   3  -1   5  879.71   31.20
  -3  -1  -5  887.51   22.00
   3  -1   5  879.71   22.10
   3   1   6  121.59    4.10
  -3   1  -6  131.99   10.60
   3   1   6  124.09   10.00
  -3   1  -6  120.49    4.70
  -3   1  -6  124.59    5.40
   3   1   6  109.69    5.60
   3  -1   6  134.39    4.80
  -3  -1  -6  118.59    4.50
  -3  -1  -6  122.79    6.10
   3  -1   6  125.59    5.50
   3  -1   6  116.79   10.10
  -3  -1  -6  127.39   10.30
  -3   1  -7  361.46   19.30
   3   1   7  332.27    8.70
  -3   1  -7  349.37   10.90
   3   1   7  327.77   10.10
   3   1   7  319.87   17.40
   3  -1   7  344.87    9.60
  -3  -1  -7  336.97    9.50
  -3  -1  -7  326.47   17.90
   3  -1   7  322.37   11.40
   3  -1   7  340.77   11.60
  -3  -1  -7  333.07   10.40
   3  -1   7  377.76   19.60
  -3   1  -8    0.60    0.70
   3   1   8    0.00    0.60
   3   1   8   -0.40    0.30
   3  -1   8    0.20    0.50
   3  -1   8    0.70    1.50
  -3  -1  -8    0.60    0.50
   3  -1   8   -0.10    0.70
  -3  -1  -8   -0.50    0.60
  -3  -1  -8   -0.40    1.40
  -3   1  -9  266.87    9.90
   3   1   9  266.77    7.20
  -3  -1  -9  257.87   16.80
   3  -1   9  281.97    8.50
  -3  -1  -9  289.17    9.70
   3  -1   9  284.47   19.60
   3  -1   9  277.77   11.10
  -3   1 -10   35.90    3.30
   3   1  10   39.40    5.90
   3   1  10   32.60    3.50
   3  -1  10   35.90    2.50
  -3  -1 -10   25.50    7.70
   3  -1  10   30.50    3.50
  -3  -1 -10   36.60    3.10
  -3   1 -11    4.90    1.40
   3   1  11    7.20    2.10
   3   1  11    3.10    2.50
   3  -1  11    2.10    0.80
  -3  -1 -11    4.10    2.70
  -3  -1 -11    3.20    1.10
   3  -1  11    5.50    1.90
   3   1  12   35.30    3.90
   3   1  12   27.60    6.60
  -3   1 -12   30.00    3.30
  -3  -1 -12   26.10    6.50
   3  -1  12   29.40    2.00
  -3  -1 -12   25.60    3.00
   3  -1  12   32.40    3.90
  -3   1 -13   18.40    5.80
  -3   1 -13   13.50    2.70
   3   1  13    7.00    2.10
   3  -1  13   12.70    2.90
  -3  -1 -13   12.00    2.40
  -3   1 -14  148.39   14.80
  -3   1 -14  152.88    8.00
  -3  -1 -14  144.49    7.40
   3  -1  14  143.29   15.30
   3  -1  14  138.99    9.00
  -3   1 -15   11.90    2.70
  -3   1 -15   14.50    6.70
  -3  -1 -15   11.70    2.50
   3  -1  15   11.20    3.40
  -3   1 -16  147.19   24.80
  -3   1 -16  229.68   10.70
  -3  -1 -16  219.38   10.10
   3  -1  16  243.28   13.00
  -3   1 -17    1.00    1.50
  -3  -1 -17    0.60    1.30
   3  -1  17   -2.50    1.40
  -3   1 -18    0.80    0.90
   3  -1  18   -0.50    1.60
  -3  -1 -18    2.20    1.30
  -3   1 -19    2.10    1.30
  -3  -1 -19    0.40    1.50
   3  -1  19    1.80    1.80
  -3   1 -20    0.40    1.60
   3  -1  20    6.10    2.40
  -3  -1 -20    2.30    1.70
  -3   1 -21    6.10    2.20
  -3  -1 -21    3.90    2.20
  -3   1 -22    0.60    1.60
   3  -1  22    1.40    1.90
  -3  -1 -22    2.30    1.80
   3   2 -24   -0.80    1.80
  -3  -2  24   -3.80    1.70
   3   2 -23   13.30    3.50
   3  -2 -23    9.40    2.50
  -3  -2  23    8.70    2.80
  -3   2  22    4.90    2.10
   3   2 -22   -1.50    1.40
   3  -2 -22    1.20    1.40
  -3  -2  22    0.00    1.80
   3   2 -21   19.10    3.60
  -3   2  21   18.90    4.30
   3  -2 -21   19.80    3.00
  -3  -2  21   25.60    5.40
   3   2 -20   24.60    3.90
  -3   2  20   25.70    5.10
   3  -2 -20   26.70    3.10
  -3  -2  20   18.70    4.20
   3   2 -19    0.00    1.30
  -3   2  19   -0.50    1.70
   3  -2 -19    1.40    1.20
  -3  -2  19    2.10    1.60
   3   2 -18   16.90    3.30
  -3   2  18   16.70    3.50
   3  -2 -18   16.10    2.40
  -3  -2  18    8.80    2.80
   3   2 -17  150.38    8.30
  -3   2  17  159.98    9.50
   3  -2 -17  153.28    6.70
  -3  -2  17  164.68   10.00
  -3   2  16   50.99    5.10
   3   2 -16   61.39    5.50
   3  -2 -16   58.29    2.60
   3  -2 -16   52.09    3.60
  -3  -2  16   53.79    5.50
  -3   2  15   12.20    2.90
   3   2 -15    3.90    1.60
  -3   2  15    5.50    1.80
   3  -2 -15    8.00    1.50
  -3  -2  15    6.70    2.10
   3   2 -14   57.99    4.60
  -3   2  14   51.09    3.50
  -3   2  14   50.49    4.60
   3  -2 -14   49.60    3.10
  -3   2  13    8.60    1.50
   3   2 -13    7.80    1.90
  -3   2  13    4.40    1.60
  -3  -2  13    9.10    2.30
  -3  -2  13   14.10    5.90
   3  -2 -13    9.00    1.40
   3   2 -12   79.69    8.70
   3   2 -12   94.79    5.70
  -3   2  12   91.29    4.30
  -3   2  12   96.89    5.80
   3  -2 -12   93.99    3.90
  -3  -2  12   95.99    6.20
   3   2 -11  252.67   15.80
   3   2 -11  227.88    9.40
  -3   2  11  220.18    7.10
  -3   2  11  224.68    9.10
   3  -2 -11  224.58    6.70
  -3  -2  11  228.68    9.80
  -3  -2  11  211.38   15.40
   3   2 -10   54.79    6.80
   3   2 -10   48.10    3.00
  -3   2  10   50.19    3.70
  -3   2  10   50.29    2.70
   3   2 -10   49.70    3.90
   3  -2 -10   53.09    2.40
  -3  -2  10   50.49    4.10
  -3  -2  10   61.59    7.70
   3   2  -9   26.90    2.10
   3   2  -9   21.70    5.10
  -3   2   9   30.20    1.80
   3   2  -9   25.00    2.80
   3  -2  -9   28.70    1.60
  -3  -2   9   27.00    2.90
   3  -2  -9   27.30    2.50
  -3  -2   9   22.20    5.10
  -3   2   8  121.19    5.30
   3   2  -8  115.99    5.90
   3   2  -8  128.59   10.80
   3   2  -8  114.79    4.70
  -3  -2   8  130.09    6.20
   3  -2  -8  123.39    5.10
  -3  -2   8  117.79   10.50
  -3  -2   8  118.49    6.10
   3   2  -7   12.80    1.30
   3   2  -7   10.70    1.60
   3   2  -7   10.00    1.90
  -3   2   7   12.20    1.50
   3   2  -7   12.70    4.00
  -3   2   7   11.50    2.70
  -3   2   7   11.00    1.80
  -3  -2   7    8.30    3.00
   3  -2  -7   15.00    1.50
  -3  -2   7   14.90    2.00
  -3   2   6    3.70    1.10
   3   2  -6    4.20    1.10
   3   2  -6    4.90    2.30
   3   2  -6    1.80    0.80
  -3   2   6    4.20    0.90
   3  -2  -6    2.40    0.70
  -3  -2   6    4.30    1.20
   3   2  -5  180.38    6.90
   3   2  -5  190.48    6.40
  -3   2   5  166.88   12.20
   3   2  -5  176.68   12.00
  -3   2   5  183.08    5.40
   3   2  -5  198.98   12.80
   3   2  -5  174.58    6.90
  -3  -2   5  180.78    6.80
   3  -2  -5  177.28    4.40
   3  -2  -5  187.98    5.40
   3  -2  -5  180.38    8.70
   3  -2  -5  179.98    4.60
  -3   2   4  126.29    3.80
  -3   2   4  121.89    7.20
   3   2  -4  121.19    4.90
   3   2  -4  129.09    9.90
   3   2  -4  135.49   10.20
  -3  -2   4  130.69    5.40
   3  -2  -4  128.49    7.70
   3  -2  -4  125.29    3.50
   3  -2  -4  125.39    3.70
  -3  -2   4  126.69    4.80
   3  -2  -4  127.89    3.90
  -3   2   3  814.32   17.60
   3   2  -3  832.32   20.10
  -3   2   3  828.12   18.20
   3   2  -3  811.82   28.80
  -3   2   3  831.32   17.40
  -3   2   3  820.92   24.80
   3   2  -3  820.92   19.60
   3  -2  -3  852.21   17.50
  -3  -2   3  823.92   19.50
  -3  -2   3  817.52   20.00
   3  -2  -3  813.82   18.50
   3  -2  -3  774.22   25.10
   3  -2  -3  830.82   17.90
  -3   2   2  322.37    7.70
   3   2  -2  317.87    9.40
  -3   2   2  315.77    7.90
   3   2  -2  337.17    9.30
  -3   2   2  332.77    8.60
   3   2  -2  298.97   15.50
  -3  -2   2  308.97   16.20
   3  -2  -2  315.07    8.60
  -3  -2   2  320.17    9.20
   3  -2  -2  310.37   14.10
   3  -2  -2  325.17    8.10
  -3  -2   2  328.67    9.50
   3  -2  -2  328.17    7.80
  -3   2   1 1398.76   30.10
  -3   2   1 1418.26   30.20
   3   2  -1 1388.36   31.20
   3   2  -1 1457.95   41.70
  -3   2   1 1417.56   31.00
   3  -2  -1 1422.66   40.00
   3  -2  -1 1367.26   30.30
  -3  -2   1 1374.76   41.50
   3  -2  -1 1406.76   30.20
   3   2   0   27.10    4.50
  -3   2   0   29.00    4.30
  -3   2   0   36.00    1.90
   3   2   0   31.50    2.20
  -3   2   0   37.80    1.60
   3   2   0   34.10    2.20
  -3   2   0   35.10    2.00
  -3  -2   0   36.90    5.00
   3  -2   0   34.80    2.00
   3  -2   0   33.40    2.00
   3  -2   0   31.20    4.50
   3  -2   0   34.60    1.60
  -3  -2   0   32.80    2.20
   3   2   1  983.20   22.30
  -3   2  -1  952.20   21.40
  -3   2  -1  989.70   31.80
  -3   2  -1  971.20   22.20
  -3   2  -1  935.61   21.80
   3   2   1  977.50   32.00
   3   2   1  963.20   22.30
  -3  -2  -1  971.20   22.40
  -3  -2  -1  959.90   22.50
   3  -2   1  984.60   21.50
   3  -2   1 1004.90   22.40
  -3  -2  -1  982.30   32.20
   3  -2   1  959.40   22.10
  -3   2  -2  215.78    6.40
   3   2   2  224.68    6.60
  -3   2  -2  211.08    6.80
  -3   2  -2  208.78   12.90
   3   2   2  212.88   12.60
  -3   2  -2  212.38    6.60
   3   2   2  210.38    6.60
   3  -2   2  212.88    6.50
  -3  -2  -2  218.38    6.80
  -3  -2  -2  208.58    6.60
   3  -2   2  212.58    7.00
   3  -2   2  227.98   13.60
  -3  -2  -2  214.48   12.80
   3  -2   2  213.98    6.70
   3   2   3  207.88   12.60
  -3   2  -3  204.68    6.90
  -3   2  -3  188.98   12.60
  -3   2  -3  200.68    6.40
   3   2   3  193.48    6.30
  -3   2  -3  205.28    6.60
   3   2   3  205.98    6.20
   3  -2   3  204.28    7.20
   3  -2   3  203.18    6.70
  -3  -2  -3  194.68    6.40
   3  -2   3  196.08    6.50
   3  -2   3  198.68   13.20
  -3  -2  -3  211.98   12.90
  -3   2  -4 1048.50   24.60
  -3   2  -4 1040.80   24.30
   3   2   4 1050.49   23.00
   3   2   4 1029.10   34.40
   3   2   4 1012.10   23.50
  -3   2  -4 1008.50   23.60
  -3   2  -4 1033.40   35.60
  -3  -2  -4 1002.60   34.00
   3  -2   4  980.60   23.70
   3  -2   4 1042.20   36.50
   3  -2   4  942.31   24.40
  -3  -2  -4 1035.00   23.80
   3  -2   4 1036.20   24.40
  -3   2  -5    3.60    2.30
   3   2   5    4.60    1.10
  -3   2  -5    2.50    0.90
  -3   2  -5    4.60    0.90
  -3   2  -5    4.60    1.10
   3   2   5    2.10    1.60
   3   2   5    5.10    0.90
   3  -2   5    2.00    0.90
   3  -2   5    6.00    2.80
  -3  -2  -5    2.70    0.90
  -3  -2  -5    2.60    2.00
  -3  -2  -5    4.10    1.00
  -3  -2  -5    4.10    1.20
   3  -2   5    2.70    1.00
  -3   2  -6    1.60    1.40
  -3   2  -6    1.70    0.90
   3   2   6    3.20    1.60
   3   2   6    1.00    0.50
   3  -2   6    1.40    0.90
   3  -2   6    2.40    0.80
  -3  -2  -6    1.00    0.70
   3  -2   6    0.80    1.50
  -3  -2  -6    0.20    1.40
  -3  -2  -6    2.50    0.80
   3   2   7  568.14   13.90
  -3   2  -7  589.54   16.90
   3   2   7  607.94   25.90
   3   2   7  603.84   15.60
  -3   2  -7  624.24   27.90
   3  -2   7  581.44   17.30
  -3  -2  -7  613.14   16.00
  -3  -2  -7  598.94   17.00
   3  -2   7  625.44   15.90
   3  -2   7  578.64   27.80
  -3  -2  -7  620.04   26.10
  -3   2  -8  570.94   16.80
   3   2   8  578.24   13.40
   3   2   8  593.34   25.70
   3   2   8  565.64   15.40
   3  -2   8  586.44   28.40
   3  -2   8  572.44   17.60
  -3  -2  -8  586.54   25.90
   3  -2   8  572.84   15.50
  -3  -2  -8  609.64   16.00
   3   2   9   -2.50    1.30
  -3   2  -9    0.10    0.70
   3   2   9    1.90    0.70
   3   2   9    1.10    0.40
   3   2   9    0.80    0.40
  -3  -2  -9    0.70    1.70
   3  -2   9    1.10    0.90
  -3  -2  -9    0.70    0.70
   3  -2   9    0.50    0.60
  -3   2 -10    2.50    1.10
   3   2  10    3.00    2.30
  -3  -2 -10    2.60    2.50
  -3  -2 -10    2.50    1.10
   3  -2  10    1.70    1.20
  -3   2 -11   10.00    2.10
   3   2  11    9.30    4.20
  -3  -2 -11    9.00    3.80
   3  -2  11   12.10    1.80
   3  -2  11    6.60    2.00
  -3  -2 -11   13.20    2.20
   3   2  12   49.70    7.60
  -3   2 -12   54.39    4.60
  -3  -2 -12   51.99    4.00
   3  -2  12   48.80    3.10
  -3   2 -13   34.30    3.70
   3  -2  13   28.40    3.90
  -3  -2 -13   29.40    3.10
   3  -2  13   36.20    2.50
  -3   2 -14  101.89    6.80
  -3  -2 -14   98.49    5.90
   3  -2  14  104.59    7.70
  -3   2 -15    0.70    1.20
  -3  -2 -15    3.20    1.30
   3  -2  15    1.50    1.80
  -3   2 -16   18.40    3.40
   3  -2  16   11.70    3.20
  -3  -2 -16   16.80    2.90
  -3   2 -17   29.80    4.60
  -3  -2 -17   37.10    4.00
   3  -2  17   34.30    5.70
  -3   2 -18   37.50    4.60
   3  -2  18   27.80    5.80
  -3  -2 -18   28.70    4.30
  -3   2 -19   -0.20    1.30
   3  -2  19   -0.80    1.70
  -3  -2 -19    1.30    1.50
  -3   2 -20   -1.40    1.30
   3  -2  20   -1.80    1.40
  -3  -2 -20    2.40    1.70
  -3   2 -21    3.10    1.90
   3  -2  21    8.70    3.40
  -3  -2 -21    9.20    2.40
  -3   2 -22    5.90    2.70
   3  -2  22   17.80    4.60
  -3  -2 -22    4.10    2.70
   3   3 -24   19.20    4.40
  -3  -3  24   15.40    4.40
   3   3 -23    2.10    1.70
   3   3 -23    8.80    6.00
  -3  -3  23    3.50    2.40
   3   3 -22   -0.60    2.30
  -3  -3  22   -0.40    1.60
   3  -3 -22   -1.90    1.10
   3   3 -21   -1.90    1.30
  -3  -3  21   -2.40    1.50
   3  -3 -21    0.00    1.20
   3   3 -20    2.30    1.70
  -3  -3  20    0.40    1.60
   3  -3 -20    1.40    1.10
   3   3 -19   85.69    6.50
   3  -3 -19   93.09    5.00
  -3  -3  19   85.39    7.50
   3   3 -18   10.60    2.90
  -3  -3  18   14.30    3.30
   3  -3 -18   16.20    2.20
  -3   3  17   13.80    2.30
  -3   3  17   17.10    3.60
   3   3 -17   15.90    3.20
  -3  -3  17   22.30    4.30
   3  -3 -17   17.40    2.40
   3   3 -16   26.30   13.00
  -3   3  16   57.29    3.80
   3   3 -16   75.19    5.70
  -3   3  16   55.99    5.40
  -3  -3  16   69.79    6.20
   3  -3 -16   60.29    3.60
   3   3 -15   23.70    9.30
   3   3 -15   30.90    3.80
  -3   3  15   23.80    3.80
  -3   3  15   28.40    3.80
  -3  -3  15   33.00    4.20
  -3  -3  15   36.20    8.70
   3  -3 -15   29.90    1.90
   3  -3 -15   28.00    2.40
   3   3 -14   37.70    7.50
   3   3 -14   63.49    6.30
  -3   3  14   56.19    3.30
  -3   3  14   61.39    5.00
   3  -3 -14   63.09    3.30
  -3  -3  14   66.79    5.70
  -3  -3  14   52.69    9.10
   3   3 -13   76.99    5.60
   3   3 -13   75.69   10.00
  -3   3  13   75.99    3.60
  -3   3  13   73.89    5.30
   3  -3 -13   73.19    2.90
   3  -3 -13   82.49    3.50
  -3  -3  13   95.39   11.70
  -3  -3  13   74.69    5.80
  -3   3  12   69.59    3.20
  -3   3  12   74.19    5.10
   3   3 -12   72.39    5.30
  -3  -3  12   76.89    5.70
  -3  -3  12   63.29   10.60
   3  -3 -12   74.39    3.10
   3   3 -11    1.20    1.00
  -3   3  11    2.40    1.20
  -3  -3  11    4.10    1.40
  -3  -3  11    5.20    3.50
   3  -3 -11    1.90    0.60
   3   3 -10  146.09    7.50
  -3   3  10  137.99    8.00
  -3   3  10  144.79    7.70
   3   3 -10  147.49    6.80
  -3   3  10  145.89    6.70
  -3  -3  10  151.18   13.90
  -3  -3  10  156.88    7.80
   3   3  -9  180.98    7.70
   3   3  -9  202.58    8.80
  -3   3   9  196.98   10.00
   3  -3  -9  191.18    5.20
  -3  -3   9  193.88    8.60
   3  -3  -9  190.18    5.20
   3  -3  -9  197.08    7.20
  -3  -3   9  198.18   16.00
   3   3  -8  470.25   15.10
  -3   3   8  491.25   17.60
   3   3  -8  451.05   16.80
  -3   3   8  460.05   17.60
   3  -3  -8  471.05   11.10
  -3  -3   8  467.75   14.80
   3  -3  -8  464.05   11.00
   3  -3  -8  481.85   13.00
  -3  -3   8  489.65   25.70
  -3   3   7   18.00    3.60
   3   3  -7   14.80    4.80
  -3   3   7   16.40    3.30
   3   3  -7   21.30    2.50
   3   3  -7   13.80    2.50
   3  -3  -7   18.10    1.20
  -3  -3   7   17.80    2.40
  -3  -3   7   17.50    4.90
   3  -3  -7   19.50    1.40
   3  -3  -7   15.60    1.60
   3   3  -6   17.60    2.30
   3   3  -6   12.50    4.10
  -3   3   6   16.50    3.80
   3   3  -6   18.60    2.20
  -3   3   6   15.90    3.70
   3   3  -6   16.30    1.90
  -3  -3   6   23.80    2.60
   3  -3  -6   17.50    1.50
   3  -3  -6   19.40    1.60
   3  -3  -6   15.30    1.20
   3   3  -5  212.48    7.70
   3   3  -5  199.08   14.80
   3   3  -5  192.78    6.90
  -3   3   5  201.98   11.70
   3   3  -5  198.08    8.10
   3   3  -5  198.38   15.00
   3   3  -5  204.28    7.80
   3  -3  -5  202.38    5.80
   3  -3  -5  196.68   11.90
   3  -3  -5  188.98    5.60
  -3  -3   5  187.88    7.10
   3  -3  -5  196.38    6.10
  -3  -3   5  181.98   11.10
   3   3  -4  437.56   13.80
  -3   3   4  464.05   10.70
   3   3  -4  496.05   24.10
   3   3  -4  474.55   13.60
   3   3  -4  454.55   13.30
   3   3  -4  444.66   12.50
  -3   3   4  449.26   10.30
  -3   3   4  459.65   11.20
   3   3  -4  453.05   23.20
  -3   3   4  409.56   18.70
   3  -3  -4  451.55   10.60
  -3  -3   4  470.75   13.50
   3  -3  -4  490.15   20.40
  -3  -3   4  458.55   13.00
   3  -3  -4  456.15   11.90
   3  -3  -4  470.95   11.40
  -3   3   3 2200.28   46.20
  -3   3   3 2276.77   59.19
  -3   3   3 2153.98   46.40
   3   3  -3 2350.16   65.19
   3   3  -3 2191.68   49.00
   3   3  -3 2150.38   64.29
  -3   3   3 2225.68   47.40
   3   3  -3 2229.58   48.20
   3   3  -3 2182.58   49.00
   3  -3  -3 2216.98   47.00
  -3  -3   3 2126.69   48.70
  -3  -3   3 2182.08   49.00
   3  -3  -3 2115.49   48.00
   3  -3  -3 2270.37   60.19
   3  -3  -3 2291.17   46.60
   3   3  -2    7.90    1.30
  -3   3   2    9.60    1.00
  -3   3   2    8.30    1.30
   3   3  -2   10.10    1.70
  -3   3   2    7.00    0.90
   3   3  -2    9.20    3.50
   3  -3  -2   11.00    1.20
  -3  -3   2    9.50    1.60
  -3  -3   2   10.00    3.50
  -3  -3   2    8.30    1.50
   3  -3  -2   11.10    1.20
   3  -3  -2    7.60    2.80
   3  -3  -2    8.50    1.60
  -3   3   1  515.05   12.60
  -3   3   1  473.95   21.60
  -3   3   1  501.75   13.60
  -3   3   1  508.75   11.60
   3   3  -1  526.05   13.50
   3   3  -1  493.05   13.80
  -3   3   1  518.05   12.70
  -3  -3   1  481.05   13.80
   3  -3  -1  514.15   11.40
   3  -3  -1  506.45   12.90
  -3  -3   1  507.95   14.00
   3  -3  -1  501.45   12.90
   3  -3  -1  499.55   22.90
  -3   3   0   15.10    1.40
  -3   3   0   13.70    1.70
  -3   3   0   16.40    1.30
   3   3   0   13.50    1.50
   3   3   0   15.30    1.70
   3   3   0   10.30    3.30
  -3   3   0   16.90    1.60
   3  -3   0   16.50    5.30
   3  -3   0   15.90    1.60
  -3  -3   0   13.40    1.60
   3  -3   0   14.10    1.10
   3  -3   0   14.50    1.50
   3   3   1  706.63   17.20
   3   3   1  717.33   28.50
  -3   3  -1  703.53   16.90
  -3   3  -1  689.03   16.20
  -3   3  -1  695.23   17.20
   3   3   1  680.33   17.20
  -3   3  -1  711.73   18.10
   3   3   1  661.73   17.20
  -3   3  -1  677.83   27.90
   3  -3   1  669.43   17.30
   3  -3   1  680.83   28.80
  -3  -3  -1  662.43   28.30
   3  -3   1  690.93   16.10
   3  -3   1  673.63   17.10
  -3  -3  -1  675.53   17.50
   3   3   2  442.36   21.60
  -3   3  -2  466.45   12.00
   3   3   2  459.75   12.40
  -3   3  -2  496.45   23.30
   3   3   2  450.25   12.40
   3   3   2  454.85   12.40
  -3   3  -2  468.35   12.40
  -3  -3  -2  441.76   22.10
   3  -3   2  460.85   12.00
   3  -3   2  482.25   23.80
   3  -3   2  461.35   13.10
  -3  -3  -2  444.96   12.60
  -3   3  -3   24.00    5.50
   3   3   3   26.70    5.70
   3   3   3   25.30    2.10
  -3   3  -3   25.20    2.10
   3   3   3   25.60    2.00
  -3   3  -3   23.80    2.30
   3  -3   3   16.10    4.40
  -3  -3  -3   23.90    2.10
  -3  -3  -3   16.70    4.00
   3  -3   3   26.90    2.60
   3  -3   3   25.80    2.10
  -3  -3  -3   29.10    2.30
   3   3   4  566.84   14.30
  -3   3  -4  577.84   15.30
   3   3   4  571.14   14.40
  -3   3  -4  571.64   15.80
   3   3   4  579.84   25.20
  -3   3  -4  562.64   26.50
   3   3   4  566.74   14.60
   3  -3   4  557.14   27.20
   3  -3   4  533.75   15.10
  -3  -3  -4  576.14   15.00
   3  -3   4  569.94   16.10
  -3  -3  -4  568.74   25.60
   3  -3   4  549.95   15.10
  -3  -3  -4  566.94   14.90
   3   3   5  409.56   11.20
   3   3   5  431.56   11.20
  -3   3  -5  411.26   12.90
  -3   3  -5  413.46   22.70
   3   3   5  412.26   11.60
   3   3   5  399.06   20.80
  -3  -3  -5  410.46   21.50
   3  -3   5  412.26   12.40
   3  -3   5  426.56   12.70
  -3  -3  -5  417.66   11.90
  -3  -3  -5  446.86   12.10
   3  -3   5  471.95   25.00
  -3   3  -6    2.70    2.00
   3   3   6    0.80    0.60
   3   3   6    2.10    0.70
   3   3   6    0.90    1.80
   3   3   6    1.50    0.60
  -3   3  -6    1.50    1.00
   3  -3   6    1.20    0.90
   3  -3   6    3.20    1.20
  -3  -3  -6    1.00    2.30
   3  -3   6    3.80    2.50
  -3   3  -7  325.87   20.80
  -3   3  -7  344.37   11.70
   3   3   7  328.07    9.10
   3   3   7  337.17   19.30
   3   3   7  322.47    9.90
   3   3   7  316.97    8.70
   3  -3   7  333.57   11.70
  -3  -3  -7  328.67   10.30
   3  -3   7  353.86   22.60
  -3  -3  -7  322.57   19.20
   3  -3   7  328.27   10.70
  -3   3  -8  119.99    6.40
   3   3   8  115.89    4.00
   3   3   8  126.99    4.30
  -3   3  -8  141.89   13.30
   3   3   8  110.49   10.90
   3   3   8  121.99    5.30
   3  -3   8  121.09   13.10
   3  -3   8  115.59    6.50
  -3  -3  -8  110.39   11.70
   3  -3   8  124.59    5.80
  -3  -3  -8  126.49    5.60
  -3   3  -9    4.40    1.40
   3   3   9    4.20    2.60
   3   3   9    3.90    0.70
   3   3   9    5.50    0.80
   3   3   9    3.30    1.00
   3  -3   9    4.20    1.60
   3  -3   9    4.60    1.20
  -3  -3  -9    3.20    1.00
  -3   3 -10   55.49    4.60
   3   3  10   56.09    7.90
   3  -3  10   62.69    3.90
  -3  -3 -10   65.59    4.10
   3  -3  10   54.69    4.70
  -3  -3 -10   65.19    8.90
   3  -3  10   68.89   10.40
  -3   3 -11    3.00    2.00
   3   3  11    1.40    2.90
   3  -3  11    4.90    3.30
   3  -3  11    1.40    0.90
  -3  -3 -11    3.30    1.20
   3  -3  11    2.50    1.30
  -3   3 -12   48.60   14.70
  -3   3 -12   54.39    4.70
   3  -3  12   47.60    3.50
  -3  -3 -12   46.20    3.80
   3  -3  12   57.79    5.30
  -3   3 -13    3.10    1.70
   3  -3  13    1.70    1.60
   3  -3  13    3.70    3.50
  -3  -3 -13    0.20    0.80
   3  -3  13    0.50    0.90
  -3   3 -14  175.28    9.50
   3  -3  14  181.18    7.10
   3  -3  14  177.68   10.50
  -3  -3 -14  200.08    8.60
  -3   3 -15    1.90    1.30
  -3  -3 -15    2.20    1.40
   3  -3  15    2.30    0.90
   3  -3  15    2.90    2.10
  -3   3 -16   20.60    3.70
   3  -3  16   21.10    4.30
  -3  -3 -16   29.40    3.40
  -3   3 -17   38.90    4.70
   3  -3  17   31.10    5.30
  -3   3 -18    0.30    1.50
   3  -3  18    0.40    1.60
  -3  -3 -18   -0.90    1.20
  -3   3 -19    3.20    1.90
   3  -3  19    5.00    2.40
  -3  -3 -19    1.70    1.40
  -3   3 -20    3.50    2.00
  -3  -3 -20   -1.60    1.60
   3  -3  20    2.30    2.20
  -3   3 -21   30.20    4.90
   3  -3  21   39.30    6.80
  -3  -3 -21   22.50    3.90
  -3   3 -22   31.10    5.20
   3  -3  22   20.90    5.00
  -3  -3 -22   25.00    3.90
   3   4 -23   13.30    3.30
   3   4 -23   17.50    3.90
  -3  -4  23   10.50    3.70
   3   4 -22   11.00    3.30
   3   4 -22   18.30    8.70
   3   4 -22   16.90    3.70
  -3  -4  22   13.40    3.90
   3   4 -21    6.30    2.20
   3   4 -21    3.30    2.00
  -3  -4  21    1.40    1.70
   3   4 -20   19.80    3.80
   3  -4 -20   17.20    2.40
  -3  -4  20   22.10    4.50
   3   4 -19   67.59    6.30
   3  -4 -19   62.39    3.80
  -3  -4  19   66.79    8.40
   3   4 -18   51.59    5.20
  -3  -4  18   40.10    5.20
   3   4 -17  203.88   10.80
   3  -4 -17  209.48    7.10
  -3  -4  17  229.28   21.70
  -3  -4  17  203.98   11.80
   3   4 -16   63.29    5.80
   3   4 -16   70.79    5.80
   3  -4 -16   69.69    3.50
  -3  -4  16   83.69    7.10
   3   4 -15   68.79    5.80
   3   4 -15   73.49    5.80
  -3  -4  15   74.49    6.50
   3   4 -14  283.77   12.50
   3   4 -14  299.67   12.10
  -3  -4  14  289.07   13.10
   3  -4 -14  274.07    8.30
  -3   4  13  211.98   11.60
   3   4 -13  211.38   10.30
  -3   4  13  186.38   10.00
   3   4 -13  213.78    9.70
  -3  -4  13  195.88   10.20
  -3   4  12   -1.90    1.10
   3   4 -12   -0.20    1.00
   3   4 -12    0.20    1.00
   3  -4 -12   -0.50    0.80
  -3  -4  12    0.50    0.90
   3  -4 -12   -0.20    0.40
   3   4 -11  247.48   11.00
  -3   4  11  246.48   12.80
   3   4 -11  246.08   10.20
   3  -4 -11  248.08    7.40
  -3  -4  11  240.08   10.80
   3  -4 -11  232.58    7.30
   3   4 -10  109.19    6.40
   3   4 -10  114.09    7.00
   3  -4 -10  113.39    4.40
  -3  -4  10  112.19    6.80
   3  -4 -10  118.89    4.40
   3   4  -9   25.10    3.20
   3   4  -9   24.20    3.00
   3  -4  -9   18.30    1.70
   3  -4  -9   20.20    2.10
   3  -4  -9   24.20    1.80
  -3  -4   9   23.10    2.90
   3   4  -8   98.89    6.30
  -3   4   8  131.19   10.20
   3   4  -8  103.39   16.60
   3   4  -8  109.29    6.20
  -3  -4   8   96.59   12.30
   3  -4  -8  114.99    4.40
  -3  -4   8  110.79    6.30
   3  -4  -8  109.19    4.80
   3  -4  -8  105.79    4.50
   3   4  -7  200.78   17.10
   3   4  -7  195.38    8.50
  -3   4   7  200.38   13.30
  -3   4   7  192.68   13.00
   3   4  -7  186.38    8.80
  -3  -4   7  193.08    8.50
   3  -4  -7  200.78    6.80
   3  -4  -7  188.38    6.30
   3  -4  -7  195.88    6.70
  -3   4   6  401.46   20.50
   3   4  -6  382.56   13.70
  -3   4   6  413.76   20.40
   3   4  -6  439.16   25.70
  -3   4   6  397.76    9.30
  -3   4   6  420.06    9.60
   3   4  -6  395.56   13.30
  -3  -4   6  398.56   13.20
   3  -4  -6  417.16   10.80
   3  -4  -6  406.16   11.50
   3  -4  -6  388.36   10.90
  -3   4   5  260.37    7.00
   3   4  -5  273.97   10.10
   3   4  -5  257.07   19.10
  -3   4   5  255.47    6.80
  -3   4   5  262.07    7.50
  -3   4   5  231.68   15.40
   3   4  -5  263.57   10.40
   3   4  -5  255.57   19.40
   3  -4  -5  263.47    8.60
   3  -4  -5  276.67   17.00
   3  -4  -5  264.07    7.40
  -3  -4   5  268.37    9.90
   3  -4  -5  252.57    7.90
  -3   4   4  128.09    5.00
   3   4  -4  119.19    6.40
  -3   4   4  120.39   10.90
   3   4  -4  132.29   13.50
   3   4  -4  123.59    6.30
   3   4  -4  122.79   13.00
  -3   4   4  128.09    4.40
  -3   4   4  114.89    4.20
   3  -4  -4  117.29    5.30
   3  -4  -4  128.29    5.10
   3  -4  -4  117.69   10.90
  -3  -4   4  132.69    6.30
   3   4  -3  268.27   19.20
   3   4  -3  254.27    9.50
  -3   4   3  263.47    8.60
   3   4  -3  259.77    9.70
  -3   4   3  263.37    7.60
  -3   4   3  275.97    7.90
   3   4  -3  268.57   19.20
   3  -4  -3  264.17    7.10
   3  -4  -3  262.07    8.90
   3  -4  -3  264.67    8.40
  -3  -4   3  233.28   11.80
   3  -4  -3  295.57   18.10
   3   4  -2  136.29    6.40
  -3   4   2  125.19    4.90
   3   4  -2  122.29   12.50
  -3   4   2  138.09    5.10
  -3   4   2  131.99    6.00
   3  -4  -2  132.79    4.20
   3  -4  -2  135.79    5.50
   3  -4  -2  139.99    6.10
   3  -4  -2  141.19    5.40
  -3  -4   2  124.39    6.10
   3  -4  -2  123.39   12.00
  -3   4   1   85.49    4.70
  -3   4   1   86.19    4.00
  -3   4   1   78.59    3.80
  -3   4   1   83.19    9.30
   3   4  -1   77.79    4.60
   3   4  -1   91.09   10.80
   3  -4  -1   86.29    4.30
  -3  -4   1   81.99    4.70
   3  -4  -1   82.49    4.30
   3  -4  -1   87.79    3.30
   3  -4  -1   89.29   10.20
  -3   4   0  210.98    8.20
   3   4   0  204.28   15.90
  -3   4   0  210.28    6.50
   3   4   0  205.98    7.90
   3   4   0  217.58    8.00
  -3   4   0  207.48    7.10
  -3   4   0  202.78    7.30
   3  -4   0  208.08    6.30
  -3  -4   0  208.38   16.50
   3  -4   0  211.28    7.60
   3  -4   0  211.78   16.30
   3   4   1  186.48    6.90
  -3   4  -1  186.18    6.20
   3   4   1  181.38    7.20
  -3   4  -1  180.08   14.70
  -3   4  -1  182.58    7.00
  -3   4  -1  170.18    7.50
  -3  -4  -1  183.08   15.40
   3  -4   1  171.98    6.90
   3  -4   1  177.38    5.90
   3  -4   1  178.58   15.40
   3  -4   1  191.58    7.30
   3   4   2  194.48   15.00
  -3   4  -2  136.39    8.60
  -3   4  -2  184.28    7.80
  -3   4  -2  180.58    7.10
   3   4   2  184.08    6.80
  -3   4  -2  182.28   15.10
   3   4   2  180.28    6.90
   3   4   2  180.68    6.80
   3  -4   2  172.58    7.30
  -3  -4  -2  169.28   14.80
   3  -4   2  176.78   15.60
   3  -4   2  170.58    7.00
   3  -4   2  174.08    6.20
   3   4   3  715.83   18.00
   3   4   3  677.43   30.50
  -3   4  -3  696.23   17.90
  -3   4  -3  674.63   31.80
   3   4   3  706.13   18.00
   3   4   3  669.53   17.60
  -3   4  -3  694.53   19.60
  -3   4  -3  713.03   18.90
   3  -4   3  684.03   33.40
   3  -4   3  669.83   18.50
  -3  -4  -3  710.03   32.30
   3  -4   3  686.43   17.70
   3   4   4  276.87    9.10
   3   4   4  278.27    8.90
  -3   4  -4  279.37   10.20
  -3   4  -4  289.27    9.60
  -3   4  -4  274.97   19.40
   3   4   4  287.27   18.50
   3   4   4  294.37    9.10
   3  -4   4  279.77    9.90
   3  -4   4  301.67   21.30
  -3  -4  -4  287.37   19.40
   3   4   5  878.61   20.90
  -3   4  -5  807.02   22.60
   3   4   5  854.81   20.70
  -3   4  -5  884.31   38.30
   3   4   5  889.11   35.40
   3   4   5  808.52   20.80
   3  -4   5  874.71   39.90
   3  -4   5  852.21   22.10
   3  -4   5  829.32   22.20
   3   4   6   87.59    4.40
   3   4   6   89.69   10.20
  -3   4  -6   92.89    5.60
   3   4   6   89.09    4.90
  -3   4  -6  104.19   12.10
   3  -4   6   94.19    5.40
  -3  -4  -6   96.09    4.80
   3  -4   6   91.69    5.20
   3  -4   6  103.99   12.70
   3   4   7  161.78   13.80
  -3   4  -7  160.48   15.30
   3   4   7  164.18    5.80
  -3   4  -7  145.29    7.50
   3   4   7  152.68    5.60
   3   4   7  152.98    6.10
   3  -4   7  177.98   17.20
  -3  -4  -7  151.18    6.50
   3  -4   7  155.98    7.50
   3  -4   7  170.88    7.30
   3   4   8  161.78    5.50
   3   4   8  160.88    6.30
  -3   4  -8  187.08   16.90
   3   4   8  158.58    5.20
   3   4   8  144.69   16.60
  -3   4  -8  165.48    8.10
   3  -4   8  103.29   20.90
   3  -4   8  173.08    8.10
   3  -4   8  165.98    7.40
  -3  -4  -8  161.58    6.80
   3   4   9  110.09    3.70
   3   4   9  119.29   12.00
  -3   4  -9   98.29    6.30
   3   4   9  107.19    5.00
  -3   4  -9  108.49   13.00
   3   4   9  105.39    3.80
  -3  -4  -9  108.69    5.40
   3  -4   9  114.79    6.00
   3  -4   9  103.19    6.50
  -3   4 -10   88.39    6.00
   3   4  10   87.79   10.50
  -3   4 -10   87.99   11.90
   3  -4  10   82.09    5.90
   3  -4  10   79.89    5.00
  -3  -4 -10   72.99   10.00
  -3  -4 -10   86.99    4.90
   3   4  11   21.50    6.30
  -3   4 -11   18.80    3.30
  -3   4 -11    9.60    4.40
  -3  -4 -11   23.20    2.60
   3  -4  11   21.10    4.80
  -3  -4 -11   24.30    5.90
   3  -4  11   24.40    2.70
  -3   4 -12    0.00    2.40
  -3   4 -12    0.90    1.00
   3  -4  12    1.40    1.00
  -3  -4 -12    2.80    3.50
  -3  -4 -12   -0.30    0.90
  -3   4 -13   28.90    4.40
   3  -4  13   27.80    2.90
  -3  -4 -13   25.50    2.90
   3  -4  13   24.50    4.30
  -3   4 -14   21.10    7.70
  -3   4 -14   28.90    4.50
   3  -4  14   30.20    4.90
   3  -4  14   28.30    2.80
  -3  -4 -14   28.40    3.10
  -3   4 -15    4.40    2.10
  -3   4 -15    5.60    5.30
   3  -4  15    9.50    6.00
  -3  -4 -15    8.90    2.10
   3  -4  15    5.70    1.40
   3  -4  15    4.20    2.20
  -3   4 -16   49.20    5.30
  -3  -4 -16   39.10    3.90
   3  -4  16   48.40    5.80
  -3   4 -17  101.39    7.60
  -3  -4 -17   95.59    6.30
   3  -4  17   90.49    8.40
  -3   4 -18   41.00    5.20
  -3  -4 -18   43.80    5.90
   3  -4  18   37.20    6.10
  -3   4 -19   57.99    6.20
   3  -4  19   76.49    7.90
  -3  -4 -19   57.69    5.10
  -3   4 -20   33.80    5.50
  -3  -4 -20   33.90    4.00
   3  -4  20   24.70    5.30
  -3  -4 -21   17.70    3.20
   3   5 -23   14.50    3.60
   3   5 -23    4.10    2.90
  -3  -5  23   14.30    4.10
   3   5 -22    5.10    2.20
   3   5 -22    3.60    2.20
  -3  -5  22    0.70    1.90
   3   5 -21   13.00    3.50
   3   5 -21   28.20    4.80
   3   5 -21   24.40   11.60
  -3  -5  21   17.80    4.30
   3   5 -20    1.40    1.90
   3   5 -20    1.30    2.20
  -3  -5  20   -1.50    1.40
   3   5 -19    2.50    1.80
  -3  -5  19   -0.50    1.30
   3   5 -18    0.90    1.60
   3   5 -18    1.80    1.80
  -3  -5  18   -1.00    1.40
   3   5 -17    8.60    2.70
   3   5 -17    7.50    2.70
  -3  -5  17    9.20    2.90
   3   5 -16  126.19    8.50
   3   5 -16  112.89    8.00
  -3  -5  16  106.99    8.10
   3   5 -15   -2.20    1.30
   3   5 -15    0.30    1.40
  -3   5  15    0.80    1.90
  -3  -5  15    0.00    1.10
   3   5 -14   36.00    4.20
  -3   5  14   29.90    5.20
  -3   5  14   38.00    8.30
   3   5 -14   23.60    3.90
  -3  -5  14   22.80    8.30
  -3  -5  14   29.30    4.00
   3   5 -13   17.50    3.50
   3   5 -13   11.70    2.80
  -3   5  13    8.70    5.00
  -3  -5  13   12.60    6.30
  -3  -5  13   13.90    3.10
   3  -5 -13   13.90    1.70
   3   5 -12    2.50    1.60
   3   5 -12   -1.20    1.00
  -3  -5  12   -0.70    0.90
   3  -5 -12    1.10    0.70
   3   5 -11    6.40    2.20
   3   5 -11    8.20    2.30
  -3   5  11    9.70    3.70
  -3  -5  11    6.70    1.90
   3  -5 -11    8.60    1.50
   3   5 -10    7.40    2.20
   3   5 -10    2.10    1.50
   3   5 -10    8.20    4.90
  -3   5  10    1.80    2.10
  -3  -5  10    3.20    1.40
   3  -5 -10    3.70    1.00
   3   5  -9    3.50    1.40
   3   5  -9    8.90    8.80
   3   5  -9    3.20    1.60
  -3   5   9    0.50    2.00
  -3  -5   9    5.20    1.80
   3  -5  -9    4.10    1.10
   3  -5  -9    3.90    1.10
   3   5  -8    0.30    3.40
   3   5  -8    0.90    1.10
  -3   5   8    3.10    1.90
   3  -5  -8    1.10    0.70
  -3  -5   8   -0.10    0.90
   3  -5  -8    0.00    0.60
  -3   5   7    4.70    0.70
   3   5  -7    4.80    1.80
   3   5  -7    3.80    1.60
  -3   5   7    4.40    3.00
  -3   5   7    3.60    0.70
  -3  -5   7    3.00    1.30
   3  -5  -7    4.50    1.10
   3  -5  -7    1.50    0.80
  -3   5   6  105.09    3.80
  -3   5   6  109.39    4.30
  -3   5   6  105.49    3.90
  -3   5   6   98.99   11.30
   3   5  -6  127.09   14.70
   3   5  -6   99.89    6.50
   3   5  -6  104.19   13.60
   3   5  -6  106.39    6.50
  -3  -5   6  113.39    6.40
   3  -5  -6  101.29    4.30
   3   5  -5   94.29    6.00
   3   5  -5   96.19   12.80
  -3   5   5   96.49    3.90
  -3   5   5   93.99    3.90
   3   5  -5  101.19    6.30
   3   5  -5  124.69   14.10
  -3   5   5   96.19    4.50
   3  -5  -5   98.39    4.80
  -3  -5   5   93.39    5.70
   3   5  -4   -1.10    1.60
  -3   5   4    0.80    0.60
   3   5  -4    4.20    3.30
  -3   5   4    3.60    1.20
   3   5  -4    2.60    1.40
  -3   5   4    1.40    0.70
   3   5  -4    4.30    1.70
  -3  -5   4    3.60    1.40
   3  -5  -4    1.30    0.80
   3  -5  -4   -1.80    1.40
   3   5  -3   11.70    4.50
   3   5  -3   14.90    4.60
  -3   5   3   23.00    2.10
  -3   5   3   26.60    2.80
  -3   5   3   26.00    2.10
   3   5  -3   22.10    3.40
   3   5  -3   19.00    3.00
  -3  -5   3   23.50    2.90
   3  -5  -3   21.60    5.90
   3  -5  -3   24.60    2.00
   3  -5  -3   26.80    2.50
  -3   5   2   39.30    3.50
   3   5  -2   19.90    5.70
  -3   5   2   36.80    2.80
   3   5  -2   34.90    3.60
   3   5  -2   49.99   10.90
   3  -5  -2   33.00    2.90
   3  -5  -2   35.60    2.30
  -3  -5   2   34.00    3.50
   3  -5  -2   37.10    8.00
  -3   5   1  265.37   19.30
   3   5  -1  253.57    9.90
   3   5  -1  250.37   19.80
   3   5  -1  230.68   20.80
  -3   5   1  251.27    9.70
  -3   5   1  254.87    8.70
   3  -5  -1  238.98   19.20
   3  -5  -1  250.87    7.50
   3  -5  -1  244.28    9.00
   3  -5  -1  240.38    9.00
  -3  -5   1  241.18    9.50
   3   5   0  192.48    8.20
   3   5   0  161.98   16.30
   3   5   0  243.68   22.70
  -3   5   0  180.88    7.30
  -3   5   0  175.18    6.40
  -3   5   0  192.48    8.40
  -3   5   0  182.08   16.00
   3  -5   0  177.18   17.40
   3  -5   0  183.28    6.20
   3  -5   0  183.18    7.60
   3  -5   0  188.88    7.80
  -3  -5   0  174.18    7.90
   3   5   1   23.10    2.70
  -3   5  -1   23.50    2.60
  -3   5  -1   20.20    2.20
  -3   5  -1   19.30    6.50
  -3   5  -1   24.90    3.10
   3   5   1   12.00    4.30
   3  -5   1   27.20    2.80
   3  -5   1   25.20    2.10
   3  -5   1   20.10    6.50
   3  -5   1   23.10    2.80
  -3   5  -2    9.40    2.30
   3   5   2    5.20    2.80
   3   5   2    8.30    1.90
   3   5   2    9.40    1.90
  -3   5  -2    5.40    3.00
  -3   5  -2   14.20    2.10
  -3   5  -2   13.40    2.30
   3  -5   2    6.30    1.60
   3  -5   2    7.90    1.50
   3  -5   2    6.20    4.10
  -3  -5  -2    6.80    3.50
   3   5   3   45.40    3.50
   3   5   3   45.50    7.60
  -3   5  -3   46.10    3.40
  -3   5  -3   41.80    4.20
  -3   5  -3   44.90    3.70
   3   5   3   48.60    3.50
  -3  -5  -3   39.00    8.80
   3  -5   3   44.30    3.90
   3  -5   3   40.70    9.80
  -3   5  -4  219.98    9.10
  -3   5  -4  200.98   18.10
   3   5   4  222.58    8.20
   3   5   4  201.38   16.80
  -3   5  -4  212.88    9.60
   3   5   4  222.88    8.10
  -3  -5  -4  226.48   19.10
   3  -5   4  215.28    8.20
   3  -5   4  226.08   20.10
   3  -5   4  215.68    8.90
   3   5   5  187.08    7.10
  -3   5  -5  182.68    8.40
   3   5   5  184.48    7.00
  -3   5  -5  155.28   20.00
   3   5   5  129.29   21.50
  -3   5  -5  172.08    8.70
   3   5   5  180.48    7.10
   3  -5   5  181.78   18.30
   3  -5   5  188.18    7.80
   3  -5   5  185.68    8.10
   3   5   6  133.49    5.50
   3   5   6  121.89    5.40
  -3   5  -6  130.69    7.10
   3   5   6  117.79    5.50
   3  -5   6  134.89    6.60
   3  -5   6  131.29   15.80
   3  -5   6  128.79    6.70
   3   5   7   42.30    2.80
   3   5   7   35.20    2.90
  -3   5  -7   56.09   11.70
   3   5   7   45.30    2.90
  -3   5  -7   48.00    4.30
   3  -5   7   41.20    3.80
   3  -5   7   47.20   11.60
   3  -5   7   46.70    4.00
   3   5   8   54.99    3.60
   3   5   8   66.49    3.30
  -3   5  -8   56.39   11.90
   3   5   8   61.09    3.90
  -3   5  -8   60.39    6.00
   3  -5   8   68.49   13.60
   3  -5   8   66.39    5.00
   3  -5   8   63.99    4.70
   3   5   9   54.99    2.70
   3   5   9   56.69    2.90
  -3   5  -9   61.89   10.30
  -3   5  -9   60.49    5.10
   3  -5   9   61.69   14.30
   3  -5   9   48.30    4.50
   3  -5   9   55.79    4.50
  -3  -5  -9   53.99    3.90
  -3   5 -10    7.40    4.80
  -3   5 -10    7.90    2.10
  -3  -5 -10    6.10    1.50
   3  -5  10    8.00    2.20
  -3  -5 -10    7.80    4.50
   3  -5  10    6.10    1.90
   3  -5  10    9.50    5.90
  -3   5 -11   10.80    5.10
   3   5  11   15.90    5.50
  -3   5 -11   11.50    2.80
   3  -5  11    9.90    2.20
  -3  -5 -11   11.70    5.70
  -3  -5 -11   10.10    2.00
   3  -5  11   12.00    2.80
  -3   5 -12   37.70   14.10
  -3   5 -12   45.10    4.80
   3  -5  12   48.70    4.20
  -3  -5 -12   51.19    3.90
   3  -5  12   35.80   11.60
   3  -5  12   41.00    4.70
  -3   5 -13    9.60    7.00
  -3   5 -13   18.90    3.60
  -3  -5 -13   23.80    2.90
   3  -5  13   23.30    4.10
   3  -5  13   26.70    8.00
   3  -5  13   19.70    3.10
  -3   5 -14    0.20    1.20
   3  -5  14    0.60    5.20
   3  -5  14    1.60    1.00
   3  -5  14   -0.90    0.80
  -3  -5 -14   -1.20    1.00
  -3   5 -15   32.00    4.30
   3  -5  15   35.00    3.30
  -3  -5 -15   31.10    3.50
   3  -5  15   35.90    4.80
  -3   5 -16   55.09    6.00
  -3  -5 -16   60.09    4.60
   3  -5  16   52.59    6.00
  -3   5 -17   39.70    5.10
   3  -5  17   25.70    4.90
  -3  -5 -17   34.90    3.90
  -3   5 -18    0.30    1.60
   3  -5  18    1.00    2.20
  -3  -5 -18    2.80    1.60
  -3   5 -19   -1.30    1.70
   3  -5  19    0.70    1.60
  -3  -5 -19    3.00    1.90
  -3   5 -20   71.49    7.10
   3  -5  20   66.19    8.60
  -3  -5 -20   70.79    5.60
  -3   5 -21    2.70    1.80
   3  -5  21   -2.30    2.80
   3   6 -22   -1.60    2.40
  -3  -6  22    4.60    2.60
   3   6 -21   -1.60    1.70
   3   6 -21    3.30    2.20
   3   6 -20    2.20    2.00
   3   6 -20    1.20    2.30
  -3  -6  20    7.60    2.90
   3   6 -19   26.10    4.90
   3   6 -19   27.30    4.90
  -3  -6  19   30.30    5.30
   3   6 -18   32.00    5.50
   3   6 -18   26.70    4.80
  -3  -6  18   28.20    5.20
   3   6 -17    7.30    2.50
   3   6 -17    7.40    2.70
  -3  -6  17    5.50    2.40
   3   6 -16    3.70    2.00
   3   6 -16    4.90    2.50
  -3   6  16    5.10    3.10
  -3  -6  16    3.30    1.90
  -3   6  15  275.57   16.40
   3   6 -15  277.37   13.70
   3   6 -15  285.87   13.60
  -3  -6  15  286.57   14.00
  -3   6  14   92.59   18.20
   3   6 -14  106.59    7.90
   3   6 -14  117.19    8.40
  -3  -6  14  119.99    8.50
   3   6 -13   16.10    3.40
  -3   6  13   21.30    5.50
   3   6 -13   19.60    3.80
   3   6 -13   15.40    5.80
   3  -6 -13   18.40    2.20
  -3  -6  13   12.40    3.10
   3   6 -12    4.30    1.80
   3   6 -12    0.90    3.30
   3   6 -12    3.00    1.90
   3  -6 -12    0.30    0.90
  -3  -6  12    3.70    1.50
   3   6 -11   30.90    4.90
   3   6 -11   55.09   12.60
   3   6 -11   33.00    5.00
  -3  -6  11   35.80    4.10
   3  -6 -11   29.20    2.80
   3   6 -10   33.60    4.90
   3   6 -10   29.50    3.90
   3   6 -10   35.70   10.10
  -3  -6  10   37.90    4.30
   3  -6 -10   28.90    2.80
   3   6  -9    0.70    1.20
  -3   6   9    3.30    2.40
   3   6  -9    0.90    3.60
   3   6  -9   -1.00    1.10
  -3  -6   9    1.40    1.10
   3  -6  -9    0.90    0.70
  -3   6   8   -0.50    0.40
   3   6  -8   -3.20    4.10
  -3   6   8    2.90    1.70
  -3   6   8    0.90    0.40
  -3   6   8   -0.10    0.40
   3   6  -8    1.80    1.40
  -3  -6   8    0.00    0.90
   3  -6  -8    0.30    0.80
   3  -6  -8    1.00    0.70
  -3   6   7  111.89    4.10
  -3   6   7  113.89    4.40
   3   6  -7  135.99   16.40
  -3   6   7  105.79    4.20
   3   6  -7  112.39    7.40
  -3   6   7  104.19    4.40
   3   6  -7  116.49    7.40
   3  -6  -7  104.49    5.50
  -3  -6   7  103.39    6.60
   3  -6  -7  101.69    4.80
  -3   6   6  378.56   11.20
  -3   6   6  362.26   25.70
   3   6  -6  376.76   14.40
  -3   6   6  381.96   10.50
   3   6  -6  363.26   27.90
   3   6  -6  367.26   14.50
  -3   6   6  351.76   10.20
   3  -6  -6  391.16   12.30
  -3  -6   6  362.36   13.50
   3   6  -5  391.66   29.40
  -3   6   5  391.36   11.20
  -3   6   5  384.36   12.00
  -3   6   5  386.16   11.00
   3   6  -5  365.16   14.50
   3   6  -5  396.06   14.70
  -3   6   5  418.76   26.10
   3  -6  -5  366.46   12.40
  -3  -6   5  400.46   14.00
  -3   6   4   11.40    1.80
   3   6  -4   13.10    2.80
   3   6  -4   10.70    2.60
  -3   6   4    9.40    2.00
   3   6  -4   20.50    7.10
   3  -6  -4   10.50    2.00
   3  -6  -4   10.80    1.70
   3  -6  -4   10.80    4.20
  -3  -6   4   12.60    2.60
   3   6  -3   20.40    3.40
  -3   6   3   18.40    2.10
   3   6  -3   18.90    6.10
  -3   6   3   19.10    3.00
   3   6  -3   15.30    2.90
   3  -6  -3   21.60    2.00
   3  -6  -3   22.00    2.60
   3  -6  -3   15.10    5.60
  -3  -6   3   14.80    2.80
   3   6  -2   82.59    5.80
  -3   6   2   84.99    4.80
  -3   6   2   89.99    5.60
   3   6  -2   99.69    6.40
  -3   6   2   94.59   12.20
   3   6  -2   90.49   13.10
   3  -6  -2   83.79   12.00
   3  -6  -2   78.19    5.00
  -3  -6   2   89.49    5.70
   3  -6  -2   86.69    4.10
  -3   6   1   27.60    3.30
  -3   6   1   29.80    7.20
   3   6  -1   32.20    9.10
  -3   6   1   27.60    2.70
   3   6  -1   26.00    3.30
  -3  -6   1   26.20    3.20
   3  -6  -1   28.30    3.00
   3  -6  -1   26.10    2.30
   3  -6  -1   29.30    8.30
  -3   6   0  295.97   11.70
   3   6   0  305.97   23.60
  -3   6   0  298.37   22.80
   3   6   0  290.27   11.40
   3   6   0  270.77   34.50
  -3   6   0  299.27   10.70
   3  -6   0  287.97   23.20
  -3  -6   0  306.07   11.40
   3  -6   0  304.07    9.40
   3  -6   0  290.67   10.90
   3   6   1   46.20   10.30
   3   6   1   46.40    4.00
  -3   6  -1   41.50    4.20
  -3   6  -1   45.40    3.80
  -3   6  -1   44.10    3.30
   3   6   1   62.69   10.40
  -3  -6  -1   43.30    4.00
   3  -6   1   42.90    3.70
   3  -6   1   34.60    9.20
   3  -6   1   45.30    3.10
   3   6   2   21.60    6.30
  -3   6  -2   26.80    2.70
   3   6   2   15.70    5.80
   3   6   2   29.50    3.20
  -3   6  -2   25.80    3.30
  -3   6  -2   29.30    3.10
   3  -6   2   22.60    2.90
   3  -6   2   27.20    3.00
   3  -6   2   25.00    8.10
   3   6   3   53.89    4.10
  -3   6  -3   44.40    4.50
   3   6   3   42.70    8.80
  -3   6  -3   56.19    4.30
   3  -6   3   44.70    3.40
   3  -6   3   57.89   12.90
   3  -6   3   49.80    4.20
   3   6   4   24.20    2.70
  -3   6  -4   31.60    3.40
  -3   6  -4   29.70    3.70
   3  -6   4   22.70    3.00
   3  -6   4   21.00    7.30
   3  -6   4   28.20    2.80
  -3   6  -5   -0.40    0.60
  -3   6  -5   -1.60    0.70
   3   6   5   -0.40    0.70
   3  -6   5    0.80    0.70
   3  -6   5   -3.50    2.40
   3  -6   5   -0.80    0.60
   3   6   6  133.09   14.80
  -3   6  -6  124.59    7.90
  -3   6  -6  122.59    7.40
   3   6   6  136.29    6.10
   3  -6   6  126.89    6.80
   3  -6   6  137.89   17.50
   3  -6   6  134.89    7.30
   3   6   7    2.00    1.00
   3   6   7    2.90    3.30
  -3   6  -7    1.20    1.40
   3   6   7    1.00    0.80
  -3   6  -7   -0.90    0.80
   3  -6   7    2.90    3.10
   3  -6   7    0.80    0.80
   3  -6   7    1.30    1.10
  -3   6  -8   77.89    5.90
   3   6   8   71.49    3.80
   3   6   8   70.19    3.90
  -3   6  -8   71.69    6.30
   3  -6   8   63.99   13.90
   3  -6   8   71.49    6.60
   3  -6   8   75.59    5.50
   3   6   9    6.10    1.10
  -3   6  -9    5.20    1.80
  -3   6  -9    7.50    2.40
   3  -6   9    5.90    2.00
   3  -6   9    0.90    4.20
   3  -6   9   10.10    2.40
   3   6  10   15.80    1.50
  -3   6 -10   17.70    3.50
   3   6  10   13.50    1.40
  -3   6 -10   12.70    3.40
   3  -6  10   13.10    6.70
   3  -6  10   13.40    2.90
   3  -6  10   10.10    2.70
  -3   6 -11   35.10    4.30
   3  -6  11   33.10    4.30
   3  -6  11   31.90    3.60
   3   6  12   16.40    7.00
  -3   6 -12   32.40    4.00
   3  -6  12   29.00    9.20
   3  -6  12   23.70    3.60
   3  -6  12   19.20    3.70
  -3   6 -13   69.79    6.10
  -3  -6 -13   34.70    9.00
   3  -6  13   51.69    4.70
   3  -6  13   56.19    5.70
   3  -6  13   48.90   13.10
  -3   6 -14   16.50    3.40
   3  -6  14   23.90    4.20
   3  -6  14   30.90    3.60
  -3   6 -15    0.90    1.80
   3  -6  15    4.20    1.80
   3  -6  15    1.40    1.00
  -3   6 -16    1.60    1.70
  -3  -6 -16    2.40    1.50
  -3   6 -17    0.40    1.50
  -3  -6 -17   -2.30    1.20
   3  -6  17   -1.20    1.50
  -3   6 -18   -1.70    1.20
   3  -6  18    1.00    1.30
  -3  -6 -18   -1.10    1.20
   3  -6  19   -1.80    1.40
  -3  -6 -19   -0.70    1.80
   3  -6  20    2.40    2.50
   3   7 -21    0.90    2.00
  -3  -7  21   -0.80    1.70
   3   7 -20    9.50    5.20
  -3  -7  20    5.00    2.90
   3   7 -19    3.50    2.10
   3   7 -19    2.30    2.40
  -3  -7  19   -1.30    2.00
   3   7 -18  114.49    9.20
   3   7 -18  127.09   31.10
   3   7 -18  106.09    8.80
  -3  -7  18  100.89    8.90
   3   7 -17    6.80    6.30
   3   7 -17    8.40    3.20
   3   7 -17    5.00    2.60
  -3  -7  17   13.90    3.80
   3   7 -16   80.69    7.50
   3   7 -16   84.39    7.60
  -3  -7  16   80.39    7.50
   3   7 -15    8.10    2.80
   3   7 -15    9.90    3.00
  -3  -7  15    6.80    2.40
   3   7 -14    4.00    2.00
   3   7 -14    0.20    1.60
  -3  -7  14    2.60    1.80
   3   7 -13   36.10    5.70
   3   7 -13   32.70    5.30
  -3  -7  13   28.10    4.70
   3  -7 -13   22.60    2.80
   3   7 -12    4.60    2.40
   3   7 -12    2.60    2.00
  -3  -7  12    3.40    1.80
   3  -7 -12    5.20    1.50
  -3   7  11   74.79   13.40
   3   7 -11   63.49    6.30
   3   7 -11   74.49    6.60
   3  -7 -11   66.39    4.60
  -3  -7  11   74.59    6.20
   3   7 -10   30.10    5.00
  -3   7  10   23.80    7.00
   3   7 -10   26.50    4.40
   3  -7 -10   31.20    3.10
  -3  -7  10   22.90    4.10
   3   7  -9   -0.20    1.30
   3   7  -9   -2.00    3.70
   3   7  -9    0.20    1.20
   3  -7  -9    1.00    0.90
  -3  -7   9   -0.90    0.90
   3   7  -8   -0.30    1.30
  -3   7   8   -0.20    0.60
  -3   7   8    0.80    0.60
  -3   7   8   -0.10    0.50
  -3   7   8    1.70    0.80
   3   7  -8    0.50    1.10
   3  -7  -8   -1.20    0.90
   3  -7  -8   -0.60    0.80
  -3  -7   8   -1.30    0.80
   3   7  -7    3.00    1.60
  -3   7   7    4.60    1.20
  -3   7   7    3.40    1.00
   3   7  -7    6.10    2.20
  -3   7   7    3.00    0.90
  -3   7   7    2.90    1.00
   3   7  -7    5.40    5.50
   3  -7  -7    3.50    1.40
  -3  -7   7    4.60    1.80
   3   7  -6  209.18   11.10
  -3   7   6  234.98    8.80
  -3   7   6  240.88   21.10
  -3  -7   6  237.28   10.70
   3  -7  -6  252.57   10.00
  -3   7   5  123.39    5.70
  -3   7   5  120.29    6.20
   3   7  -5  127.19    8.10
  -3   7   5  107.29   19.80
   3   7  -5  125.49   16.30
   3   7  -5  114.19    7.80
   3  -7  -5  126.39    5.60
   3  -7  -5  124.19    6.70
  -3  -7   5  121.29    7.30
  -3   7   4   27.40    2.70
  -3   7   4   27.30    3.10
   3   7  -4   18.70    3.70
   3   7  -4   22.80    3.80
   3   7  -4   20.60    7.20
  -3  -7   4   22.40    3.50
   3  -7  -4   27.60    3.10
   3  -7  -4   28.00    2.50
   3   7  -3   31.10    3.90
   3   7  -3   25.40    8.70
  -3   7   3   32.80    3.60
  -3   7   3   22.60    6.70
   3   7  -3   34.80    4.10
  -3   7   3   31.50    3.00
   3   7  -3   18.40    7.40
   3  -7  -3   23.10    7.20
  -3  -7   3   26.90    3.40
   3  -7  -3   28.90    2.50
   3  -7  -3   28.70    3.20
   3   7  -2   44.60    4.50
   3   7  -2   43.00   11.40
  -3   7   2   36.90    9.80
   3   7  -2   46.00    4.50
  -3   7   2   44.00    4.20
  -3   7   2   42.40    3.50
  -3  -7   2   45.10    4.20
   3  -7  -2   38.30    3.80
   3  -7  -2   41.50    9.70
   3  -7  -2   39.30    2.90
   3   7  -1   14.90    6.10
  -3   7   1   12.60    2.60
   3   7  -1   10.60    2.50
  -3   7   1   10.10    2.00
   3   7  -1   16.50    3.30
   3  -7  -1   10.00    2.00
   3  -7  -1   13.20    2.00
  -3  -7   1   11.10    2.30
   3   7   0  115.99    7.00
   3   7   0   98.49   15.10
  -3   7   0  123.89    7.50
  -3   7   0  105.39   14.60
  -3   7   0  114.39    6.40
   3   7   0  162.38   21.10
   3  -7   0  107.49    5.30
   3  -7   0  114.39    6.70
   3  -7   0   89.69   19.20
  -3  -7   0  117.79    6.90
  -3   7  -1   -1.30    0.50
  -3   7  -1   -0.10    0.80
   3   7   1   -1.90    2.80
   3   7   1    0.10    3.20
   3   7   1    0.30    0.90
   3  -7   1   -0.30    0.70
  -3  -7  -1   -1.30    0.80
   3  -7   1   -0.60    0.60
  -3   7  -2   12.50    2.50
  -3   7  -2   14.90    2.90
   3   7   2   11.60    2.30
   3   7   2   16.80    6.10
  -3   7  -2    4.90    4.70
   3  -7   2    9.30    2.20
   3  -7   2   12.60    5.10
   3  -7   2   14.10    2.20
  -3  -7  -2   15.20    3.00
   3   7   3    0.70    0.90
  -3   7  -3   -0.90    3.10
   3   7   3    2.60    3.70
   3   7   3   -0.90    1.80
  -3   7  -3    0.10    1.10
  -3   7  -3    0.60    0.90
   3  -7   3    2.40    3.20
   3  -7   3    1.00    0.90
   3  -7   3    0.10    0.80
   3   7   4   23.20    7.50
  -3   7  -4   12.60    3.30
   3   7   4   19.10    3.00
   3   7   4   18.70    6.60
  -3   7  -4   15.50    3.10
  -3   7  -4   12.60    4.90
   3  -7   4   14.20    3.40
   3  -7   4   15.70    7.40
   3  -7   4   20.70    2.50
  -3   7  -5   -0.40    3.20
   3   7   5    3.60    1.20
  -3   7  -5    3.80    1.60
  -3   7  -5    3.60    1.80
   3  -7   5    1.60    1.20
   3  -7   5    1.40    5.10
   3  -7   5    3.30    1.40
   3   7   6    7.40    1.80
  -3   7  -6    8.90    6.40
  -3   7  -6    6.70    2.50
  -3   7  -6    5.90    2.00
   3  -7   6    8.10    1.90
   3  -7   6   11.60    2.50
  -3   7  -7   17.50    3.50
  -3   7  -7   18.10    3.30
  -3   7  -7   20.50    8.20
   3   7   7   24.90    2.60
   3  -7   7   18.60    3.10
   3  -7   7   22.70    3.80
   3   7   8  129.49   15.30
  -3   7  -8  120.59    7.90
  -3   7  -8  127.39    8.70
   3   7   8  122.59    5.60
   3  -7   8  123.49    7.60
   3  -7   8  112.99   27.70
   3  -7   8  112.79    7.10
  -3   7  -9   12.80    3.20
   3   7   9    9.00    1.70
  -3   7  -9   17.10    3.50
  -3   7  -9   12.40    6.60
   3  -7   9   15.70    3.10
   3  -7   9   16.70    3.30
   3   7  10   52.79    2.90
  -3   7 -10   49.30    5.80
  -3   7 -10   55.99    5.60
   3  -7  10   45.10    4.80
   3  -7  10   51.69    4.90
  -3   7 -11    2.80    1.70
  -3   7 -11    2.60    2.20
   3  -7  11    5.20    1.90
   3  -7  11    7.30    2.50
  -3   7 -12  111.09    8.70
   3   7  12  113.59   14.60
  -3   7 -12  110.39    8.40
   3  -7  12  111.79    7.40
   3  -7  12  117.79    8.30
  -3   7 -13   30.40    5.60
  -3   7 -13   33.20    5.30
   3  -7  13   32.80    4.00
   3  -7  13   34.00    5.40
  -3   7 -14    0.70    1.40
  -3   7 -14   -1.00    1.30
   3  -7  14   -0.40    1.10
   3  -7  14    0.30    1.20
  -3   7 -15    6.10    2.60
  -3   7 -15    9.30    2.80
   3  -7  15   11.70    3.40
   3  -7  15    8.00    2.20
  -3   7 -16   -0.70    1.50
  -3   7 -16    1.70    2.30
   3  -7  16   -2.90    1.40
  -3   7 -17   30.90    5.90
  -3   7 -17   31.10    5.30
   3  -7  17   26.50    5.10
  -3   7 -18   75.39    7.80
  -3   7 -18   71.29    7.30
   3  -7  18   78.49    7.90
  -3   7 -19   18.70    4.30
  -3   7 -19   25.10    5.40
   3   8 -20    0.60    2.30
   3   8 -20   -0.80    1.90
  -3  -8  20    0.30    1.60
   3   8 -19    1.40    2.20
   3   8 -19    1.90    1.90
  -3  -8  19   -0.70    1.50
   3   8 -18    7.10    2.80
   3   8 -18    4.70    2.90
  -3  -8  18    3.20    2.10
   3   8 -17    0.80    1.60
   3   8 -17   -0.50    2.50
   3   8 -17  -11.30    6.60
   3   8 -16   19.20    4.50
   3   8 -16   28.30    5.20
   3   8 -16   21.10   10.40
  -3  -8  16   34.70    5.60
   3   8 -15   25.00    4.80
   3   8 -15   22.40    4.50
   3   8 -15   22.90   11.80
  -3  -8  15   27.60    5.10
   3   8 -14    7.80    2.90
   3   8 -14    5.40    2.30
  -3  -8  14    3.00    2.10
   3   8 -13   26.80    4.90
   3   8 -13   34.70    5.50
   3   8 -13   19.40    9.10
  -3  -8  13   36.90    5.70
   3   8 -12   16.30    3.80
   3   8 -12   14.40    3.70
   3  -8 -12   13.30    2.50
  -3  -8  12   17.40    3.80
   3   8 -11   23.60    4.70
   3   8 -11   23.00    4.20
  -3  -8  11   22.10    4.00
   3  -8 -11   25.80    3.30
   3   8 -10   85.29    7.70
   3   8 -10   93.39   19.40
   3   8 -10  104.49    8.20
  -3  -8  10   95.39    7.30
   3  -8 -10   95.29    6.10
  -3   8   9   42.10    2.70
   3   8  -9   34.40   10.90
  -3   8   9   38.70    2.70
   3   8  -9   28.30    9.10
   3   8  -9   47.60    5.60
   3   8  -9   36.50    4.90
   3  -8  -9   44.70    4.10
  -3  -8   9   41.20    4.80
   3   8  -8    0.80    1.90
   3   8  -8    1.40    1.70
  -3   8   8    2.10    1.10
   3   8  -8    6.20    4.90
  -3   8   8    2.30    1.10
   3   8  -8   -1.20    4.90
  -3   8   8    0.60    0.90
   3  -8  -8    2.60    1.40
  -3  -8   8    3.60    1.80
  -3   8   7  182.28    7.60
  -3   8   7  186.78   19.60
   3   8  -7  173.58   22.70
   3   8  -7  179.68   22.10
  -3   8   7  193.68    7.40
  -3   8   7  180.78    7.10
   3   8  -7  164.98   10.30
   3   8  -7  197.78   11.10
   3  -8  -7  178.28    8.90
  -3   8   6  202.58    8.70
   3   8  -6  203.48   11.20
   3   8  -6  202.18   23.30
   3   8  -6  202.68   11.30
  -3   8   6  216.98    8.20
   3  -8  -6  204.98    9.70
  -3  -8   6  206.98   10.30
   3   8  -5    3.00    4.40
  -3   8   5   -0.50    0.70
  -3   8   5    1.50    1.20
   3   8  -5    1.10    1.20
   3  -8  -5    0.90    1.10
  -3  -8   5    1.40    1.10
   3  -8  -5    0.90    1.00
  -3   8   4   16.30    2.90
  -3   8   4   18.80    2.60
   3   8  -4   24.50    4.10
  -3   8   4   14.10    6.30
   3   8  -4   21.50    3.90
   3   8  -4   31.30   10.40
   3  -8  -4   22.30    2.40
  -3  -8   4   25.40    4.00
   3  -8  -4   23.10    3.60
   3   8  -3  136.19    8.60
   3   8  -3  127.69   18.30
  -3   8   3  136.89    7.80
  -3   8   3  128.49    6.70
  -3   8   3  130.09   16.70
   3   8  -3  121.99    8.20
   3  -8  -3  132.19    7.70
  -3  -8   3  129.89    7.80
   3  -8  -3  121.19    6.30
   3   8  -2    1.20    1.30
   3   8  -2   -1.10    1.30
  -3   8   2    0.10    1.40
  -3   8   2    1.70    1.00
   3   8  -2    5.10    5.20
  -3   8   2    2.70    2.90
   3   8  -2   -6.90    3.70
  -3  -8   2    2.20    1.60
   3  -8  -2    0.40    0.90
   3  -8  -2    1.90    2.30
  -3   8   1    0.80    1.80
   3   8  -1    1.00    1.10
  -3   8   1    1.90    1.00
   3   8  -1    0.90    1.40
   3  -8  -1    2.20    1.50
   3  -8  -1    1.80    1.00
   3  -8  -1    1.20    3.80
  -3  -8   1    1.80    1.40
  -3   8   0   25.10    7.00
   3   8   0   40.90   10.60
  -3   8   0   30.00    4.60
   3   8   0   39.20    4.40
  -3   8   0   36.20    3.80
   3   8   0   36.20    4.30
  -3  -8   0   35.60    4.00
   3  -8   0   40.60    3.30
   3  -8   0   35.90    4.20
  -3   8  -1    2.40    1.70
  -3   8  -1   -3.40    2.60
  -3   8  -1    1.80    1.00
   3   8   1   -1.50    2.70
   3   8   1    1.50    1.50
   3   8   1    1.60    1.40
   3  -8   1    1.30    0.90
  -3  -8  -1    0.90    1.60
   3  -8   1    1.30    1.20
   3  -8   1   -0.10    3.70
   3   8   2   -2.20    2.30
  -3   8  -2    2.00    1.20
   3   8   2   -0.50    3.90
  -3   8  -2   -1.60    0.80
  -3   8  -2    2.70    3.60
   3  -8   2    0.10    0.70
   3  -8   2   -2.40    3.00
   3  -8   2   -0.70    0.80
  -3  -8  -2    0.10    1.20
  -3   8  -3    7.20    2.20
   3   8   3    5.00    4.90
   3   8   3    8.00    2.20
  -3   8  -3    9.20    4.30
  -3   8  -3   11.60    2.60
   3   8   3    4.20    5.10
  -3  -8  -3    5.10    2.10
   3  -8   3    9.80    2.10
   3  -8   3   15.80    9.20
   3  -8   3   11.10    2.80
  -3   8  -4    5.00    1.80
  -3   8  -4    2.20    1.80
   3   8   4   -1.30    3.60
  -3   8  -4   -0.30    3.70
   3   8   4    1.10    1.50
   3  -8   4    3.30    1.60
   3  -8   4    3.30    1.40
   3  -8   4   10.60    5.20
  -3   8  -5   24.90    4.20
  -3   8  -5   25.70    4.50
   3   8   5   28.40    3.30
   3   8   5   24.10   10.80
   3  -8   5   23.10    3.00
   3  -8   5   21.30    9.20
   3  -8   5   26.60    4.20
   3   8   6   66.69    4.90
   3   8   6   59.49   12.30
  -3   8  -6   72.29    6.10
  -3   8  -6   67.59    6.50
   3  -8   6   65.39    5.20
   3  -8   6   75.39   16.00
   3  -8   6   67.99    5.80
  -3   8  -7    0.40    1.30
   3   8   7    3.60    1.40
  -3   8  -7    1.90    1.30
   3  -8   7    0.90    0.90
   3  -8   7    5.60    4.70
   3  -8   7    3.10    1.60
  -3   8  -8   46.20    5.70
   3   8   8   38.40    3.30
  -3   8  -8   37.00    4.60
   3  -8   8   41.80    4.40
   3  -8   8   46.70    4.90
   3  -8   8   44.60   11.20
  -3   8  -9   59.29    6.40
  -3   8  -9   41.00    4.70
   3   8   9   41.90    3.40
   3   8   9   39.80   10.70
  -3   8  -9   68.99   16.50
   3  -8   9   50.09    4.90
   3  -8   9   39.70   12.60
   3  -8   9   38.90    4.80
   3   8  10   55.59    3.50
  -3   8 -10   63.39    6.00
  -3   8 -10   50.59    6.10
   3  -8  10   62.09    5.70
   3  -8  10   49.90    5.20
  -3   8 -11   95.09    7.60
  -3   8 -11   85.99    7.90
   3  -8  11  132.09   29.60
   3  -8  11   84.69    7.20
   3  -8  11   95.79    7.00
  -3   8 -12   20.40    3.90
  -3   8 -12   21.40    4.60
   3  -8  12    4.10    7.80
   3  -8  12   18.70    3.90
   3  -8  12   21.30    3.90
  -3   8 -13    5.20    2.20
  -3   8 -13   -1.90    1.80
   3  -8  13    4.00    2.00
   3  -8  13    3.40    7.20
   3  -8  13    3.20    1.60
  -3   8 -14   12.40    3.10
  -3   8 -14   23.10    7.30
   3  -8  14   11.60    2.80
   3  -8  14   15.00    3.80
  -3   8 -15    0.90    1.70
  -3   8 -15    1.20    1.50
   3  -8  15    2.30    2.00
   3  -8  15   -0.90    1.20
  -3   8 -16    3.50    2.20
  -3   8 -16   -0.30    1.50
   3  -8  16    3.90    2.40
  -3   8 -17   -1.20    1.70
   3  -8  17    1.60    1.80
  -3   8 -18   -0.70    1.90
   3  -8  18    5.50    3.30
   3   9 -18   21.60    4.50
   3   9 -18   17.20    4.40
   3   9 -17    9.10    3.40
  -3   9  17   20.80    7.70
   3   9 -17   17.80    4.60
  -3  -9  17   13.70    3.80
   3   9 -16   82.09    8.50
   3   9 -16   62.69    7.10
  -3  -9  16   72.89    7.40
   3   9 -15   34.40    6.10
   3   9 -15   36.30    6.00
   3   9 -15   46.50   14.50
  -3  -9  15   31.60    5.50
   3   9 -14    8.90    9.20
   3   9 -14    6.50    2.70
  -3  -9  14    2.30    2.20
   3   9 -13   -0.20    2.10
   3   9 -13    1.00    1.90
  -3  -9  13   -0.50    1.50
   3   9 -12   37.80    6.30
   3   9 -12   28.00    5.30
   3  -9 -12   48.00    4.60
  -3  -9  12   37.10    5.80
   3   9 -11   -0.40    1.20
   3   9 -11    4.80    6.30
   3   9 -11    2.00    1.60
   3  -9 -11    1.80    1.40
  -3  -9  11    0.70    1.00
   3   9 -10   -1.80    1.10
   3   9 -10   -2.60    1.20
   3  -9 -10    0.60    0.90
  -3  -9  10    1.10    1.60
   3   9  -9   75.09    7.30
   3   9  -9   78.59    7.40
   3   9  -9   76.59   18.40
  -3   9   9   80.09    4.20
  -3   9   9   73.79    4.10
  -3   9   9   78.99    4.20
   3   9  -9   58.99   15.30
  -3  -9   9   72.09    6.60
   3  -9  -9   90.09    6.30
  -3   9   8  727.73   20.00
  -3   9   8  745.63   19.70
   3   9  -8  747.73   26.50
   3   9  -8  744.43   26.10
  -3   9   8  722.63   42.90
  -3   9   8  741.83   19.60
   3  -9  -8  746.43   23.20
   3  -9  -8  765.42   21.10
  -3  -9   8  757.92   24.60
   3   9  -7   -0.70    1.40
   3   9  -7    2.80    1.80
  -3   9   7    0.50    1.00
   3   9  -7    3.60    6.00
  -3   9   7    0.50    1.10
  -3  -9   7    0.70    1.30
   3  -9  -7   -0.20    0.90
   3   9  -6  131.39    9.30
  -3   9   6  137.39    6.70
   3   9  -6  114.49    8.90
   3   9  -6  127.49   20.00
  -3   9   6  126.09    7.10
  -3  -9   6  137.79    8.50
   3  -9  -6  122.49    6.30
   3  -9  -6  126.79    7.90
  -3   9   5   45.70   13.30
  -3   9   5   32.50    3.40
   3   9  -5   28.90   13.50
  -3   9   5   31.70    3.90
   3   9  -5   37.00    5.90
   3   9  -5   41.30    5.20
   3  -9  -5   40.40    4.40
   3  -9  -5   32.40    3.20
  -3  -9   5   44.60    5.00
   3   9  -4    6.90    2.50
   3   9  -4    9.40    2.90
  -3   9   4   14.50    3.10
  -3   9   4   15.80    8.10
  -3   9   4    9.50    2.10
   3  -9  -4    8.30    2.30
  -3  -9   4    7.30    2.30
   3  -9  -4   14.70    2.30
  -3   9   3   18.20    8.90
  -3   9   3   16.50    7.00
   3   9  -3   19.80    3.90
  -3   9   3   27.10    4.20
   3   9  -3   22.40    4.00
   3   9  -3   24.70    9.80
  -3   9   3   30.50    3.50
   3  -9  -3   22.90    2.80
   3  -9  -3   30.50    4.00
  -3  -9   3   22.40    3.90
   3   9  -2   38.40    4.90
   3   9  -2   33.00    4.30
  -3   9   2   27.80    3.40
  -3   9   2   34.40    4.50
  -3   9   2   17.60    7.80
   3   9  -2   38.30   11.10
   3  -9  -2   41.80    3.40
   3  -9  -2   38.40    4.50
  -3  -9   2   37.20    4.30
   3   9  -1   -1.90    0.90
   3   9  -1    1.70    1.60
   3   9  -1   -3.70    3.60
   3   9  -1    4.90    6.20
  -3   9   1   -1.30    1.30
  -3   9   1    0.90    1.10
  -3   9   1    4.20    4.50
   3  -9  -1    1.50    1.20
  -3  -9   1    1.00    1.30
   3   9   0    7.50    2.50
   3   9   0    5.70    6.00
  -3   9   0    9.20    2.60
   3   9   0   10.90    2.70
   3   9   0    6.50    6.80
  -3   9   0   16.30    8.10
   3  -9   0   12.10    2.20
   3  -9   0    3.20    5.00
  -3  -9   0   10.20    2.70
  -3   9  -1   14.70    8.60
   3   9   1   12.40    2.80
   3   9   1    9.00    2.50
   3   9   1    6.00    5.40
  -3   9  -1   13.40    2.90
  -3   9  -1    6.30    2.20
   3  -9   1    9.80    2.50
   3  -9   1    8.80    2.00
   3  -9   1   10.70    7.00
  -3  -9  -1    8.50    2.50
   3   9   2    9.10    6.30
  -3   9  -2   21.10    3.80
   3   9   2   16.10    3.60
  -3   9  -2   14.40    3.50
   3   9   2   16.40    3.50
   3  -9   2   13.40    2.40
   3  -9   2   16.20    8.20
   3  -9   2   15.40    3.30
  -3  -9  -2   15.00    3.00
   3   9   3    8.30    2.50
   3   9   3    3.80    1.80
   3   9   3   14.20    7.20
  -3   9  -3    8.50    2.30
  -3   9  -3    7.90    2.90
  -3  -9  -3    9.90    2.80
   3  -9   3    3.30    1.60
   3  -9   3   11.40    2.30
   3  -9   3   12.90    8.30
   3   9   4   69.79   15.80
  -3   9  -4   87.79    7.60
   3   9   4   75.89    6.10
  -3   9  -4   78.39    6.40
   3   9   4   76.89    5.90
   3  -9   4   84.19    6.80
   3  -9   4   60.09   15.20
   3  -9   4   79.29    5.50
  -3  -9  -4   71.69    6.20
   3   9   5   30.00   10.30
  -3   9  -5   15.90    4.00
   3   9   5   14.00    6.60
  -3   9  -5   20.10    3.80
   3   9   5   16.50    3.00
   3  -9   5   16.70    8.60
   3  -9   5   19.90    3.80
   3  -9   5   15.40    3.00
  -3   9  -6   32.40    5.60
  -3   9  -6   35.60    4.70
   3   9   6   18.90    8.30
   3   9   6   37.50    4.00
   3  -9   6   28.10    4.50
   3  -9   6   18.80    8.60
   3  -9   6   39.20    4.20
   3   9   7   29.20   11.60
  -3   9  -7   20.50    4.10
  -3   9  -7   30.30    5.40
   3   9   7   33.90    4.20
   3  -9   7   29.50    3.70
   3  -9   7   35.60    4.50
   3   9   8    9.60    2.00
  -3   9  -8   11.10    3.50
  -3   9  -8    6.80    2.50
   3   9   8    4.50    7.70
   3  -9   8    8.30    2.60
   3  -9   8    5.20    2.00
  -3   9  -9   14.40    3.70
   3   9   9   17.20    2.40
  -3   9  -9   10.30    3.40
   3  -9   9   16.80    3.70
   3  -9   9   11.10    2.60
  -3   9 -10    1.30    1.50
  -3   9 -10    3.90    2.50
   3  -9  10    1.20    1.60
   3  -9  10    3.00    1.80
   3  -9  10   -6.30    6.10
  -3   9 -11   -1.20    1.50
   3  -9  11    0.80    1.40
   3  -9  11   -0.80    1.30
   3  -9  11   11.00    7.40
  -3   9 -12   14.80    3.70
  -3   9 -12   13.80    3.90
  -3   9 -12   16.30   11.60
   3  -9  12    9.50    2.60
   3  -9  12   14.00    3.10
  -3   9 -13   85.29    7.90
  -3   9 -13   79.79    8.40
   3  -9  13   77.69    7.30
   3  -9  13   87.79    7.20
  -3   9 -14    7.40    2.80
  -3   9 -14    4.30    2.70
  -3   9 -15   10.90    2.80
  -3   9 -15   10.50    3.50
   3  -9  15    8.60    3.00
  -3   9 -16    6.90    2.00
  -3   9 -16    1.70    2.40
   3  10 -17   12.70    3.70
  -3 -10  17   19.10    6.10
   3  10 -16   51.79    6.70
   3  10 -16   55.39    8.40
  -3 -10  16   49.10    7.50
   3  10 -15   16.30    4.20
   3  10 -15   17.20    4.30
  -3 -10  15   17.70    4.10
   3  10 -14   30.20   12.00
   3  10 -14   33.00    5.80
   3  10 -14   32.20    6.40
  -3 -10  14   27.20    5.10
  -3  10  13   -3.50    6.90
   3  10 -13   12.60    4.30
   3  10 -13    5.10    2.60
   3  10 -13    8.90    7.10
  -3 -10  13   10.00    3.20
   3  10 -12   39.30    6.60
   3  10 -12   23.10   12.70
   3  10 -12   49.50    6.50
  -3 -10  12   51.59    5.80
   3  10 -11    2.60    1.80
   3  10 -11    8.80    8.90
   3  10 -11   -0.50    1.30
  -3 -10  11    2.30    1.90
   3 -10 -11    0.70    1.10
   3  10 -10   13.80    4.00
   3 -10 -10   14.80    3.20
   3 -10 -10   18.50    3.20
  -3 -10  10   10.80    3.20
   3  10  -9   -2.10    7.10
   3  10  -9    0.30    1.80
   3  10  -9    1.20    1.60
  -3  10   9   -1.60    0.90
   3 -10  -9    0.30    1.10
  -3 -10   9    0.60    1.60
   3 -10  -9   -1.20    1.00
  -3  10   8   51.99    4.10
   3  10  -8   61.39    6.60
   3  10  -8   32.30   10.30
  -3  10   8   54.79    4.00
   3  10  -8   63.79    7.00
   3 -10  -8   48.60    4.20
   3 -10  -8   51.09    5.30
  -3 -10   8   51.49    5.60
   3  10  -7   55.29   17.10
   3  10  -7   21.90    4.50
  -3  10   7   24.40    3.20
   3  10  -7   21.80    4.60
  -3  10   7   33.70   17.70
   3 -10  -7   17.60    3.40
  -3 -10   7   26.20    4.70
   3 -10  -7   23.70    2.90
  -3  10   6   -0.10    1.30
   3  10  -6    0.60    2.00
  -3  10   6    0.60    1.30
   3  10  -6    1.60    1.60
  -3 -10   6    1.50    1.70
   3 -10  -6    3.50    1.40
   3 -10  -6    0.60    1.20
   3  10  -5    9.80    3.10
  -3  10   5    4.20    1.70
  -3  10   5    5.50    2.20
   3  10  -5    6.50    2.60
  -3  10   5   -4.90    6.80
   3  10  -5    3.50    9.30
   3 -10  -5    6.50    1.80
   3 -10  -5    3.70    2.10
  -3 -10   5    8.90    2.60
  -3  10   4   68.19   17.70
   3  10  -4   56.19    6.10
  -3  10   4   61.49    5.60
  -3  10   4   53.59    4.60
   3  10  -4   53.89   15.10
   3  10  -4   68.19    6.50
   3 -10  -4   57.69    4.30
  -3 -10   4   57.79    5.60
   3 -10  -4   63.89    5.90
   3  10  -3   -2.50    1.30
   3  10  -3    1.60    1.30
  -3  10   3    0.90    1.20
  -3  10   3    1.80    1.50
   3  10  -3    7.40    8.30
   3 -10  -3   -2.40    1.00
   3 -10  -3    0.40    1.20
  -3 -10   3    1.20    1.60
  -3  10   2   53.19    5.10
   3  10  -2   49.30    5.60
   3  10  -2   34.10   11.00
   3  10  -2   58.89    6.20
  -3  10   2   46.30    5.20
   3 -10  -2   49.99    4.00
  -3 -10   2   52.99    5.50
   3 -10  -2   53.79    5.50
   3  10  -1  225.38   12.10
  -3  10   1  201.18   11.30
  -3  10   1  200.48   10.20
   3  10  -1  200.18   11.50
   3 -10  -1  203.88    8.80
   3 -10  -1  198.98   11.00
  -3 -10   1  214.78   11.80
  -3  10   0   90.59    6.60
   3  10   0   72.09   16.70
   3  10   0   81.79    7.10
  -3  10   0   72.89    6.90
   3  10   0   89.19    7.40
   3 -10   0   79.69    6.70
   3 -10   0   82.29    5.40
   3  10   1   97.99    7.70
  -3  10  -1  109.79    8.60
  -3  10  -1   97.69    7.20
   3  10   1   97.29    7.70
   3 -10   1  106.59    8.00
  -3 -10  -1  100.89    9.30
   3 -10   1  103.69    6.10
  -3  10  -2  154.38   10.40
   3  10   2  161.68    9.60
  -3  10  -2  155.68    9.40
   3  10   2  142.99   23.30
   3  10   2  157.58    9.60
  -3 -10  -2  130.89    9.70
   3 -10   2  152.88    9.60
   3 -10   2  154.18    7.90
   3  10   3   40.40    4.70
   3  10   3   52.59    5.40
  -3  10  -3   61.79    6.50
  -3  10  -3   51.69    5.30
   3 -10   3   39.40    4.00
  -3 -10  -3   49.99    9.30
   3 -10   3   40.70    5.00
   3  10   4    3.20    1.90
  -3  10  -4    2.90    2.30
  -3  10  -4    5.30    2.30
   3  10   4    0.80    1.60
   3 -10   4    1.80    1.20
  -3 -10  -4    1.80    2.00
   3  10   5    2.40    1.40
  -3  10  -5    1.90    2.10
  -3  10  -5    3.20    1.90
   3  10   5    6.20    2.30
   3 -10   5    4.40    7.80
   3 -10   5    4.50    1.80
  -3 -10  -5    5.80    2.40
   3 -10   5    1.20    1.50
   3  10   6   12.90    8.80
  -3  10  -6   22.80    4.40
   3  10   6   17.60    8.10
   3  10   6   19.30    4.50
   3  10   6   17.80    3.10
  -3  10  -6   22.10    4.80
   3 -10   6   14.80    3.30
  -3 -10  -6   17.10    3.80
   3 -10   6    6.30   10.70
   3 -10   6   17.90    3.50
   3  10   7    3.90    2.00
   3  10   7    0.40    1.20
  -3  10  -7    3.20    1.80
  -3  10  -7    4.70    2.40
   3 -10   7    3.60    1.50
   3 -10   7    0.30    1.40
  -3  10  -8    3.30    2.20
   3  10   8    5.70    1.90
  -3  10  -8    8.50    3.50
   3  10   8    1.20    1.70
   3 -10   8    3.20    2.00
   3 -10   8    4.90    2.60
   3 -10   8   -3.10    6.30
  -3  10  -9    3.60    2.20
   3  10   9    1.90    1.70
  -3  10  -9    2.50    5.80
  -3  10  -9    3.80    2.70
   3 -10   9    5.00    3.00
   3 -10   9    5.60    2.10
  -3  10 -10  233.88   13.20
   3  10  10  216.08    8.40
  -3  10 -10  236.38   14.60
   3 -10  10  220.68   12.20
   3 -10  10  229.08   12.10
  -3  10 -11   34.60    6.50
  -3  10 -11   47.80    5.80
   3 -10  11   52.79    5.60
   3 -10  11   48.40    5.70
  -3  10 -12    1.80    1.90
  -3  10 -12   -0.50    2.00
   3 -10  12   -0.60    1.40
   3 -10  12    0.60    1.70
  -3  10 -13    7.80    3.60
  -3  10 -13    3.30    2.30
   3 -10  13    0.70    1.90
   3 -10  13    2.30    1.70
  -3  10 -14    6.80    2.40
  -3  10 -14    2.00    2.70
   3 -10  14    6.60    3.00
  -3  10 -15    9.90    3.80
  -3  10 -15    6.40    4.40
   3 -10  15   13.60    3.20
   3  11 -15   30.00    6.50
   3  11 -15   28.00    7.30
   3  11 -14    0.10    2.00
   3  11 -14    0.00    2.70
  -3 -11  14   -1.10    2.00
   3  11 -13    1.80    2.20
   3  11 -13   -0.10    1.80
  -3 -11  13   -1.10    1.50
   3  11 -12    6.10    2.70
   3  11 -12    1.00    2.30
  -3 -11  12    3.30    2.30
   3 -11 -12    7.00    2.20
   3  11 -11    5.90    2.70
   3  11 -11    9.20    3.20
   3 -11 -11    6.20    2.40
  -3 -11  11    6.00    3.10
   3  11 -10   11.50   20.80
  -3  11  10   11.30    1.90
   3  11 -10   11.30    3.90
   3  11 -10    4.90    3.00
  -3 -11  10   12.00    3.20
   3 -11 -10   14.80    3.00
   3 -11 -10   10.00    2.50
  -3  11   9   26.00    3.10
   3  11  -9   37.10    6.40
  -3  11   9   31.80    3.20
   3  11  -9   39.40    6.60
   3  11  -9   35.80   13.80
   3 -11  -9   42.50    3.90
   3 -11  -9   40.70    4.80
  -3 -11   9   39.70    5.20
  -3  11   8    5.80    1.80
   3  11  -8    0.50    7.10
  -3  11   8    3.00    1.50
   3  11  -8    4.80    2.50
   3  11  -8   10.40    3.10
   3 -11  -8    8.10    2.00
  -3 -11   8    3.50    2.20
   3 -11  -8    7.00    2.50
  -3  11   7    0.70    1.20
   3  11  -7    7.10    8.70
   3  11  -7    0.30    1.90
   3  11  -7    2.30    2.50
  -3  11   7   -0.70    1.30
   3 -11  -7    2.20    1.50
  -3 -11   7    1.10    1.60
   3 -11  -7    0.60    1.20
  -3  11   6   13.90    2.90
   3  11  -6   19.10    5.20
   3  11  -6    7.90   11.00
   3  11  -6   22.90    4.80
  -3  11   6   25.00    3.90
  -3 -11   6   24.30    4.30
   3 -11  -6   17.60    2.80
   3 -11  -6   26.00    4.70
  -3  11   5   60.19    5.60
  -3  11   5   62.49    5.20
   3  11  -5   64.19    6.70
   3  11  -5   66.69    7.50
   3 -11  -5   52.19    4.30
   3 -11  -5   55.59    5.70
  -3 -11   5   62.59    6.00
  -3  11   4   34.60   12.20
   3  11  -4   73.99   12.50
   3  11  -4   40.20    5.40
  -3  11   4   46.40    4.50
  -3  11   4   39.30    4.80
  -3 -11   4   43.50    5.10
   3 -11  -4   44.30    3.90
   3 -11  -4   55.39    5.80
  -3  11   3    5.80    2.20
  -3  11   3    7.30    9.40
  -3  11   3    7.30    2.80
   3  11  -3    6.70    2.20
   3  11  -3   13.90    3.60
   3 -11  -3   10.80    2.30
  -3 -11   3    3.30    2.50
   3 -11  -3    5.30    2.30
  -3  11   2    2.90    1.70
   3  11  -2    1.00    1.90
   3  11  -2    4.20    2.20
   3  11  -2   10.30   10.00
  -3  11   2   -2.30    6.40
  -3  11   2    2.10    1.70
  -3  11   2   -2.30    6.50
   3 -11  -2    0.60    1.50
  -3 -11   2    2.40    2.10
   3 -11  -2    0.90    1.60
  -3  11   1   22.40    9.90
   3  11  -1   50.69    6.10
   3  11  -1   50.29    6.00
  -3  11   1   51.39    5.20
  -3  11   1   53.29    5.90
   3  11  -1   35.50   13.20
  -3 -11   1   52.39    5.40
   3 -11  -1   45.00    5.60
   3 -11  -1   52.19    4.40
  -3  11   0    6.90    2.70
   3  11   0    1.80    2.00
   3  11   0    8.70    3.00
   3  11   0   10.60    8.20
  -3 -11   0   10.00    2.70
   3 -11   0    9.20    2.90
   3 -11   0    6.30    1.90
  -3  11  -1    1.60    1.50
  -3  11  -1    0.50    7.60
   3  11   1   -0.60    1.30
  -3  11  -1    0.40    1.90
   3  11   1    2.20    1.80
   3  11   1    3.80    8.50
   3 -11   1    1.00    1.50
   3 -11   1   -0.90    0.80
   3  11   2    8.00    8.40
  -3  11  -2    2.00    1.70
   3  11   2    3.70    1.90
   3  11   2   -0.90    7.30
   3  11   2    0.70    1.70
  -3  11  -2    5.60    2.40
   3 -11   2   -0.40    1.00
  -3 -11  -2    1.90    1.90
   3  11   3   50.29    5.20
  -3  11  -3   32.50    6.50
   3  11   3   29.30   12.00
   3  11   3   42.90    5.40
  -3  11  -3   47.10    5.40
  -3 -11  -3   46.80    5.30
   3 -11   3   43.30    4.30
   3 -11   3   40.60    6.40
  -3  11  -4   42.10    5.30
   3  11   4   40.70    5.20
   3  11   4   48.50    5.20
  -3  11  -4   43.70    7.10
  -3 -11  -4   36.10    4.80
   3 -11   4   53.89    5.90
   3 -11   4   45.90    4.60
  -3  11  -5    8.60    3.40
   3  11   5    7.70    2.50
   3  11   5    5.80    2.10
  -3  11  -5    5.00    2.30
   3 -11   5    0.30    9.80
  -3 -11  -5   11.20    2.90
   3 -11   5    8.90    2.30
   3 -11   5    4.90    2.40
  -3  11  -6   20.20    4.70
  -3  11  -6   23.20    4.70
   3  11   6   28.40    4.20
   3 -11   6   30.70    5.40
   3 -11   6   16.70   11.20
  -3 -11  -6   15.60    3.80
   3 -11   6   30.10    4.60
   3  11   7   10.10    2.30
  -3  11  -7   12.70    3.70
  -3  11  -7    9.00    3.10
   3 -11   7    4.60    2.30
   3 -11   7   10.20   10.60
   3 -11   7   10.30    2.80
  -3 -11  -7   11.80    3.10
   3  11   8   -0.60    1.40
  -3  11  -8   -2.60    1.30
  -3  11  -8    1.40    1.50
  -3 -11  -8   -3.20    1.50
   3 -11   8    0.30    1.60
   3 -11   8   -1.90    1.20
   3 -11   8    0.80    9.00
  -3  11  -9   45.70    5.60
   3  11   9   36.20    4.70
  -3  11  -9   35.50    6.30
   3 -11   9   39.80   13.90
   3 -11   9   31.90    5.00
   3 -11   9   41.80    6.30
  -3  11 -10   14.20    4.20
  -3  11 -10   13.20    3.90
   3 -11  10   13.40    3.50
   3 -11  10   12.00    3.30
   3 -11  10    4.00    9.70
  -3  11 -11   13.30    3.60
  -3  11 -11   11.40    3.80
   3 -11  11    8.40    2.50
   3 -11  11   14.70    4.20
  -3  11 -12    6.30    3.40
  -3  11 -12    7.00    3.50
   3 -11  12    7.60    2.40
   3 -11  12    4.80    2.20
  -3  11 -13   47.00    8.00
   3 -11  13   54.89    6.40
   3  12 -12    7.20    2.90
   3  12 -12   12.20    3.80
  -3 -12  12    3.80    2.60
   3  12 -11   13.20    3.90
   3  12 -11    5.50    3.10
  -3 -12  11    7.30    3.10
   3  12 -10   31.20   13.00
   3  12 -10   52.79    6.80
   3  12 -10   44.60    7.20
  -3 -12  10   41.60    5.60
   3  12  -9  153.68   11.40
   3  12  -9  128.69   10.90
  -3 -12   9  114.19   11.10
   3  12  -8    6.80    2.50
   3  12  -8    8.40    3.00
   3  12  -8   -3.70    9.70
   3 -12  -8    4.20    2.10
  -3 -12   8    2.60    1.90
   3 -12  -8    5.20    1.80
   3  12  -7    1.90    2.10
   3  12  -7   -0.70    1.70
   3 -12  -7   -3.20    1.10
  -3 -12   7    3.50    1.80
   3 -12  -7   -0.90    1.30
   3  12  -6   -1.10    1.50
  -3  12   6    5.50    1.80
  -3 -12   6    5.60    1.90
   3 -12  -6    2.30    1.90
   3 -12  -6   -1.50    1.30
  -3  12   5    6.40    2.20
  -3  12   5    4.50    2.30
   3  12  -5   25.00   12.50
   3  12  -5    7.60    3.10
   3  12  -5    6.40    2.80
  -3 -12   5   10.40    3.20
   3 -12  -5    4.70    2.30
   3 -12  -5    6.00    2.00
   3  12  -4   -1.20    1.70
   3  12  -4    8.10    8.90
   3  12  -4   -1.40    1.60
  -3  12   4   -1.20    1.40
  -3 -12   4    1.90    1.90
   3 -12  -4   -0.20    1.40
   3 -12  -4   -0.50    1.10
  -3  12   3   41.10    5.30
   3  12  -3   39.70    6.20
   3  12  -3   36.80    6.20
   3  12  -3   27.40   17.20
  -3  12   3   37.60    4.50
   3 -12  -3   40.60    3.90
  -3 -12   3   40.00    5.10
   3 -12  -3   44.20    5.40
   3  12  -2   12.00    3.60
   3  12  -2   11.00    3.80
   3 -12  -2   15.00    2.60
  -3 -12   2   16.70    3.70
   3 -12  -2   13.00    3.30
  -3  12   1   12.60    3.10
   3  12  -1   16.70    4.00
   3  12  -1    6.60    2.70
  -3 -12   1   13.30    3.30
   3 -12  -1   11.60    2.40
   3 -12  -1   11.60    3.40
   3  12   0   24.50    4.70
   3  12   0   31.40    5.60
  -3  12   0   34.40    4.60
  -3  12   0   21.00    4.60
   3 -12   0   26.80    3.80
  -3 -12   0   29.30    4.70
   3 -12   0   23.90    4.40
  -3  12  -1   27.90    4.60
   3  12   1   22.00    4.40
   3  12   1   14.60    3.90
  -3  12  -1   21.20    5.00
   3  12   1    7.00   15.60
   3 -12   1   22.50    4.50
  -3 -12  -1   29.00    4.80
   3 -12   1   25.90    3.80
  -3  12  -2   -1.20    1.80
  -3  12  -2   -1.60    1.20
   3  12   2   -1.30    1.80
  -3 -12  -2   -2.50    1.40
   3 -12   2    2.00    1.30
  -3  12  -3    0.10    1.80
   3  12   3    3.70    1.60
  -3  12  -3    8.60   11.70
  -3  12  -3    2.80    2.10
  -3 -12  -3   -1.50    1.50
   3 -12   3   -0.10    1.10
  -3  12  -4    5.50    2.40
  -3  12  -4    7.40    3.20
   3  12   4    4.60    2.40
  -3  12  -4    3.90   13.80
   3 -12   4    9.90    2.50
   3 -12   4   12.30    2.90
  -3 -12  -4    6.20    2.50
  -3  12  -5    2.00    1.90
   3  12   5   -2.90    2.60
  -3  12  -5    0.50    1.60
   3  12   5    5.20    1.70
  -3 -12  -5   -1.30    1.80
   3 -12   5   -1.30    1.20
   3 -12   5   -2.60    1.40
   3  12   6   24.50    3.90
   3  12   6   32.70    4.80
  -3  12  -6   20.40    4.30
  -3  12  -6   27.30    5.60
  -3 -12  -6   27.30    4.70
   3 -12   6   23.80    4.00
   3 -12   6   23.60    4.40
   3  12   7    0.60    1.70
   3  12   7    3.20    2.10
  -3  12  -7   -4.50    1.70
  -3  12  -7    0.80    1.70
   3 -12   7    2.50    1.60
  -3 -12  -7    0.90    1.90
   3  12   8   27.90    4.30
   3  12   8   24.70    4.20
  -3  12  -8   28.60    5.80
  -3  12  -8   29.00    5.10
   3 -12   8   26.60    4.40
  -3 -12  -8   27.90    4.80
   3 -12   8   27.10    5.20
  -3  12  -9   23.50    4.70
   3  12   9   19.80    6.40
  -3  12  -9   24.90    5.30
   3  12   9   23.60    3.80
  -3 -12  -9   29.30    5.00
   3 -12   9   32.50    5.20
   3 -12   9   36.40    6.30
  -3  12 -10   31.40    5.80
  -3  12 -10   26.00    6.00
   3 -12  10   36.10    5.80
  -3 -12 -10   31.30    5.40
   3 -12  10   36.90    6.30
   3  13  -8    3.90    2.60
   3  13  -8   10.00    3.30
  -3 -13   8    4.00    2.70
   3  13  -7   20.90    4.70
[truncated: 1,279,552 more chars]
